# Supplementary material for: Nascent-Seq reveals novel features of mouse circadian transcriptional regulation
Source: eLife. 2012 Nov 13;1:e00011. doi: 10.7554/eLife.00011 (PMC3492862; doi:10.7554/eLife.00011)
Supplement: Figure 2—source data 1. — DOI: http://dx.doi.org/10.7554/eLife.00011.005 [file elife00011s001.txt]

Probename	chr	txn_start	txn_end	GeneID	ZT0_1_Nascent	ZT4_1_Nascent	ZT8_1_Nascent	ZT12_1_Nascent	ZT16_1_Nascent	ZT20_1_Nascent	ZT0_2_Nascent	ZT4_2_Nascent	ZT8_2_Nascent	ZT12_2_Nascent	ZT16_2_Nascent	ZT20_2_Nascent	d12F24_Nascent	d12phase_Nascent	d12pval_Nascent	Rhythmic_Nascent	ZT2_1_mRNA	ZT6_1_mRNA	ZT10_1_mRNA	ZT14_1_mRNA	ZT18_1_mRNA	ZT22_1_mRNA	ZT2_2_mRNA	ZT6_2_mRNA	ZT10_2_mRNA	ZT14_2_mRNA	ZT18_2_mRNA	ZT22_2_mRNA	d12F24_mRNA	d12phase_mRNA	d12pval_mRNA	Rhythmic_mRNA	RHYTHMS_All
Zfyve26	chr12	80333333	80397269	Gene_13372	6.3	9.6	6.8	4.9	4.2	4.8	7.5	9.7	6.8	5.5	4.4	5.1	0.88	4.06	0.00	Strong	10.4	10.8	8.0	8.3	8.0	9.0	11.5	10.3	8.6	7.1	9.6	8.9	0.70958896	2.817426409	0.01	Weak	Strong-Weak
Stef	chr17	3490462	3515722	Gene_20480	7.5	8.8	7.4	4.7	5.2	7.6	8.6	9.3	6.7	4.3	3.6	7.2	0.87	2.09	0.00	Strong	3.7	9.1	0.5	0.6	3.7	1.4	9.5	9.5	3.8	1.2	1.3	2.3	0.582675964	4.319137186	0.02	Weak	Strong-Weak
Lrrc58	chr16	37868485	37888943	Gene_12836	9.6	5.9	5.3	5.4	8.2	9.6	7.3	5.8	5.3	7.0	9.3	10.1	0.87	19.68	0.00	Strong	39.2	42.5	55.5	59.2	65.1	55.1	38.6	46.3	60.4	57.1	66.5	49.9	0.829590118	15.5294096	0.00	Weak	Strong-Weak
Hsd3b5	chr3	98422558	98449457	Gene_13857	21.2	17.7	7.8	5.1	11.5	14.8	17.1	16.5	10.8	6.0	11.0	22.8	0.85	23.45	0.00	Strong	836.8	210.2	214.5	187.1	258.5	328.9	737.1	78.4	35.3	252.5	457.5	538.0	0.563473831	23.57648242	0.02	Weak	Strong-Weak
Cpeb4	chr11	31770878	31831577	Gene_05570	31.8	37.3	21.9	15.7	22.7	27.0	36.7	33.9	26.4	19.7	25.0	30.7	0.85	0.93	0.00	Strong	27.8	20.5	14.3	23.2	35.1	40.5	32.1	27.2	22.1	27.8	53.7	27.1	0.561413969	20.24961318	0.01	Weak	Strong-Weak
Inoc1	chr2	119198778	119303365	Gene_01453	6.2	9.4	8.7	6.5	5.9	6.3	8.1	9.0	10.1	7.7	5.0	5.6	0.84	5.84	0.00	Strong	9.5	11.9	8.7	7.9	7.5	7.2	8.7	11.4	8.7	8.4	7.7	8.5	0.694922319	5.948653833	0.00	Weak	Strong-Weak
Psmd11	chr11	80242116	80285635	Gene_16094	8.5	6.6	4.5	3.5	5.5	6.8	7.1	7.0	4.9	5.0	6.2	6.2	0.81	23.43	0.00	Strong	35.3	36.7	26.1	29.7	38.3	42.0	35.2	35.4	28.5	29.5	37.8	35.8	0.678634744	22.77370432	0.01	Weak	Strong-Weak
mKIAA0439	chr18	65080782	65329902	Gene_04190	31.1	23.2	11.2	18.8	25.4	33.8	27.7	24.9	12.0	24.9	27.5	42.8	0.81	20.53	0.00	Strong	2.6	3.5	2.0	4.3	4.9	8.0	3.1	2.3	3.9	4.5	4.7	5.4	0.553859909	19.55995852	0.02	Weak	Strong-Weak
Mettl7a	chr15	100135247	100159093	Gene_10360	3.7	5.9	7.5	7.7	4.6	5.0	4.6	5.2	6.7	6.5	5.9	4.2	0.80	9.92	0.00	Strong	352.6	373.5	520.0	441.6	417.7	397.8	335.5	395.6	421.1	469.5	411.7	324.9	0.728802155	12.61949882	0.00	Weak	Strong-Weak
Pitpnc1	chr11	107069205	107332034	Gene_20073	5.3	7.3	9.7	10.9	8.1	7.5	6.6	6.3	10.2	11.4	6.6	6.2	0.79	10.85	0.00	Strong	8.1	11.0	9.5	13.5	7.4	8.6	7.2	12.9	9.9	11.0	7.1	6.3	0.530216894	9.979015374	0.04	Weak	Strong-Weak
Shank2	chr7	151361424	151608580	Gene_00550	6.6	6.8	2.3	2.2	3.2	7.1	7.9	8.6	2.2	1.9	3.0	3.7	0.79	0.52	0.00	Strong	3.4	4.1	2.4	2.3	8.1	7.1	2.8	5.2	2.4	2.7	6.3	7.9	0.559879735	21.07454445	0.03	Weak	Strong-Weak
AK082325	chr15	89306666	89315278	Gene_11971	2.3	7.3	7.3	2.9	1.5	3.0	5.5	5.2	5.7	4.4	2.4	1.8	0.75	5.81	0.01	Strong	3.9	21.5	11.5	6.3	4.6	6.4	6.3	20.8	16.1	8.6	10.5	5.7	0.549316151	7.880425237	0.03	Weak	Strong-Weak
Hsd17b2	chr8	120225845	120282929	Gene_06984	49.6	33.4	23.1	12.1	27.8	27.9	33.8	27.3	22.1	11.9	23.7	30.8	0.75	23.80	0.00	Strong	583.5	243.1	234.1	205.7	224.1	288.2	507.0	216.0	192.6	229.6	309.5	315.0	0.537741018	0.859110587	0.01	Weak	Strong-Weak
Gstm1	chr3	107815174	107820891	Gene_09803	11.1	11.6	3.3	1.9	10.0	14.0	17.7	16.8	3.1	4.4	1.7	13.9	0.75	23.62	0.01	Strong	1499.9	2848.7	2152.9	2068.1	1632.1	1521.1	1393.8	2964.5	2642.4	2095.5	2126.7	1643.3	0.589378318	9.22300976	0.02	Weak	Strong-Weak
Bfar	chr16	13671958	13703705	Gene_03010	5.8	6.8	10.1	7.3	5.7	5.5	5.4	6.9	7.3	7.2	5.1	4.8	0.74	8.12	0.00	Strong	49.8	52.3	52.5	54.6	37.9	44.9	46.6	56.0	59.9	46.1	35.1	44.3	0.729633115	7.864858887	0.00	Weak	Strong-Weak
Fahd2a	chr2	127261950	127270241	Gene_20720	7.9	8.5	6.8	6.3	5.3	7.7	8.0	8.3	5.5	4.4	4.8	5.3	0.74	2.04	0.01	Strong	20.4	36.2	32.5	30.1	32.1	32.2	21.6	34.6	40.4	34.3	30.4	23.7	0.498559455	11.38397031	0.05	Weak	Strong-Weak
Cyp2c44	chr19	44079511	44103689	Gene_14462	12.7	36.6	23.9	13.6	8.4	12.7	19.2	41.4	18.9	8.4	5.2	13.7	0.73	4.27	0.00	Strong	221.5	418.9	479.0	334.6	386.7	309.3	182.4	452.9	375.1	493.3	380.6	276.5	0.564731026	11.83019588	0.03	Weak	Strong-Weak
AK192544	chr19	10138121	10138507	Gene_20093	30.9	51.2	60.5	67.7	38.0	41.0	45.4	61.3	92.9	66.0	25.8	27.6	0.73	8.21	0.00	Strong	484.8	1173.8	1053.8	941.7	971.2	909.1	376.2	1113.4	1465.3	898.4	691.7	544.1	0.550393043	10.62301774	0.03	Weak	Strong-Weak
Insig2	chr1	123200929	123229157	Gene_20232	40.7	39.1	14.5	12.1	22.9	65.0	60.4	34.8	28.4	8.1	7.1	72.5	0.73	22.91	0.00	Strong	324.3	249.1	177.5	425.6	460.0	781.8	475.6	252.0	372.7	362.8	411.1	475.5	0.570824594	20.72818992	0.01	Weak	Strong-Weak
Pdk4	chr6	5433350	5446278	Gene_08848	3.5	3.0	0.9	0.1	0.4	6.0	6.4	2.6	2.8	0.4	0.3	4.4	0.72	23.64	0.01	Strong	6.1	14.0	5.2	8.6	28.1	32.8	5.2	9.2	13.8	5.2	30.0	28.3	0.556478888	20.05557301	0.04	Weak	Strong-Weak
mKIAA0797	chr9	79935236	79951571	Gene_00301	14.1	13.9	8.9	9.1	8.8	10.5	13.4	16.6	15.3	9.9	8.2	11.1	0.71	3.00	0.01	Strong	23.6	16.5	18.0	17.2	16.0	17.9	25.3	19.5	16.7	10.5	15.1	15.6	0.56625844	2.863876833	0.01	Weak	Strong-Weak
mKIAA0429	chr15	58884302	58913544	Gene_20112	74.9	101.0	146.2	130.1	112.1	87.6	68.0	49.3	120.2	198.0	164.8	61.3	0.71	12.10	0.00	Strong	5.0	12.2	12.4	8.6	9.7	6.2	8.7	13.8	8.7	13.2	6.9	5.9	0.524119966	9.773823837	0.05	Weak	Strong-Weak
Oprs1	chr4	41685368	41688186	Gene_09838	10.3	8.6	4.9	4.2	7.1	11.6	12.9	8.1	4.1	5.5	2.3	6.9	0.70	23.67	0.00	Strong	249.7	307.3	155.3	223.4	270.2	331.8	239.2	242.3	219.8	210.3	293.9	305.5	0.541413452	22.4510859	0.03	Weak	Strong-Weak
Axud1	chr9	119880283	119893776	Gene_19477	4.1	2.5	4.8	6.4	4.6	4.4	2.1	2.0	3.2	7.7	6.5	2.9	0.70	13.56	0.01	Strong	7.5	11.3	6.0	9.3	5.2	3.0	9.0	11.0	9.5	8.1	5.4	5.8	0.598477359	7.61758287	0.02	Weak	Strong-Weak
2210021J22Rik	chr15	85637401	85642089	Gene_00920	10.4	31.5	44.3	22.3	19.8	13.2	12.0	24.8	27.5	32.8	11.9	17.4	0.70	8.38	0.00	Strong	13.2	10.0	5.4	5.4	3.5	5.2	10.1	6.6	6.9	4.4	5.5	3.8	0.583945388	4.077755431	0.01	Weak	Strong-Weak
Arsa	chr15	89302926	89307856	Gene_05772	4.0	12.4	11.2	4.3	2.9	4.9	9.1	8.7	6.2	6.4	2.9	2.9	0.68	5.10	0.01	Strong	20.6	65.6	36.6	21.9	23.4	27.9	24.8	65.3	51.0	27.3	28.8	21.4	0.57406069	7.381900909	0.02	Weak	Strong-Weak
BC029214	chr2	25315007	25316614	Gene_04836	34.2	7.6	3.3	16.5	32.7	65.4	29.1	11.9	3.1	5.7	3.4	42.9	0.68	20.62	0.00	Strong	36.6	17.4	17.6	17.0	33.6	55.1	35.0	21.4	12.7	26.7	37.6	128.3	0.519181886	21.91734609	0.00	Weak	Strong-Weak
Abca3	chr17	24488990	24547146	Gene_13608	5.6	6.6	3.9	3.7	3.6	7.0	5.9	6.1	4.1	4.6	3.5	5.8	0.67	0.31	0.01	Strong	64.0	34.1	77.9	96.7	63.7	114.7	27.2	33.3	61.5	79.7	90.0	95.3	0.530169387	17.70740498	0.04	Weak	Strong-Weak
Stat1	chr1	52176281	52218707	Gene_19492	8.0	14.8	10.1	6.8	6.5	8.2	10.4	12.0	7.5	7.0	6.6	7.9	0.67	3.38	0.00	Strong	33.2	24.2	28.8	31.0	17.1	23.7	31.0	38.0	27.4	20.7	17.7	24.9	0.538219719	5.561207426	0.03	Weak	Strong-Weak
C730027J19Rik	chr7	126669778	126686874	Gene_04498	32.3	47.3	60.1	35.9	33.7	25.2	44.5	44.0	63.1	40.3	33.4	38.8	0.67	6.88	0.00	Strong	115.6	175.7	173.3	138.2	149.1	122.7	136.4	185.8	179.9	149.8	140.9	137.9	0.63533077	9.207114421	0.01	Weak	Strong-Weak
Fads3	chr19	10116037	10134161	Gene_14886	41.6	71.8	63.9	40.8	32.4	62.9	54.4	82.0	67.9	21.7	16.4	36.2	0.67	3.98	0.01	Strong	9.4	17.6	6.2	5.0	5.8	8.6	7.3	14.5	8.0	5.5	6.9	7.1	0.542400326	4.843017689	0.01	Weak	Strong-Weak
DQ704729	chr6	128395327	128395381	Gene_07036	7.1	0.4	0.0	0.5	5.2	3.9	6.2	0.0	1.4	4.0	6.6	5.7	0.66	19.52	0.02	Strong	4.6	2.4	8.1	11.9	3.3	4.9	0.0	5.6	3.3	9.2	3.2	0.0	0.488547887	12.65831703	0.05	Weak	Strong-Weak
Zfyve9	chr4	108311863	108396481	Gene_01559	2.7	3.8	4.6	4.6	3.6	3.8	3.0	5.1	6.6	5.6	4.3	3.5	0.66	9.62	0.01	Strong	15.6	15.3	20.7	18.5	17.9	15.3	17.0	17.3	22.6	17.9	16.2	13.7	0.643088198	11.09960915	0.00	Weak	Strong-Weak
Tdrd7	chr4	45978205	46047631	Gene_06238	7.4	6.4	5.6	5.4	5.1	5.9	7.5	6.6	5.7	6.1	4.0	6.1	0.66	1.77	0.00	Strong	32.2	29.6	23.0	22.0	24.9	32.4	27.5	32.2	27.3	23.0	23.5	34.1	0.701941087	1.690452003	0.01	Weak	Strong-Weak
Thnsl2	chr6	71078391	71094370	Gene_06867	4.6	6.1	4.4	2.6	3.2	5.2	4.5	4.8	3.8	2.9	1.2	4.5	0.65	1.95	0.01	Strong	69.5	99.6	82.5	63.9	59.9	67.5	63.2	95.0	87.8	62.3	61.8	60.2	0.760535079	7.183698033	0.00	Weak	Strong-Weak
Fads2	chr19	10138653	10175993	Gene_11273	22.2	43.9	47.2	38.0	22.4	33.1	32.9	43.4	74.0	35.0	21.6	23.5	0.65	7.13	0.00	Strong	94.8	234.4	216.0	170.8	194.9	195.7	92.3	229.9	293.0	191.8	162.7	116.4	0.498050689	10.66679079	0.05	Weak	Strong-Weak
Serpina1e	chr12	105185141	105195107	Gene_15168	29.4	5.2	7.0	66.3	75.8	22.4	28.3	22.9	5.2	112.3	97.7	44.0	0.65	15.07	0.01	Strong	19225.2	2888.5	5320.7	5099.0	7046.7	14103.4	38729.9	896.1	1038.6	9977.7	15990.7	23580.7	0.525056982	23.21042669	0.02	Weak	Strong-Weak
Hp	chr8	112099027	112102948	Gene_13162	14.4	22.1	49.1	45.9	96.8	21.4	36.6	19.0	26.1	84.2	70.6	31.9	0.65	14.04	0.01	Strong	19262.3	3574.1	3663.4	5428.0	5590.9	4733.8	17336.3	4646.4	4074.6	4409.6	4626.8	12526.7	0.49994873	0.793360344	0.03	Weak	Strong-Weak
Lbp	chr2	158132228	158158588	Gene_20940	4.1	5.1	2.8	9.2	16.1	8.4	8.6	6.8	2.6	13.6	13.2	8.6	0.64	16.17	0.01	Strong	155.1	31.4	28.7	43.6	38.3	43.4	153.8	32.6	22.7	35.0	38.9	86.7	0.512379765	0.877908981	0.01	Weak	Strong-Weak
Pde9a	chr17	31523195	31613254	Gene_09942	7.7	6.4	2.1	5.7	9.0	8.2	9.1	7.1	1.9	5.8	5.3	7.5	0.64	21.00	0.01	Strong	28.6	13.3	14.4	20.4	18.5	21.0	23.1	10.2	11.0	24.6	26.4	24.3	0.520150766	20.63043545	0.04	Weak	Strong-Weak
Palld	chr8	63992040	64381487	Gene_05062	5.9	5.6	3.7	2.2	5.9	7.2	6.7	3.6	4.3	3.7	2.7	6.7	0.64	22.37	0.02	Strong	9.8	13.1	14.4	17.7	16.7	24.4	11.6	13.3	15.4	22.5	20.3	17.9	0.56738904	17.22992296	0.03	Weak	Strong-Weak
Rdbp	chr17	34987335	34993317	Gene_10487	8.2	9.5	12.4	11.6	22.6	10.6	7.7	7.3	8.4	17.7	20.1	7.6	0.64	14.41	0.01	Strong	36.3	32.8	27.1	23.7	26.3	27.7	34.1	32.6	26.2	26.5	29.2	30.2	0.802589478	2.625543628	0.00	Weak	Strong-Weak
AK197782	chr11	120487281	120489496	Gene_05926	13.9	16.9	33.3	26.2	23.2	24.0	15.6	18.7	23.1	35.1	21.7	21.3	0.64	11.86	0.01	Strong	36.7	67.1	64.3	66.1	47.9	42.7	33.6	65.0	51.8	61.3	57.7	49.4	0.552928318	11.46579026	0.04	Weak	Strong-Weak
AK005793	chr15	10644590	10648222	Gene_09265	6.3	5.8	2.9	4.9	2.8	5.2	8.6	7.0	6.6	1.7	3.3	4.9	0.63	1.66	0.01	Strong	4.8	1.9	5.0	3.7	4.0	8.8	10.5	3.2	2.3	2.2	6.7	6.7	0.529036702	22.77974901	0.04	Weak	Strong-Weak
Peci	chr13	35069617	35085990	Gene_10033	9.1	12.5	20.9	15.2	3.7	8.8	8.1	10.3	24.3	14.3	11.4	9.9	0.63	8.42	0.00	Strong	172.8	261.9	271.6	231.4	252.3	192.4	180.8	273.1	285.3	252.2	197.2	185.8	0.740759095	10.50988437	0.01	Weak	Strong-Weak
Zfhx4	chr3	5218553	5415855	Gene_04132	12.4	11.8	8.9	11.4	8.6	12.6	14.7	12.6	11.8	8.0	9.4	11.7	0.63	0.71	0.01	Strong	6.7	6.8	6.7	9.3	8.7	9.6	7.7	7.1	6.6	8.7	10.1	8.4	0.797420953	18.36996298	0.00	Weak	Strong-Weak
Rnf141	chr7	117960048	117987895	Gene_17144	4.0	3.8	3.3	2.6	3.1	5.2	5.4	6.7	2.8	2.5	1.7	3.9	0.61	1.02	0.01	Strong	55.6	47.1	46.0	36.3	40.4	53.1	46.0	44.3	47.0	38.4	43.9	54.3	0.600716013	1.36562208	0.02	Weak	Strong-Weak
Sgk2	chr2	162813237	162839863	Gene_06506	6.1	13.9	10.7	3.1	4.1	13.1	10.8	17.2	8.1	5.7	1.0	6.3	0.60	3.04	0.02	Strong	39.1	64.7	17.9	14.9	25.4	24.6	36.3	62.8	26.5	25.3	34.7	33.4	0.483690822	4.111596065	0.04	Weak	Strong-Weak
Cyp7a1	chr4	6192758	6202778	Gene_10190	5.4	4.3	19.2	76.4	19.4	14.4	10.7	6.1	25.6	49.0	32.2	35.2	0.60	13.16	0.01	Strong	35.0	62.6	202.7	120.6	57.6	32.2	22.1	63.9	81.4	84.4	47.4	46.7	0.598546756	11.37932464	0.00	Weak	Strong-Weak
Glo1	chr17	30729806	30749536	Gene_16095	11.3	12.1	7.8	9.0	12.2	17.1	16.4	11.3	6.5	9.2	5.1	18.3	0.60	22.04	0.02	Strong	693.1	829.1	546.0	560.1	772.8	869.8	745.5	726.2	607.7	494.0	634.3	703.7	0.564533736	0.707771211	0.03	Weak	Strong-Weak
Svil	chr18	4920564	5119288	Gene_01315	15.2	15.6	12.0	11.1	11.0	15.9	18.0	15.2	12.9	7.1	10.6	15.5	0.84	0.39	0.00	Strong	15.8	16.3	12.0	12.9	14.8	19.8	16.2	16.0	14.0	15.4	13.0	17.5	0.539946653	0.223661075	0.03	Weak	Strong-Weak
Frap1	chr4	147822715	147931792	Gene_14949	8.9	10.9	11.3	7.9	5.8	7.0	10.9	10.6	9.0	9.4	6.0	6.7	0.81	4.96	0.00	Strong	14.5	18.4	14.0	12.6	14.5	13.9	14.9	18.2	14.7	11.3	13.2	14.9	0.581676915	4.475619034	0.01	Weak	Strong-Weak
Mertk	chr2	128524732	128627924	Gene_19051	9.5	11.4	13.7	15.8	12.2	10.8	10.9	9.6	11.4	16.8	16.3	10.5	0.73	12.66	0.00	Strong	14.3	17.9	20.7	22.6	13.8	13.6	13.8	20.5	15.7	17.2	16.3	14.5	0.547324009	10.611874	0.03	Weak	Strong-Weak
Spp2	chr1	90303593	90323013	Gene_10334	3.6	12.2	11.1	2.8	3.3	4.9	6.8	8.3	7.5	4.8	0.9	5.2	0.67	4.83	0.01	Strong	163.4	163.9	207.5	181.4	176.1	181.4	145.3	150.2	173.8	229.1	160.5	157.2	0.482420671	13.50280416	0.04	Weak	Strong-Weak
Ndel1	chr11	68634948	68685357	Gene_13582	6.1	6.6	7.8	11.6	8.1	7.1	6.5	8.3	7.7	12.4	8.8	7.4	0.67	12.22	0.00	Strong	20.8	28.6	30.2	32.5	27.7	28.7	22.0	35.7	31.9	33.1	28.7	25.8	0.546234055	11.97045735	0.03	Weak	Strong-Weak
Znf230	chr7	117960048	117981043	Gene_17953	4.7	3.7	3.5	2.7	3.4	5.0	6.5	6.7	2.7	2.8	1.3	4.3	0.64	0.84	0.01	Strong	53.8	44.6	44.7	34.6	39.2	50.9	43.3	42.1	44.6	37.7	42.1	50.7	0.557432527	1.324753765	0.03	Weak	Strong-Weak
Fat1	chr8	46035567	46137611	Gene_13499	10.5	8.8	4.7	7.2	6.9	7.9	11.3	9.0	7.3	7.2	7.2	8.0	0.64	23.93	0.00	Strong	15.3	10.9	11.4	16.0	13.2	17.8	15.5	11.1	11.6	13.4	13.8	16.1	0.594655897	21.16520709	0.02	Weak	Strong-Weak
Foxn3	chr12	100433303	100688284	Gene_18131	20.9	20.4	14.0	15.9	10.1	15.2	16.0	17.5	11.9	10.3	11.9	17.6	0.63	1.29	0.02	Strong	26.4	25.4	24.4	23.0	23.7	31.6	33.1	20.6	23.7	20.9	26.8	27.5	0.553266277	23.62584955	0.02	Weak	Strong-Weak
Itih1	chr14	31742365	31756475	Gene_20869	84.9	75.3	28.4	53.8	96.6	93.3	138.7	109.0	27.4	62.9	50.8	97.3	0.61	22.42	0.02	Strong	680.4	464.4	457.2	624.9	512.3	586.9	663.6	466.0	417.1	574.0	621.5	711.7	0.556372871	21.67892204	0.03	Weak	Strong-Weak
Suclg1	chr6	73198666	73226876	Gene_10941	6.9	7.8	8.0	6.8	5.3	7.1	9.2	9.2	7.9	6.2	5.3	5.8	0.76	3.99	0.00	Weak	295.8	384.1	373.7	349.1	387.0	324.7	265.4	423.1	467.3	343.5	314.0	300.9	0.510734433	10.24795651	0.04	Weak	Weak-Weak
Trip4	chr9	65680031	65756593	Gene_18902	6.8	8.7	8.6	7.8	6.9	7.2	7.4	9.9	9.3	8.9	6.3	7.2	0.74	6.79	0.01	Weak	46.4	43.2	30.4	32.9	31.7	41.6	46.7	36.9	37.6	35.1	34.3	38.7	0.730890607	2.147990029	0.00	Weak	Weak-Weak
1810013L24Rik	chr16	8830187	8859017	Gene_01894	9.5	12.1	13.9	11.9	8.9	8.6	10.6	10.8	10.4	12.0	10.9	8.0	0.65	8.19	0.01	Weak	31.8	33.0	22.3	22.8	26.5	28.5	32.8	36.0	25.6	22.6	25.6	24.9	0.716907288	3.190778095	0.01	Weak	Weak-Weak
Sirt3	chr7	148049571	148068208	Gene_13762	21.0	21.7	26.7	23.5	17.9	22.7	23.8	28.2	26.8	19.8	16.1	20.7	0.60	5.27	0.02	Weak	84.0	152.6	160.1	140.0	153.3	139.9	97.4	170.5	174.5	142.4	134.3	109.8	0.509177991	11.35397859	0.04	Weak	Weak-Weak
Magi1	chr6	93625448	94233898	Gene_16231	8.7	8.6	5.7	6.0	7.6	7.6	9.8	9.1	6.0	6.0	6.9	5.9	0.60	0.52	0.03	Weak	10.3	9.1	6.1	7.8	9.3	9.6	9.1	8.5	6.5	6.1	10.2	10.3	0.782690779	23.04648299	0.00	Weak	Weak-Weak
0610012D14Rik	chr7	51720804	51723121	Gene_01755	57.9	53.3	30.4	55.5	55.3	71.4	56.2	63.2	31.6	54.1	63.8	64.0	0.60	20.08	0.01	Weak	157.3	147.1	116.0	96.5	128.0	118.3	151.7	133.2	132.9	97.9	138.3	133.4	0.620040379	2.305203369	0.01	Weak	Weak-Weak
BC043118	chr16	59491921	59555578	Gene_15765	4.2	2.9	2.5	3.8	4.1	4.1	3.4	2.8	3.4	5.3	6.5	4.6	0.59	16.61	0.01	Weak	9.7	5.3	8.5	10.5	11.2	7.3	8.8	6.5	7.6	8.9	15.0	8.6	0.526118226	17.75450308	0.02	Weak	Weak-Weak
Foxo1	chr3	52072295	52153460	Gene_15987	5.7	6.8	7.4	18.4	9.2	7.4	6.5	8.8	7.4	16.9	11.0	8.2	0.59	12.70	0.00	Weak	19.9	26.2	28.9	31.1	22.7	23.5	21.8	25.0	34.8	27.7	25.0	21.1	0.79089824	11.45209425	0.00	Weak	Weak-Weak
Ap2a2	chr7	148748136	148818910	Gene_17631	11.6	9.8	7.4	10.6	14.8	15.3	13.6	11.3	6.0	13.6	9.5	14.4	0.59	19.62	0.02	Weak	74.0	57.9	46.7	64.6	70.0	75.5	71.7	61.6	53.4	62.4	74.9	77.2	0.899339407	21.69890862	0.00	Weak	Weak-Weak
Alas1	chr9	106136259	106150187	Gene_16439	95.7	19.5	83.3	264.3	76.0	25.7	41.0	11.5	157.9	198.4	275.4	39.0	0.59	12.82	0.02	Weak	108.5	125.7	867.1	204.2	193.6	66.9	216.1	469.2	815.5	206.0	41.1	134.5	0.569619574	9.470436027	0.01	Weak	Weak-Weak
Npc1	chr18	12348202	12394895	Gene_03401	8.0	18.3	26.7	14.1	7.7	12.7	13.4	14.8	22.1	12.4	7.4	13.3	0.59	6.80	0.01	Weak	23.5	56.5	34.6	30.0	30.2	30.3	25.3	49.6	37.8	30.9	30.5	24.1	0.450368878	7.888147929	0.05	Weak	Weak-Weak
Tmem120a	chr5	136211359	136220042	Gene_09693	3.6	5.0	7.0	7.6	2.6	3.6	3.3	2.8	5.6	5.1	4.8	2.9	0.59	9.79	0.02	Weak	69.0	76.6	68.3	59.6	63.6	55.5	50.6	87.2	117.9	57.0	51.7	56.3	0.475410557	8.36031687	0.02	Weak	Weak-Weak
Dpy19l1	chr9	24216492	24292358	Gene_10925	5.2	5.4	4.3	6.5	6.3	7.7	6.5	4.4	5.4	9.2	8.7	7.2	0.58	16.43	0.02	Weak	41.8	31.5	39.4	51.9	47.4	50.6	44.9	31.0	37.8	50.3	47.0	47.3	0.745665352	18.34542608	0.00	Weak	Weak-Weak
AK050217	chr10	70631484	70644800	Gene_07522	11.9	19.6	17.1	10.3	12.7	16.8	20.8	24.1	16.8	11.9	7.6	18.3	0.58	2.65	0.02	Weak	21.3	20.6	9.5	6.0	14.9	7.2	17.0	18.8	13.4	7.5	10.7	9.9	0.583548381	4.036361566	0.03	Weak	Weak-Weak
4930573I19Rik	chr12	112127521	112210604	Gene_18957	6.7	5.5	4.3	4.3	6.4	8.2	7.7	4.5	3.8	5.8	3.9	6.1	0.58	21.48	0.03	Weak	7.9	6.3	5.4	8.4	9.2	10.1	8.3	5.0	7.6	8.9	7.0	9.8	0.583750765	19.9797404	0.02	Weak	Weak-Weak
Rcan1	chr16	92392197	92466391	Gene_19321	3.5	2.3	2.5	1.8	4.0	4.2	2.2	1.3	2.9	3.4	7.0	5.1	0.58	17.55	0.01	Weak	20.5	28.2	37.4	40.2	35.2	35.0	25.8	39.6	60.2	34.4	24.6	25.3	0.463340093	11.17234998	0.04	Weak	Weak-Weak
mKIAA1598	chr19	59082198	59112880	Gene_02524	7.0	6.0	4.3	3.4	4.0	4.6	6.6	7.5	4.4	5.1	5.7	4.9	0.57	1.26	0.03	Weak	10.8	6.5	5.2	7.6	7.6	8.1	8.7	6.7	5.9	5.5	7.9	6.9	0.517831512	23.55217204	0.03	Weak	Weak-Weak
mKIAA0639	chr14	65406839	65422777	Gene_13304	13.0	15.6	9.9	13.6	13.1	17.0	14.4	14.4	8.6	10.6	15.2	16.0	0.57	21.05	0.02	Weak	16.0	17.9	16.5	30.0	20.5	22.9	18.8	12.8	19.3	26.6	20.2	26.0	0.500874925	16.97423228	0.04	Weak	Weak-Weak
Cebpa	chr7	35904311	35906951	Gene_21254	22.0	27.3	32.6	20.7	20.3	18.7	32.5	24.7	31.9	30.6	14.7	18.5	0.57	6.19	0.03	Weak	420.7	515.0	454.4	410.9	411.4	318.4	396.5	537.0	418.7	386.2	381.8	367.7	0.630659802	7.449618496	0.00	Weak	Weak-Weak
Rnf121	chr7	109168385	109213983	Gene_03534	7.1	5.6	5.3	5.9	8.2	8.1	6.8	5.8	3.9	6.3	6.7	5.7	0.57	19.18	0.02	Weak	27.1	20.5	20.3	22.2	21.6	30.0	31.0	23.0	20.7	24.8	27.3	33.2	0.717080954	22.60999635	0.01	Weak	Weak-Weak
Larp1	chr11	57855021	57874110	Gene_16774	11.4	11.8	9.0	9.3	11.7	14.4	13.9	15.3	7.4	10.6	9.1	13.8	0.57	22.79	0.03	Weak	98.1	69.3	64.2	72.3	82.8	96.9	97.6	65.8	69.6	75.1	96.2	103.7	0.875099954	22.12902711	0.00	Weak	Weak-Weak
Dst	chr1	34068669	34365497	Gene_05604	3.8	4.2	5.1	7.7	4.7	2.9	4.0	4.2	3.4	7.2	6.7	2.8	0.56	12.07	0.02	Weak	11.5	10.0	14.3	17.3	13.5	12.6	13.1	10.3	13.1	16.4	13.2	13.2	0.619577701	15.20660433	0.01	Weak	Weak-Weak
1810073G14Rik	chr11	57296501	57332117	Gene_21282	4.1	6.3	6.3	5.7	5.1	4.3	5.4	6.6	5.1	6.5	4.8	4.5	0.56	7.79	0.04	Weak	39.9	46.5	41.6	35.6	38.4	40.0	41.2	43.6	40.3	29.7	36.8	39.0	0.610720554	4.356656213	0.00	Weak	Weak-Weak
Pfkfb3	chr2	11393061	11475703	Gene_01523	2.2	2.0	3.2	6.9	4.4	2.5	1.2	0.9	2.1	15.9	10.4	1.7	0.56	13.30	0.00	Weak	5.7	4.2	8.9	5.1	2.9	3.7	6.9	7.1	6.6	6.7	2.8	3.3	0.58973514	8.184769662	0.03	Weak	Weak-Weak
Edr2	chr4	128404824	128430118	Gene_01831	4.9	4.5	4.5	5.7	6.6	5.9	5.2	3.8	2.2	6.4	5.7	5.1	0.56	16.99	0.01	Weak	39.9	25.8	26.6	31.6	37.4	29.2	34.7	24.8	22.6	23.9	32.8	33.8	0.525447005	21.94848763	0.04	Weak	Weak-Weak
2010001J22Rik	chr15	89207879	89209685	Gene_11704	7.9	7.2	3.7	5.9	7.7	11.0	9.5	11.7	2.8	3.7	6.2	7.0	0.56	22.72	0.03	Weak	10.4	10.4	6.5	7.9	9.7	14.8	12.3	7.6	9.0	7.0	9.4	8.7	0.522676596	23.64661596	0.03	Weak	Weak-Weak
Rnf144b	chr13	47218088	47341845	Gene_11350	13.5	12.3	10.8	11.5	15.5	15.8	16.4	14.5	12.7	15.1	15.1	22.2	0.55	19.90	0.01	Weak	82.0	23.6	41.1	46.0	47.6	57.1	70.1	23.2	37.3	46.5	56.6	62.3	0.491604881	22.07266183	0.05	Weak	Weak-Weak
Aqp11	chr7	104874888	104886757	Gene_19587	4.8	6.0	8.0	6.1	4.1	4.5	4.8	6.0	8.0	6.3	6.8	6.0	0.55	8.74	0.03	Weak	43.4	42.9	60.4	77.3	46.6	44.6	36.7	45.3	50.2	108.3	52.9	53.9	0.534782175	13.97990396	0.00	Weak	Weak-Weak
Ceacam1	chr7	26246720	26274511	Gene_04972	6.0	4.2	3.6	4.9	4.1	9.1	6.7	7.2	5.2	3.4	4.5	8.2	0.55	22.24	0.03	Weak	96.4	84.6	73.0	84.7	93.8	119.7	110.5	81.8	72.0	81.5	100.0	111.7	0.915629002	22.36369041	0.00	Weak	Weak-Weak
Mafg	chr11	120489666	120494861	Gene_13439	14.5	20.5	28.3	27.0	20.0	21.4	19.9	16.4	21.2	34.8	17.8	16.1	0.55	10.95	0.02	Weak	46.4	72.3	73.2	63.2	63.7	61.2	46.1	69.4	66.9	87.2	73.1	66.3	0.473599638	13.07706088	0.05	Weak	Weak-Weak
Crem	chr18	3266353	3337587	Gene_19123	7.3	3.4	2.8	3.9	3.9	5.3	6.3	5.1	4.8	2.9	6.8	6.0	0.55	21.70	0.03	Weak	18.2	9.3	12.6	14.6	19.3	19.8	18.8	10.2	17.3	12.1	22.6	17.4	0.582277748	20.40778168	0.03	Weak	Weak-Weak
2210412D01Rik	chr7	91257868	91300403	Gene_03908	7.9	9.9	5.6	5.4	5.7	7.5	7.3	10.2	6.0	6.9	6.5	7.0	0.55	1.86	0.02	Weak	117.4	87.9	96.6	88.0	81.0	111.9	105.0	93.1	89.0	74.3	92.8	101.5	0.62163323	1.139125489	0.01	Weak	Weak-Weak
Ctage5	chr12	60230780	60291162	Gene_11622	17.9	26.0	25.9	24.6	15.6	21.3	24.3	24.2	31.5	28.4	15.2	22.5	0.54	7.02	0.03	Weak	169.1	241.7	256.1	232.4	223.2	219.4	159.2	256.9	273.4	221.2	205.7	170.5	0.646531716	10.76263231	0.01	Weak	Weak-Weak
Zfp36l1	chr12	81208746	81214000	Gene_19470	27.3	23.1	14.8	18.1	18.9	30.0	48.9	29.8	32.2	14.9	18.8	31.6	0.54	0.03	0.02	Weak	119.7	162.1	140.7	189.9	190.6	218.7	132.3	174.9	152.6	220.4	226.7	201.6	0.581079691	17.53558449	0.03	Weak	Weak-Weak
Kynu	chr2	43410848	43538235	Gene_18490	50.7	45.1	22.4	39.0	22.7	56.7	60.7	60.4	52.4	22.9	44.0	67.9	0.54	23.61	0.04	Weak	146.1	128.5	117.7	140.5	139.4	180.3	149.0	123.4	118.9	108.8	139.1	150.9	0.712217593	22.48717137	0.00	Weak	Weak-Weak
Them2	chr13	24909823	24923358	Gene_03582	3.1	6.1	5.4	2.3	3.6	3.3	4.1	6.3	4.0	2.2	1.8	5.1	0.53	3.37	0.04	Weak	85.5	186.2	205.0	171.6	156.1	153.3	91.3	196.2	218.2	126.0	119.4	126.7	0.52104894	10.17957014	0.04	Weak	Weak-Weak
Pik3cb	chr9	98938820	99040506	Gene_19777	3.5	4.9	4.6	4.1	2.9	4.3	4.5	4.4	6.6	4.3	2.8	3.7	0.53	6.17	0.02	Weak	10.0	15.2	14.7	14.0	12.2	13.1	9.4	17.0	23.4	13.3	10.6	10.4	0.55109645	9.7927785	0.01	Weak	Weak-Weak
Ubr2	chr17	47065239	47147442	Gene_18314	11.2	14.0	14.1	21.1	16.3	14.1	16.1	14.8	16.4	27.6	18.1	15.1	0.53	12.57	0.01	Weak	24.8	32.4	32.1	37.4	27.1	27.0	25.6	28.4	33.2	33.4	31.4	27.4	0.76327035	12.34624924	0.00	Weak	Weak-Weak
Uvrag	chr7	106035261	106289623	Gene_18101	8.2	8.7	11.0	15.3	8.4	9.1	10.3	9.1	11.4	12.4	9.7	8.8	0.53	10.84	0.02	Weak	11.7	15.2	16.6	18.0	13.6	12.0	12.9	15.6	17.3	17.3	13.9	13.1	0.915271057	11.48101235	0.00	Weak	Weak-Weak
Mif4gd	chr11	115469232	115476845	Gene_18662	10.6	9.6	7.1	13.2	14.6	13.8	15.1	10.1	7.4	17.4	15.5	12.0	0.52	17.10	0.04	Weak	75.7	54.3	62.3	84.7	83.0	90.3	71.1	55.9	69.7	65.3	79.4	92.6	0.741851967	19.82668648	0.00	Weak	Weak-Weak
Trp53inp2	chr2	155207591	155215583	Gene_00826	13.9	18.7	19.0	58.4	26.8	29.2	18.3	18.5	17.4	56.4	26.2	27.2	0.52	13.41	0.01	Weak	238.6	122.8	212.9	380.4	314.2	264.2	259.2	110.3	252.2	328.3	222.0	242.1	0.52483229	16.74020217	0.03	Weak	Weak-Weak
Slc22a5	chr11	53678043	53705162	Gene_07386	2.1	3.6	7.4	3.3	1.5	2.7	2.0	3.3	5.0	4.7	2.7	3.7	0.52	8.46	0.03	Weak	14.3	30.2	25.0	27.3	25.7	20.1	14.2	26.8	40.7	25.2	19.4	18.4	0.598517689	10.86394828	0.01	Weak	Weak-Weak
Acot4	chr12	85379328	85385673	Gene_13823	1.3	13.9	27.1	3.1	3.7	4.5	2.4	6.0	17.8	9.1	1.1	6.9	0.51	7.52	0.03	Weak	7.7	108.7	97.0	86.8	93.2	58.2	9.1	154.1	185.2	64.1	71.9	31.7	0.511442268	10.38876991	0.04	Weak	Weak-Weak
D4Wsu53e	chr4	134479539	134483285	Gene_09280	75.4	113.0	103.0	213.1	95.3	87.9	121.6	127.9	147.6	203.4	104.1	88.9	0.51	10.47	0.03	Weak	179.5	211.5	241.5	251.0	190.9	175.2	165.5	209.6	219.1	212.5	210.5	184.3	0.804512199	11.77933261	0.00	Weak	Weak-Weak
Slc38a4	chr15	96825253	96886387	Gene_07328	19.9	75.1	78.8	111.4	32.2	53.2	51.2	119.9	87.7	65.7	24.7	53.0	0.51	7.42	0.05	Weak	572.9	1029.8	832.3	624.3	616.4	624.1	556.3	980.1	720.8	706.7	628.0	632.0	0.525202821	7.865597689	0.03	Weak	Weak-Weak
Rbm3	chrX	7717192	7722823	Gene_13392	6.1	5.6	5.6	5.6	7.8	9.4	8.3	4.7	6.5	7.7	7.0	7.2	0.50	18.49	0.05	Weak	33.5	35.7	49.0	43.3	33.6	34.2	32.0	45.5	48.3	33.6	36.1	33.3	0.628818226	10.00128055	0.02	Weak	Weak-Weak
Acot12	chr13	91881125	91925753	Gene_15726	10.9	20.7	28.5	25.7	11.1	18.3	16.9	24.9	28.1	23.0	19.3	23.0	0.50	8.56	0.05	Weak	82.4	125.2	140.2	99.8	117.5	105.9	79.1	122.4	137.6	98.7	98.1	86.1	0.510721043	10.13656853	0.05	Weak	Weak-Weak
Zbtb16	chr9	48462401	48644327	Gene_05481	8.2	4.1	2.7	105.1	13.2	14.9	12.2	7.5	4.4	79.2	60.5	12.8	0.50	13.41	0.04	Weak	3.2	2.1	9.0	8.1	9.4	3.0	3.6	1.1	18.4	8.9	3.5	2.7	0.48521894	12.54536286	0.03	Weak	Weak-Weak
mKIAA0922	chr3	83742573	83835581	Gene_18875	7.4	9.1	11.1	9.5	5.1	8.9	10.2	8.6	13.6	9.5	5.5	7.7	0.50	6.58	0.04	Weak	3.9	8.9	10.6	10.2	11.1	8.8	5.1	12.2	9.7	10.2	7.2	5.0	0.510197143	11.89305915	0.05	Weak	Weak-Weak
Litaf	chr16	10959366	10993182	Gene_20315	5.2	4.3	4.7	5.3	12.3	8.0	6.3	7.3	4.3	6.8	8.8	6.3	0.50	17.24	0.03	Weak	164.9	73.3	69.8	89.7	87.5	112.5	124.3	74.4	88.7	90.0	111.9	140.9	0.585877763	23.05918522	0.02	Weak	Weak-Weak
Lpin1	chr12	16543441	16596576	Gene_18635	6.0	6.0	13.5	85.7	4.3	7.8	7.0	5.4	15.7	62.4	103.0	5.9	0.50	13.34	0.04	Weak	10.5	38.4	95.7	49.2	23.8	17.0	7.7	24.0	160.7	33.8	13.0	13.1	0.561767515	10.47514335	0.00	Weak	Weak-Weak
Hpgd	chr8	58773348	58799843	Gene_15626	4.1	12.9	9.4	4.6	2.7	7.2	5.8	6.0	10.2	4.4	3.0	6.0	0.49	5.03	0.05	Weak	68.2	306.8	329.7	293.0	236.6	231.4	64.3	346.0	311.8	238.2	186.7	128.6	0.592401611	10.92197295	0.02	Weak	Weak-Weak
Lima1	chr15	99608938	99705841	Gene_11274	5.6	9.7	10.7	7.4	7.3	6.7	5.4	7.7	6.2	8.5	6.3	3.9	0.49	8.33	0.04	Weak	61.1	66.6	57.1	54.7	51.9	51.1	60.8	89.8	51.7	54.0	50.0	44.7	0.510042381	5.99392979	0.01	Weak	Weak-Weak
Lonrf1	chr8	37279117	37312570	Gene_03843	2.1	0.6	1.3	4.5	2.4	1.8	1.2	0.8	1.9	3.7	8.5	1.2	0.49	14.64	0.01	Weak	4.0	4.9	14.2	5.2	5.9	4.6	4.4	7.2	9.1	8.2	5.1	3.8	0.569657598	10.71848837	0.00	Weak	Weak-Weak
Ccrl1	chr9	104000472	104029263	Gene_10034	13.9	22.0	27.1	14.6	13.7	18.0	18.0	21.6	29.9	17.9	12.2	21.1	0.48	6.09	0.05	Weak	43.4	69.3	65.7	63.8	61.6	55.1	44.0	67.3	83.9	54.7	53.1	49.2	0.579344143	10.42925842	0.02	Weak	Weak-Weak
Acot3	chr12	85393100	85400514	Gene_07169	0.0	2.6	5.1	0.0	0.4	0.6	0.1	0.3	6.1	0.8	0.1	0.7	0.47	7.49	0.05	Weak	0.0	94.3	63.9	42.9	53.0	14.5	0.0	192.1	144.8	20.0	31.6	1.5	0.489010703	8.645977484	0.03	Weak	Weak-Weak
Parp12	chr6	39036795	39068348	Gene_16652	4.5	8.0	6.1	4.4	5.2	4.4	5.5	6.5	4.4	4.9	4.2	4.1	0.46	4.71	0.04	Weak	40.3	31.6	37.4	29.1	25.3	32.3	35.1	39.3	35.7	23.1	23.9	29.0	0.71434808	5.05779953	0.01	Weak	Weak-Weak
Tbc1d10a	chr11	4086835	4115508	Gene_21417	3.6	6.2	10.0	6.6	5.4	4.3	4.3	4.2	4.6	5.4	2.4	2.6	0.46	8.47	0.04	Weak	9.6	22.9	10.9	8.8	6.9	7.8	8.3	15.1	9.8	8.0	8.3	9.3	0.487482855	6.321070044	0.00	Weak	Weak-Weak
2610024E20Rik	chr18	34602004	34666477	Gene_01140	11.6	15.5	9.6	10.9	8.6	15.5	18.2	17.9	11.1	11.5	10.7	15.2	0.56	0.69	0.03	Weak	13.1	10.2	14.1	14.8	16.9	16.2	15.7	11.7	10.3	12.1	14.7	13.7	0.533232843	19.94369568	0.04	Weak	Weak-Weak
E230022H04Rik	chr18	31920263	31942383	Gene_02275	8.8	10.8	13.8	11.1	9.8	10.9	11.4	11.4	13.9	11.5	8.3	10.0	0.54	7.46	0.03	Weak	30.7	40.3	42.5	43.9	37.3	36.0	33.7	39.6	34.5	38.1	37.8	28.2	0.499057432	11.65260066	0.05	Weak	Weak-Weak
Ptprb	chr10	115712578	115820982	Gene_00077	7.5	7.3	5.9	5.9	6.3	9.7	7.2	7.4	5.2	5.6	10.0	8.0	0.54	20.60	0.03	Weak	16.3	19.5	19.8	19.9	22.4	15.8	19.0	22.5	22.9	23.7	22.1	16.8	0.529263249	12.35421575	0.04	Weak	Weak-Weak
Mia2	chr12	60196786	60210117	Gene_11149	25.5	48.7	40.5	41.4	23.1	30.5	41.5	44.9	61.2	43.3	26.1	41.4	0.53	6.61	0.03	Weak	148.5	209.3	213.6	220.4	208.2	197.1	146.9	204.3	218.5	194.1	172.5	161.8	0.585047665	11.77124252	0.03	Weak	Weak-Weak
Agxt2	chr15	10288333	10339493	Gene_07982	23.3	34.4	31.4	31.3	18.6	33.9	42.9	51.5	27.1	19.3	13.3	27.2	0.52	3.02	0.03	Weak	162.3	201.5	221.2	256.2	189.3	218.7	170.6	219.4	235.5	217.8	196.5	182.9	0.589311047	12.17867166	0.02	Weak	Weak-Weak
Prkag2	chr5	24368574	24606248	Gene_00081	13.7	14.7	13.5	25.9	17.9	17.2	13.6	13.0	12.7	22.0	16.2	14.2	0.51	13.67	0.02	Weak	12.3	13.1	15.4	15.5	13.0	13.7	11.1	16.2	13.7	15.6	14.4	10.7	0.548341759	11.85391001	0.03	Weak	Weak-Weak
Lrit1	chr14	37868020	37878124	Gene_20271	6.2	8.9	9.1	7.0	2.5	8.7	7.9	14.0	7.8	7.4	5.6	6.6	0.51	4.41	0.01	Weak	16.7	20.2	13.1	14.8	12.5	16.7	14.9	19.1	14.5	14.1	13.8	16.6	0.510418026	3.865401303	0.04	Weak	Weak-Weak
Fnip1	chr11	54251690	54331738	Gene_01311	3.6	5.8	8.1	5.0	3.3	4.8	5.0	5.7	11.5	7.6	5.0	5.7	0.49	8.20	0.03	Weak	22.5	29.1	27.5	26.2	22.7	19.1	22.2	30.7	27.3	21.1	25.7	21.4	0.59397907	8.665412951	0.02	Weak	Weak-Weak
Rorc	chr3	94176707	94202510	Gene_15795	13.2	12.2	21.3	49.0	57.1	44.4	13.0	5.3	22.0	38.8	51.5	41.8	0.96	15.57	0.00	Strong	38.0	77.1	127.4	216.4	208.1	106.1	34.1	77.4	144.7	169.1	198.3	84.8	0.92764	15.141067	0.00	Strong	Strong-Strong
Zfp295	chr16	98168598	98183786	Gene_09250	7.3	4.2	3.3	4.6	6.5	7.4	6.7	5.1	3.2	4.0	6.1	6.6	0.93	20.59	0.00	Strong	7.1	3.6	7.0	9.4	9.1	8.3	6.6	3.6	6.9	9.6	10.7	8.0	0.863149944	17.42239514	0.00	Strong	Strong-Strong
Slc38a3	chr9	107553485	107571322	Gene_01573	167.1	236.3	253.6	148.8	81.5	117.2	206.4	258.6	195.1	153.2	94.5	76.3	0.92	5.22	0.00	Strong	1009.3	1756.8	1683.4	931.9	698.0	664.6	853.7	1739.2	1496.7	1125.2	743.8	751.6	0.898066542	8.056554624	0.00	Strong	Strong-Strong
AK008482	chr3	94196892	94206770	Gene_08303	12.0	8.2	21.2	51.5	57.5	31.6	13.1	5.1	16.7	33.9	44.1	28.9	0.91	15.06	0.00	Strong	11.4	32.0	47.3	89.6	66.5	32.0	17.3	30.3	60.9	59.7	73.9	25.3	0.879550432	14.48529631	0.00	Strong	Strong-Strong
Nr1d1	chr11	98629248	98636556	Gene_05846	6.3	37.6	40.6	9.4	1.0	2.2	11.9	30.6	28.3	15.1	2.3	1.4	0.88	6.22	0.00	Strong	46.0	141.7	20.6	3.8	4.1	10.5	42.5	108.4	23.4	6.6	3.8	14.5	0.659729002	5.334389077	0.00	Strong	Strong-Strong
Per3	chr4	150377763	150418731	Gene_00496	0.6	5.9	21.1	22.4	6.2	3.6	1.3	0.9	21.6	22.6	12.1	3.7	0.87	10.84	0.00	Strong	0.3	20.6	21.9	15.1	4.6	1.1	0.5	23.5	16.5	13.8	5.0	1.3	0.834498419	9.68883068	0.00	Strong	Strong-Strong
Mthfr	chr4	147413185	147433660	Gene_01873	10.6	3.3	2.0	3.4	6.5	10.4	11.7	5.1	1.2	2.8	3.4	9.5	0.86	21.75	0.00	Strong	10.0	2.5	2.8	7.3	16.9	20.0	13.4	3.0	3.2	5.8	17.3	17.5	0.957567289	20.84377152	0.00	Strong	Strong-Strong
Mtss1	chr15	58774801	58913544	Gene_19923	32.7	49.3	61.2	75.0	67.7	40.5	35.6	34.6	68.1	84.8	76.6	24.1	0.86	11.91	0.00	Strong	38.8	93.9	115.8	87.5	72.1	50.4	51.9	95.9	85.4	96.9	49.2	50.8	0.803596402	10.45983985	0.00	Strong	Strong-Strong
Tef	chr15	81633246	81657293	Gene_12254	5.7	20.1	46.9	42.7	17.3	11.6	9.4	9.9	49.7	46.7	17.9	10.3	0.86	10.15	0.00	Strong	16.7	127.7	129.2	89.8	66.8	25.1	18.7	142.5	113.6	90.8	53.9	23.6	0.794944115	9.960353414	0.00	Strong	Strong-Strong
Ppfibp1	chr6	146837035	146980545	Gene_08030	3.6	5.4	4.4	1.3	2.2	2.8	4.9	6.3	3.6	2.5	1.8	2.5	0.85	3.39	0.00	Strong	16.1	18.5	10.4	10.3	11.7	14.5	13.7	18.0	11.9	9.5	12.0	13.2	0.701457953	3.214687582	0.01	Strong	Strong-Strong
Lgals9	chr11	78776896	78798333	Gene_15580	32.8	28.1	12.3	17.0	26.3	39.1	34.0	33.5	12.6	15.9	17.5	35.2	0.85	22.53	0.00	Strong	769.9	686.2	611.2	511.0	558.7	764.6	771.6	701.8	612.6	369.9	557.5	664.0	0.845221106	2.246424236	0.00	Strong	Strong-Strong
Slc30a10	chr1	187278726	187292640	Gene_13336	15.9	11.2	4.2	2.0	14.4	16.4	16.0	12.0	5.0	3.1	5.8	12.7	0.84	22.60	0.00	Strong	51.0	32.1	15.1	39.2	58.6	80.8	57.4	26.3	22.9	30.2	58.9	67.8	0.950853817	21.58731342	0.00	Strong	Strong-Strong
bmal1b	chr7	120424163	120457636	Gene_07525	7.7	3.4	0.9	1.6	3.8	10.1	10.4	9.2	0.8	1.2	3.5	9.4	0.84	22.53	0.00	Strong	26.1	1.3	3.1	8.4	25.9	29.1	24.0	2.2	5.1	14.0	31.8	29.8	0.916154114	21.06880791	0.00	Strong	Strong-Strong
Stk35	chr2	129626296	129658021	Gene_11408	4.2	5.8	7.2	7.9	5.9	4.0	4.0	4.7	5.9	9.2	6.0	3.9	0.84	11.04	0.00	Strong	7.5	14.0	16.8	15.2	12.7	11.5	11.3	17.0	18.6	12.8	11.7	9.6	0.718761944	10.3686863	0.00	Strong	Strong-Strong
Cpt1a	chr19	3323347	3385732	Gene_00390	13.0	30.2	37.2	38.6	14.5	15.0	17.7	34.4	30.6	33.0	17.0	16.2	0.83	8.35	0.00	Strong	196.7	287.3	319.8	305.2	274.9	223.8	199.4	312.7	364.4	288.8	207.0	193.2	0.833350468	10.61534922	0.00	Strong	Strong-Strong
Nedd4l	chr18	65048682	65372961	Gene_03251	26.9	21.0	9.9	16.4	19.7	28.6	24.8	21.3	9.4	20.1	25.2	33.2	0.83	20.80	0.00	Strong	15.9	12.8	12.7	24.0	29.6	34.5	18.2	11.5	17.0	20.7	26.4	26.5	0.85769412	19.25437963	0.00	Strong	Strong-Strong
Mocos	chr18	24812191	24860057	Gene_13636	18.3	18.0	9.5	10.5	14.5	20.2	17.8	15.9	10.0	12.0	13.7	16.0	0.83	22.60	0.00	Strong	79.4	58.6	44.7	55.0	54.0	69.0	78.7	62.4	50.5	52.6	61.7	72.7	0.854080332	0.329978562	0.00	Strong	Strong-Strong
Nrg4	chr9	55069107	55131402	Gene_01326	3.4	4.1	13.2	14.1	4.7	4.2	3.0	3.6	14.7	16.9	10.7	3.5	0.83	10.95	0.00	Strong	6.5	8.6	13.0	10.5	5.7	5.1	4.0	10.7	13.4	7.3	5.4	5.3	0.82114349	9.868778447	0.00	Strong	Strong-Strong
Arntl	chr7	120350978	120457636	Gene_06404	8.0	3.2	0.9	1.8	4.2	10.4	10.1	9.4	0.7	1.3	3.3	9.1	0.83	22.48	0.00	Strong	23.6	1.1	2.9	7.8	23.5	25.8	22.2	2.1	4.4	12.9	29.4	27.7	0.913742678	21.05037205	0.00	Strong	Strong-Strong
Per2	chr1	93312558	93355905	Gene_06437	6.6	9.2	11.7	25.4	34.2	21.1	9.3	4.4	14.9	35.0	22.6	13.1	0.83	14.35	0.00	Strong	3.2	17.7	27.4	35.9	15.1	7.1	3.9	19.3	25.4	40.0	12.0	6.9	0.877727639	12.21772969	0.00	Strong	Strong-Strong
Clpx	chr9	65142101	65178465	Gene_06002	35.1	13.4	6.8	12.1	28.3	66.2	54.4	32.0	9.8	15.9	22.1	58.3	0.82	21.28	0.00	Strong	277.8	84.4	70.1	145.9	310.0	314.1	243.1	73.0	75.8	122.6	298.3	269.0	0.928148454	21.18045322	0.00	Strong	Strong-Strong
mKIAA0750	chr7	119369403	119458829	Gene_12039	12.2	10.1	6.3	6.4	16.0	19.0	15.8	12.6	5.6	6.4	9.1	17.8	0.81	21.22	0.00	Strong	13.7	7.6	5.7	10.7	11.9	18.3	15.8	6.1	7.9	14.9	15.9	21.1	0.787794572	21.03885598	0.00	Strong	Strong-Strong
5033414K04Rik	chr1	84032875	84337685	Gene_16596	48.3	37.9	26.6	36.0	45.5	50.8	38.3	38.4	21.3	27.1	49.5	49.1	0.81	20.22	0.00	Strong	98.3	64.1	56.4	72.3	77.5	91.0	91.3	57.7	54.7	69.5	77.5	95.1	0.836300322	22.41582732	0.00	Strong	Strong-Strong
Nr1d2	chr14	19036631	19071506	Gene_21385	2.2	7.4	11.4	7.6	1.8	0.8	3.4	5.7	17.0	9.5	5.5	1.6	0.81	8.55	0.00	Strong	26.0	95.6	78.8	36.5	15.0	13.5	33.3	103.4	83.1	45.5	16.0	19.2	0.885061932	8.05020767	0.00	Strong	Strong-Strong
mKIAA1870	chr4	62895319	62996024	Gene_11388	11.6	8.0	8.5	19.8	16.8	11.0	8.8	3.8	10.9	16.0	19.5	12.7	0.80	14.96	0.00	Strong	4.5	13.7	21.5	36.2	25.5	24.4	5.9	13.3	20.7	38.6	24.2	14.5	0.848906068	14.81575179	0.00	Strong	Strong-Strong
Mical2	chr7	119369403	119497489	Gene_20486	6.5	6.3	3.7	3.5	9.0	10.3	8.3	6.9	3.5	3.9	6.5	8.8	0.80	21.00	0.00	Strong	9.0	5.1	4.8	10.4	10.4	13.5	10.8	5.1	6.4	12.6	9.8	15.8	0.710972008	20.13557748	0.01	Strong	Strong-Strong
Arhgap21	chr2	20769545	20889348	Gene_05891	6.1	5.6	8.3	8.3	5.7	5.0	5.2	5.6	8.1	8.0	6.9	4.0	0.80	10.07	0.00	Strong	12.9	20.5	22.8	17.2	17.8	14.6	13.9	19.5	19.7	18.6	18.0	12.9	0.730578512	10.7469124	0.00	Strong	Strong-Strong
Ecgf1	chr15	89202361	89207468	Gene_09380	40.6	35.3	18.1	24.3	28.3	50.7	55.5	50.9	14.3	13.4	25.6	40.3	0.80	23.18	0.00	Strong	203.5	203.1	90.8	116.1	217.9	269.2	211.3	181.3	136.4	92.3	214.4	204.7	0.758210681	23.343398	0.00	Strong	Strong-Strong
1300002K09Rik	chr4	45861831	45899876	Gene_02161	42.3	24.9	11.4	16.1	34.9	41.5	44.2	42.5	15.0	14.2	27.2	32.3	0.80	22.42	0.00	Strong	178.2	112.2	92.2	105.9	119.5	176.7	176.6	95.7	82.5	94.0	140.7	174.5	0.903590975	23.17211707	0.00	Strong	Strong-Strong
Stard5	chr7	90780526	90790838	Gene_11300	12.7	17.8	29.8	31.4	17.0	15.1	14.3	22.2	24.5	28.0	13.9	15.8	0.79	9.63	0.00	Strong	105.6	157.1	200.0	203.2	140.1	128.7	106.7	148.7	183.8	158.8	124.7	119.6	0.827460455	11.47925298	0.00	Strong	Strong-Strong
Tjp3	chr10	80735944	80754326	Gene_03339	8.7	5.8	2.8	3.7	7.5	11.4	11.0	4.0	2.3	3.2	3.5	7.7	0.79	21.72	0.00	Strong	20.3	15.5	7.2	18.8	27.9	27.7	20.4	12.7	11.9	17.1	23.3	26.5	0.923182627	20.81233762	0.00	Strong	Strong-Strong
Upp2	chr2	58419793	58645381	Gene_14965	3.3	47.1	88.3	132.6	7.2	18.8	5.4	33.4	98.2	113.5	37.6	27.8	0.79	10.15	0.00	Strong	64.8	324.4	693.5	224.3	101.5	38.4	47.2	316.3	337.5	252.8	116.0	46.0	0.748497958	9.856952948	0.00	Strong	Strong-Strong
mKIAA0899	chr7	148748136	148789055	Gene_02870	11.0	9.0	6.3	5.9	8.7	14.2	10.4	7.9	5.6	8.5	7.5	11.9	0.79	21.41	0.00	Strong	23.7	18.0	15.8	23.3	25.0	32.2	23.4	18.8	19.5	21.1	24.6	28.6	0.842830354	21.01614725	0.00	Strong	Strong-Strong
AK017148	chr5	53364250	53385674	Gene_17228	17.9	13.6	2.6	2.7	18.5	17.7	16.8	17.2	4.7	5.5	10.3	16.7	0.79	22.14	0.00	Strong	46.4	27.2	30.1	45.2	51.5	78.1	44.2	36.9	33.7	28.5	47.0	56.0	0.698822865	21.40220065	0.00	Strong	Strong-Strong
Col27a1	chr4	62876445	62996024	Gene_10239	18.3	12.0	12.9	31.5	27.9	17.2	13.9	4.5	17.0	26.2	29.0	17.0	0.78	14.78	0.00	Strong	4.5	14.5	22.9	37.5	27.2	27.1	6.3	14.4	22.8	43.4	27.9	16.2	0.845135014	14.91372802	0.00	Strong	Strong-Strong
AK138296	chr1	187270994	187279447	Gene_14882	6.6	5.1	1.5	0.8	6.0	6.7	6.4	5.5	1.8	1.3	2.4	4.3	0.78	22.86	0.01	Strong	7.0	4.8	1.4	4.3	8.4	10.5	8.5	4.8	5.0	7.3	11.0	11.0	0.837194102	21.12006311	0.00	Strong	Strong-Strong
Narf	chr11	121098566	121117169	Gene_01512	4.5	7.9	14.9	11.5	5.5	6.9	5.7	7.7	12.0	9.7	7.3	5.5	0.77	9.25	0.00	Strong	31.5	44.3	51.7	33.6	34.1	25.5	35.2	49.3	35.6	35.9	23.6	29.8	0.698723558	8.058269715	0.00	Strong	Strong-Strong
Npas2	chr1	39251056	39419031	Gene_06519	10.4	0.8	0.0	0.1	0.3	8.0	6.9	3.2	0.1	0.0	0.1	5.1	0.77	22.83	0.00	Strong	4.3	0.3	0.0	0.0	3.8	10.3	3.3	0.0	0.1	0.0	4.6	6.3	0.826456791	21.94505678	0.00	Strong	Strong-Strong
Mad2l2	chr4	147505028	147519805	Gene_08516	5.0	2.7	1.7	3.1	3.7	6.8	5.7	3.4	1.0	3.5	3.3	4.7	0.77	20.89	0.00	Strong	31.0	12.7	8.7	18.7	20.4	32.7	29.0	10.9	13.7	13.2	31.2	36.5	0.862025208	22.00282733	0.00	Strong	Strong-Strong
mKIAA1188	chr12	106001323	106103286	Gene_05534	15.7	19.2	29.7	25.8	14.1	11.1	18.7	18.5	25.1	23.1	22.6	9.9	0.77	9.05	0.00	Strong	37.2	53.0	58.4	41.4	46.3	36.6	39.1	64.6	52.9	41.8	43.3	32.2	0.626092152	8.872604263	0.01	Strong	Strong-Strong
Dcun1d4	chr5	73872293	73952025	Gene_01127	4.2	6.2	6.2	2.7	2.9	4.0	6.5	5.2	5.8	3.3	1.9	3.7	0.77	3.91	0.00	Strong	35.6	49.7	36.5	34.3	28.6	36.2	40.6	57.3	43.4	30.8	26.0	33.3	0.758589322	5.958228229	0.00	Strong	Strong-Strong
Tars	chr15	11313417	11329413	Gene_04917	14.1	6.7	4.3	6.6	9.6	14.4	15.5	10.4	9.1	8.9	10.7	13.3	0.77	21.50	0.00	Strong	166.5	100.6	79.6	118.5	154.2	187.1	145.5	78.8	95.7	105.0	173.8	162.2	0.901455783	21.32702183	0.00	Strong	Strong-Strong
Clmn	chr12	106001323	106103286	Gene_16851	15.7	19.2	29.7	25.8	14.2	11.1	18.7	18.5	25.1	23.2	22.6	9.9	0.77	9.07	0.00	Strong	37.3	53.2	58.7	41.6	46.5	36.8	39.2	64.9	53.1	42.0	43.4	32.3	0.625877683	8.873594565	0.01	Strong	Strong-Strong
D930015E06Rik	chr3	83702208	83844083	Gene_13037	6.8	9.3	10.5	8.6	4.9	7.0	8.1	8.1	9.8	7.5	5.5	6.6	0.76	6.29	0.00	Strong	5.3	11.0	11.9	11.2	8.1	8.6	6.1	12.1	11.0	10.8	8.9	5.9	0.746713346	10.8846222	0.00	Strong	Strong-Strong
Ak2	chr4	128670508	128688773	Gene_16077	15.5	23.5	28.9	20.1	14.0	13.6	17.3	16.2	32.4	20.0	10.6	12.0	0.76	7.46	0.00	Strong	166.0	415.0	444.1	326.6	275.9	244.1	168.5	467.6	469.7	342.2	255.2	240.2	0.742022586	9.926656097	0.00	Strong	Strong-Strong
Thra	chr11	98603186	98630320	Gene_12578	2.7	6.1	8.1	3.3	1.4	2.6	3.9	6.7	3.9	3.7	1.8	2.0	0.75	5.77	0.00	Strong	17.7	21.1	9.9	8.1	10.3	13.6	14.5	18.2	9.2	7.8	11.4	12.1	0.738576526	3.228791997	0.00	Strong	Strong-Strong
Grk5	chr19	60966378	61168245	Gene_10728	5.9	2.7	1.6	1.7	2.9	6.3	6.4	7.4	1.3	1.7	2.2	5.2	0.75	23.28	0.01	Strong	15.6	3.9	2.6	5.2	5.7	17.1	11.3	3.4	4.0	2.9	7.6	14.9	0.805422061	23.07535817	0.00	Strong	Strong-Strong
Chka	chr19	3851772	3894367	Gene_01503	52.6	20.8	5.9	7.7	29.6	97.7	76.4	54.7	6.5	13.5	8.0	60.5	0.75	22.33	0.00	Strong	20.8	4.4	5.9	17.0	26.7	36.5	19.9	4.1	4.9	15.4	36.2	38.1	0.957769897	20.47965852	0.00	Strong	Strong-Strong
Dapk1	chr13	60703307	60864547	Gene_18450	25.7	18.2	7.3	12.9	17.4	21.4	28.9	29.1	13.8	12.0	13.6	21.8	0.75	23.60	0.00	Strong	47.1	30.4	29.7	48.8	64.3	68.1	44.4	32.9	33.4	42.2	77.1	57.2	0.90303324	19.76706304	0.00	Strong	Strong-Strong
AK008417	chr10	41901650	41905282	Gene_03787	4.5	7.5	10.0	13.2	8.9	6.2	6.0	8.2	7.0	10.4	10.2	6.3	0.73	11.78	0.00	Strong	24.7	41.3	44.7	42.2	26.6	24.4	21.3	36.8	41.2	36.8	25.6	20.9	0.913873846	10.32884958	0.00	Strong	Strong-Strong
Abcg5	chr17	85057573	85082263	Gene_19537	8.8	37.6	33.8	32.7	8.3	10.7	18.5	52.1	29.0	24.1	5.1	11.9	0.73	6.43	0.00	Strong	60.0	119.1	155.0	117.1	68.2	79.3	75.8	113.9	102.8	103.0	55.0	93.4	0.602371209	9.540985719	0.02	Strong	Strong-Strong
Dbp	chr7	52960601	52965521	Gene_12268	2.3	23.2	50.5	18.5	3.7	3.1	3.6	6.2	42.6	22.7	3.8	3.0	0.73	8.38	0.00	Strong	2.0	192.9	100.1	16.0	6.9	1.5	3.8	241.3	87.8	20.1	4.1	2.4	0.62792268	7.357147641	0.00	Strong	Strong-Strong
Por	chr5	136165083	136211195	Gene_01495	3.5	16.2	26.3	59.2	9.6	5.9	4.9	13.7	22.9	49.1	32.2	6.1	0.73	11.33	0.00	Strong	104.3	250.6	523.6	377.0	212.0	105.7	106.3	326.2	434.2	470.6	177.6	124.8	0.927093873	11.25821026	0.00	Strong	Strong-Strong
St5	chr7	116667424	116760661	Gene_05399	14.6	8.3	3.5	8.3	8.2	10.6	14.8	12.1	5.7	4.0	7.9	9.5	0.73	23.13	0.00	Strong	25.0	12.5	11.3	20.5	28.5	30.9	24.9	10.0	18.0	13.6	30.7	26.6	0.828963814	20.76259717	0.00	Strong	Strong-Strong
Cldn1	chr16	26356736	26371925	Gene_13360	4.7	3.8	1.6	1.5	4.4	6.6	5.0	6.0	1.8	1.9	1.8	5.6	0.73	22.66	0.01	Strong	146.8	52.4	36.6	90.7	107.8	139.9	113.2	42.8	34.8	82.3	148.9	126.4	0.848919771	21.23833556	0.00	Strong	Strong-Strong
Ngef	chr1	89373408	89470445	Gene_01364	5.7	13.0	16.1	21.0	9.3	11.2	7.6	10.2	13.3	16.4	14.2	9.2	0.73	11.03	0.00	Strong	17.8	32.6	41.0	28.3	27.6	19.5	15.1	38.5	37.7	30.6	25.2	19.9	0.778822028	10.41286368	0.00	Strong	Strong-Strong
Lrfn3	chr7	31140532	31147791	Gene_12698	8.2	2.8	0.5	2.0	5.9	8.3	5.4	5.3	0.5	2.1	2.0	4.9	0.73	21.76	0.01	Strong	16.9	5.6	4.7	14.6	14.7	15.9	19.5	4.0	7.3	12.8	18.0	16.6	0.720179882	20.75744452	0.00	Strong	Strong-Strong
Uox	chr3	146260112	146294447	Gene_08900	57.4	102.5	107.2	63.3	35.4	79.7	81.0	141.7	98.9	50.6	14.5	63.3	0.73	4.53	0.00	Strong	1409.8	3911.8	3540.1	2284.5	2420.4	2079.9	1483.5	3860.4	3305.9	2630.4	2124.1	1814.7	0.624298392	9.292723591	0.02	Strong	Strong-Strong
Fgf1	chr18	38998326	39078353	Gene_01587	5.1	8.3	10.3	13.7	12.5	10.3	7.1	8.7	11.3	20.5	11.5	10.2	0.72	12.74	0.00	Strong	91.5	96.6	181.8	199.5	157.8	126.6	96.9	88.4	139.2	189.6	153.7	115.6	0.886363223	14.5154729	0.00	Strong	Strong-Strong
Usp2	chr9	43875103	43903710	Gene_16132	0.9	1.0	3.7	5.9	2.6	2.5	0.7	0.7	2.8	8.1	3.0	1.9	0.72	12.39	0.00	Strong	1.1	13.8	29.2	17.4	8.2	1.0	0.8	18.0	30.9	17.7	4.1	1.2	0.91747858	10.53196025	0.00	Strong	Strong-Strong
Slc11a2	chr15	100218330	100253414	Gene_13327	9.8	7.9	7.0	7.0	10.3	10.7	11.6	10.2	5.3	8.4	7.7	11.0	0.71	21.54	0.01	Strong	32.5	18.1	18.1	30.4	27.8	33.2	38.0	17.9	19.9	29.6	34.2	36.8	0.709806598	21.00684903	0.01	Strong	Strong-Strong
Pxmp4	chr2	154412779	154429409	Gene_21489	32.7	21.5	19.4	22.2	21.0	43.6	33.6	29.1	14.0	23.0	23.1	33.5	0.71	21.68	0.00	Strong	163.8	100.3	111.6	149.1	212.3	231.6	153.1	90.1	130.9	121.9	239.7	191.6	0.860140815	20.05530404	0.00	Strong	Strong-Strong
Ppp1r3c	chr19	36806220	36811094	Gene_20670	30.7	43.4	19.8	11.5	22.2	43.2	40.6	43.2	14.9	6.8	3.5	51.9	0.71	0.02	0.01	Strong	172.3	133.0	47.6	160.0	416.8	472.8	188.8	105.9	67.7	147.0	468.0	278.8	0.813076625	20.16965712	0.00	Strong	Strong-Strong
mKIAA1737	chr12	88287992	88304755	Gene_07203	8.3	10.9	12.4	22.1	14.1	9.6	11.2	8.2	11.8	21.2	15.3	7.9	0.71	12.37	0.00	Strong	31.8	28.7	50.8	38.1	41.3	29.2	29.2	35.0	46.6	44.5	37.2	29.7	0.72269109	12.46898856	0.01	Strong	Strong-Strong
Gnat1	chr9	107576804	107581923	Gene_20162	5.8	8.7	11.9	3.3	5.5	5.5	7.0	12.8	9.1	5.8	3.3	3.1	0.71	5.32	0.00	Strong	40.4	52.7	25.7	14.4	10.4	12.0	25.4	49.9	30.9	19.4	13.0	26.2	0.80093026	5.570224048	0.00	Strong	Strong-Strong
2310044G17Rik	chr12	88288360	88304755	Gene_09516	9.0	11.1	13.1	23.2	14.5	10.1	11.7	8.7	12.4	22.1	15.8	8.4	0.70	12.35	0.00	Strong	32.7	30.1	53.2	39.5	43.2	30.9	30.6	36.6	48.5	46.2	38.3	31.1	0.716009363	12.44254216	0.01	Strong	Strong-Strong
AK199258	chr7	125832058	125832664	Gene_12164	1.8	2.1	2.6	8.4	4.9	4.1	3.2	2.7	3.5	7.0	5.5	2.4	0.70	13.44	0.00	Strong	89.9	87.8	148.3	180.7	130.2	89.4	104.4	110.5	160.2	196.1	106.5	107.5	0.775218229	13.07849737	0.00	Strong	Strong-Strong
Gstm6	chr3	107741765	107746667	Gene_09006	4.0	2.7	0.5	0.5	2.2	8.7	8.4	4.6	0.8	0.4	0.7	3.5	0.70	22.92	0.00	Strong	129.7	301.3	262.6	180.8	150.2	143.4	135.2	222.5	211.6	210.6	160.0	137.4	0.682482814	9.218967772	0.01	Strong	Strong-Strong
Ptprk	chr10	27794625	28317203	Gene_00119	12.8	13.3	9.8	8.3	7.4	14.4	15.9	12.9	14.3	7.6	9.3	13.9	0.69	0.86	0.01	Strong	24.6	16.2	12.2	15.0	18.9	23.0	23.7	18.1	13.6	14.8	21.6	20.8	0.886793524	23.27221846	0.00	Strong	Strong-Strong
Ddef2	chr12	21117616	21276032	Gene_05397	6.9	3.8	1.8	3.1	3.1	6.2	5.4	6.5	1.4	2.0	4.1	4.0	0.69	22.97	0.01	Strong	16.4	2.9	2.5	7.4	11.0	11.8	13.7	2.1	3.4	3.5	11.6	9.8	0.700905454	22.1485543	0.01	Strong	Strong-Strong
Ldha	chr7	54101212	54110996	Gene_07100	12.7	8.8	6.7	9.7	10.0	11.1	11.5	10.4	6.1	9.1	9.3	11.0	0.69	21.40	0.00	Strong	1279.0	931.3	703.8	893.1	1192.5	1120.4	1273.5	962.9	1054.4	695.3	836.9	1332.4	0.641578695	23.99877674	0.02	Strong	Strong-Strong
Marveld1	chr19	42221889	42226193	Gene_07794	6.6	6.9	11.1	14.3	12.2	8.1	7.6	4.0	9.1	15.8	8.0	5.8	0.69	12.41	0.00	Strong	35.3	43.2	80.9	84.1	62.2	43.9	29.6	48.9	69.4	70.9	57.2	43.4	0.917832189	13.1405207	0.00	Strong	Strong-Strong
Oat	chr7	139749157	139768081	Gene_18384	18.4	24.7	20.4	19.2	5.8	19.9	27.6	31.0	16.5	8.0	11.6	11.8	0.69	3.11	0.00	Strong	579.3	1154.1	1268.8	815.2	822.8	656.3	449.5	1504.1	1340.1	951.1	809.8	559.9	0.690813501	9.582451469	0.01	Strong	Strong-Strong
Tspan4	chr7	148661138	148679321	Gene_00847	7.1	4.2	8.7	8.2	11.9	4.9	5.2	3.8	6.8	12.4	10.6	5.2	0.68	13.58	0.01	Strong	62.3	53.4	122.8	125.7	93.8	68.9	57.4	61.7	91.6	147.2	111.8	109.8	0.752464155	14.8264153	0.00	Strong	Strong-Strong
Slc45a3	chr1	133859543	133879541	Gene_09373	13.0	8.4	4.9	17.5	14.2	20.6	14.8	12.5	5.2	12.7	17.7	15.5	0.68	18.61	0.01	Strong	38.5	17.4	28.0	50.1	50.8	50.3	35.6	13.1	38.1	45.1	52.1	47.4	0.844556464	18.352923	0.00	Strong	Strong-Strong
BC004004	chr17	29405923	29439826	Gene_12961	8.4	7.1	4.6	3.9	7.4	10.3	7.8	7.7	4.8	4.5	2.9	7.8	0.67	23.07	0.01	Strong	63.5	60.1	36.8	37.5	50.0	67.4	57.2	62.9	46.0	37.1	52.7	61.8	0.827411544	0.943073402	0.00	Strong	Strong-Strong
AK047938	chr15	10646898	10652226	Gene_01249	10.3	7.4	4.1	3.8	7.5	5.3	9.8	7.5	3.9	3.6	4.7	5.6	0.67	23.97	0.01	Strong	6.9	4.5	3.9	6.4	7.3	11.3	8.2	3.9	4.9	5.4	8.6	8.9	0.856379942	21.17305853	0.00	Strong	Strong-Strong
Josd2	chr7	51723425	51727021	Gene_17066	23.2	17.1	11.0	15.5	20.4	22.3	16.2	18.7	10.1	17.3	17.2	21.7	0.67	20.57	0.01	Strong	31.4	20.6	14.1	11.6	19.5	22.1	23.7	17.3	14.8	12.7	20.1	18.8	0.726860692	0.781658127	0.00	Strong	Strong-Strong
BC055806	chr19	56675525	56677992	Gene_00055	2.3	5.1	9.6	10.1	4.2	5.7	3.7	5.1	7.4	8.9	2.9	3.8	0.67	9.93	0.01	Strong	7.7	20.8	22.5	19.2	11.5	10.8	6.7	22.3	18.3	18.6	10.7	8.2	0.80488769	10.17785054	0.00	Strong	Strong-Strong
Clock	chr5	76641201	76733797	Gene_17409	9.8	11.2	6.4	6.7	8.8	15.4	13.3	12.9	8.3	8.0	8.4	16.2	0.67	22.46	0.01	Strong	35.1	17.8	17.4	27.0	34.7	38.2	39.8	16.2	17.4	27.3	35.8	36.9	0.870918337	21.24817681	0.00	Strong	Strong-Strong
Pnrc1	chr4	33332397	33335762	Gene_07758	16.4	11.9	8.4	12.1	18.3	26.0	20.4	17.8	11.1	7.1	8.2	25.1	0.67	21.66	0.01	Strong	105.8	52.2	50.7	112.2	148.0	187.0	100.4	55.7	57.9	103.3	219.9	185.7	0.913907342	19.93864085	0.00	Strong	Strong-Strong
Lrp4	chr2	91297857	91353936	Gene_13763	3.1	7.3	12.1	6.7	4.6	3.3	3.5	3.7	7.4	11.8	4.1	3.7	0.67	9.52	0.00	Strong	4.1	12.0	14.4	11.9	9.2	7.6	4.7	15.0	13.7	13.0	8.2	6.7	0.784950801	10.79167207	0.00	Strong	Strong-Strong
Lonp2	chr8	89148005	89240535	Gene_12273	87.5	99.6	85.4	49.6	52.0	92.1	100.6	73.6	88.7	52.9	48.2	98.2	0.66	1.38	0.02	Strong	453.9	458.5	332.9	302.4	330.5	448.9	488.4	439.8	429.1	258.7	291.2	418.7	0.854239773	2.967683712	0.00	Strong	Strong-Strong
B3gat3	chr19	8994882	9001726	Gene_07641	6.5	4.8	2.9	3.9	5.7	7.3	7.4	5.7	2.5	4.9	3.1	5.7	0.66	22.13	0.01	Strong	34.4	21.5	17.2	20.2	27.5	30.1	31.7	18.7	13.9	22.5	33.5	37.5	0.877517121	22.14669798	0.00	Strong	Strong-Strong
Sipa1l1	chr12	83270406	83551258	Gene_14844	9.9	9.7	8.3	8.4	6.8	8.2	12.8	9.5	7.4	6.4	6.9	7.9	0.66	1.51	0.00	Strong	15.0	14.6	10.8	11.7	16.5	15.3	16.4	12.9	12.2	11.3	16.4	20.1	0.760041805	22.53098131	0.00	Strong	Strong-Strong
Net1	chr13	3881808	3917466	Gene_06593	4.9	5.3	3.1	3.4	3.4	5.3	7.8	5.6	4.0	4.4	3.1	5.8	0.66	0.18	0.01	Strong	53.0	45.8	45.0	69.9	82.8	80.4	58.7	43.9	57.2	56.4	82.3	62.8	0.820610255	18.83768418	0.00	Strong	Strong-Strong
A530050D06Rik	chr12	113344893	113365784	Gene_09978	43.7	63.0	67.0	44.0	43.6	52.5	48.9	67.6	51.5	45.7	35.3	38.7	0.65	5.17	0.01	Strong	128.1	190.2	131.5	104.4	113.5	111.1	135.1	186.7	149.4	114.3	119.3	119.8	0.690694422	6.091405215	0.00	Strong	Strong-Strong
mKIAA1724	chr5	30559157	30598976	Gene_11882	8.7	9.7	6.2	5.7	8.4	13.2	11.5	10.8	8.9	5.0	6.0	13.4	0.65	23.03	0.01	Strong	49.2	42.5	26.8	41.5	53.2	58.9	49.1	37.0	35.3	39.1	46.5	56.7	0.898802955	21.88556645	0.00	Strong	Strong-Strong
Avpr1a	chr10	121885554	121890509	Gene_10959	2.8	6.2	1.5	1.1	2.8	5.5	8.3	7.4	0.7	1.3	1.4	4.8	0.65	0.23	0.02	Strong	72.7	12.6	15.2	40.9	39.2	45.3	64.0	9.3	9.4	44.6	56.4	71.8	0.653489714	21.52385223	0.01	Strong	Strong-Strong
Skil	chr3	30993982	31021499	Gene_20028	5.0	3.0	2.9	4.4	5.8	6.6	4.2	4.0	2.6	6.4	6.3	11.0	0.65	18.50	0.00	Strong	8.9	3.0	5.5	7.9	9.6	10.4	11.0	5.2	6.1	6.4	10.4	10.9	0.790801049	20.91631242	0.00	Strong	Strong-Strong
D5Wsu178e	chr5	30559157	30598976	Gene_17537	8.7	9.9	6.2	5.7	8.4	13.5	11.7	11.0	9.1	5.0	6.2	13.6	0.65	23.05	0.01	Strong	48.9	42.2	26.6	41.6	53.0	58.3	48.8	36.8	34.9	38.7	46.1	56.3	0.896618949	21.87035426	0.00	Strong	Strong-Strong
Abtb2	chr2	103406466	103558580	Gene_04724	7.3	7.8	2.5	8.3	9.3	15.6	8.9	10.3	2.3	5.8	9.4	11.9	0.64	20.21	0.00	Strong	10.3	4.6	7.5	14.5	9.4	16.8	9.8	5.1	8.2	14.9	18.1	19.6	0.693274122	19.09018765	0.01	Strong	Strong-Strong
Sult1a1	chr7	133816379	133819871	Gene_10781	4.4	10.0	19.6	40.6	12.5	15.1	8.8	9.4	16.5	36.6	18.6	19.8	0.64	12.50	0.00	Strong	179.8	430.2	470.9	391.6	483.4	272.9	140.6	340.1	350.1	431.5	447.5	214.9	0.633713551	13.24887441	0.01	Strong	Strong-Strong
Mir16	chr7	125832071	125849252	Gene_02637	6.2	4.5	5.1	13.9	6.4	5.5	4.7	2.9	6.8	13.0	11.9	5.5	0.64	13.44	0.00	Strong	68.4	65.5	110.2	137.7	99.1	71.8	77.3	82.9	126.3	160.6	86.4	89.2	0.750819584	13.39667583	0.00	Strong	Strong-Strong
MUG3	chr6	122179077	122198581	Gene_11692	42.2	65.7	38.9	32.4	31.8	55.2	89.5	106.6	53.1	26.0	18.9	56.6	0.64	2.10	0.01	Strong	75.6	79.0	40.3	43.5	68.0	80.1	77.7	69.5	41.6	45.0	106.1	117.3	0.657943273	22.79665406	0.01	Strong	Strong-Strong
Syne1	chr10	4795058	5326342	Gene_11090	8.8	10.2	4.7	6.7	4.3	7.9	10.9	13.9	4.5	5.3	5.2	8.2	0.64	1.32	0.01	Strong	9.4	7.3	5.6	8.0	9.1	12.7	10.6	6.6	5.5	6.5	10.1	9.4	0.843603337	22.01838415	0.00	Strong	Strong-Strong
Klf13	chr7	71036252	71083743	Gene_08950	4.3	4.9	6.7	20.6	8.0	6.1	2.6	2.9	3.0	18.3	11.8	4.1	0.64	13.06	0.00	Strong	5.3	8.5	11.6	10.7	6.5	5.5	6.6	10.9	14.5	15.1	5.2	5.3	0.809552899	10.79170289	0.00	Strong	Strong-Strong
Nrip1	chr16	76291106	76374072	Gene_14958	7.7	6.0	5.8	4.4	5.0	7.2	7.8	6.6	6.0	6.3	5.7	6.1	0.64	0.12	0.01	Strong	6.6	7.9	8.3	9.1	12.1	12.8	8.7	9.0	8.7	8.7	13.5	13.2	0.669024183	19.44410543	0.01	Strong	Strong-Strong
Lpin2	chr17	71531899	71597565	Gene_05143	10.4	20.2	39.8	67.3	12.0	22.8	20.1	20.4	75.8	49.8	27.7	18.6	0.63	10.14	0.01	Strong	24.3	98.6	89.6	79.9	67.3	38.9	24.5	79.6	156.1	76.7	49.7	35.1	0.719444473	10.59566294	0.00	Strong	Strong-Strong
2310007H09Rik	chr7	139802325	139898102	Gene_13184	7.3	13.2	12.6	8.2	4.3	7.2	14.9	10.2	8.3	7.2	4.0	5.2	0.63	4.23	0.01	Strong	59.0	100.4	71.7	58.4	50.6	57.6	42.8	113.3	107.0	56.8	46.4	50.8	0.650932097	7.769185402	0.01	Strong	Strong-Strong
Nr3c2	chr8	79426406	79767538	Gene_20561	19.2	25.9	28.6	17.8	11.1	15.9	22.2	18.4	30.1	12.1	15.5	14.9	0.63	5.38	0.01	Strong	10.6	14.7	8.9	6.5	8.4	8.2	10.1	15.0	9.2	6.7	8.8	9.1	0.655177482	4.731025176	0.00	Strong	Strong-Strong
Pdxk	chr10	77899491	77927693	Gene_09974	1.9	2.7	5.1	7.1	4.9	2.2	1.8	1.2	2.3	5.9	2.2	2.3	0.63	12.10	0.01	Strong	36.0	39.5	76.0	63.3	52.0	44.0	34.5	51.8	63.2	76.8	54.9	54.7	0.757130235	13.16909589	0.00	Strong	Strong-Strong
Afm	chr5	90947974	90982570	Gene_01408	60.4	70.6	38.7	21.7	50.9	60.9	95.4	68.7	74.6	38.0	16.9	66.6	0.63	1.31	0.01	Strong	147.6	198.6	237.7	229.7	241.1	196.5	141.9	216.4	181.8	250.8	248.8	208.3	0.650542443	14.831117	0.01	Strong	Strong-Strong
Abcb11	chr2	69076338	69180673	Gene_08145	46.0	50.1	17.7	26.5	52.5	86.9	64.4	81.7	29.8	32.2	42.7	87.6	0.63	21.97	0.01	Strong	481.7	351.5	216.6	226.8	279.5	374.4	457.6	292.5	205.6	215.1	319.0	384.8	0.90563431	0.657493874	0.00	Strong	Strong-Strong
mKIAA1741	chr2	84898282	84913202	Gene_12808	6.8	9.0	10.8	15.0	13.5	6.9	6.5	8.6	6.1	16.7	10.4	5.6	0.63	12.25	0.01	Strong	19.7	35.7	33.5	36.7	28.9	22.9	22.2	36.4	34.3	37.2	29.5	20.4	0.810291699	11.23445296	0.00	Strong	Strong-Strong
Serpina6	chr12	104884841	104895281	Gene_08863	3.6	20.8	25.8	5.0	3.4	6.7	7.0	13.8	36.5	9.1	3.3	6.7	0.63	6.79	0.00	Strong	189.5	738.1	1086.9	825.4	590.9	382.6	179.3	1341.6	867.5	987.4	508.5	272.7	0.701145512	10.60573309	0.01	Strong	Strong-Strong
Per1	chr11	68908755	68923459	Gene_18539	0.8	1.2	8.2	16.8	8.7	4.8	1.2	0.5	5.5	30.4	8.1	7.6	0.63	12.84	0.00	Strong	0.7	5.9	11.9	10.4	4.6	1.8	0.7	4.7	13.8	8.6	2.1	1.4	0.889625775	11.31961405	0.00	Strong	Strong-Strong
Decr2	chr17	26218155	26227109	Gene_16478	7.6	11.8	16.8	14.4	6.8	11.7	9.6	15.3	13.3	11.2	6.4	7.8	0.62	7.19	0.02	Strong	197.6	326.2	273.9	281.2	293.0	191.2	191.7	360.1	381.0	277.0	186.9	156.7	0.678398859	9.749750764	0.01	Strong	Strong-Strong
Pfkfb1	chrX	147024463	147078403	Gene_14674	7.4	12.2	18.0	26.6	12.1	20.5	14.0	7.0	19.0	29.9	30.1	17.1	0.62	13.58	0.02	Strong	18.1	31.7	43.1	34.3	39.5	23.4	15.2	31.8	52.5	31.6	35.4	19.3	0.691869407	12.06750895	0.01	Strong	Strong-Strong
Acaa1a	chr9	119250411	119259413	Gene_06798	6.6	12.1	13.5	5.6	4.5	5.5	10.9	8.1	6.9	7.1	3.7	4.2	0.62	4.94	0.01	Strong	129.2	212.0	187.0	146.9	167.4	131.9	133.2	226.4	217.3	199.8	156.5	121.9	0.663660526	9.599701482	0.01	Strong	Strong-Strong
Rnf125	chr18	21103125	21142349	Gene_17851	19.3	9.7	8.4	9.2	7.0	29.2	28.4	32.9	12.7	3.2	7.3	27.3	0.62	23.65	0.02	Strong	320.5	186.3	98.8	154.3	344.3	405.3	296.5	179.8	157.4	115.9	487.5	343.9	0.792682154	21.56430888	0.00	Strong	Strong-Strong
Klhdc7a	chr4	139518087	139523941	Gene_02232	8.9	11.6	15.8	3.4	4.2	2.9	10.5	8.2	7.2	4.9	4.4	2.4	0.62	4.83	0.01	Strong	33.5	32.1	13.1	14.8	13.0	16.7	26.5	39.2	19.6	14.8	11.7	21.3	0.781404489	4.156511606	0.00	Strong	Strong-Strong
BC019819	chr11	5906290	5908331	Gene_12154	6.6	12.1	33.4	122.2	21.2	21.1	17.7	7.2	51.9	90.5	133.8	17.3	0.62	13.02	0.01	Strong	222.8	240.6	1019.0	534.2	393.5	122.2	268.6	209.2	910.6	623.6	225.3	136.4	0.70240529	11.37658733	0.00	Strong	Strong-Strong
Cgn	chr3	94564003	94590389	Gene_16868	9.4	7.5	2.4	4.2	6.2	8.7	11.0	7.3	3.2	7.2	9.1	6.9	0.62	21.76	0.01	Strong	20.3	13.6	7.8	16.7	22.6	19.3	16.2	11.0	11.7	13.5	24.4	20.0	0.80626598	20.5186699	0.00	Strong	Strong-Strong
Abca2	chr2	25284193	25304059	Gene_19514	7.5	6.3	2.9	8.1	10.6	10.8	10.5	6.3	2.3	4.5	4.6	9.0	0.61	20.48	0.02	Strong	31.5	16.6	12.8	16.6	17.2	26.5	34.8	14.6	11.5	17.6	20.4	32.5	0.78155598	23.49539596	0.00	Strong	Strong-Strong
Nat10	chr2	103561415	103601407	Gene_01470	10.4	12.7	5.6	7.9	8.7	16.0	15.9	12.7	6.4	9.8	5.4	15.2	0.61	22.92	0.02	Strong	10.2	7.8	7.4	13.1	11.0	10.9	10.4	6.4	8.5	10.9	12.9	13.0	0.752798414	18.97636056	0.00	Strong	Strong-Strong
Exoc4	chr6	33199149	33922930	Gene_17926	12.2	10.3	10.8	5.7	6.4	7.9	10.5	8.7	12.9	5.5	6.6	7.9	0.61	3.26	0.02	Strong	6.8	7.2	7.0	5.8	5.2	7.1	7.9	8.3	8.3	4.0	5.2	4.8	0.642233681	5.483400024	0.01	Strong	Strong-Strong
Abcg8	chr17	85082470	85099673	Gene_11943	7.5	22.6	20.7	20.8	6.5	7.6	12.4	40.0	16.7	13.2	4.6	8.2	0.61	5.95	0.01	Strong	65.0	113.1	104.3	67.6	46.9	59.8	73.0	94.0	73.4	63.1	40.8	62.9	0.780941688	7.022665274	0.00	Strong	Strong-Strong
Stard13	chr5	151840204	151992769	Gene_03048	11.4	13.0	8.7	11.5	11.9	13.6	15.7	14.5	9.1	9.6	11.7	16.9	0.61	22.11	0.02	Strong	16.8	13.2	11.6	18.1	19.2	19.3	17.3	11.4	10.3	18.9	22.7	19.7	0.866784315	19.60845985	0.00	Strong	Strong-Strong
Crot	chr5	8966047	8997146	Gene_11413	46.0	24.8	20.5	29.3	21.7	38.9	60.9	58.7	32.4	14.3	22.0	60.4	0.60	23.79	0.02	Strong	654.2	370.2	238.3	263.7	453.6	541.4	581.7	429.2	310.3	202.6	403.1	532.8	0.919162153	0.219979493	0.00	Strong	Strong-Strong
Tm4sf1	chr3	57090985	57105841	Gene_15627	1.6	4.1	6.3	2.0	0.8	2.3	2.9	5.2	2.2	1.2	0.7	1.7	0.60	4.95	0.01	Strong	14.4	19.5	8.8	8.2	9.3	9.6	19.9	18.3	14.2	5.8	12.7	11.9	0.679323515	3.909380904	0.01	Strong	Strong-Strong
Whsc2	chr5	34240828	34278907	Gene_06050	8.6	7.6	5.4	6.8	7.6	8.8	8.8	7.9	6.5	6.5	7.0	8.8	0.88	22.05	0.00	Weak	9.1	4.5	5.8	6.0	8.9	9.7	9.6	4.7	5.6	8.9	9.8	10.4	0.796485821	20.79133759	0.00	Strong	Weak-Strong
Ddhd1	chr14	46212848	46277818	Gene_07895	11.4	8.1	8.1	6.7	9.5	10.5	11.0	7.5	7.6	8.2	8.1	10.2	0.75	21.78	0.01	Weak	15.8	8.8	9.6	13.3	10.0	16.9	16.4	8.6	9.7	12.2	13.8	19.0	0.640285192	22.0438123	0.01	Strong	Weak-Strong
mKIAA1705	chr14	46212848	46240515	Gene_20591	11.0	8.3	8.6	7.0	9.8	10.5	10.5	7.8	7.8	8.4	8.4	10.2	0.73	21.50	0.01	Weak	19.7	11.1	11.8	16.5	12.3	20.3	19.9	10.5	11.9	14.1	17.3	23.9	0.642354961	22.11669145	0.01	Strong	Weak-Strong
Angptl4	chr17	33911844	33918451	Gene_20116	7.1	7.6	21.7	29.8	4.9	9.1	5.3	8.7	15.7	31.0	15.9	16.2	0.60	11.56	0.02	Weak	33.5	69.5	106.6	87.8	90.8	61.4	37.2	54.1	128.7	76.7	94.1	46.3	0.695575761	12.86921248	0.01	Strong	Weak-Strong
Vipr1	chr9	121551833	121579752	Gene_05593	2.8	2.0	3.0	6.7	4.3	2.5	2.3	2.4	2.4	4.4	3.6	3.3	0.60	13.58	0.00	Weak	14.0	18.2	20.0	23.2	25.5	19.7	16.3	14.2	19.3	23.9	24.2	23.0	0.868994872	16.46589404	0.00	Strong	Weak-Strong
Slc2a9	chr5	38740511	38893391	Gene_19155	6.6	10.5	13.1	7.5	5.0	9.7	8.9	12.4	8.9	6.3	5.5	6.3	0.60	4.84	0.02	Weak	33.1	46.5	45.0	31.2	29.4	32.5	27.8	48.7	38.5	35.4	24.4	29.3	0.732323893	7.711429385	0.00	Strong	Weak-Strong
Tnks1bp1	chr2	84890701	84917284	Gene_16332	6.6	8.9	9.9	14.2	12.8	6.4	6.1	8.3	5.8	15.3	9.6	5.0	0.60	12.15	0.02	Weak	18.8	33.0	30.8	33.7	26.8	21.0	20.9	33.8	31.6	34.6	26.9	19.4	0.810403337	11.15972995	0.00	Strong	Weak-Strong
Sh3pxd2a	chr19	47341402	47538899	Gene_11469	20.4	13.3	9.0	11.9	7.9	14.8	19.0	10.3	3.6	6.4	7.3	10.0	0.60	23.62	0.02	Weak	9.1	12.8	8.6	15.9	38.3	31.6	17.9	10.4	12.3	15.7	22.7	17.0	0.603527824	19.35625917	0.00	Strong	Weak-Strong
Caprin1	chr2	103605175	103637754	Gene_00224	24.6	25.9	13.9	17.9	19.4	37.9	38.8	31.3	23.8	17.1	15.2	48.1	0.60	22.71	0.02	Weak	152.8	102.9	98.2	160.1	170.1	193.6	151.2	100.4	102.0	141.6	152.2	182.3	0.881751148	20.45772848	0.00	Strong	Weak-Strong
Plekhc1	chr14	46078466	46149740	Gene_18167	15.7	19.0	13.3	11.1	15.1	18.7	28.1	17.9	15.1	13.9	15.7	20.2	0.60	23.46	0.00	Weak	167.3	126.1	103.1	127.6	142.6	177.1	156.8	114.9	100.3	155.5	156.7	161.6	0.785302349	21.69152668	0.00	Strong	Weak-Strong
Mbl1	chr14	41964744	41972248	Gene_20864	53.8	41.1	18.2	38.3	49.4	47.7	63.7	43.7	39.5	31.8	59.7	48.5	0.59	21.00	0.01	Weak	791.6	400.5	465.1	557.8	601.4	614.7	774.6	458.4	415.5	495.7	545.1	751.4	0.655461497	22.82745801	0.01	Strong	Weak-Strong
Klhl21	chr4	151382999	151391786	Gene_18808	3.2	6.1	7.9	6.9	4.4	2.9	4.0	3.6	3.9	7.9	3.1	2.0	0.59	9.45	0.02	Weak	22.0	35.8	32.0	22.5	27.5	18.0	22.2	36.5	36.9	25.6	24.6	18.2	0.699108578	8.841620933	0.01	Strong	Weak-Strong
Ivns1abp	chr1	153191627	153211575	Gene_07442	10.1	10.1	20.0	26.1	13.9	12.5	13.9	10.1	37.0	35.0	21.5	18.2	0.59	11.37	0.02	Weak	58.9	82.6	82.3	88.6	99.6	60.1	58.1	89.3	115.7	82.1	77.3	61.8	0.605121144	11.78829279	0.02	Strong	Weak-Strong
Tubb2a	chr13	34166146	34169855	Gene_20782	6.6	5.4	3.2	3.0	5.6	10.7	7.9	4.6	5.7	2.2	1.9	7.2	0.59	22.63	0.02	Weak	112.2	84.4	25.2	98.2	164.2	222.2	92.3	67.4	109.3	71.2	147.8	174.9	0.72358441	20.88420206	0.00	Strong	Weak-Strong
Ccrn4l	chr3	51028368	51055495	Gene_12407	5.3	4.3	7.0	38.9	12.2	13.3	3.4	3.8	8.3	35.3	13.7	10.6	0.59	13.20	0.00	Weak	2.8	6.5	16.9	15.3	6.8	4.2	3.0	10.9	20.9	11.6	2.9	6.1	0.772278341	11.04033363	0.00	Strong	Weak-Strong
Cry1	chr10	84594444	84647799	Gene_09537	2.8	2.6	1.2	5.5	6.2	11.3	3.6	4.0	1.3	5.8	4.8	13.9	0.59	18.67	0.01	Weak	7.9	6.3	19.6	35.2	49.4	37.8	9.2	6.0	15.3	39.1	51.0	26.2	0.953617423	17.29583612	0.00	Strong	Weak-Strong
Rhbdd2	chr5	136108523	136122246	Gene_16955	1.9	3.4	5.2	14.6	2.7	2.6	1.9	3.5	3.2	11.5	6.3	2.1	0.58	11.78	0.00	Weak	9.6	15.1	19.0	17.2	13.7	8.2	8.7	16.2	20.4	21.0	11.9	11.1	0.920686491	11.3483085	0.00	Strong	Weak-Strong
Ddc	chr11	11714105	11798103	Gene_13113	51.3	17.3	4.0	14.8	25.3	25.3	25.9	24.3	6.6	5.7	32.5	22.4	0.58	21.70	0.01	Weak	124.2	44.1	36.6	51.6	74.9	86.1	130.4	38.4	42.5	53.0	126.4	109.0	0.693295656	22.41102387	0.01	Strong	Weak-Strong
Cyp2u1	chr3	130993408	131006145	Gene_13652	10.8	22.2	8.4	5.6	11.1	13.0	14.2	21.4	6.7	6.6	3.1	12.2	0.58	1.80	0.02	Weak	46.0	30.7	12.3	15.6	20.0	33.1	42.2	23.6	12.0	19.9	23.6	27.9	0.804483574	0.904240955	0.00	Strong	Weak-Strong
AK005608	chr15	83187963	83197441	Gene_09171	2.5	3.5	6.2	2.2	1.4	2.7	2.5	2.5	4.9	3.2	1.9	1.5	0.58	7.16	0.01	Weak	8.3	6.6	13.3	12.6	8.2	4.8	4.2	10.6	8.7	11.0	7.0	3.6	0.697819942	11.40956139	0.01	Strong	Weak-Strong
Slc16a7	chr10	124664540	124765591	Gene_20840	1.2	3.6	8.5	2.9	0.4	1.6	2.1	1.6	7.6	2.7	1.5	1.7	0.58	7.82	0.00	Weak	19.3	94.9	93.4	84.1	88.3	61.4	20.7	104.9	114.1	83.6	71.2	28.5	0.655257872	11.37294832	0.01	Strong	Weak-Strong
Trak1	chr9	121206651	121384036	Gene_13129	14.7	17.3	19.4	19.6	13.3	15.4	16.9	15.3	19.3	24.0	14.7	12.6	0.58	9.23	0.02	Weak	16.4	23.6	26.7	24.2	20.4	17.8	15.3	25.7	27.9	24.2	19.3	19.3	0.844476353	10.75904434	0.00	Strong	Weak-Strong
Cml5	chr6	85767213	85770937	Gene_08217	4.2	5.9	7.7	12.3	14.4	11.2	6.3	1.5	10.8	12.8	7.3	14.8	0.58	15.07	0.02	Weak	79.8	55.8	89.7	125.5	92.2	92.6	59.2	40.1	120.4	145.1	124.0	54.0	0.704157038	14.82665937	0.01	Strong	Weak-Strong
Top3b	chr16	16870849	16893079	Gene_02939	10.1	9.6	8.2	8.7	8.0	10.4	10.7	12.1	9.0	9.0	6.4	9.4	0.57	1.78	0.01	Weak	18.3	12.6	14.5	14.0	18.3	21.9	16.6	14.2	10.4	15.9	17.1	19.2	0.821682895	21.48186127	0.00	Strong	Weak-Strong
Mfn2	chr4	147247703	147278928	Gene_17179	8.8	11.8	9.9	10.7	8.2	9.1	9.7	10.5	9.2	9.4	7.2	7.5	0.57	5.72	0.02	Weak	61.2	95.5	86.4	76.2	83.3	71.9	66.2	92.2	108.2	79.4	71.8	64.0	0.607855436	9.835316378	0.01	Strong	Weak-Strong
Pnpla7	chr2	24831607	24909575	Gene_19376	7.7	8.4	9.4	10.1	4.5	5.7	8.4	8.5	7.6	9.2	4.6	5.9	0.57	6.69	0.03	Weak	58.0	53.0	38.5	36.2	35.2	51.8	55.3	51.3	46.4	32.6	36.0	46.9	0.927049304	2.922856806	0.00	Strong	Weak-Strong
Cyp2e1	chr7	147949730	147960876	Gene_16306	106.4	219.4	255.2	191.3	44.9	87.8	238.3	144.8	322.3	141.5	155.1	101.8	0.56	6.79	0.03	Weak	8075.4	12547.9	14461.9	10885.0	11821.7	7505.6	8042.1	12695.7	12467.8	15454.3	11016.2	8788.0	0.749373945	11.45132196	0.00	Strong	Weak-Strong
Slc23a2	chr2	131878231	131970844	Gene_07391	4.8	4.8	8.8	4.5	3.1	3.5	4.5	4.6	6.5	3.5	3.5	3.5	0.56	6.59	0.00	Weak	14.2	15.6	13.2	11.0	11.6	10.6	12.9	20.2	15.3	9.9	12.7	10.8	0.600130515	6.133777093	0.01	Strong	Weak-Strong
Sord	chr2	122060574	122091073	Gene_13493	22.9	34.7	60.4	36.9	29.8	31.9	33.2	27.6	48.5	46.8	18.6	26.6	0.56	8.63	0.02	Weak	1163.6	2128.6	2477.5	2309.1	2245.1	1840.7	1209.3	2291.0	2433.4	2515.8	2048.2	1576.0	0.797694951	12.3926891	0.00	Strong	Weak-Strong
Nid2	chr14	20570478	20631009	Gene_00149	4.0	2.7	1.4	1.7	3.5	5.7	5.3	6.8	1.8	2.1	1.7	3.8	0.56	23.41	0.03	Weak	5.9	3.8	2.4	3.7	4.7	8.5	6.8	5.3	4.1	3.5	7.2	9.5	0.798254544	22.5653748	0.00	Strong	Weak-Strong
Fkhr2	chr10	41967251	41996548	Gene_16344	22.7	29.9	28.8	42.0	26.4	24.0	22.7	22.0	23.8	34.2	33.0	22.0	0.56	12.08	0.02	Weak	2.9	12.2	11.9	9.9	7.2	6.2	6.9	9.5	13.9	16.5	6.3	7.0	0.690325073	11.07697385	0.00	Strong	Weak-Strong
mTOP3beta	chr16	16870849	16893079	Gene_12107	9.2	9.5	8.1	8.5	7.6	10.2	11.0	11.5	8.6	8.7	6.4	9.7	0.56	1.48	0.02	Weak	11.5	8.1	9.2	9.3	11.0	13.2	10.3	9.6	6.8	10.1	11.1	12.2	0.807561832	21.50868968	0.00	Strong	Weak-Strong
Inmt	chr6	55120620	55124984	Gene_10432	4.4	74.7	112.5	26.2	16.1	29.7	19.4	34.4	121.5	24.7	3.9	27.3	0.56	7.14	0.01	Weak	321.8	2547.7	2874.2	1669.4	1733.1	987.5	292.5	2394.5	2695.5	2012.6	1825.1	930.8	0.70531114	10.92892751	0.01	Strong	Weak-Strong
Abca8b	chr11	109795585	109857130	Gene_07383	14.1	9.1	6.1	8.7	5.8	12.7	18.6	17.7	13.1	6.7	10.0	18.5	0.56	23.88	0.03	Weak	25.4	23.9	19.1	25.7	26.8	33.6	31.2	24.4	21.7	18.7	29.8	26.8	0.667937795	22.43200295	0.01	Strong	Weak-Strong
mKIAA1371	chr3	36762042	36847078	Gene_21472	14.1	12.5	8.2	9.1	9.3	18.9	22.2	15.5	16.5	10.3	12.0	21.1	0.55	23.00	0.04	Weak	6.9	5.6	3.9	6.1	6.8	9.9	7.9	5.6	4.8	5.4	8.9	9.4	0.885806497	21.72496492	0.00	Strong	Weak-Strong
Ppard	chr17	28369698	28438414	Gene_05934	6.6	2.3	2.3	3.3	4.7	16.1	6.8	4.6	1.0	4.7	2.3	8.6	0.55	20.72	0.00	Weak	13.0	3.1	5.2	6.9	12.7	21.3	8.8	4.0	3.7	6.7	18.7	29.8	0.788433882	21.10029315	0.00	Strong	Weak-Strong
Hsd3b7	chr7	134940587	134947316	Gene_04752	56.1	59.4	44.0	48.6	63.1	77.0	93.5	72.7	31.0	42.2	42.6	57.4	0.55	22.96	0.03	Weak	797.8	616.9	382.4	389.8	485.0	693.5	734.9	596.6	430.4	347.6	535.5	676.3	0.973044293	0.995095163	0.00	Strong	Weak-Strong
Ahcy	chr2	154885047	154900162	Gene_16504	5.4	12.2	18.7	51.8	7.3	15.6	9.2	11.1	20.8	29.5	33.1	14.1	0.55	12.31	0.01	Weak	1444.4	2180.4	2821.1	2340.4	2815.0	1996.1	1496.8	2099.2	2356.3	2868.8	2706.2	2023.4	0.767159329	14.0798387	0.00	Strong	Weak-Strong
Ipmk	chr10	70810540	70848633	Gene_02530	2.2	3.8	5.5	9.2	3.8	6.3	4.4	5.1	7.4	11.5	6.6	5.7	0.55	12.12	0.02	Weak	37.3	41.8	49.9	49.8	44.1	34.6	30.0	38.8	49.9	58.1	41.4	36.2	0.880319167	12.66847199	0.00	Strong	Weak-Strong
Pim3	chr15	88692623	88696156	Gene_10884	5.1	11.4	11.9	29.1	12.6	11.0	6.2	6.3	7.5	37.3	13.4	11.1	0.55	12.63	0.00	Weak	22.8	37.1	60.8	44.4	38.7	27.0	32.9	39.1	74.0	45.0	40.3	32.2	0.70210386	11.27138579	0.00	Strong	Weak-Strong
Aox3	chr1	58169979	58257296	Gene_05834	185.8	171.5	104.9	94.9	107.2	162.2	198.9	271.9	114.0	62.9	71.4	337.4	0.55	23.90	0.02	Weak	476.3	352.8	280.5	316.5	462.2	479.5	624.1	313.2	291.6	361.2	393.4	550.3	0.786628245	22.98713611	0.00	Strong	Weak-Strong
Mbnl2	chr14	120674890	120830920	Gene_15597	13.7	12.2	13.2	18.6	13.4	11.5	12.8	7.8	15.8	19.5	15.8	11.6	0.55	12.59	0.02	Weak	20.3	19.6	23.6	27.6	17.9	18.0	18.8	17.3	25.8	26.6	18.2	14.9	0.665384974	11.78237867	0.01	Strong	Weak-Strong
Enpp2	chr15	54670455	54751557	Gene_02636	4.1	6.5	10.5	5.5	2.6	4.2	7.0	7.7	5.6	3.3	4.2	4.2	0.55	5.35	0.02	Weak	39.1	46.0	55.5	53.1	39.6	36.6	38.2	48.9	48.6	63.0	33.0	36.6	0.718896533	10.87683784	0.01	Strong	Weak-Strong
Slc16a12	chr19	34742895	34821601	Gene_04203	2.7	9.6	17.8	10.4	7.2	6.1	5.0	5.2	17.7	14.0	5.8	11.5	0.54	9.68	0.03	Weak	43.9	84.9	134.9	132.7	79.9	68.2	45.5	99.4	144.4	116.0	66.2	68.7	0.867254189	11.56497938	0.00	Strong	Weak-Strong
Rcl1	chr19	29175864	29218333	Gene_20250	15.8	27.8	37.3	33.1	13.3	19.2	23.7	30.0	33.0	19.7	28.0	21.0	0.54	7.76	0.04	Weak	235.5	196.1	162.5	105.6	121.7	120.5	193.6	193.2	144.0	129.0	119.3	126.5	0.793455072	4.466390556	0.00	Strong	Weak-Strong
Aifm2	chr10	61178035	61202008	Gene_07678	3.5	3.6	7.0	7.8	4.4	6.0	4.4	3.9	4.5	9.5	5.3	3.7	0.54	12.12	0.03	Weak	11.4	19.9	23.7	21.4	25.2	13.4	10.9	24.9	30.2	21.1	15.9	14.9	0.654863502	11.38728413	0.01	Strong	Weak-Strong
D930048N14Rik	chr11	51464455	51471183	Gene_17015	11.1	12.4	8.1	6.5	9.1	14.8	16.9	12.0	6.4	9.4	6.0	7.6	0.54	0.24	0.03	Weak	5.8	6.3	6.0	12.0	10.9	12.9	3.8	7.1	5.2	10.0	12.7	9.4	0.718929146	17.79474856	0.01	Strong	Weak-Strong
Zcchc11	chr4	108132030	108232020	Gene_14516	3.7	5.6	8.0	5.1	3.1	4.2	5.6	5.8	11.2	5.5	4.5	4.9	0.54	7.33	0.00	Weak	7.6	12.0	12.3	11.2	9.8	9.3	9.7	15.2	15.1	8.4	8.7	7.4	0.632152547	8.740261668	0.01	Strong	Weak-Strong
Mnk2	chr10	80134480	80138685	Gene_15760	4.8	10.6	12.5	35.9	7.7	11.9	6.7	8.7	13.8	29.7	12.0	11.8	0.54	11.87	0.00	Weak	14.0	35.7	58.6	28.3	30.7	15.9	9.4	36.7	78.6	43.0	25.1	14.8	0.742216172	10.73854966	0.00	Strong	Weak-Strong
Usp18	chr6	121195974	121220935	Gene_10353	5.1	10.4	7.7	4.8	4.9	6.0	6.0	9.0	4.6	5.3	4.3	4.4	0.54	4.22	0.02	Weak	20.5	9.4	13.0	5.4	3.6	6.9	18.0	14.5	8.9	4.8	3.7	5.4	0.705483507	4.367879165	0.00	Strong	Weak-Strong
Slc4a4	chr5	89316284	89668681	Gene_02308	12.3	8.1	9.5	6.3	6.3	9.5	13.0	8.4	9.6	5.2	8.7	7.3	0.54	0.92	0.03	Weak	59.6	55.7	36.9	36.6	48.5	53.4	58.8	65.9	51.3	28.1	38.1	50.8	0.767085324	2.783242863	0.00	Strong	Weak-Strong
Gch1	chr14	47773569	47809077	Gene_01600	3.4	13.9	16.9	16.6	7.0	8.0	4.5	15.8	10.3	11.0	8.3	9.5	0.53	8.65	0.04	Weak	134.7	147.0	165.3	94.5	99.6	101.8	116.4	159.5	152.0	106.3	90.5	84.7	0.856131693	7.240760417	0.00	Strong	Weak-Strong
Smarca2	chr19	26679649	26852811	Gene_00751	21.9	26.1	25.6	45.4	20.2	19.1	22.1	25.3	26.4	42.3	34.1	22.7	0.53	11.53	0.02	Weak	39.3	43.1	64.0	58.0	46.1	36.7	38.3	44.3	57.7	62.7	51.8	34.0	0.915836256	12.31302974	0.00	Strong	Weak-Strong
Map2k6	chr11	110260435	110374951	Gene_17390	2.2	3.4	5.8	11.4	2.3	5.4	1.6	3.0	5.4	10.3	2.7	3.0	0.53	11.28	0.02	Weak	3.7	13.8	18.7	11.0	7.2	5.0	2.6	9.8	9.9	13.8	4.2	5.2	0.721460445	10.60737997	0.00	Strong	Weak-Strong
5430407P10Rik	chr2	6018652	6051192	Gene_19211	6.5	7.0	3.8	6.3	7.7	13.4	11.6	8.3	4.4	7.6	4.8	10.1	0.53	21.37	0.03	Weak	5.8	3.8	4.9	7.3	8.2	9.6	4.1	3.2	4.0	6.9	8.2	6.6	0.841661438	18.65903736	0.00	Strong	Weak-Strong
Palmd	chr3	116621179	116671870	Gene_08668	7.2	9.4	8.9	4.1	3.5	6.4	6.6	6.8	11.9	3.5	6.0	4.5	0.53	4.81	0.03	Weak	29.5	38.6	36.4	23.7	26.4	26.0	26.9	38.0	38.9	21.2	26.6	21.8	0.697562665	7.19283086	0.01	Strong	Weak-Strong
Aqp9	chr9	70958467	71011096	Gene_04217	17.9	34.0	45.5	27.5	20.4	22.8	32.5	28.7	34.2	22.8	19.5	25.8	0.53	6.33	0.03	Weak	471.6	669.4	505.8	395.9	409.3	431.3	429.4	634.8	532.4	378.9	384.1	425.2	0.725362198	6.27508998	0.00	Strong	Weak-Strong
Il6ra	chr3	89673245	89717084	Gene_02451	3.3	7.0	15.0	40.5	15.7	11.9	7.1	11.5	5.5	44.1	11.7	13.4	0.53	12.59	0.01	Weak	19.1	20.7	41.8	43.4	27.6	19.2	19.0	16.6	34.4	47.3	27.8	18.9	0.844303336	13.19147294	0.00	Strong	Weak-Strong
Gamt	chr10	79721022	79723646	Gene_08616	23.0	23.6	49.1	16.9	7.6	19.6	24.9	26.1	20.9	13.3	6.0	12.7	0.52	5.01	0.01	Weak	229.3	382.4	416.7	346.1	366.3	316.7	179.1	381.0	458.5	382.8	297.2	239.5	0.694354022	11.32320384	0.01	Strong	Weak-Strong
Nup62	chr7	52071789	52086176	Gene_16843	7.5	5.1	2.7	5.9	7.3	5.9	5.9	4.4	2.2	5.1	5.6	5.2	0.52	19.60	0.03	Weak	22.8	14.3	19.4	28.7	31.6	22.0	23.3	15.5	19.4	25.1	25.8	23.6	0.730269763	17.91558398	0.00	Strong	Weak-Strong
Gstt2	chr10	75294629	75297031	Gene_01261	2.3	10.8	29.5	5.7	3.5	6.6	2.6	11.5	13.1	9.9	1.5	5.4	0.52	7.52	0.01	Weak	21.6	89.8	87.2	37.5	40.3	31.0	16.2	111.7	74.2	98.5	52.7	21.2	0.600706538	9.84026185	0.03	Strong	Weak-Strong
svct2	chr2	131878231	131915403	Gene_05885	4.9	4.5	9.1	4.7	3.1	3.6	5.0	4.6	6.5	3.7	3.5	3.5	0.52	6.64	0.01	Weak	15.6	17.0	14.6	11.7	12.7	11.5	13.8	21.7	16.6	11.0	13.8	11.7	0.609631297	6.220737417	0.01	Strong	Weak-Strong
BC099567	chr15	83187963	83197712	Gene_11860	2.2	4.0	6.3	1.4	1.5	2.6	2.3	2.5	4.7	3.2	2.1	1.7	0.52	6.93	0.03	Weak	8.4	6.6	12.4	12.6	7.6	3.8	4.5	9.8	8.3	10.7	5.8	3.1	0.689533569	11.14543591	0.01	Strong	Weak-Strong
vesl-2	chr7	88754613	88852413	Gene_13965	1.8	4.2	6.8	4.1	6.0	3.7	3.0	2.6	4.1	8.9	3.9	3.8	0.52	11.92	0.03	Weak	11.5	18.9	42.1	41.8	26.7	19.6	12.4	20.2	27.9	40.5	27.4	18.4	0.88680334	13.32191609	0.00	Strong	Weak-Strong
Anxa7	chr14	21274498	21299163	Gene_19044	4.1	4.8	6.8	3.5	3.1	4.1	4.6	3.8	6.6	4.4	2.8	3.7	0.51	6.38	0.03	Weak	41.8	68.6	63.4	50.9	43.2	45.9	45.2	76.0	79.0	52.0	42.1	46.3	0.750189363	8.452592489	0.00	Strong	Weak-Strong
Homer2	chr7	88754613	88851680	Gene_04980	2.1	4.5	7.3	4.1	7.3	3.4	3.0	2.8	4.4	9.3	4.2	3.9	0.51	11.95	0.04	Weak	16.2	26.3	58.7	59.3	38.1	27.7	17.5	28.8	39.5	57.7	38.5	26.0	0.892571392	13.35295059	0.00	Strong	Weak-Strong
Nhlrc2	chr19	56622750	56673336	Gene_16987	4.7	8.0	11.9	13.8	5.2	9.9	7.5	5.8	13.8	11.5	6.1	6.6	0.51	9.89	0.05	Weak	10.3	20.0	21.1	21.4	17.0	14.0	8.9	24.2	23.7	23.9	12.7	11.5	0.780729704	10.94306731	0.01	Strong	Weak-Strong
Pbef1	chr12	33505339	33536473	Gene_17434	3.2	4.9	8.8	6.5	3.9	4.2	4.3	3.7	13.2	10.3	10.5	5.4	0.51	10.84	0.05	Weak	36.8	73.8	126.3	117.9	76.5	55.4	42.3	97.5	158.8	102.6	63.9	47.2	0.859887657	11.30719105	0.00	Strong	Weak-Strong
Nfil3	chr13	53062577	53076408	Gene_19911	14.2	10.1	2.6	9.7	12.3	10.9	13.8	15.3	3.3	7.6	15.1	12.2	0.51	21.16	0.04	Weak	52.7	20.6	25.5	48.0	61.1	78.0	48.7	17.1	29.4	51.7	78.8	87.4	0.924617765	20.12149029	0.00	Strong	Weak-Strong
Tenc1	chr15	101930843	101946832	Gene_21444	10.5	26.1	20.9	19.7	11.3	10.7	12.9	19.8	13.5	30.2	13.2	7.6	0.51	8.42	0.04	Weak	21.7	41.8	18.8	12.6	13.8	13.5	20.2	33.5	20.6	17.0	16.4	16.0	0.632698218	5.86464326	0.00	Strong	Weak-Strong
Lass6	chr2	68699613	68949347	Gene_14222	3.9	5.0	9.9	5.1	5.5	3.9	3.8	4.0	8.1	5.0	4.9	4.5	0.51	9.22	0.01	Weak	4.6	16.2	13.5	15.2	8.6	9.5	4.2	14.6	18.0	11.6	8.4	7.0	0.695033112	10.45130551	0.01	Strong	Weak-Strong
Vac14	chr8	113142537	113244299	Gene_13833	7.0	8.5	9.2	12.8	8.6	8.3	9.8	5.6	12.3	11.5	9.8	7.3	0.51	11.58	0.04	Weak	9.0	14.4	17.1	15.3	19.1	11.7	7.8	16.2	27.1	16.7	13.9	9.0	0.610667394	11.81046581	0.01	Strong	Weak-Strong
Gm129	chr3	95682427	95686151	Gene_14319	1.3	1.6	4.4	8.5	1.0	1.8	1.3	1.0	5.3	16.6	2.1	0.7	0.51	11.20	0.00	Weak	0.2	13.5	17.6	6.8	1.9	0.4	0.0	14.4	14.7	6.5	0.6	1.9	0.849699023	9.190526247	0.00	Strong	Weak-Strong
Rab41	chr6	87741492	87761773	Gene_08225	11.9	17.7	28.5	22.0	14.3	17.0	13.9	15.2	20.9	20.5	10.0	16.7	0.51	8.93	0.03	Weak	69.2	113.9	130.2	116.4	124.1	90.7	74.8	120.5	140.2	102.4	98.1	78.5	0.680528193	11.37056444	0.01	Strong	Weak-Strong
AK040143	chr17	84533372	84539181	Gene_04330	6.5	5.1	3.9	3.6	3.6	10.1	8.4	10.8	1.5	3.1	4.3	4.5	0.51	23.79	0.04	Weak	23.7	17.3	13.5	23.8	23.4	27.9	19.9	15.5	13.9	18.6	32.7	25.1	0.791492936	20.21471519	0.00	Strong	Weak-Strong
aquaporin	chr9	70958467	71010440	Gene_11613	12.9	28.2	37.6	22.1	15.3	18.4	25.3	22.8	27.3	19.5	16.2	21.5	0.51	6.61	0.04	Weak	435.5	619.1	472.5	368.3	370.2	399.6	391.7	583.6	493.8	353.3	350.3	395.8	0.735242365	6.347828983	0.00	Strong	Weak-Strong
Mknk2	chr10	80128073	80139038	Gene_08404	6.1	9.4	15.6	33.1	9.0	13.3	9.2	9.6	12.8	27.2	9.7	12.1	0.50	11.76	0.01	Weak	26.3	110.9	115.6	78.8	69.5	41.1	29.5	95.9	159.5	99.2	51.7	33.7	0.821823914	10.3946822	0.00	Strong	Weak-Strong
BC099512	chr6	31170430	31287394	Gene_09188	4.3	9.9	8.4	9.2	4.8	6.9	6.1	7.7	8.1	6.2	6.4	5.2	0.50	7.56	0.05	Weak	15.1	13.6	13.9	12.9	11.0	6.4	14.0	13.9	18.6	14.3	9.7	10.5	0.61209008	8.472886547	0.01	Strong	Weak-Strong
St3gal5	chr6	72047606	72104564	Gene_19006	3.5	11.6	16.7	27.2	15.9	14.3	7.3	8.5	12.6	45.8	8.7	15.1	0.50	12.23	0.01	Weak	41.2	98.3	181.7	201.7	103.7	77.2	44.6	77.3	216.9	186.6	73.2	61.7	0.866452046	12.17705513	0.00	Strong	Weak-Strong
Prdx6	chr1	163170242	163181297	Gene_09850	16.1	19.6	18.3	17.2	12.0	15.9	13.6	14.5	18.6	12.0	8.1	13.2	0.50	5.29	0.04	Weak	469.9	725.3	806.1	729.3	708.7	699.3	501.2	735.5	834.4	702.9	611.7	570.5	0.622272783	11.49840214	0.01	Strong	Weak-Strong
Hsd17b6	chr10	127427991	127444660	Gene_15834	4.3	28.5	19.3	8.4	2.9	5.2	12.1	59.6	6.9	2.8	0.6	4.3	0.50	4.40	0.00	Weak	95.1	322.5	409.9	341.8	276.7	181.7	171.3	295.1	236.9	537.2	170.6	155.4	0.619852801	11.90988731	0.01	Strong	Weak-Strong
Pms1	chr1	53246031	53353840	Gene_03588	5.9	5.2	3.2	2.4	2.8	3.7	7.7	7.3	9.2	2.9	3.9	4.6	0.50	2.90	0.05	Weak	9.7	5.7	7.5	3.9	7.6	8.4	12.6	7.7	5.7	3.2	7.5	7.3	0.624331763	1.146223132	0.01	Strong	Weak-Strong
5730403B10Rik	chr16	4765460	4790246	Gene_01321	12.5	14.6	19.2	54.6	17.4	19.6	15.6	15.5	16.3	39.2	22.8	17.9	0.50	12.57	0.00	Weak	64.1	57.2	91.1	106.7	88.6	62.9	55.7	52.8	84.0	92.4	63.6	55.1	0.745942542	13.61718544	0.00	Strong	Weak-Strong
Cbs	chr17	31749588	31774086	Gene_11827	62.4	52.4	13.3	48.3	63.7	74.2	75.7	94.4	9.7	42.5	38.8	65.3	0.49	22.26	0.05	Weak	568.8	390.6	313.0	334.8	350.2	525.0	520.3	365.8	291.8	292.5	391.6	579.0	0.900080404	23.98135654	0.00	Strong	Weak-Strong
Ypel2	chr11	86749926	86807264	Gene_19375	7.3	5.7	2.6	4.9	4.4	6.6	7.6	11.2	1.7	4.0	5.9	7.4	0.49	23.28	0.04	Weak	21.6	9.4	7.7	17.5	24.5	28.2	17.6	7.3	10.2	14.5	37.0	26.1	0.868964589	20.16030623	0.00	Strong	Weak-Strong
Pitx3	chr19	46210175	46222815	Gene_14223	34.5	7.7	1.5	31.6	8.7	57.4	46.9	18.5	2.5	2.1	3.1	122.4	0.49	21.04	0.02	Weak	8.2	0.9	0.0	2.3	9.6	12.0	7.6	0.1	2.1	3.5	8.5	17.7	0.870930626	21.43325697	0.00	Strong	Weak-Strong
3110001I22Rik	chr16	13671958	13678478	Gene_07098	9.3	8.9	13.1	7.2	5.4	7.6	8.0	7.3	13.0	9.8	7.9	6.9	0.48	7.19	0.04	Weak	6.9	6.5	10.8	7.4	5.5	5.7	8.0	8.6	9.2	6.8	5.8	5.0	0.689145666	8.704009317	0.01	Strong	Weak-Strong
Ihpk2	chr9	108686126	108708664	Gene_01630	4.7	9.0	11.7	23.1	5.6	9.4	9.5	9.8	13.6	17.7	11.4	11.7	0.48	11.31	0.04	Weak	15.3	23.7	23.3	28.1	17.9	17.9	8.8	16.6	35.3	29.1	25.9	19.0	0.678238087	12.72157397	0.01	Strong	Weak-Strong
Elovl3	chr19	46206388	46210184	Gene_16215	74.6	19.5	6.7	85.6	20.2	193.1	119.0	56.5	8.7	3.8	11.6	331.2	0.48	20.89	0.02	Weak	1279.1	165.3	40.3	312.7	974.7	1439.9	1164.7	112.2	237.8	256.1	801.2	1387.5	0.917148305	22.2934493	0.00	Strong	Weak-Strong
Blcap	chr2	157382097	157392097	Gene_09071	15.0	16.0	10.4	10.2	14.3	14.4	16.6	20.3	5.9	11.3	8.6	12.2	0.48	0.48	0.05	Weak	64.4	27.3	30.0	48.6	51.1	60.5	53.0	30.7	27.8	40.0	49.5	53.7	0.76125055	21.50226793	0.00	Strong	Weak-Strong
Cyp2a5	chr7	27620357	27628283	Gene_14276	1.0	5.5	11.5	1.6	0.2	1.1	1.4	1.0	5.4	0.8	0.1	0.8	0.48	6.92	0.01	Weak	208.8	1306.0	3070.4	1892.7	918.7	423.4	176.4	1536.2	1483.6	4365.5	1119.5	377.6	0.678509542	12.11721738	0.00	Strong	Weak-Strong
Gys2	chr6	142371132	142421467	Gene_02299	9.1	18.9	45.2	11.1	6.5	9.0	11.4	11.2	29.3	11.2	8.0	12.6	0.47	7.27	0.01	Weak	73.2	190.9	223.9	171.1	156.7	130.5	84.9	197.6	205.3	278.9	120.8	105.6	0.727686213	11.44399777	0.00	Strong	Weak-Strong
Ccdc128	chr17	88929600	88987705	Gene_08294	5.2	5.9	5.2	4.6	4.9	5.2	6.6	5.0	3.8	4.5	4.4	4.8	0.47	0.49	0.04	Weak	19.1	20.9	13.3	10.7	13.5	14.7	18.9	18.0	14.2	15.1	15.2	14.9	0.681049481	3.419114537	0.01	Strong	Weak-Strong
Pctk3	chr1	134010236	134036261	Gene_14156	9.9	10.2	12.3	17.6	11.8	9.9	10.7	6.7	9.7	16.1	9.4	7.4	0.47	11.94	0.05	Weak	23.5	36.2	42.3	37.5	30.4	25.8	23.5	39.4	49.9	33.0	28.7	24.7	0.830593682	10.3714184	0.00	Strong	Weak-Strong
Rab43	chr6	87738846	87761773	Gene_17971	13.1	17.7	30.9	24.5	16.2	18.0	14.4	15.3	20.3	22.6	10.1	17.5	0.46	9.40	0.05	Weak	107.2	177.8	206.0	183.1	189.1	147.3	118.1	186.1	213.6	159.2	142.6	122.1	0.679013059	11.20815297	0.01	Strong	Weak-Strong
Nr1i2	chr16	38248434	38294910	Gene_11623	13.8	20.5	26.3	48.9	25.1	28.6	21.2	20.8	25.4	49.3	17.0	27.2	0.46	12.26	0.04	Weak	52.1	69.8	97.2	102.3	76.1	79.2	49.0	74.2	111.8	97.7	76.5	84.2	0.698200962	13.05313837	0.01	Strong	Weak-Strong
Ddah1	chr3	145421690	145554637	Gene_12866	9.1	9.3	2.4	1.5	1.5	5.5	10.3	8.7	4.8	0.5	2.8	3.4	0.90	1.50	0.00	Strong	21.6	82.3	25.7	25.7	56.5	33.5	27.7	105.7	77.2	4.6	44.8	31.2	0.231102599	6.545692473	0.30	AR	Strong-AR
IL15ra	chr2	11627162	11655589	Gene_13804	13.2	21.0	26.3	25.2	17.3	14.6	13.3	18.9	24.1	29.0	23.2	15.4	0.90	10.40	0.00	Strong	15.0	23.9	25.0	20.7	17.5	17.8	21.0	25.9	22.8	18.2	24.7	15.4	0.422703162	9.230662377	0.10	AR	Strong-AR
Gckr	chr5	31599953	31629675	Gene_01957	92.4	90.3	51.4	31.4	47.9	87.4	120.6	97.9	82.5	37.4	42.7	76.3	0.88	1.05	0.00	Strong	107.7	172.8	152.6	156.7	140.1	163.6	104.3	166.1	178.4	125.4	149.1	139.6	0.210053542	10.75660441	0.35	AR	Strong-AR
AK005275	chr19	36688541	36780131	Gene_11299	5.2	4.1	1.2	0.5	0.6	6.1	7.8	3.5	0.8	0.7	0.7	5.2	0.87	23.48	0.00	Strong	7.0	26.8	16.6	16.5	16.3	44.8	11.3	30.0	26.9	14.5	15.0	9.8	0.024541864	6.38190044	0.91	AR	Strong-AR
Fbxo22	chr9	55056741	55072240	Gene_12025	9.0	10.7	16.6	15.6	11.9	10.4	9.6	11.3	17.0	19.7	13.0	9.7	0.87	10.64	0.00	Strong	80.2	70.4	68.9	70.8	68.8	76.0	71.5	69.8	65.9	62.0	68.7	70.2	0.532954264	0.931965908	0.01	AR	Strong-AR
Dennd1a	chr2	37654510	38142867	Gene_17782	7.5	7.4	6.3	5.2	5.2	6.5	7.4	7.0	6.4	4.2	5.0	5.3	0.87	2.08	0.00	Strong	9.9	19.0	11.2	13.3	12.5	11.2	10.4	17.1	12.9	8.0	12.0	10.7	0.25935824	6.833394659	0.27	AR	Strong-AR
Il15ra	chr2	11627162	11655589	Gene_06655	15.2	27.1	32.4	27.4	22.4	17.8	20.0	23.4	34.3	32.8	27.7	18.8	0.86	9.76	0.00	Strong	15.0	23.9	25.0	20.7	17.5	17.8	21.0	25.9	22.8	18.2	24.7	15.4	0.422703162	9.230662377	0.10	AR	Strong-AR
Psma4	chr9	54798665	54805837	Gene_00015	5.5	5.5	5.0	3.7	3.1	4.2	5.3	6.2	5.3	5.0	2.9	4.2	0.85	3.88	0.00	Strong	243.2	208.6	204.9	181.0	196.8	188.6	225.4	218.7	229.4	181.0	185.8	201.7	0.636835937	4.379675498	0.01	AR	Strong-AR
6430573F11Rik	chr8	37520627	37576067	Gene_11258	6.5	3.5	2.4	1.0	0.5	3.0	4.7	3.7	2.9	0.7	0.9	2.5	0.85	1.41	0.00	Strong	11.2	7.3	5.3	3.4	10.6	6.1	12.5	6.7	5.5	2.2	6.5	5.1	0.455554378	1.314928052	0.07	AR	Strong-AR
AK142254	chr19	36693907	36763969	Gene_15402	11.4	5.2	1.4	0.6	0.7	12.5	17.7	6.8	1.8	0.5	0.4	12.2	0.84	23.22	0.00	Strong	82.8	188.7	164.1	164.6	129.6	223.0	95.9	234.7	225.2	124.2	99.3	85.2	0.282096189	8.84075763	0.22	AR	Strong-AR
4833426J09Rik	chr8	107115367	107120749	Gene_16937	4.3	8.4	9.3	10.4	6.1	5.7	5.5	7.3	8.0	9.2	6.8	5.0	0.83	9.67	0.00	Strong	20.1	27.4	22.0	21.8	22.8	25.6	26.2	30.7	24.9	24.4	27.1	29.1	0.10112157	2.118422704	0.61	AR	Strong-AR
Plxna2	chr1	196446022	196643062	Gene_11398	17.0	14.1	7.4	7.3	6.7	20.7	19.8	16.4	6.9	4.3	6.2	11.8	0.83	23.96	0.00	Strong	6.0	10.9	4.4	6.6	11.3	13.9	7.3	13.5	7.3	6.7	10.5	7.5	0.12119039	23.0021555	0.55	AR	Strong-AR
mKIAA1456	chr8	37520601	37576067	Gene_03313	6.7	3.3	2.4	1.1	0.5	3.0	4.9	3.5	2.6	0.7	1.2	2.8	0.82	1.08	0.00	Strong	9.5	6.2	4.7	3.0	9.3	5.2	11.0	5.7	4.8	2.0	5.6	4.4	0.426529441	1.309998307	0.09	AR	Strong-AR
AK144477	chr4	103055104	103164793	Gene_05199	19.5	24.0	18.1	10.1	2.5	15.8	26.2	32.2	20.8	2.3	2.0	23.0	0.82	2.48	0.00	Strong	14.4	17.1	26.6	24.8	10.3	25.4	9.9	14.5	17.2	17.8	10.9	14.7	0.16448597	11.39374019	0.42	AR	Strong-AR
mKIAA1181	chr17	26761127	26780827	Gene_07190	9.7	6.5	4.8	4.8	7.9	12.5	10.1	6.2	4.7	6.0	6.7	8.4	0.82	21.34	0.00	Strong	18.1	16.3	10.8	14.0	17.4	17.0	15.5	14.4	13.4	14.8	13.8	13.9	0.374992536	23.41034539	0.12	AR	Strong-AR
Ergic1	chr17	26698456	26793878	Gene_02223	6.7	4.2	3.4	3.6	5.5	7.4	6.2	4.3	2.5	4.0	4.9	5.1	0.81	21.08	0.00	Strong	106.6	90.3	65.9	87.8	87.1	93.1	96.7	84.1	80.9	78.3	69.3	84.3	0.469445352	1.325586746	0.05	AR	Strong-AR
Hectd2	chr19	36629269	36695618	Gene_00700	6.5	4.3	2.1	1.6	2.4	8.5	11.4	5.6	2.6	2.0	1.8	7.2	0.80	23.23	0.00	Strong	20.8	45.6	39.6	41.8	31.2	53.3	23.5	55.7	53.1	30.8	24.7	21.3	0.285187396	8.98973334	0.21	AR	Strong-AR
Lipc	chr9	70645934	70800033	Gene_12921	16.3	15.5	5.2	7.9	10.3	20.0	16.4	17.4	6.3	6.3	5.9	20.2	0.80	23.05	0.00	Strong	142.3	179.4	166.9	176.3	174.1	189.3	167.0	186.3	137.1	168.1	178.3	154.5	0.034202976	18.63998904	0.85	AR	Strong-AR
Arhgdia	chr11	120438548	120442916	Gene_06273	35.2	40.1	40.1	24.0	19.2	23.7	35.1	30.5	43.4	19.5	14.3	18.2	0.79	4.68	0.00	Strong	93.2	59.6	58.4	65.4	49.4	47.2	90.2	62.2	51.3	65.9	65.5	73.2	0.266840888	1.79827025	0.26	AR	Strong-AR
4930402H24Rik	chr2	130533588	130665846	Gene_19621	10.6	9.2	8.4	5.5	6.3	9.5	10.3	8.3	8.5	7.1	7.5	9.0	0.79	0.65	0.00	Strong	8.9	14.7	12.4	12.4	12.7	17.6	12.1	14.5	15.0	9.4	13.5	13.6	0.020963907	0.976471712	0.91	AR	Strong-AR
1200013P24Rik	chr16	3884618	3904781	Gene_05057	9.1	11.3	15.4	17.2	14.7	12.3	11.7	9.1	14.4	19.0	13.3	13.2	0.79	12.51	0.00	Strong	113.5	123.9	151.7	159.5	156.2	129.6	114.9	140.1	147.9	146.5	132.0	130.7	0.764941511	13.54373543	0.00	AR	Strong-AR
Atp7b	chr8	23104819	23170546	Gene_00126	8.9	8.9	7.1	5.7	6.0	8.7	9.3	9.2	9.6	5.9	5.2	7.7	0.79	2.11	0.00	Strong	12.7	22.1	16.3	16.4	17.8	19.2	13.3	21.0	18.3	16.0	16.9	14.6	0.129278772	9.271336878	0.53	AR	Strong-AR
Phf17	chr3	41359653	41420779	Gene_05494	5.2	8.6	9.2	5.4	4.3	4.7	5.8	7.4	6.6	5.5	2.4	4.8	0.78	5.55	0.00	Strong	22.3	42.3	21.2	17.9	21.4	26.0	22.8	40.6	19.9	18.2	24.6	23.9	0.379190492	4.486903311	0.11	AR	Strong-AR
Pcca	chr14	122933564	123289049	Gene_02174	26.5	22.0	12.4	18.6	15.3	24.9	25.8	20.2	17.5	11.9	14.5	21.5	0.78	23.62	0.00	Strong	54.6	87.4	72.8	69.8	78.8	79.0	52.8	89.8	96.8	59.0	66.4	53.0	0.281278492	9.454029043	0.22	AR	Strong-AR
AK131839	chr6	72586246	72587711	Gene_18966	7.0	2.2	1.8	1.9	2.5	5.2	5.5	4.6	1.7	1.8	2.0	3.9	0.78	23.18	0.00	Strong	1.0	6.1	0.4	0.5	4.8	9.8	1.5	1.1	1.3	1.0	2.3	4.7	0.31914425	22.22615177	0.17	AR	Strong-AR
Cpn1	chr19	44030797	44061010	Gene_10549	30.5	30.3	17.9	15.4	23.4	35.1	40.4	34.0	25.5	22.7	29.6	37.4	0.77	22.91	0.00	Strong	142.9	187.4	165.8	165.0	176.9	164.6	153.5	180.5	160.6	151.4	165.4	164.1	0.043240156	9.10643892	0.81	AR	Strong-AR
AK016549	chr7	148795964	148799646	Gene_21043	10.6	7.4	6.4	7.3	10.0	12.7	10.4	8.0	5.7	8.4	6.9	13.5	0.77	20.73	0.00	Strong	6.8	7.5	5.1	6.6	8.5	7.5	8.7	7.1	6.1	9.4	8.8	9.2	0.437371028	20.49154478	0.08	AR	Strong-AR
1300010F03Rik	chr14	79249002	79602115	Gene_20369	31.0	49.2	53.4	38.1	20.8	27.1	35.3	38.0	56.7	53.8	31.1	29.0	0.77	7.63	0.00	Strong	46.3	89.7	74.4	62.9	78.0	61.2	55.9	107.2	102.8	53.5	60.8	43.4	0.452893565	8.714891793	0.07	AR	Strong-AR
Galt	chr4	41702125	41705998	Gene_08719	16.1	14.4	6.6	8.8	11.3	21.6	21.9	16.7	9.5	6.7	6.5	14.4	0.77	23.44	0.00	Strong	40.2	43.7	28.0	35.5	35.9	44.7	30.9	42.6	35.0	33.4	38.5	41.9	0.271056341	0.214427011	0.24	AR	Strong-AR
Pde4b	chr4	101760345	102279867	Gene_09796	2.4	5.2	3.4	2.2	1.5	2.0	4.9	7.2	4.7	0.7	0.8	2.5	0.76	3.79	0.00	Strong	8.4	10.1	8.6	7.4	8.6	12.2	5.4	14.8	7.8	7.8	5.5	14.2	0.13308196	2.336570197	0.51	AR	Strong-AR
Ptplad1	chr9	64834789	64869508	Gene_19127	11.0	17.3	23.2	20.0	13.3	15.0	14.8	16.9	19.4	21.5	14.4	14.0	0.76	9.19	0.00	Strong	220.7	251.9	237.7	245.3	201.5	197.8	189.5	234.6	240.0	227.8	186.4	200.9	0.74761878	9.271147216	0.01	AR	Strong-AR
Fbxl20	chr11	97943867	98011477	Gene_13069	7.1	8.7	11.5	10.4	4.4	4.7	7.6	10.9	9.6	7.8	6.5	7.0	0.75	6.89	0.00	Strong	13.6	18.0	12.5	11.5	12.9	13.0	12.2	15.8	13.6	6.5	13.3	10.3	0.360437584	4.73906279	0.12	AR	Strong-AR
AK168860	chr19	37332920	37338577	Gene_16870	1.5	6.3	9.5	7.8	1.3	1.8	2.1	4.1	7.6	3.4	0.6	2.0	0.75	7.87	0.00	Strong	6.5	28.0	15.6	12.0	7.8	16.6	7.1	29.7	22.9	12.3	6.8	12.2	0.487164266	7.508617919	0.05	AR	Strong-AR
Plcl2	chr17	50648741	50827795	Gene_01874	4.8	5.9	6.8	5.3	4.6	4.6	5.2	5.6	5.2	5.1	4.2	3.7	0.75	6.63	0.00	Strong	11.8	13.6	14.7	16.0	14.9	14.7	13.1	16.5	15.9	14.3	16.1	15.8	0.27338377	14.46158858	0.23	AR	Strong-AR
Tmie	chr9	110768549	110782587	Gene_09670	17.1	9.6	4.2	3.8	4.4	14.7	17.3	5.8	5.6	3.4	3.4	7.8	0.75	23.54	0.00	Strong	14.3	30.7	18.6	44.4	49.0	63.3	14.6	32.1	27.1	22.8	30.5	34.8	0.285240957	18.74014956	0.22	AR	Strong-AR
Adh4	chr3	138078460	138093856	Gene_10808	43.2	31.2	24.4	16.8	21.5	23.1	46.2	33.9	32.9	12.5	17.7	19.2	0.74	1.90	0.00	Strong	232.4	335.3	263.2	202.4	283.2	410.7	326.5	306.6	241.9	204.5	248.9	596.7	0.408126384	23.56127538	0.05	AR	Strong-AR
Frrs1	chr3	116562495	116606559	Gene_02183	5.8	6.2	4.8	3.2	4.3	4.2	5.9	5.8	4.6	4.1	4.6	4.1	0.74	2.29	0.00	Strong	16.0	9.5	10.3	11.8	8.8	13.0	16.7	10.3	11.0	10.3	14.1	13.0	0.416727781	23.94582181	0.09	AR	Strong-AR
mKIAA0321	chr12	80352690	80370088	Gene_12968	7.3	11.6	8.0	5.9	4.6	5.4	7.9	11.2	7.1	7.5	6.2	5.3	0.74	4.57	0.00	Strong	9.6	10.7	7.1	7.2	7.1	8.6	9.8	10.7	8.6	7.6	9.7	7.3	0.494383225	3.931270309	0.06	AR	Strong-AR
4632419I22Rik	chr11	86014871	86117945	Gene_18023	4.6	5.9	5.9	5.1	3.3	4.7	5.5	6.5	6.5	5.3	3.1	5.1	0.74	5.32	0.00	Strong	17.4	17.4	17.7	21.6	18.9	21.0	18.7	18.1	18.2	17.9	16.4	16.4	0.043301907	15.6382571	0.81	AR	Strong-AR
Psmc2	chr5	21291100	21309602	Gene_06805	4.7	6.0	4.1	3.3	3.6	4.7	7.1	5.6	4.5	3.7	4.2	5.0	0.73	1.19	0.00	Strong	117.3	96.0	96.2	102.9	90.2	94.0	110.4	95.8	103.6	93.7	92.7	120.1	0.281323717	1.594777333	0.23	AR	Strong-AR
AK016444	chr19	37332920	37338577	Gene_13456	1.4	6.4	9.1	8.1	1.3	1.8	2.2	3.9	7.5	3.2	0.8	2.0	0.73	7.91	0.00	Strong	6.1	26.4	14.7	11.4	7.4	15.6	6.7	28.3	21.8	11.7	6.4	11.5	0.488060642	7.520364816	0.05	AR	Strong-AR
C130032J12Rik	chr14	47917988	47942766	Gene_01075	5.5	5.7	5.2	4.3	4.4	4.3	6.1	5.7	4.9	5.1	3.3	4.1	0.73	3.72	0.00	Strong	66.2	56.1	53.6	55.4	53.4	55.2	59.0	53.8	55.2	50.1	53.2	51.2	0.378663313	2.919084945	0.08	AR	Strong-AR
Nab1	chr1	52514734	52557204	Gene_02149	5.0	4.9	6.2	4.0	3.4	4.6	4.8	6.6	5.7	4.2	3.7	4.4	0.73	4.69	0.00	Strong	78.4	68.3	68.7	68.2	68.9	67.7	68.9	83.2	81.6	68.5	58.7	69.0	0.418188922	6.268146114	0.08	AR	Strong-AR
A230050P20Rik	chr9	20673139	20678740	Gene_14931	74.4	64.1	20.6	27.5	41.8	42.7	80.0	51.1	23.2	32.1	26.0	40.8	0.73	0.18	0.00	Strong	48.9	52.6	39.7	62.4	54.4	64.9	45.0	52.1	41.0	40.4	71.9	67.5	0.498156995	20.37063646	0.05	AR	Strong-AR
Sucla1	chr6	73198666	73213045	Gene_19043	6.4	5.3	6.4	4.2	3.4	4.0	6.5	6.1	7.0	4.2	4.2	3.9	0.72	4.36	0.01	Strong	18.3	26.3	26.7	22.0	26.0	24.3	18.6	29.5	32.6	22.3	21.2	19.4	0.423147794	9.808207133	0.08	AR	Strong-AR
Slc27a2	chr2	126378759	126413979	Gene_14440	81.1	143.5	198.8	240.3	64.4	109.0	124.1	175.7	209.0	183.5	129.8	101.6	0.72	8.83	0.01	Strong	1072.8	1375.6	1340.5	1078.5	1229.8	1145.1	1132.1	1416.5	1325.8	1303.1	1144.2	1139.8	0.517749738	8.858901244	0.05	AR	Strong-AR
Cfdp1	chr8	114292372	114378210	Gene_14265	8.8	6.2	5.2	5.7	6.2	7.0	7.8	6.5	4.9	5.1	5.1	6.1	0.72	23.37	0.00	Strong	91.6	78.7	76.6	77.8	74.0	70.7	79.1	71.1	65.8	74.9	66.0	85.4	0.243640876	1.57007897	0.29	AR	Strong-AR
Rhou	chr8	126177828	126187780	Gene_09458	6.9	6.7	5.9	2.8	4.3	7.3	6.8	8.1	3.7	2.1	2.5	3.4	0.72	1.61	0.01	Strong	87.0	121.0	67.2	83.8	102.1	95.6	74.6	101.8	99.9	65.2	90.1	83.3	0.082532626	3.702806799	0.68	AR	Strong-AR
Sphk2	chr7	52965630	52973285	Gene_18678	12.8	26.4	30.3	21.5	10.7	13.1	16.7	19.0	18.1	20.5	11.5	10.1	0.72	7.19	0.00	Strong	40.2	32.2	27.0	25.9	42.6	33.6	38.9	29.9	28.5	24.0	54.8	36.0	0.433739791	21.55825187	0.07	AR	Strong-AR
Pigm	chr1	174306686	174310664	Gene_05123	3.4	4.5	5.3	5.2	4.2	3.7	4.6	5.4	6.0	6.3	4.4	4.2	0.72	9.16	0.00	Strong	10.8	5.7	6.6	8.0	8.9	4.9	8.4	6.7	6.2	6.8	8.1	3.4	0.000165618	19.51667906	1.00	AR	Strong-AR
Dock4	chr12	41172639	41573075	Gene_04935	13.6	15.6	13.8	10.8	8.2	11.3	17.9	14.0	17.7	10.5	9.5	11.5	0.72	3.77	0.01	Strong	13.6	14.0	14.7	14.9	14.5	14.6	14.0	15.7	13.5	11.3	14.1	14.7	0.086585315	2.18506042	0.74	AR	Strong-AR
AK189470	chr5	34516538	34517340	Gene_11178	5.8	5.1	7.1	8.9	9.2	7.2	5.8	3.6	5.2	8.3	6.6	7.8	0.71	15.17	0.00	Strong	76.4	66.9	83.7	102.0	79.5	94.7	86.9	97.4	68.9	71.3	84.9	84.0	0.063935534	20.50999916	0.73	AR	Strong-AR
Dnase2b	chr3	146243948	146278562	Gene_05868	11.6	19.7	18.6	12.9	7.5	12.5	12.4	24.1	12.1	8.4	3.4	9.3	0.71	4.51	0.00	Strong	20.6	37.1	28.2	28.0	32.5	29.9	23.7	31.5	33.9	28.3	24.9	29.0	0.16088075	10.1526562	0.45	AR	Strong-AR
Ces5	chr8	107450169	107458568	Gene_02109	4.9	7.2	4.7	0.6	0.6	3.9	7.7	3.2	6.6	0.1	0.4	3.2	0.71	2.63	0.01	Strong	119.8	389.7	285.5	298.0	311.4	274.2	128.9	365.0	373.2	197.5	247.7	171.5	0.336989837	10.3896912	0.16	AR	Strong-AR
Stim2	chr5	54389808	54511442	Gene_04593	3.2	4.2	3.2	6.2	5.0	4.5	3.7	3.5	5.2	6.3	6.5	4.7	0.71	13.95	0.01	Strong	16.1	15.2	22.1	21.4	13.8	14.7	13.2	15.2	16.8	24.0	13.5	19.8	0.359415174	12.58249937	0.14	AR	Strong-AR
Cd302	chr2	60090049	60122475	Gene_07358	8.2	8.8	16.0	19.1	17.7	10.7	9.9	12.3	20.3	15.0	22.6	12.8	0.70	12.65	0.01	Strong	701.9	419.4	513.1	526.6	483.1	422.3	586.1	466.5	494.8	467.9	488.5	668.5	0.202272696	0.22929415	0.37	AR	Strong-AR
Hspb8	chr5	116858503	116872873	Gene_06267	14.8	11.9	17.3	19.8	22.4	19.1	16.7	12.8	14.6	21.7	21.4	12.8	0.70	14.69	0.01	Strong	253.1	194.5	250.1	234.9	209.2	169.7	239.5	193.6	241.1	242.4	172.6	238.7	0.106218036	9.106701485	0.58	AR	Strong-AR
BC038328	chr13	67206316	67209540	Gene_04416	6.9	8.3	7.2	5.5	4.8	8.3	7.7	7.6	7.1	4.9	4.6	7.2	0.70	1.98	0.01	Strong	6.4	6.7	4.8	6.4	6.5	9.3	5.3	7.1	4.4	5.6	10.0	7.7	0.466731916	20.92425317	0.06	AR	Strong-AR
9030612M13Rik	chr17	32902441	32925232	Gene_18382	11.1	16.1	22.6	21.4	11.0	12.9	15.2	22.0	24.3	23.4	18.2	16.0	0.70	8.97	0.01	Strong	32.3	39.7	34.2	34.8	39.2	29.6	31.2	38.7	33.6	32.5	44.2	28.4	0.098041518	12.64390727	0.62	AR	Strong-AR
F5	chr1	166081989	166150405	Gene_03822	13.8	30.9	28.5	26.9	9.9	15.7	23.9	32.5	28.7	21.9	15.9	21.7	0.70	6.16	0.01	Strong	231.8	276.6	280.9	318.8	296.7	300.7	259.6	277.6	275.3	325.2	294.0	269.4	0.669204535	14.99672418	0.00	AR	Strong-AR
Ypel5	chr17	73186043	73200535	Gene_13601	4.5	6.9	9.6	7.0	4.7	5.5	5.5	7.6	9.3	7.6	4.9	6.6	0.70	7.94	0.01	Strong	40.2	65.3	52.6	52.8	53.7	47.7	43.6	61.6	61.7	38.7	47.0	40.0	0.394177633	8.665839313	0.11	AR	Strong-AR
Fbp1	chr13	62966112	62989596	Gene_05548	82.7	76.8	69.5	60.0	27.3	54.2	69.1	89.2	67.5	28.2	59.0	54.9	0.70	3.08	0.00	Strong	1235.4	1778.5	1836.4	1743.4	1852.1	2196.5	1192.3	2013.7	2463.6	1631.6	1605.8	1655.2	0.173158989	11.73250509	0.42	AR	Strong-AR
Sntb1	chr15	55470708	55738504	Gene_12607	30.8	27.9	19.9	27.1	29.0	39.2	34.5	22.3	21.3	22.2	22.8	31.6	0.70	21.20	0.01	Strong	44.5	51.6	31.2	44.8	52.9	63.9	42.3	51.7	54.1	43.0	55.0	55.4	0.274745467	21.48510118	0.24	AR	Strong-AR
4930506M07Rik	chr19	59047847	59150559	Gene_11913	8.5	8.2	6.4	5.0	5.3	6.5	9.1	10.6	6.9	6.6	7.1	7.5	0.70	1.80	0.00	Strong	38.7	23.0	23.2	27.2	28.1	28.5	35.2	24.0	26.0	22.8	29.7	26.2	0.40859326	23.76113077	0.08	AR	Strong-AR
MAN2B2	chr5	37200043	37208936	Gene_01014	5.3	6.0	5.2	4.1	2.9	3.0	4.6	6.8	3.2	4.0	3.0	3.3	0.70	4.17	0.01	Strong	27.5	25.2	33.4	35.2	23.0	27.7	30.3	28.5	29.6	37.0	29.7	25.0	0.394886919	12.17719713	0.11	AR	Strong-AR
Clic3	chr2	25312362	25314292	Gene_16651	41.8	9.1	4.5	17.8	44.2	64.6	31.3	10.8	2.9	6.5	4.0	44.9	0.69	20.48	0.01	Strong	5.1	0.5	0.2	4.1	9.1	11.4	4.0	0.5	1.0	2.4	9.8	58.1	0.375795333	21.36385651	0.00	AR	Strong-AR
Sh3d19	chr3	85888355	85934443	Gene_16208	8.9	13.0	11.3	9.6	5.9	8.8	9.2	13.7	10.1	10.2	6.6	9.8	0.69	4.99	0.00	Strong	12.9	10.0	10.9	9.8	11.2	12.8	9.2	11.5	6.2	4.7	11.0	5.2	0.12051392	1.305319403	0.54	AR	Strong-AR
NR_003519	chr17	3064317	3084042	Gene_04521	13.3	11.3	10.9	6.6	12.6	13.2	17.8	12.5	10.5	9.5	10.9	17.9	0.69	22.51	0.00	Strong	7.8	10.1	6.6	9.0	7.7	7.9	7.7	9.6	8.8	7.7	11.9	9.2	0.015521645	19.62392495	0.93	AR	Strong-AR
AK049668	chr5	105011843	105013639	Gene_09613	5.0	4.8	5.0	4.5	2.8	4.7	4.8	6.2	5.4	3.5	3.4	4.6	0.69	3.65	0.00	Strong	9.5	6.8	6.6	8.4	5.6	6.6	8.9	5.5	5.6	8.4	8.3	6.7	0.058122077	22.07280058	0.74	AR	Strong-AR
Napor-1	chr2	6525069	6642892	Gene_02144	9.4	9.5	10.9	7.0	6.1	5.9	7.7	11.0	11.7	6.0	5.6	9.1	0.69	4.81	0.01	Strong	5.0	12.0	8.2	13.0	7.9	13.2	9.8	8.6	10.6	11.5	9.2	8.0	0.118025817	13.44617976	0.58	AR	Strong-AR
Nfx1	chr4	40917975	40973025	Gene_18744	9.0	12.6	13.2	10.5	9.5	9.8	13.0	12.5	14.3	11.3	7.5	9.8	0.69	5.93	0.01	Strong	24.3	26.4	26.0	19.9	19.9	21.5	25.6	27.2	19.5	19.2	23.4	19.9	0.55796828	4.773359474	0.04	AR	Strong-AR
Anks4b	chr7	127317389	127327228	Gene_14714	33.5	46.2	33.8	22.8	30.5	31.0	37.0	41.4	40.5	32.7	16.7	31.9	0.69	3.78	0.00	Strong	105.5	184.7	129.6	135.4	111.8	141.9	118.4	188.0	123.7	130.7	91.3	109.7	0.415029797	6.950333917	0.08	AR	Strong-AR
Hdc	chr2	126419403	126444401	Gene_20697	3.2	7.8	15.9	17.3	5.2	4.4	5.6	9.6	8.5	20.9	8.6	5.8	0.69	10.40	0.00	Strong	7.1	11.5	7.5	7.7	9.4	5.9	6.7	10.8	8.9	6.7	15.1	7.8	0.020402266	13.45567415	0.93	AR	Strong-AR
Fuca1	chr4	135476673	135496226	Gene_15715	5.3	5.6	4.3	4.4	3.1	5.6	6.2	5.7	3.8	4.4	3.6	5.4	0.69	0.74	0.01	Strong	63.7	67.4	75.3	73.5	75.7	89.3	63.8	79.2	78.7	70.4	70.7	74.6	0.058763757	16.40912595	0.78	AR	Strong-AR
C630028N24Rik	chr9	54765089	54795289	Gene_05172	17.9	24.9	25.8	23.1	8.1	18.8	23.5	27.5	34.8	18.1	15.7	17.8	0.68	5.79	0.00	Strong	24.1	35.3	26.6	24.4	41.2	28.4	21.2	37.7	42.3	23.7	37.9	17.4	0.110833045	11.30886126	0.57	AR	Strong-AR
Bdh1	chr16	31422379	31458987	Gene_04400	5.2	10.9	7.9	3.7	4.7	5.1	7.4	8.7	5.5	5.7	1.3	5.1	0.68	4.02	0.00	Strong	150.8	249.9	198.6	217.6	188.3	207.6	138.2	278.0	233.5	193.9	160.3	160.5	0.413860617	9.141910797	0.09	AR	Strong-AR
mKIAA0370	chr7	133245232	133296569	Gene_12929	9.9	10.9	12.0	6.7	7.5	9.1	11.7	11.6	9.9	9.8	7.3	9.7	0.68	3.43	0.01	Strong	17.4	21.6	15.5	19.2	17.7	18.0	17.8	23.4	19.5	15.7	19.1	17.0	0.206184488	5.894260273	0.36	AR	Strong-AR
Vps41	chr13	18809167	18958670	Gene_02798	8.0	8.1	8.9	5.9	4.6	7.4	7.8	9.6	9.2	6.5	4.7	8.6	0.68	3.60	0.01	Strong	38.8	41.8	41.6	39.0	44.0	44.7	40.3	47.2	47.7	35.7	33.2	40.4	0.210819645	5.94976354	0.33	AR	Strong-AR
Acadl	chr1	66877426	66909841	Gene_15480	5.1	8.4	9.3	6.2	5.1	6.8	6.7	8.3	10.3	7.5	6.2	5.8	0.67	6.98	0.01	Strong	163.6	301.8	280.4	247.3	284.4	231.2	177.7	334.9	305.9	238.8	233.6	211.7	0.422799755	10.31461568	0.09	AR	Strong-AR
Rad23b	chr4	55362935	55404084	Gene_19444	13.9	11.5	7.5	9.5	10.5	11.3	13.9	10.6	10.7	9.9	10.7	11.5	0.67	22.94	0.00	Strong	232.0	227.7	174.7	161.0	229.5	230.1	226.9	191.5	206.9	171.0	219.7	222.6	0.646944699	23.95153413	0.01	AR	Strong-AR
Pygl	chr12	71291797	71328604	Gene_13798	44.5	27.6	22.1	18.4	25.3	48.3	43.4	21.0	33.8	24.0	28.5	42.1	0.67	22.01	0.01	Strong	417.8	472.1	423.3	444.5	468.7	587.3	418.2	445.2	525.0	364.8	442.5	449.7	0.050259161	23.06509889	0.80	AR	Strong-AR
Efcbp1	chr4	14879394	15076941	Gene_15292	7.9	6.9	6.4	3.9	3.9	8.1	8.3	7.3	8.5	2.2	4.6	6.2	0.67	1.57	0.01	Strong	49.5	53.9	40.2	38.6	43.6	63.0	41.4	47.9	45.9	28.9	37.4	54.8	0.459864185	1.286019043	0.06	AR	Strong-AR
Abcb4	chr5	8893716	8959226	Gene_10276	38.4	46.4	41.4	28.2	14.2	30.7	41.0	40.3	47.3	21.6	17.1	46.0	0.67	3.24	0.01	Strong	108.3	148.8	117.4	152.1	149.9	205.1	127.8	143.0	170.1	120.0	120.9	141.9	0.024012479	20.48280157	0.91	AR	Strong-AR
Tor3a	chr1	158584715	158604438	Gene_00157	6.1	6.5	3.9	4.0	5.0	6.9	5.4	5.3	2.7	3.0	2.9	5.6	0.67	23.30	0.01	Strong	9.0	7.2	2.9	5.4	17.5	5.0	8.5	5.6	8.6	4.0	12.1	5.8	0.185318895	19.82921017	0.41	AR	Strong-AR
Fbxo9	chr9	77929305	77956860	Gene_18708	13.5	16.0	13.5	12.7	10.1	12.6	15.8	17.7	14.6	14.3	13.1	12.7	0.66	4.10	0.00	Strong	67.0	66.8	66.0	57.7	66.9	64.7	57.9	62.6	62.9	56.9	62.4	64.8	0.125107461	1.767714217	0.52	AR	Strong-AR
mKIAA0404	chr19	6256551	6259619	Gene_17796	5.9	6.2	6.7	7.0	3.6	4.4	5.4	6.6	5.6	6.6	4.3	4.0	0.66	6.92	0.01	Strong	14.7	10.0	10.6	10.1	10.1	9.5	12.3	10.0	10.3	12.0	14.3	9.7	0.044066762	22.49796829	0.80	AR	Strong-AR
Saa4	chr7	53983368	53987913	Gene_02596	12.2	21.4	26.2	63.3	64.8	19.0	19.7	18.0	13.9	110.3	75.7	14.0	0.66	13.51	0.01	Strong	1592.4	343.0	791.7	1188.7	567.3	503.1	1616.8	370.4	500.8	1151.1	520.6	965.8	0.060058018	23.88212313	0.74	AR	Strong-AR
Man2b2	chr5	37198159	37221866	Gene_20947	4.6	5.3	5.5	4.8	3.1	2.9	4.8	6.9	3.8	3.7	3.0	3.9	0.66	4.66	0.01	Strong	27.5	25.2	33.4	35.2	23.0	27.7	30.3	28.5	29.6	37.0	29.7	25.0	0.394886919	12.17719713	0.11	AR	Strong-AR
Col5a3	chr9	20574493	20619478	Gene_08445	19.1	18.5	7.1	10.0	6.6	9.6	23.7	17.0	7.5	11.4	6.0	10.3	0.66	1.57	0.01	Strong	8.6	11.6	5.5	9.1	12.9	19.1	8.8	9.9	10.2	6.5	12.6	12.4	0.428489842	21.62052503	0.07	AR	Strong-AR
Exoc2	chr13	30905786	31065916	Gene_10340	4.7	5.2	5.3	3.8	3.6	4.4	5.2	5.1	6.3	3.9	3.5	4.8	0.66	4.13	0.01	Strong	8.1	7.1	5.7	7.7	5.8	5.4	8.1	8.1	7.1	6.3	4.8	6.4	0.449345246	5.37976248	0.08	AR	Strong-AR
3110004L20Rik	chr13	34271026	34437051	Gene_16430	16.4	18.4	15.3	10.0	14.6	15.5	19.0	16.4	18.9	10.4	7.9	14.1	0.66	2.52	0.01	Strong	53.2	70.7	76.7	56.9	54.7	62.1	57.4	72.9	61.2	60.9	57.8	71.6	0.235082776	7.225810156	0.29	AR	Strong-AR
Tom1l2	chr11	60040215	60166407	Gene_05420	11.2	13.7	14.8	12.4	7.2	9.7	9.7	9.6	16.6	10.5	6.9	8.6	0.66	6.79	0.01	Strong	16.5	19.6	16.9	21.5	16.2	16.8	13.8	19.3	19.4	16.0	14.0	13.7	0.454161981	9.645057932	0.08	AR	Strong-AR
Nr6a1	chr2	38578889	38783208	Gene_16245	4.8	7.5	6.1	5.5	3.8	6.2	6.9	8.5	6.4	4.8	3.9	5.9	0.66	3.66	0.01	Strong	6.9	6.9	5.5	7.3	6.2	7.4	7.5	5.5	5.0	6.7	8.8	6.0	0.304850226	20.47346948	0.19	AR	Strong-AR
Gde5	chr2	132354818	132403984	Gene_07292	6.3	7.9	25.1	37.4	5.8	5.8	6.6	10.7	30.6	15.6	18.3	7.7	0.66	10.24	0.01	Strong	117.3	56.7	134.4	32.6	18.7	20.8	81.7	53.9	82.0	44.4	25.9	20.0	0.481207826	6.812723866	0.06	AR	Strong-AR
AK139109	chr4	41690060	41702645	Gene_02954	6.2	4.7	2.5	4.0	2.5	9.1	6.6	7.2	2.9	2.0	2.0	5.9	0.66	23.54	0.01	Strong	6.0	10.2	5.9	7.1	6.8	9.5	4.8	7.0	5.9	5.4	9.3	8.7	0.117467011	21.55596219	0.56	AR	Strong-AR
Mug2	chr6	121956815	122035985	Gene_05764	31.2	44.1	22.1	16.9	15.1	57.6	83.0	81.9	21.0	8.2	5.6	46.3	0.66	0.84	0.01	Strong	322.4	531.1	271.6	397.5	498.6	353.5	449.5	491.1	414.5	319.3	556.4	615.2	0.142577861	22.2249636	0.49	AR	Strong-AR
Mal2	chr15	54403039	54434393	Gene_02229	5.9	3.6	2.6	1.8	4.4	5.4	4.7	3.4	4.7	3.0	4.6	6.6	0.66	21.35	0.01	Strong	110.1	56.7	75.1	88.7	88.4	100.1	114.6	55.4	88.4	79.1	95.9	84.3	0.338795811	21.41501273	0.16	AR	Strong-AR
AK191498	chr11	120487609	120487827	Gene_06680	19.1	33.1	38.6	48.2	31.0	30.3	17.2	21.3	24.2	44.4	32.1	26.9	0.66	12.16	0.01	Strong	32.4	74.3	87.5	77.2	52.0	43.6	32.9	69.4	73.4	64.0	69.1	74.2	0.4961081	11.76624243	0.05	AR	Strong-AR
AK018918	chr2	102583807	102586872	Gene_19615	4.8	9.1	17.6	14.0	3.5	4.6	6.9	4.9	11.2	15.8	12.7	4.5	0.66	10.17	0.01	Strong	6.7	6.5	5.8	8.6	12.2	5.2	7.5	11.0	7.9	9.8	6.3	3.0	0.163817758	12.136073	0.45	AR	Strong-AR
AK007907	chr5	149770173	149771280	Gene_08154	3.1	5.0	6.0	4.1	1.8	2.8	2.4	3.3	5.3	1.3	1.0	1.5	0.65	6.26	0.01	Strong	11.6	23.5	19.2	10.5	14.5	8.7	10.0	21.6	12.5	7.6	15.6	14.8	0.266036361	6.730981192	0.25	AR	Strong-AR
AK090261	chr8	26864980	26880174	Gene_13476	4.7	6.3	7.7	5.3	3.4	5.4	5.5	6.4	8.5	5.7	3.9	5.4	0.65	6.35	0.00	Strong	21.7	27.8	20.2	18.7	28.8	19.6	21.9	32.0	27.1	18.3	21.6	20.2	0.200728644	6.190286954	0.35	AR	Strong-AR
D430015B01Rik	chr6	58883529	58974496	Gene_06063	2.2	5.9	6.7	4.5	1.1	3.3	3.8	4.8	6.9	1.8	0.9	3.6	0.65	5.79	0.01	Strong	3.3	30.9	13.6	10.5	10.4	10.4	3.7	27.7	19.7	13.6	10.7	4.8	0.464398547	8.580229891	0.06	AR	Strong-AR
Gtf2a2	chr9	69860356	69870654	Gene_01048	3.9	4.6	6.1	7.8	7.2	5.6	4.0	5.7	10.7	7.7	7.5	5.6	0.65	11.69	0.01	Strong	20.1	21.9	22.0	20.6	17.2	17.2	19.1	18.0	21.3	21.6	16.5	18.1	0.615799547	9.157127784	0.02	AR	Strong-AR
Pla2g6	chr15	79116657	79158675	Gene_03720	5.3	6.1	9.5	5.6	6.6	5.0	6.3	6.5	9.3	7.4	5.1	4.6	0.65	8.17	0.01	Strong	18.8	51.1	32.6	24.5	38.4	23.4	27.4	39.6	47.0	52.5	40.8	29.2	0.313141671	11.27170771	0.19	AR	Strong-AR
Leap2	chr11	53235682	53236638	Gene_05408	19.1	20.9	11.7	8.9	15.7	24.2	31.6	21.1	16.2	11.0	5.2	33.7	0.65	23.48	0.01	Strong	232.4	226.0	214.8	336.1	407.7	383.4	228.3	206.7	292.2	212.8	286.6	258.4	0.448451546	18.41190147	0.07	AR	Strong-AR
Ubc	chr5	125866344	125870124	Gene_13987	23.9	15.6	13.6	8.1	11.8	24.2	20.2	13.7	17.7	11.3	9.5	19.4	0.65	23.60	0.01	Strong	131.1	263.7	209.5	236.2	138.5	158.9	120.1	189.6	230.8	357.1	227.4	276.2	0.306670692	13.00533901	0.19	AR	Strong-AR
Prei4	chr2	132354818	132403984	Gene_16170	5.6	7.6	22.9	32.9	5.3	5.1	6.1	9.2	29.4	13.4	17.1	7.2	0.65	10.17	0.01	Strong	85.9	41.8	98.0	23.8	13.7	15.1	60.5	39.5	60.3	32.5	18.9	14.7	0.483830059	6.792160143	0.05	AR	Strong-AR
Jarid1a	chr6	120314141	120382031	Gene_07754	7.6	8.8	8.3	6.6	5.6	7.1	8.7	10.4	11.4	8.0	5.9	8.1	0.65	4.83	0.01	Strong	10.4	7.0	7.7	8.3	6.5	9.1	9.8	7.2	8.2	7.2	8.6	6.0	0.129960192	1.918917839	0.53	AR	Strong-AR
9030617O03Rik	chr12	102017332	102135190	Gene_19066	10.1	17.5	16.4	13.5	7.9	11.0	9.6	12.9	12.3	10.5	8.7	8.7	0.64	6.35	0.01	Strong	26.8	40.0	43.3	39.9	37.0	37.3	31.7	39.2	45.1	26.8	27.0	30.8	0.372499209	9.29454987	0.12	AR	Strong-AR
Dock8	chr19	25074018	25276922	Gene_15138	6.1	8.3	7.9	6.8	5.1	6.4	6.5	7.7	6.1	5.3	4.2	6.1	0.64	4.37	0.01	Strong	12.2	13.8	9.1	9.8	12.5	14.5	9.1	13.6	19.7	8.4	14.6	10.0	0.023389703	6.957440714	0.92	AR	Strong-AR
Capn8	chr1	94830984	184562483	Gene_11351	5.9	4.4	2.3	20.1	18.7	3.0	3.6	2.5	1.4	12.3	18.6	5.1	0.64	14.67	0.01	Strong	18.1	4.5	7.4	9.0	5.8	8.1	17.2	5.2	5.7	11.8	7.4	26.2	0.344653153	23.170011	0.15	AR	Strong-AR
Bcdo2	chr9	50341191	50363243	Gene_02170	5.0	7.3	4.6	4.3	4.3	6.2	8.1	6.6	6.2	3.8	3.5	6.8	0.64	1.34	0.01	Strong	23.1	35.0	24.2	20.6	28.6	31.0	24.6	29.1	26.7	21.6	31.8	26.7	0.098341926	1.077428396	0.62	AR	Strong-AR
BC040803	chr19	54004155	54019117	Gene_19365	7.7	9.3	7.7	6.7	6.2	8.6	7.7	8.6	9.2	6.7	4.7	6.9	0.64	3.86	0.01	Strong	21.5	21.4	21.2	18.2	17.2	21.3	18.3	18.9	19.4	21.7	17.1	21.8	0.120707755	4.403790363	0.55	AR	Strong-AR
5033411D12Rik	chr13	16949309	17786573	Gene_09549	5.9	6.4	8.3	3.4	2.3	5.7	7.2	6.0	7.3	3.2	3.3	5.5	0.64	3.40	0.01	Strong	18.2	36.1	48.6	34.5	47.7	30.2	17.6	40.7	42.1	30.7	33.9	26.8	0.447775011	12.17574619	0.07	AR	Strong-AR
Tap1	chr17	34324824	34333744	Gene_08677	6.6	8.2	5.2	3.7	4.3	4.3	6.3	5.9	4.5	5.2	3.7	3.5	0.64	3.23	0.01	Strong	15.0	10.6	11.6	12.5	8.2	11.3	15.2	18.6	8.2	10.0	11.2	10.6	0.38160611	3.746627825	0.11	AR	Strong-AR
Etfa	chr9	55302329	55360050	Gene_16124	7.4	5.3	5.9	3.2	3.4	7.9	7.5	9.0	5.0	4.2	4.4	9.4	0.64	0.02	0.02	Strong	390.2	506.1	483.7	437.6	483.9	450.9	345.4	486.1	495.9	406.0	418.0	398.0	0.311743115	10.25534692	0.18	AR	Strong-AR
AK132606	chr17	3078167	3084042	Gene_07969	10.6	8.1	9.4	5.5	9.5	10.7	14.1	9.1	8.4	6.6	7.7	14.6	0.64	22.52	0.01	Strong	6.0	8.7	5.1	8.0	5.1	6.3	5.7	8.2	6.6	5.7	9.6	7.3	0.000380801	7.444394231	1.00	AR	Strong-AR
Phka2	chrX	156940097	157029654	Gene_12841	7.2	13.4	10.4	6.8	4.1	9.6	10.9	11.5	13.2	6.1	5.5	10.2	0.64	3.77	0.02	Strong	8.4	12.9	8.6	7.2	8.0	8.5	8.5	11.9	11.4	8.4	9.0	11.0	0.357954111	5.702209019	0.14	AR	Strong-AR
Ubb	chr5	125866344	125870124	Gene_07595	20.3	13.8	12.3	6.3	10.3	21.2	17.4	12.0	15.3	10.0	7.5	18.0	0.64	23.62	0.01	Strong	87.0	175.4	138.4	149.1	90.2	102.1	76.2	123.2	151.9	231.4	145.1	178.1	0.301823922	12.76745758	0.20	AR	Strong-AR
Dbi	chr1	122009856	122017656	Gene_15291	29.2	10.1	7.4	6.7	17.6	35.9	33.9	15.9	19.9	13.4	7.7	26.0	0.63	22.27	0.01	Strong	1268.8	1885.0	1254.1	996.1	1431.8	1257.9	1010.0	1729.0	1653.6	819.1	1258.9	1284.9	0.277739459	5.756360621	0.23	AR	Strong-AR
Cd163	chr6	124254673	124280545	Gene_17969	2.4	2.6	0.4	7.1	5.4	2.4	2.4	1.6	2.5	9.6	8.3	4.0	0.63	14.49	0.01	Strong	16.0	11.9	20.9	22.5	14.5	14.3	20.4	12.4	16.4	17.7	14.2	20.1	0.069513149	14.6227337	0.71	AR	Strong-AR
EG241041	chr1	21275326	21288393	Gene_13210	6.1	8.4	2.0	3.5	7.9	16.3	6.7	5.5	4.0	3.3	7.4	10.9	0.63	20.61	0.00	Strong	26.7	44.2	58.6	18.4	40.7	22.8	13.3	59.4	18.3	25.7	50.6	21.5	0.095395888	9.337909353	0.61	AR	Strong-AR
1700037C18Rik	chr16	3895180	3908689	Gene_20913	6.4	7.1	8.3	8.7	7.4	7.1	5.3	4.9	6.3	8.3	8.0	6.6	0.63	13.10	0.01	Strong	4.7	7.6	9.5	9.6	9.5	11.3	7.2	4.2	7.4	8.1	4.8	6.1	0.161070128	15.36233383	0.44	AR	Strong-AR
C230096C10Rik	chr4	138908507	138934645	Gene_08970	8.1	9.4	7.9	5.7	6.8	8.1	10.2	7.3	7.5	6.5	5.2	6.4	0.63	2.07	0.01	Strong	11.7	14.6	12.1	14.2	12.0	12.5	10.2	13.5	11.9	13.2	11.8	12.1	0.200613207	10.91232313	0.37	AR	Strong-AR
AK013557	chr2	102626420	102630935	Gene_10283	4.0	6.1	13.7	16.6	2.8	3.4	5.8	3.7	7.5	14.2	9.4	3.6	0.63	10.72	0.01	Strong	27.7	52.8	17.5	30.9	35.7	20.2	29.7	61.1	48.8	48.7	34.5	10.1	0.324652423	8.99137563	0.18	AR	Strong-AR
Ifih1	chr2	62435506	62484217	Gene_17389	4.8	7.9	5.3	4.1	3.6	4.6	5.2	5.8	6.1	3.4	4.5	5.0	0.63	3.76	0.00	Strong	26.1	18.5	24.1	18.8	12.4	19.0	24.0	18.3	18.4	12.9	13.7	17.6	0.500784793	4.323544033	0.06	AR	Strong-AR
Creg1	chr1	167693910	167705435	Gene_19865	19.1	22.3	19.0	9.7	11.4	25.0	24.7	16.6	19.8	10.9	9.1	21.9	0.63	0.90	0.02	Strong	389.8	645.8	497.0	494.5	518.6	527.4	427.9	726.2	624.1	441.4	482.3	445.5	0.30933407	8.056420469	0.19	AR	Strong-AR
Mad1l1	chr5	140484642	140797506	Gene_10755	7.4	8.8	6.1	18.6	23.6	11.6	7.3	8.9	4.8	13.8	16.0	9.1	0.63	15.27	0.01	Strong	11.0	8.4	7.4	12.8	7.6	8.0	10.1	7.7	8.8	11.3	8.5	9.3	0.033772077	15.3623906	0.85	AR	Strong-AR
Mrap	chr16	90738568	90750021	Gene_09113	11.0	6.4	4.2	5.1	5.7	11.8	8.9	4.5	4.8	4.3	3.9	6.6	0.63	22.40	0.01	Strong	138.1	122.8	127.1	144.4	146.0	148.2	140.7	126.5	167.6	111.4	139.4	144.7	0.064207534	20.50979155	0.75	AR	Strong-AR
Shroom2	chrX	149044051	149204004	Gene_07999	7.6	5.4	4.2	4.4	3.1	4.4	6.5	5.5	5.5	3.3	4.9	4.8	0.63	1.40	0.01	Strong	16.0	12.9	13.8	9.6	15.3	12.8	14.8	10.6	12.3	10.1	12.4	11.3	0.246335482	1.053521506	0.28	AR	Strong-AR
Gne	chr4	44049698	44097038	Gene_16366	7.4	16.5	26.2	40.8	15.5	14.1	12.3	19.9	17.8	37.0	15.4	17.2	0.63	11.05	0.00	Strong	121.0	88.4	122.1	99.3	79.9	67.7	117.8	92.6	110.8	126.0	75.9	98.0	0.25284089	8.352651167	0.27	AR	Strong-AR
AK004727	chr5	125868408	125870440	Gene_15326	45.6	27.1	22.2	19.0	22.7	35.0	42.4	27.8	30.3	29.5	18.8	39.6	0.62	23.50	0.01	Strong	130.5	293.0	222.5	222.7	146.1	177.8	133.0	204.0	266.1	403.4	257.1	283.2	0.290191122	12.82042633	0.21	AR	Strong-AR
Soat2	chr15	101981005	101993867	Gene_09197	8.4	14.7	10.1	8.3	5.8	8.5	13.2	16.9	6.9	10.0	3.8	7.5	0.62	3.68	0.01	Strong	25.4	44.8	28.6	31.3	24.9	28.4	27.9	48.2	31.6	30.6	28.8	26.0	0.437456552	7.206511741	0.04	AR	Strong-AR
Pdcd4	chr19	53966720	54004341	Gene_03477	14.5	14.5	11.1	10.9	10.2	14.6	19.7	20.7	13.5	12.2	9.7	10.9	0.62	2.20	0.01	Strong	105.9	114.2	95.4	81.1	85.3	96.2	87.8	104.7	80.4	89.0	106.3	88.9	0.249594286	3.357981916	0.27	AR	Strong-AR
Nsmaf	chr4	6323372	6381408	Gene_02655	5.3	6.1	6.0	5.9	4.7	5.2	7.1	7.0	7.1	5.6	3.9	5.6	0.62	4.78	0.01	Strong	9.6	10.9	9.6	9.6	7.8	9.8	8.8	9.9	8.8	8.3	8.2	9.1	0.47656626	5.302274816	0.05	AR	Strong-AR
Slc6a6	chr6	91634088	91709057	Gene_14351	14.4	12.2	10.8	7.6	14.3	13.0	15.5	16.0	11.3	10.1	8.9	13.0	0.62	0.25	0.02	Strong	59.0	59.7	62.5	64.1	63.7	74.4	59.6	69.8	51.1	54.0	74.8	82.8	0.426446601	21.42512633	0.09	AR	Strong-AR
4930420K17Rik	chr5	9100736	9158080	Gene_04450	4.8	7.5	7.4	8.6	8.0	6.8	7.0	6.5	7.6	8.7	8.0	8.1	0.62	12.89	0.00	Strong	77.0	58.0	56.0	53.3	47.7	49.2	58.8	63.0	60.5	37.3	71.6	47.5	0.211653464	3.824615111	0.36	AR	Strong-AR
1700012B15Rik	chr12	3235512	3250377	Gene_10668	5.6	6.1	7.2	3.5	4.5	5.7	6.5	6.4	5.9	3.2	4.3	4.0	0.62	3.19	0.02	Strong	7.6	7.9	6.2	9.1	7.7	8.4	8.2	8.6	7.9	8.1	9.8	9.8	0.296986485	20.14040269	0.21	AR	Strong-AR
Slc27a5	chr7	13573701	13583499	Gene_06288	24.1	25.0	34.4	64.5	33.3	32.7	32.7	36.3	47.3	47.1	43.7	28.0	0.62	11.76	0.01	Strong	911.3	1128.0	1317.7	1094.2	1105.3	1067.6	998.2	1123.1	1071.5	1258.8	1253.3	1117.9	0.4338045	13.47229375	0.08	AR	Strong-AR
AK085322	chr16	86770471	86806758	Gene_11679	7.4	8.2	8.6	3.7	3.4	9.4	8.3	14.9	9.6	2.0	4.3	4.2	0.62	3.23	0.01	Strong	18.7	27.0	12.1	15.2	18.0	15.2	16.7	30.1	18.6	7.2	12.4	7.4	0.454084058	5.569438956	0.06	AR	Strong-AR
Fbxl3	chr14	103479455	103498726	Gene_20573	4.5	6.2	6.0	5.0	4.9	5.5	6.3	7.0	6.5	5.0	4.0	5.1	0.61	4.65	0.02	Strong	30.1	32.8	30.2	29.3	32.0	33.9	28.4	34.5	31.5	32.6	35.7	26.9	0.036374038	13.53098113	0.84	AR	Strong-AR
Clec4g	chr8	3716076	3720651	Gene_16154	5.5	4.3	3.8	5.9	8.8	7.9	5.3	4.1	4.1	4.5	6.7	4.6	0.61	17.67	0.01	Strong	124.8	105.6	143.0	130.2	123.1	120.8	123.4	118.0	103.8	123.0	125.1	109.9	0.09074497	15.07789501	0.66	AR	Strong-AR
AK131895	chr15	78845758	78856172	Gene_14423	6.5	9.1	9.3	4.7	5.0	7.9	6.5	9.3	5.9	3.1	1.4	5.2	0.61	3.34	0.01	Strong	38.8	18.1	13.5	21.6	13.0	30.7	23.2	25.4	15.9	15.8	17.0	16.8	0.421450957	1.61372783	0.07	AR	Strong-AR
Pqlc1	chr18	80450030	80489453	Gene_06363	32.3	26.3	17.5	9.5	24.8	20.9	24.0	21.9	13.2	13.5	7.7	19.5	0.61	0.44	0.02	Strong	41.3	38.6	33.5	46.8	37.8	48.7	40.5	42.2	31.8	40.3	37.6	36.8	0.142186616	22.01772749	0.50	AR	Strong-AR
AK016185	chr19	54004155	54018718	Gene_02511	8.0	9.7	8.1	7.1	6.6	9.1	8.1	9.1	9.7	7.4	5.0	7.3	0.61	3.94	0.01	Strong	22.9	22.8	22.6	19.4	18.1	22.7	19.3	20.0	20.6	23.1	18.2	23.3	0.109307812	4.434613131	0.58	AR	Strong-AR
Btbd14a	chr2	25911055	25978331	Gene_17575	5.6	5.3	3.8	4.4	5.0	6.4	5.6	5.2	3.4	4.2	3.5	4.8	0.61	22.81	0.02	Strong	15.2	17.4	14.8	15.6	17.4	18.8	15.7	19.4	13.6	14.9	18.9	17.7	0.282454257	22.42325597	0.22	AR	Strong-AR
Slc22a15	chr3	101662876	101728302	Gene_03667	3.0	3.9	2.2	1.7	1.6	6.4	5.9	3.6	1.7	1.3	1.3	2.9	0.61	23.76	0.01	Strong	7.3	10.2	7.5	9.1	8.9	9.6	5.7	11.9	9.9	8.8	10.5	6.9	0.130681683	11.52423258	0.53	AR	Strong-AR
Tom1l1	chr11	90507004	90548915	Gene_11427	5.4	5.4	5.1	4.8	3.6	5.6	5.4	6.6	6.3	5.1	4.0	4.6	0.61	4.21	0.01	Strong	13.8	14.5	14.7	12.6	15.7	12.6	14.6	16.6	16.2	9.3	12.9	13.1	0.279462582	5.519452426	0.22	AR	Strong-AR
2010111I01Rik	chr13	63066252	63404179	Gene_21470	11.8	13.9	17.0	25.2	15.0	16.3	13.5	15.8	16.5	23.2	19.6	19.7	0.61	12.97	0.01	Strong	8.8	7.2	10.5	10.7	6.5	5.6	7.5	6.0	9.3	8.4	8.6	7.5	0.381174982	11.98323673	0.12	AR	Strong-AR
Cfb	chr17	34993325	34999162	Gene_03427	33.1	38.1	42.4	41.8	82.3	40.7	43.6	25.2	53.8	83.3	85.2	38.1	0.61	14.30	0.02	Strong	1824.5	856.8	1017.8	1274.3	1173.3	1180.2	1785.5	957.6	961.9	1215.6	1276.0	1445.7	0.398356121	23.02764901	0.10	AR	Strong-AR
Rnf186	chr4	138523033	138524275	Gene_05027	2.6	8.0	11.3	5.4	4.4	3.6	6.6	6.3	11.6	3.7	5.6	2.7	0.61	7.24	0.01	Strong	7.5	34.1	15.2	5.3	13.8	10.2	6.0	34.9	18.7	13.7	19.0	11.9	0.283076129	7.406113133	0.24	AR	Strong-AR
Abhd11	chr5	135485168	135488040	Gene_13679	3.7	3.9	4.0	6.1	6.3	4.0	3.6	4.6	3.4	7.8	5.4	4.3	0.61	13.68	0.01	Strong	39.8	41.7	49.0	58.2	44.6	38.9	40.6	48.0	47.7	38.1	41.8	47.8	0.228024181	11.955302	0.31	AR	Strong-AR
2310004L02Rik	chr7	26404449	26410569	Gene_12501	5.0	9.5	10.8	13.5	5.7	7.1	7.6	10.0	8.3	10.9	6.3	5.6	0.60	8.86	0.02	Strong	25.5	36.6	34.5	29.5	27.6	23.8	18.8	36.1	29.2	27.4	31.7	23.8	0.4410747	9.909262718	0.08	AR	Strong-AR
Ndfip1	chr18	38578628	38624493	Gene_01701	8.5	11.9	9.7	8.3	4.7	9.6	7.6	11.9	9.6	8.2	6.4	9.0	0.60	4.25	0.01	Strong	331.5	383.3	502.6	473.2	397.1	411.7	339.1	415.7	362.9	444.0	378.1	368.4	0.48130171	12.74448709	0.05	AR	Strong-AR
Ctdsp2	chr10	126415973	126437025	Gene_13883	5.3	6.0	8.8	11.3	6.0	6.4	6.7	8.3	7.1	11.1	9.0	5.5	0.60	11.13	0.02	Strong	39.6	46.9	38.7	39.5	40.1	31.7	34.3	39.0	38.4	38.0	47.3	30.5	0.161275023	11.01421711	0.47	AR	Strong-AR
4631426J05Rik	chr7	139427937	139508838	Gene_12036	3.4	2.9	4.2	4.5	5.4	4.8	3.0	3.7	1.9	4.1	6.5	3.8	0.60	16.12	0.01	Strong	8.8	10.0	7.4	9.4	10.8	9.1	10.0	10.9	9.5	9.1	10.3	8.6	0.018949083	21.86939488	0.92	AR	Strong-AR
C730027P07Rik	chr9	121860137	121887803	Gene_12506	9.1	4.6	7.5	1.3	5.1	10.8	8.3	6.2	5.5	0.5	1.7	9.9	0.60	23.42	0.02	Strong	8.3	13.5	6.9	11.8	13.0	26.2	7.4	9.7	9.1	3.8	14.8	18.8	0.415029804	21.54120979	0.08	AR	Strong-AR
Atp2a2	chr5	122903522	122951904	Gene_19146	31.4	19.7	14.2	22.2	44.6	30.5	36.8	20.7	21.7	26.9	28.2	30.8	0.60	19.15	0.01	Strong	109.2	74.5	83.1	122.1	111.3	117.1	135.6	74.2	98.0	155.3	113.4	141.8	0.4265069	19.10969239	0.09	AR	Strong-AR
Ehd3	chr17	74154211	74181428	Gene_19215	4.2	5.4	4.6	8.7	7.5	7.7	5.1	5.3	3.7	6.6	7.7	5.7	0.60	15.69	0.02	Strong	72.8	65.6	74.7	79.6	82.8	80.2	64.2	75.5	79.2	89.7	73.8	63.8	0.500925965	14.41416812	0.05	AR	Strong-AR
Tspan31	chr10	126504345	126507317	Gene_11138	6.8	6.3	8.3	10.4	12.1	7.2	9.2	5.4	8.9	15.7	9.8	8.7	0.60	13.72	0.01	Strong	436.6	349.4	347.6	399.8	297.3	391.0	396.7	377.6	367.5	359.1	340.9	412.0	0.286872889	2.018784294	0.22	AR	Strong-AR
Rars2	chr4	34562226	34607413	Gene_13832	6.0	6.3	5.7	5.4	4.0	6.2	6.8	7.0	7.5	3.9	4.4	6.4	0.60	2.66	0.02	Strong	11.5	9.7	12.7	12.2	9.9	12.1	12.5	10.1	11.3	11.0	11.5	11.8	0.030028748	20.40724015	0.87	AR	Strong-AR
Cd1d1	chr3	86799759	86803259	Gene_18621	41.6	58.3	49.2	29.3	23.3	47.6	68.2	37.7	49.6	28.9	20.5	44.0	0.60	2.32	0.02	Strong	263.8	434.2	279.1	330.3	385.4	285.8	249.6	417.6	393.4	281.4	379.8	286.8	0.129720034	10.20097303	0.52	AR	Strong-AR
P2P-R	chr7	130128735	130140819	Gene_17998	8.9	10.3	7.8	6.7	6.0	7.2	8.9	10.4	8.5	7.1	6.5	7.5	0.93	3.29	0.00	Weak	14.2	12.7	15.0	10.2	13.1	10.4	16.6	17.7	14.2	12.5	18.2	11.4	0.100962992	5.670025954	0.62	AR	Weak-AR
Ubqln1	chr13	58277522	58316953	Gene_16252	10.5	9.0	7.0	8.2	8.7	10.8	11.1	9.1	7.9	7.7	7.8	9.8	0.85	22.59	0.00	Weak	127.5	119.0	106.6	139.2	133.8	149.9	131.7	113.9	118.4	113.0	129.6	137.2	0.652860649	21.06073853	0.01	AR	Weak-AR
Ext2	chr2	93501184	93662702	Gene_17178	7.5	6.7	5.7	5.4	5.1	7.2	7.5	7.3	4.8	4.5	4.7	5.9	0.83	0.61	0.00	Weak	20.0	18.5	15.9	17.0	17.0	19.9	19.8	17.4	15.2	15.4	18.4	13.2	0.253237196	1.40454356	0.27	AR	Weak-AR
BC037112	chr5	34753223	34829105	Gene_02363	15.8	17.0	14.5	14.0	11.3	14.4	15.7	17.1	15.8	13.8	12.7	15.6	0.80	3.07	0.00	Weak	8.1	6.9	7.2	7.4	6.7	7.5	7.5	7.1	5.9	6.2	8.7	7.6	0.347262932	22.53522722	0.15	AR	Weak-AR
Pop5	chr5	115685859	115695360	Gene_12064	6.4	6.5	5.0	5.7	5.9	7.2	6.6	5.8	4.8	5.9	6.2	6.8	0.78	21.14	0.00	Weak	36.2	28.5	28.1	35.0	36.4	36.1	32.8	30.5	31.8	34.7	32.9	39.5	0.657453659	20.3370692	0.01	AR	Weak-AR
Gpatch2	chr1	189039417	189175308	Gene_03259	11.8	11.3	10.8	8.1	10.0	10.2	11.0	13.0	11.1	8.5	9.0	10.0	0.76	2.53	0.00	Weak	12.3	9.4	9.5	10.2	9.3	9.1	10.8	10.5	8.9	9.0	10.2	8.8	0.224608949	2.868438988	0.32	AR	Weak-AR
Par3	chr8	129588144	129939697	Gene_08256	21.1	22.6	17.6	18.9	16.4	19.0	25.2	24.3	20.7	14.9	17.9	19.1	0.75	2.05	0.00	Weak	20.7	25.5	22.5	22.7	19.7	26.6	24.4	24.7	21.7	23.1	25.3	26.4	0.153961663	0.305491617	0.46	AR	Weak-AR
Mbtps1	chr8	122032054	122082627	Gene_06455	8.5	11.1	10.1	10.3	7.9	8.4	11.0	12.0	10.4	9.6	7.2	8.1	0.75	5.43	0.01	Weak	49.9	47.6	46.5	44.5	45.5	51.1	49.4	47.3	48.9	44.8	48.1	50.3	0.643581839	0.877985531	0.01	AR	Weak-AR
Ints3	chr3	90195309	90237558	Gene_14983	5.4	3.8	3.7	5.1	6.1	5.7	6.1	4.1	3.8	5.1	5.3	5.3	0.74	18.84	0.00	Weak	12.9	11.9	12.2	14.8	13.5	13.1	15.7	13.1	13.5	14.8	14.3	14.4	0.219321815	18.63435588	0.32	AR	Weak-AR
Plekha5	chr6	140372619	140543427	Gene_11507	16.4	14.2	12.0	11.6	10.1	16.3	17.4	16.7	13.1	11.4	13.4	12.5	0.72	0.72	0.01	Weak	9.2	12.5	9.0	11.3	12.2	12.7	10.7	12.3	10.1	11.7	12.2	12.2	0.189454636	19.95990483	0.39	AR	Weak-AR
Nup88	chr11	70756572	70783475	Gene_09206	7.1	8.9	7.2	5.9	6.2	7.8	7.9	7.4	6.9	6.1	5.5	7.2	0.71	1.88	0.00	Weak	19.0	19.6	18.2	18.5	14.5	18.2	20.8	18.4	17.9	17.6	16.0	16.7	0.570227895	5.177466055	0.01	AR	Weak-AR
Dio-1	chr2	180423415	180436805	Gene_09105	17.8	30.1	27.9	20.9	19.0	19.2	27.0	29.7	24.2	22.4	17.8	20.8	0.70	5.14	0.01	Weak	6.0	9.7	6.4	7.1	8.7	8.0	7.5	7.1	7.8	7.4	10.9	7.1	0.112190427	17.94757899	0.60	AR	Weak-AR
Bcas3	chr11	85166715	85639553	Gene_06698	8.1	10.2	10.4	9.3	6.2	7.4	9.2	9.8	8.9	9.0	8.2	8.2	0.68	6.03	0.00	Weak	8.8	8.9	9.1	9.3	9.3	8.7	11.5	10.0	10.6	9.9	6.5	9.4	0.199663491	6.402212132	0.39	AR	Weak-AR
Osbpl11	chr16	33185156	33243352	Gene_15787	6.5	7.2	5.8	5.9	6.3	8.5	8.0	7.1	5.3	5.9	6.1	7.3	0.68	22.54	0.01	Weak	18.2	16.2	15.7	18.0	22.1	21.5	16.1	15.9	19.3	18.0	20.5	18.6	0.639380704	18.7844493	0.01	AR	Weak-AR
mKIAA0904	chr11	98064627	98139845	Gene_07529	14.6	17.8	13.6	14.7	12.5	12.9	17.3	16.8	15.3	14.6	11.9	11.7	0.67	4.44	0.01	Weak	13.0	11.2	11.8	10.4	10.4	11.8	14.2	11.0	10.1	10.5	10.8	11.2	0.564847244	1.911077414	0.01	AR	Weak-AR
Arl8b	chr6	108733052	108773717	Gene_16194	6.0	6.4	7.2	7.9	9.6	9.0	7.8	7.9	7.4	10.2	9.7	9.5	0.67	15.89	0.01	Weak	77.5	65.1	64.1	67.2	61.3	67.3	70.6	56.9	57.2	59.2	59.4	77.2	0.457214586	0.047495449	0.07	AR	Weak-AR
Igsf5	chr16	96583400	96747400	Gene_04638	18.1	20.6	18.3	15.2	18.0	20.0	21.0	21.6	16.4	14.7	12.4	17.4	0.65	1.71	0.01	Weak	29.3	29.7	28.7	27.6	29.0	29.7	29.8	25.1	28.8	29.8	32.2	27.2	0.144944115	18.66918725	0.52	AR	Weak-AR
Sin3a	chr9	56924182	56975960	Gene_20129	8.6	11.0	10.0	8.6	6.7	9.1	10.2	10.8	9.3	9.9	7.5	9.1	0.65	4.28	0.01	Weak	17.8	17.3	15.6	18.4	17.9	18.8	20.2	21.1	16.3	17.2	15.6	17.7	0.272917882	2.087798569	0.25	AR	Weak-AR
Insr	chr8	3150921	3279617	Gene_14788	15.9	20.8	22.4	19.8	15.5	17.3	17.1	24.7	18.8	18.7	16.2	16.6	0.64	6.46	0.01	Weak	49.8	66.8	55.0	54.1	61.6	53.1	48.0	65.2	60.8	49.1	66.0	51.2	0.083009117	10.22184889	0.66	AR	Weak-AR
Pank4	chr4	154338241	154354980	Gene_13406	6.3	6.2	6.5	6.2	4.2	5.5	6.7	7.0	6.2	6.3	5.2	5.5	0.64	4.79	0.00	Weak	8.0	7.7	8.3	11.1	10.2	9.8	8.3	9.5	7.1	7.6	9.7	8.9	0.331502337	18.50135102	0.17	AR	Weak-AR
A230054D04Rik	chr5	42178670	42235554	Gene_08467	4.1	5.9	5.4	4.6	4.4	4.5	5.7	6.2	5.1	5.3	3.6	4.4	0.64	5.20	0.02	Weak	8.0	7.9	6.6	7.5	8.5	8.7	8.2	7.4	7.8	7.4	8.4	7.5	0.471761233	21.55701556	0.06	AR	Weak-AR
Mtap7	chr10	19868819	20000512	Gene_07337	9.2	10.5	6.5	6.8	8.0	10.4	9.7	10.1	7.4	8.1	6.4	8.9	0.63	0.28	0.02	Weak	18.9	18.1	14.0	17.1	18.9	21.1	16.8	18.8	18.2	20.0	18.9	24.3	0.420485565	21.40924889	0.07	AR	Weak-AR
Suv420h1	chr19	3767420	3816391	Gene_05718	7.8	9.7	8.3	8.2	6.8	7.7	8.5	10.8	7.3	7.6	6.4	6.3	0.63	4.45	0.01	Weak	12.4	12.1	9.3	11.2	10.4	12.2	12.2	11.4	10.5	9.5	13.9	10.3	0.270795235	23.91276896	0.24	AR	Weak-AR
Athl1	chr7	148127479	148133557	Gene_16602	7.0	8.0	7.3	6.3	5.5	7.8	7.7	8.5	6.6	6.4	6.1	5.5	0.63	3.23	0.02	Weak	36.1	40.4	29.2	31.4	32.9	33.5	30.0	38.2	38.8	29.9	28.5	29.9	0.418089703	5.978137371	0.10	AR	Weak-AR
Topors	chr4	40206638	40216874	Gene_02566	8.0	7.9	8.9	8.4	6.6	6.8	9.0	8.8	8.7	6.4	5.7	7.7	0.62	4.38	0.02	Weak	30.2	34.7	24.3	29.8	31.7	32.8	30.0	28.8	25.6	26.6	30.2	28.1	0.286410627	23.37243922	0.22	AR	Weak-AR
Tsr1	chr11	74711581	74722842	Gene_12780	10.2	10.4	7.8	8.1	10.2	12.6	10.9	10.3	9.3	9.2	8.3	10.8	0.62	22.43	0.01	Weak	70.7	74.7	76.2	74.3	73.0	87.4	73.8	79.6	82.9	66.4	66.7	75.1	0.106127374	4.473072495	0.60	AR	Weak-AR
Med1	chr11	98013468	98054607	Gene_08777	5.6	7.5	7.8	7.9	5.8	6.7	7.5	8.7	8.2	8.1	6.5	6.4	0.62	7.44	0.02	Weak	15.0	11.0	15.7	14.7	12.1	13.4	13.5	12.8	12.3	12.1	12.6	13.3	0.004596536	4.3698277	0.98	AR	Weak-AR
G3BP	chr11	55283253	55303965	Gene_02567	6.2	6.0	5.6	4.6	5.1	5.6	6.8	4.7	4.0	4.1	4.5	5.2	0.62	23.97	0.02	Weak	9.3	6.4	9.4	9.8	6.7	9.0	9.0	6.9	7.1	9.1	8.6	7.9	0.0666408	17.56299468	0.71	AR	Weak-AR
Snx9	chr17	5841379	5930711	Gene_04140	5.9	8.3	6.3	5.5	5.7	5.3	6.3	7.0	5.8	6.2	5.2	5.1	0.61	4.71	0.00	Weak	35.3	48.6	50.5	32.4	39.6	40.1	33.8	41.2	48.0	41.0	41.9	37.9	0.332504371	9.510496534	0.17	AR	Weak-AR
Sfrs8	chr5	130007105	130077259	Gene_10693	14.2	19.1	14.6	12.2	13.7	11.9	16.8	17.4	13.8	15.6	11.0	12.5	0.61	4.15	0.01	Weak	10.7	10.1	9.4	7.6	9.1	8.7	10.3	8.3	7.3	8.8	9.8	8.3	0.284031972	1.506781099	0.22	AR	Weak-AR
Dnmbp	chr19	43922456	43986882	Gene_18551	7.7	11.6	11.9	12.5	8.0	9.1	10.8	11.6	10.5	12.4	8.6	8.5	0.61	7.98	0.03	Weak	9.1	12.1	11.7	9.8	16.3	11.7	7.9	11.2	11.8	10.5	15.2	11.8	0.295044324	16.87792411	0.22	AR	Weak-AR
Abcc2	chr19	43856797	43912708	Gene_09493	81.8	228.6	179.1	147.1	76.2	142.0	157.8	178.6	218.5	173.5	77.1	138.4	0.60	6.15	0.02	Weak	179.1	372.1	244.2	272.7	208.5	274.3	216.5	337.6	296.6	296.7	248.1	238.2	0.316554184	8.943045717	0.19	AR	Weak-AR
Ches1	chr12	100625614	100688284	Gene_14264	31.7	31.1	17.5	20.3	19.4	19.9	22.7	28.4	16.0	18.1	16.5	23.8	0.60	1.29	0.02	Weak	11.1	11.6	12.7	11.2	10.8	12.3	15.7	11.5	9.3	8.2	12.2	10.8	0.298561082	1.525918455	0.20	AR	Weak-AR
8430419L09Rik	chr6	135148069	135185040	Gene_09103	1.9	2.1	2.7	8.8	4.0	3.9	2.9	2.9	2.4	7.7	5.4	2.6	0.60	13.36	0.01	Weak	28.1	21.0	18.9	22.2	25.2	19.4	28.7	20.0	22.0	27.3	28.9	22.2	0.157039883	20.3308205	0.43	AR	Weak-AR
p62	chr7	54051472	54059379	Gene_10893	6.6	8.1	5.4	5.0	4.3	6.2	6.3	7.6	9.0	4.2	4.0	7.0	0.60	3.19	0.02	Weak	22.2	25.7	27.2	31.5	27.3	27.4	24.5	30.9	31.6	24.5	25.0	19.7	0.407810253	10.86995693	0.10	AR	Weak-AR
Elf2	chr3	51059586	51144562	Gene_20688	7.7	7.1	8.7	10.6	7.1	6.6	7.0	7.1	8.2	9.0	8.9	7.5	0.60	11.52	0.01	Weak	18.3	20.0	24.2	22.1	23.6	20.0	20.7	27.2	23.4	18.6	16.3	19.6	0.291554947	8.602220892	0.20	AR	Weak-AR
Atox1	chr11	55260144	55274640	Gene_11847	7.2	8.1	6.0	4.4	2.2	6.6	8.3	5.2	4.3	5.4	1.5	4.7	0.60	2.29	0.02	Weak	277.1	305.2	304.2	299.0	324.4	315.7	254.7	348.0	350.3	312.3	313.5	299.4	0.229336615	12.17574086	0.31	AR	Weak-AR
mKIAA1401	chr11	74711581	74722842	Gene_11746	10.6	10.8	8.1	8.4	10.6	13.1	11.5	10.8	9.9	9.7	8.6	11.2	0.60	22.48	0.01	Weak	75.0	79.2	80.8	78.7	77.4	92.7	78.3	84.4	87.9	70.4	70.7	79.6	0.106548594	4.467838108	0.60	AR	Weak-AR
Serinc3	chr2	163449008	163470867	Gene_06423	7.1	8.4	11.7	19.9	8.5	9.6	7.8	10.4	8.7	20.7	16.3	8.6	0.60	12.42	0.01	Weak	223.0	205.5	239.1	255.1	237.7	220.9	233.8	192.5	211.6	197.4	179.6	263.7	0.0522851	20.93372112	0.78	AR	Weak-AR
Kifc3	chr8	97623727	97666440	Gene_14470	12.1	6.7	3.3	5.4	9.5	9.0	13.0	8.6	3.0	7.8	6.6	7.5	0.60	22.01	0.02	Weak	19.5	9.3	11.0	15.1	13.3	16.0	16.4	11.9	11.8	16.4	14.0	15.7	0.379121423	21.59040613	0.11	AR	Weak-AR
Acad11	chr9	103966032	104029976	Gene_04430	20.4	31.5	32.4	21.4	18.3	24.1	25.5	28.6	38.1	26.6	20.4	25.8	0.59	6.18	0.02	Weak	250.8	411.7	370.0	360.6	392.5	337.9	283.1	421.0	466.7	346.1	324.7	297.1	0.480076941	10.54302835	0.06	AR	Weak-AR
1600014C10Rik	chr7	38968235	38982584	Gene_02202	8.4	11.8	17.5	22.3	10.1	11.2	11.8	12.9	13.0	16.9	11.2	9.7	0.59	10.20	0.01	Weak	149.6	184.8	169.9	129.0	161.1	157.1	150.5	189.6	196.5	106.1	134.3	136.8	0.458854139	6.168955364	0.06	AR	Weak-AR
Cyp3a13	chr5	138334160	138362845	Gene_00738	3.7	11.2	15.8	21.7	19.5	19.0	10.2	11.3	24.2	38.4	20.8	25.1	0.59	13.31	0.01	Weak	195.2	138.8	198.9	246.6	205.4	145.1	168.1	151.2	165.8	233.6	213.6	236.7	0.497731879	16.41368517	0.05	AR	Weak-AR
Usp8	chr2	126533098	126585028	Gene_07353	8.4	9.7	9.4	8.9	6.9	9.0	10.5	11.6	11.9	8.9	7.3	9.1	0.59	4.71	0.01	Weak	51.5	45.1	38.0	49.8	43.4	52.0	50.7	45.3	46.1	45.4	38.6	48.0	0.292713385	0.739815418	0.22	AR	Weak-AR
Sephs2	chr7	134415394	134417573	Gene_15881	38.7	47.3	49.2	41.4	32.4	38.7	57.5	64.1	51.0	42.9	29.0	48.1	0.59	4.08	0.02	Weak	1248.3	1558.3	1482.5	1462.8	1317.2	1230.9	1084.4	1547.3	1422.5	1340.3	1325.9	1111.1	0.650897585	10.02534641	0.01	AR	Weak-AR
AK086050	chr8	113660807	113663666	Gene_16043	5.7	7.0	9.3	7.2	4.3	5.5	7.0	8.0	9.3	6.1	6.6	6.8	0.59	6.66	0.01	Weak	32.3	39.7	43.0	36.3	36.9	39.7	31.4	41.2	35.2	32.8	31.2	28.2	0.298650588	8.788326333	0.19	AR	Weak-AR
Mrpl12	chr11	120345982	120350068	Gene_01158	11.4	11.6	11.1	9.4	7.9	8.9	10.1	9.2	10.3	8.6	4.0	6.1	0.59	4.69	0.01	Weak	278.5	272.9	273.8	249.5	235.0	234.8	246.6	273.5	265.3	238.1	223.2	228.6	0.827993697	6.856134208	0.00	AR	Weak-AR
Ppara	chr15	85565993	85633249	Gene_06512	31.9	64.3	101.9	46.3	46.0	39.2	44.6	48.1	79.4	80.8	19.4	44.8	0.59	8.08	0.02	Weak	74.8	201.5	159.0	133.0	150.6	117.9	72.6	229.2	203.8	125.8	140.0	105.3	0.439830732	9.642162376	0.08	AR	Weak-AR
1700021F05Rik	chr10	43244926	43260800	Gene_04507	4.3	4.1	5.3	7.3	5.6	4.0	4.0	5.2	3.9	7.9	7.6	3.4	0.59	12.67	0.02	Weak	48.0	37.8	36.2	40.3	36.1	36.0	42.8	40.1	42.2	33.1	33.9	36.1	0.396318662	4.282218107	0.10	AR	Weak-AR
Calcoco1	chr15	102537209	102552500	Gene_08440	2.9	6.3	6.5	7.9	2.3	2.3	5.0	7.5	5.2	6.5	5.8	2.9	0.59	8.22	0.03	Weak	17.1	29.1	18.0	16.0	20.4	18.0	19.5	28.0	26.2	13.6	23.4	14.8	0.291796265	6.651432134	0.21	AR	Weak-AR
Afg3l2	chr18	67564417	67608790	Gene_03661	7.7	9.2	9.0	7.5	6.0	7.2	8.9	8.4	8.5	9.4	7.6	6.1	0.59	6.26	0.02	Weak	34.2	39.4	39.3	40.6	34.0	35.8	36.1	42.8	43.8	39.8	37.6	33.8	0.746106	9.93800862	0.00	AR	Weak-AR
Slc46a3	chr5	148690016	148706391	Gene_13272	8.7	10.5	13.3	21.2	20.2	11.2	8.9	6.5	12.2	14.3	10.2	11.4	0.59	13.29	0.01	Weak	77.3	59.1	123.8	137.3	94.3	87.0	77.0	56.6	79.6	155.6	81.4	124.6	0.461703574	15.31412501	0.07	AR	Weak-AR
AK087295	chr19	41401646	41402453	Gene_01190	10.0	12.8	12.5	7.3	7.9	6.2	8.5	12.2	6.1	6.4	4.6	7.7	0.59	3.98	0.02	Weak	5.0	8.0	4.3	5.6	2.3	8.9	9.4	7.4	6.0	6.3	4.1	7.5	0.367946291	2.928659926	0.13	AR	Weak-AR
Bccip	chr7	140901015	140912828	Gene_09338	5.9	7.0	4.6	3.8	4.3	4.9	4.8	5.9	4.1	4.7	2.2	5.0	0.59	2.41	0.01	Weak	128.6	114.5	109.3	123.0	104.3	122.0	106.4	110.5	119.6	110.1	96.1	120.0	0.092534407	3.721484748	0.64	AR	Weak-AR
Rapgef4	chr2	71819343	72094433	Gene_20020	18.5	17.6	14.4	37.7	41.0	12.0	20.5	24.8	31.7	55.1	59.0	27.7	0.59	13.82	0.02	Weak	51.5	26.8	68.5	37.5	41.3	36.9	59.6	27.1	37.5	42.6	55.0	46.5	0.028054853	19.64855555	0.88	AR	Weak-AR
Insc	chr7	121889421	121993728	Gene_20553	11.3	10.1	5.1	8.5	13.5	14.3	13.4	15.4	6.3	7.6	9.3	12.4	0.59	21.89	0.02	Weak	33.4	13.7	16.6	27.8	20.5	32.5	38.2	11.7	19.2	30.7	20.1	40.4	0.42648217	21.85866287	0.09	AR	Weak-AR
Sorbs1	chr19	40366529	40588302	Gene_07849	11.6	13.1	17.0	9.5	7.3	8.0	12.5	9.7	13.0	6.1	7.6	7.3	0.59	5.02	0.02	Weak	16.6	32.2	19.8	19.3	24.4	21.1	17.4	34.4	31.4	15.4	20.8	18.8	0.29375504	7.417625843	0.22	AR	Weak-AR
Dennd1b	chr1	140860362	141068489	Gene_11546	6.4	6.4	6.0	4.8	4.8	6.1	7.0	8.3	8.1	4.1	4.5	7.4	0.59	2.47	0.03	Weak	7.1	5.5	7.0	7.1	7.9	7.8	8.9	5.2	6.7	5.6	7.2	7.4	0.398079363	21.33552992	0.11	AR	Weak-AR
Myo6	chr9	80012846	80159536	Gene_03650	9.6	10.2	8.0	8.1	7.1	8.4	11.2	11.7	12.6	8.8	7.1	9.3	0.59	3.69	0.02	Weak	25.8	25.5	23.6	20.7	24.3	21.6	30.3	21.7	22.6	21.0	25.8	19.9	0.203198495	2.544014354	0.36	AR	Weak-AR
M-rdgB	chr11	107155643	107332034	Gene_04997	9.9	17.0	20.3	19.5	22.4	15.6	12.1	12.9	16.5	22.2	12.1	11.9	0.59	11.43	0.03	Weak	3.7	6.5	3.7	8.2	4.4	3.4	3.5	5.8	5.6	4.7	4.4	2.8	0.392518432	10.96377652	0.10	AR	Weak-AR
Fbxo18	chr2	11664199	11699176	Gene_21236	6.2	7.8	5.9	6.0	5.1	5.6	7.0	7.3	7.1	6.7	5.7	6.6	0.59	4.31	0.02	Weak	16.3	18.3	18.9	19.1	14.6	17.7	16.4	17.5	16.3	15.6	15.8	16.5	0.241667886	7.842763481	0.28	AR	Weak-AR
Bmf	chr2	118354492	118375414	Gene_10652	0.6	2.0	3.4	6.2	1.3	1.1	0.7	2.0	1.2	4.7	2.4	1.5	0.59	11.30	0.01	Weak	5.0	10.9	4.7	8.0	6.0	4.1	4.3	7.6	3.9	5.4	7.3	7.5	0.012218087	7.877976089	0.96	AR	Weak-AR
Map2k7	chr8	4238828	4247897	Gene_01880	12.2	17.5	16.7	15.3	13.4	11.9	19.2	18.0	15.5	16.1	9.4	11.6	0.59	5.60	0.03	Weak	20.4	19.4	16.8	19.7	16.7	21.8	21.5	21.4	21.2	17.6	21.2	20.3	0.286989761	1.562403587	0.22	AR	Weak-AR
Htatip2	chr7	57014484	57029364	Gene_11169	4.4	5.8	4.3	2.5	3.3	5.5	6.4	5.7	4.3	4.3	3.5	6.9	0.59	0.40	0.02	Weak	26.0	41.3	26.6	31.3	33.8	30.0	24.7	43.2	36.2	23.6	37.3	22.1	0.135414435	8.542170605	0.51	AR	Weak-AR
Ehbp1	chr11	21905830	22242295	Gene_04865	10.1	10.0	8.1	8.7	6.4	10.2	11.1	10.2	11.8	7.1	6.9	8.2	0.59	2.80	0.03	Weak	6.3	6.5	5.8	7.1	8.1	7.2	7.3	6.8	6.0	5.3	6.3	7.3	0.384512507	21.99335081	0.11	AR	Weak-AR
Ccr5	chr9	124036311	124041920	Gene_14284	2.8	2.4	0.5	3.1	6.1	2.5	3.2	1.7	2.5	2.8	4.4	4.0	0.59	17.35	0.01	Weak	11.3	5.9	10.4	16.1	8.0	8.9	13.2	13.3	10.2	12.5	10.3	13.2	0.017204329	14.65376904	0.92	AR	Weak-AR
Ccdc101	chr7	133792884	133816293	Gene_13818	6.6	8.1	11.4	17.3	11.7	11.8	8.1	7.8	8.0	15.3	10.5	14.1	0.59	14.13	0.02	Weak	25.7	23.6	18.4	25.2	20.7	18.8	19.4	17.8	21.4	19.0	26.1	21.1	0.04336438	18.71426261	0.81	AR	Weak-AR
AK180911	chr6	117867376	117867522	Gene_00640	12.2	10.6	12.0	9.6	6.6	5.6	4.6	9.1	13.3	7.8	6.8	5.8	0.58	6.94	0.03	Weak	38.4	41.1	33.6	39.8	32.2	51.6	49.3	55.4	46.1	49.6	50.6	51.9	0.094526774	0.197990511	0.62	AR	Weak-AR
Rpusd3	chr6	113365323	113369334	Gene_09572	4.9	3.0	3.4	4.2	6.7	5.1	4.0	3.8	2.8	6.1	6.0	3.7	0.58	16.50	0.03	Weak	21.3	16.7	19.5	21.4	20.6	19.0	26.8	15.0	17.6	17.2	21.8	23.4	0.344189165	21.74634171	0.14	AR	Weak-AR
Rnase4	chr14	51710870	51725815	Gene_17836	5.9	17.9	39.5	48.4	40.2	17.7	13.2	29.2	8.3	36.0	37.2	20.9	0.58	12.82	0.03	Weak	3793.3	1391.3	1816.0	1928.7	1338.6	1279.0	3557.3	1224.5	804.1	2326.2	1470.2	2726.7	0.259770714	0.645347329	0.27	AR	Weak-AR
Pard3	chr8	129588144	130134730	Gene_09522	18.4	19.7	15.2	17.6	15.1	16.3	21.7	20.4	15.7	14.1	16.1	15.3	0.58	1.90	0.02	Weak	26.1	30.0	28.3	27.3	24.6	32.1	30.7	30.5	27.9	27.8	33.1	33.1	0.177245522	23.64234804	0.41	AR	Weak-AR
mKIAA4082	chr9	64736766	64748782	Gene_00069	7.4	5.3	6.0	3.6	3.3	3.7	5.5	6.1	7.8	4.4	4.3	4.6	0.58	4.20	0.02	Weak	7.3	8.7	5.5	6.5	9.2	7.2	6.2	7.2	8.3	4.7	8.1	6.4	0.027726322	23.41649745	0.88	AR	Weak-AR
Zfp259	chr9	46081146	46090725	Gene_09557	9.0	7.1	10.9	35.4	8.9	7.6	6.4	8.4	12.4	27.0	18.4	9.3	0.58	12.32	0.00	Weak	25.1	25.9	30.4	28.3	28.0	23.1	23.9	28.7	28.6	20.1	24.6	23.1	0.311430375	9.372059474	0.18	AR	Weak-AR
Wbscr21	chr5	135485575	135488040	Gene_21279	4.1	4.1	4.4	6.8	7.4	4.9	4.8	4.7	4.0	8.8	5.7	4.3	0.58	13.81	0.01	Weak	50.1	46.0	52.9	61.0	48.2	43.7	45.8	54.1	52.9	44.0	47.7	54.5	0.125002721	11.07304567	0.55	AR	Weak-AR
Alcam	chr16	52251025	52454187	Gene_01712	6.4	7.8	4.9	4.5	4.5	6.7	8.5	11.9	7.1	4.8	5.2	8.2	0.58	1.85	0.01	Weak	23.7	27.0	26.2	31.1	21.4	33.6	27.8	26.7	18.8	25.0	27.9	31.0	0.198442338	22.0008806	0.38	AR	Weak-AR
C76566	chr8	107776537	107779051	Gene_16063	9.0	6.2	9.8	19.6	8.4	7.1	6.4	6.6	10.6	12.3	15.4	8.3	0.58	12.81	0.01	Weak	9.7	4.8	7.7	5.1	7.0	5.5	8.2	6.2	8.4	4.6	6.5	6.4	0.151665723	3.098870984	0.47	AR	Weak-AR
mKIAA4187	chr16	31664124	31873430	Gene_09495	7.7	9.4	8.0	7.6	6.8	9.1	10.4	10.6	10.3	7.5	7.0	8.3	0.58	3.19	0.03	Weak	36.0	39.8	36.0	31.0	31.6	38.5	36.2	39.2	30.6	27.7	29.4	34.0	0.701582138	3.485276282	0.01	AR	Weak-AR
mKIAA1084	chr7	36558745	36580637	Gene_14854	8.2	8.4	7.4	7.1	7.9	9.1	9.8	10.3	8.2	7.5	6.8	7.9	0.58	1.42	0.02	Weak	9.4	9.3	12.0	9.3	12.1	10.4	12.1	9.7	11.1	9.3	11.3	12.5	0.120031822	20.53751284	0.54	AR	Weak-AR
5830472M02Rik	chr2	163428049	163444749	Gene_12572	4.5	5.1	8.0	12.0	6.5	6.7	5.3	6.0	4.9	9.3	7.4	5.4	0.58	12.50	0.01	Weak	22.5	10.0	17.2	22.7	13.1	14.4	20.7	10.6	14.2	17.4	11.1	15.6	0.002611062	21.12138445	0.99	AR	Weak-AR
SH3d19	chr3	85775328	85884359	Gene_08362	12.8	16.1	8.6	8.7	9.7	9.5	11.8	17.1	7.4	8.5	8.7	10.4	0.58	1.95	0.02	Weak	12.9	10.0	10.9	9.8	11.2	12.8	9.2	11.5	6.2	4.7	11.0	5.2	0.12051392	1.305319403	0.54	AR	Weak-AR
apo	chr13	63341350	63427404	Gene_19092	6.9	8.6	9.3	18.8	10.8	9.1	8.4	11.1	9.3	16.0	13.2	11.9	0.58	13.03	0.01	Weak	9.0	5.7	8.3	7.9	4.7	4.4	5.9	5.5	8.1	7.9	6.9	5.9	0.262502787	10.65468118	0.25	AR	Weak-AR
Nrbp2	chr15	75916023	75922056	Gene_12305	6.8	8.4	5.5	26.4	24.6	10.3	8.7	13.7	4.2	38.6	26.6	8.5	0.58	13.94	0.02	Weak	34.7	30.3	28.2	34.7	32.2	28.6	30.8	23.7	21.3	37.4	40.2	41.4	0.46922589	19.36784395	0.06	AR	Weak-AR
AK206103	chr17	3079275	3079552	Gene_20703	50.8	35.8	46.7	24.1	43.5	53.4	61.7	39.0	39.9	28.7	32.4	73.0	0.58	22.39	0.02	Weak	29.5	45.2	21.4	37.2	24.3	32.5	25.7	40.4	33.0	26.7	46.5	36.0	0.007679625	2.364525594	0.97	AR	Weak-AR
Mrpl37	chr4	106728486	106739450	Gene_13634	4.9	7.1	4.9	5.4	4.0	5.1	6.4	5.5	5.2	4.9	3.1	3.7	0.58	4.12	0.02	Weak	63.5	53.1	64.7	52.3	54.8	52.2	58.4	62.0	60.2	54.9	47.4	52.3	0.502724163	6.61650576	0.05	AR	Weak-AR
Pdia5	chr16	35397397	35490959	Gene_01607	20.1	8.4	14.3	31.2	35.6	12.4	11.4	10.9	8.3	20.1	28.2	12.0	0.58	14.95	0.02	Weak	75.9	32.3	40.3	42.5	35.2	40.1	68.4	35.2	33.1	64.5	62.9	70.5	0.274130456	22.3150901	0.23	AR	Weak-AR
Pxk	chr14	8930756	8997624	Gene_17419	6.6	8.1	7.2	10.0	10.7	8.4	7.2	6.9	5.9	12.3	9.0	7.7	0.58	14.35	0.02	Weak	17.6	13.1	13.0	18.2	12.8	14.5	16.8	15.6	13.2	17.5	15.0	14.6	0.012904337	21.17122552	0.94	AR	Weak-AR
Hectd3	chr4	116667952	116677882	Gene_19685	8.1	13.3	12.2	12.8	8.6	8.5	11.0	11.0	9.8	12.8	9.0	7.2	0.58	7.93	0.03	Weak	35.2	43.5	36.6	34.3	35.5	39.0	37.5	43.0	37.5	31.8	31.0	35.5	0.600377116	5.018498723	0.01	AR	Weak-AR
4933426M11Rik	chr12	81891545	81981820	Gene_02570	6.0	7.5	9.2	10.5	8.4	7.7	6.7	8.0	6.3	14.3	10.9	7.5	0.57	12.80	0.01	Weak	28.9	32.9	39.8	38.1	33.4	31.0	32.2	37.4	42.5	33.4	32.1	28.8	0.756369348	10.61042188	0.00	AR	Weak-AR
Car14	chr3	95701722	95708562	Gene_09159	9.8	9.0	3.3	4.4	6.1	10.3	11.0	5.5	3.8	7.1	3.5	6.4	0.57	23.10	0.03	Weak	70.2	86.1	44.3	48.0	79.5	87.5	63.6	74.2	53.5	34.9	68.0	60.2	0.425375923	0.578785065	0.09	AR	Weak-AR
AK147911	chr9	104102766	104165262	Gene_13514	7.5	10.4	7.7	7.3	6.7	7.8	9.6	9.9	10.3	8.1	7.1	8.7	0.57	3.92	0.03	Weak	12.6	10.0	8.8	8.3	9.8	12.1	11.4	11.3	8.2	12.0	12.2	10.9	0.45682925	23.153167	0.07	AR	Weak-AR
Unc84b	chr15	79554500	79572960	Gene_07348	5.1	7.0	10.3	11.6	5.3	6.0	6.7	9.0	6.7	9.6	6.9	5.1	0.57	9.45	0.03	Weak	50.1	62.3	52.8	49.7	58.8	49.5	44.0	59.3	54.3	46.6	57.3	38.5	0.169136787	9.539648555	0.44	AR	Weak-AR
C330002I19Rik	chr12	25659796	25748010	Gene_15773	9.5	11.0	10.3	10.5	8.6	9.8	11.4	12.4	11.4	9.7	7.9	10.9	0.57	4.12	0.02	Weak	27.9	32.0	30.3	25.6	26.6	30.8	32.7	28.8	32.9	30.3	26.5	27.2	0.375997648	6.098193619	0.13	AR	Weak-AR
Gclc	chr9	77602616	77641458	Gene_04922	56.9	85.4	33.6	24.3	38.6	88.1	105.3	76.0	50.6	64.3	32.3	98.1	0.57	23.78	0.03	Weak	212.0	368.6	174.4	276.4	386.5	480.9	262.5	367.0	266.0	236.7	373.3	346.3	0.286133382	21.45704242	0.23	AR	Weak-AR
Gns	chr10	120802145	120834301	Gene_19323	7.7	14.1	14.7	11.0	8.8	7.3	9.1	14.2	8.8	10.6	8.1	8.9	0.57	6.64	0.03	Weak	74.2	105.6	106.8	90.3	75.2	82.7	84.4	103.8	92.5	96.7	91.0	81.0	0.626773858	9.322864641	0.02	AR	Weak-AR
mKIAA1296	chr19	40411475	40457321	Gene_01745	18.2	20.5	28.2	19.6	12.5	13.9	22.4	18.8	25.8	11.5	14.8	15.4	0.57	5.61	0.02	Weak	12.9	22.4	14.7	16.5	20.1	15.7	15.4	22.3	20.5	11.8	13.7	10.4	0.270892113	7.782584856	0.24	AR	Weak-AR
Mapk15	chr15	75824198	75829583	Gene_09578	8.9	13.0	6.6	4.0	6.2	12.9	17.6	6.1	7.1	4.9	4.9	8.1	0.57	0.08	0.02	Weak	5.0	14.4	4.3	9.5	13.6	11.1	5.6	13.6	9.6	8.8	12.2	8.5	0.02965399	16.59882464	0.87	AR	Weak-AR
Rwdd3	chr3	120858762	120874612	Gene_09729	3.4	4.2	5.0	3.9	1.3	4.1	4.7	6.1	5.4	1.9	1.6	4.6	0.57	3.83	0.02	Weak	7.2	10.2	10.2	6.8	7.3	8.6	6.2	8.3	10.5	6.5	9.6	10.8	0.034094781	7.871030569	0.85	AR	Weak-AR
Angptl6	chr9	20678252	20684154	Gene_08209	15.8	10.9	5.0	8.8	9.2	10.2	16.2	10.0	4.2	9.2	7.0	9.4	0.57	23.15	0.02	Weak	23.0	24.2	20.4	26.0	26.4	28.6	22.3	27.3	26.3	22.8	37.4	29.9	0.341618685	19.31830684	0.13	AR	Weak-AR
Socs3	chr11	117827400	117830476	Gene_19610	1.1	2.3	2.3	8.9	9.8	1.0	1.7	2.2	1.6	4.0	7.3	1.1	0.57	13.89	0.02	Weak	10.9	4.4	6.9	13.8	4.9	1.9	15.4	10.5	6.3	17.9	7.2	14.3	0.003385819	14.2570845	0.98	AR	Weak-AR
Ganc	chr2	120229631	120286588	Gene_18839	5.0	7.1	5.2	5.5	4.0	5.7	6.7	6.4	6.3	5.2	4.5	5.6	0.57	3.50	0.03	Weak	8.6	9.4	7.5	9.9	7.9	9.9	9.5	7.9	8.9	7.7	8.7	8.3	0.085805804	23.91665079	0.66	AR	Weak-AR
Itgb5	chr16	33829844	33949232	Gene_13135	8.5	8.4	5.4	6.4	7.6	8.4	9.2	7.9	5.1	5.6	5.7	5.8	0.57	23.79	0.03	Weak	55.8	77.8	54.2	68.3	74.2	80.8	55.2	76.0	71.5	62.2	73.3	74.1	0.067976272	19.63395771	0.72	AR	Weak-AR
Spry4	chr18	38745918	38760922	Gene_01916	3.7	10.9	5.6	2.7	3.0	4.0	2.8	6.1	6.6	2.7	1.6	3.6	0.57	4.75	0.01	Weak	6.3	7.5	17.1	5.4	7.4	15.5	9.5	16.5	14.4	13.0	12.1	10.8	0.071835131	9.230711798	0.70	AR	Weak-AR
Dido1	chr2	180392668	180444704	Gene_15193	13.3	19.3	18.4	17.0	14.3	15.1	18.5	18.8	17.0	16.9	12.5	15.9	0.57	5.61	0.03	Weak	10.5	12.9	10.0	12.3	13.3	11.7	11.7	13.9	9.7	12.6	15.1	11.5	0.136739946	18.50678145	0.50	AR	Weak-AR
mKIAA1464	chr8	108328426	108351250	Gene_05649	15.5	19.0	16.8	15.3	12.2	17.8	19.2	17.8	19.6	12.0	12.5	18.2	0.57	2.61	0.03	Weak	4.5	4.0	4.4	3.1	4.7	8.2	5.4	4.2	5.3	3.0	6.2	5.7	0.429239161	22.48391325	0.07	AR	Weak-AR
Dock1	chr7	141862369	142365330	Gene_09715	7.0	6.6	8.2	8.5	10.0	7.0	7.6	7.0	6.6	8.9	8.3	6.9	0.57	14.09	0.02	Weak	7.5	6.1	5.2	6.4	5.7	6.7	6.6	5.3	6.6	6.5	8.3	6.3	0.237927788	20.48496228	0.30	AR	Weak-AR
Oxsr1	chr9	119149783	119231539	Gene_12487	6.6	5.9	4.7	5.0	4.9	5.7	6.2	6.4	5.2	6.0	4.2	5.7	0.57	1.22	0.03	Weak	11.7	13.9	16.4	17.0	15.6	16.2	15.4	15.1	14.1	14.7	15.3	15.3	0.247779182	15.84159236	0.28	AR	Weak-AR
Csrp2	chr10	110357234	110376678	Gene_07644	2.5	4.0	5.1	11.1	4.9	3.8	3.8	5.0	4.8	8.0	4.7	4.6	0.57	11.79	0.00	Weak	39.3	31.7	34.0	32.4	42.3	28.8	36.2	33.9	34.5	41.0	39.2	37.7	0.176769116	18.02752247	0.40	AR	Weak-AR
Hipk2	chr6	38647904	38825952	Gene_15584	26.6	17.9	12.4	10.6	15.4	12.0	29.4	17.9	18.3	10.0	12.9	12.3	0.57	1.24	0.02	Weak	16.8	20.0	16.8	19.2	23.2	21.8	23.2	20.7	20.5	16.7	21.7	23.3	0.344487072	21.97887721	0.15	AR	Weak-AR
Bphl	chr13	34129509	34165943	Gene_05859	17.5	20.5	17.8	12.6	9.9	24.9	20.7	26.1	20.9	9.2	9.5	25.0	0.57	1.42	0.03	Weak	109.8	163.5	168.2	163.4	174.4	162.3	103.4	185.4	185.3	147.9	137.4	132.7	0.385095785	11.51128735	0.12	AR	Weak-AR
AK009064	chr6	129182643	129188000	Gene_00727	18.3	25.7	22.3	12.7	12.0	20.4	19.7	28.4	24.4	11.7	20.7	16.5	0.57	3.62	0.03	Weak	43.3	40.2	43.6	34.6	35.6	34.0	40.5	35.8	28.9	45.7	52.4	51.3	0.140968333	20.67256099	0.50	AR	Weak-AR
Ahsa1	chr12	88607677	88614902	Gene_08986	4.3	3.2	3.2	4.8	4.9	6.3	5.9	3.3	3.6	7.3	7.5	5.0	0.57	16.94	0.03	Weak	151.5	106.3	118.2	139.0	120.0	118.6	142.7	102.0	134.5	148.3	130.1	127.6	0.07509488	18.0459105	0.69	AR	Weak-AR
Syngr2	chr11	117670994	117675595	Gene_03380	8.4	11.6	12.1	32.2	16.2	14.6	11.2	12.2	8.7	27.6	18.4	11.8	0.57	13.22	0.01	Weak	102.9	91.6	107.8	114.7	96.4	100.8	97.8	115.9	114.8	126.8	114.1	102.6	0.420144046	12.99033089	0.08	AR	Weak-AR
Snx19	chr9	30234913	30274311	Gene_02345	5.8	8.4	6.6	6.2	6.0	6.4	7.5	7.9	7.2	6.0	5.1	7.2	0.57	3.54	0.02	Weak	31.0	26.1	22.7	26.3	26.1	30.4	31.6	27.7	26.2	24.2	22.7	27.4	0.643573645	1.323850737	0.01	AR	Weak-AR
Tor1b	chr2	30808520	30814535	Gene_21222	6.2	7.4	9.3	11.4	9.4	9.7	7.3	7.6	10.3	13.6	6.9	8.5	0.57	11.97	0.02	Weak	36.7	35.2	40.2	51.8	35.6	35.1	41.5	42.0	41.7	39.7	35.9	38.4	0.251858844	11.36754803	0.25	AR	Weak-AR
Aox1	chr1	58086812	58163254	Gene_12588	47.4	52.6	41.1	18.1	26.3	46.7	79.2	41.7	62.7	28.3	24.7	57.2	0.57	1.34	0.03	Weak	49.3	83.1	47.9	57.2	72.4	60.0	55.8	83.4	87.6	57.3	64.1	50.5	0.175080416	8.550729237	0.41	AR	Weak-AR
Camk1d	chr2	5214502	5635710	Gene_02775	9.8	9.2	9.0	6.1	7.7	19.9	14.1	15.9	5.9	4.4	4.2	16.5	0.56	23.12	0.03	Weak	15.4	30.7	14.7	10.4	20.0	26.6	11.9	28.5	11.7	10.3	23.5	25.6	0.217135914	0.820688259	0.32	AR	Weak-AR
AK007545	chr8	108660969	108662620	Gene_04417	39.7	68.2	42.3	34.1	32.7	58.8	69.0	65.7	33.7	38.6	32.2	35.8	0.56	1.91	0.03	Weak	30.9	62.6	41.1	70.3	78.1	54.5	24.2	58.8	39.7	54.7	87.7	67.6	0.439639251	17.07144304	0.08	AR	Weak-AR
Adprt3	chr9	106378129	106378712	Gene_03906	10.5	11.7	8.6	6.9	5.1	8.4	8.9	8.5	7.8	7.1	8.5	6.9	0.56	2.64	0.02	Weak	23.0	19.1	22.8	27.3	16.7	18.0	16.7	18.6	22.3	16.2	15.2	17.0	0.253148282	9.584028406	0.27	AR	Weak-AR
Pex19	chr1	174056902	174065911	Gene_00016	11.5	15.0	17.6	12.7	11.2	12.2	17.0	14.0	14.1	13.9	8.7	10.0	0.56	5.61	0.03	Weak	118.5	182.7	122.4	112.3	161.2	125.9	111.5	172.5	185.7	119.8	138.7	105.2	0.232148974	8.428563121	0.29	AR	Weak-AR
Ulk1	chr5	111213507	111239100	Gene_01395	7.6	12.4	15.4	17.2	4.6	6.5	9.3	12.3	9.8	15.3	11.6	7.8	0.56	9.00	0.03	Weak	36.4	40.6	37.3	45.7	33.5	35.6	31.3	45.0	41.0	29.3	28.0	32.3	0.401718616	8.052740764	0.10	AR	Weak-AR
Triad2	chr18	38456342	38477457	Gene_06153	7.8	11.9	12.2	8.8	6.6	10.1	9.1	10.9	12.2	9.8	7.1	10.0	0.56	5.82	0.03	Weak	64.1	91.3	73.4	70.5	67.7	75.8	60.7	90.2	90.1	57.7	69.8	66.3	0.367109463	7.474687731	0.14	AR	Weak-AR
Dlg1	chr16	31663528	31873430	Gene_03992	7.7	9.5	8.1	8.2	6.5	9.1	10.3	10.4	10.2	7.7	6.9	8.5	0.56	3.44	0.03	Weak	30.5	33.7	30.4	26.1	26.9	32.5	30.8	33.3	25.8	23.6	25.1	28.9	0.709600065	3.425525344	0.01	AR	Weak-AR
Slc25a19	chr11	115476296	115489453	Gene_13708	3.5	4.0	3.8	5.8	5.4	3.6	4.3	3.3	3.0	5.1	6.7	3.7	0.56	14.73	0.03	Weak	18.7	14.9	25.6	33.6	19.7	22.0	19.0	21.3	21.5	18.0	19.9	23.8	0.182732628	14.4376244	0.43	AR	Weak-AR
Brd7	chr8	90856209	90886052	Gene_06922	4.6	6.8	5.5	5.1	4.7	5.8	6.3	6.5	6.0	5.5	4.4	4.9	0.56	4.40	0.03	Weak	21.1	21.8	19.1	16.7	17.8	20.6	20.2	20.9	18.0	16.9	17.3	17.6	0.807592058	3.68794227	0.00	AR	Weak-AR
Pnpla6	chr8	3515383	3544267	Gene_14669	17.6	17.4	11.8	16.5	21.6	18.9	20.8	15.3	10.9	20.7	18.5	19.4	0.56	18.99	0.02	Weak	9.4	7.1	7.9	12.4	9.3	8.9	9.6	9.1	7.2	15.0	11.4	10.3	0.386665937	16.7003609	0.10	AR	Weak-AR
Klhl24	chr16	20097626	20127817	Gene_05938	5.0	8.7	12.7	9.5	3.3	5.9	7.5	13.2	16.5	10.1	11.4	7.5	0.56	7.98	0.03	Weak	45.3	43.7	39.8	33.9	33.7	33.2	42.4	48.1	36.1	23.6	44.2	26.8	0.393441456	4.764654699	0.11	AR	Weak-AR
Alkbh6	chr7	31093771	31099322	Gene_00605	4.1	5.0	5.0	11.2	13.5	4.7	4.8	4.1	2.0	10.0	7.7	3.9	0.56	14.27	0.03	Weak	11.4	9.5	11.4	7.6	6.2	9.9	14.7	14.3	8.4	9.2	11.2	11.6	0.4626495	3.137449927	0.07	AR	Weak-AR
Bag3	chr7	135667285	135690491	Gene_19872	8.3	5.1	2.9	4.6	9.5	7.8	7.0	3.1	3.9	6.5	7.1	5.0	0.56	18.92	0.03	Weak	35.1	36.2	34.8	42.4	42.5	36.6	34.0	38.2	39.0	42.3	29.3	35.5	0.235529743	13.0730054	0.30	AR	Weak-AR
Slc22a1	chr17	12841740	12868704	Gene_14527	31.5	37.2	36.5	9.9	23.4	31.6	37.1	22.4	24.2	17.0	14.3	26.3	0.56	1.51	0.03	Weak	387.2	389.7	393.4	371.5	408.1	406.5	340.7	440.5	466.8	357.7	353.7	391.7	0.149998	7.935603979	0.48	AR	Weak-AR
Mdm4	chr1	134886421	134927160	Gene_00232	12.4	16.9	18.2	15.6	15.0	14.3	17.0	19.6	19.1	17.0	11.8	15.7	0.56	6.52	0.03	Weak	20.9	25.6	22.7	28.0	21.2	23.0	24.8	21.2	20.3	21.1	24.5	22.4	0.012043839	16.19224759	0.95	AR	Weak-AR
AK003723	chrX	39412855	39425814	Gene_00103	22.9	19.2	15.8	16.5	25.6	22.0	20.1	20.4	19.0	19.5	24.2	21.5	0.56	19.38	0.03	Weak	6.4	5.7	7.3	8.2	9.6	9.9	10.1	8.9	6.9	9.7	10.3	8.0	0.403226619	18.91520099	0.11	AR	Weak-AR
Ndufa10	chr1	94336295	94370335	Gene_10347	6.7	6.1	6.2	5.0	4.2	6.2	6.4	7.2	5.2	6.5	4.0	5.4	0.56	3.08	0.03	Weak	147.9	194.9	184.8	160.6	203.3	184.6	141.2	208.0	212.3	158.2	179.8	172.0	0.118919448	10.51001582	0.55	AR	Weak-AR
Srr	chr11	74717529	74739205	Gene_12737	13.8	13.3	10.9	11.2	12.6	17.8	14.4	12.4	13.4	10.9	10.6	14.6	0.56	22.48	0.02	Weak	73.4	93.3	82.8	86.1	86.9	93.3	74.2	98.8	96.5	75.2	76.9	83.8	0.131291646	8.085508008	0.51	AR	Weak-AR
G0s2	chr1	195098355	195099286	Gene_04139	75.4	77.7	71.6	14.4	42.6	71.8	70.5	40.9	54.5	33.3	5.2	58.4	0.55	1.54	0.03	Weak	157.9	448.9	208.3	238.1	969.3	378.3	221.7	684.0	546.9	109.3	622.4	203.3	0.031268639	16.73379916	0.87	AR	Weak-AR
Trappc4	chr9	44211841	44215631	Gene_11449	3.8	4.6	8.0	4.0	3.4	4.5	3.8	4.5	6.6	4.2	1.5	2.8	0.55	6.79	0.01	Weak	33.9	32.0	27.3	17.3	21.1	27.0	30.4	33.4	38.5	23.2	30.9	23.6	0.460534091	5.156367835	0.07	AR	Weak-AR
Grn	chr11	102291820	102298119	Gene_21274	4.1	6.4	10.3	10.3	11.2	6.6	4.7	6.3	5.0	19.6	8.3	7.4	0.55	12.73	0.01	Weak	173.2	139.2	145.3	178.5	156.7	133.6	144.6	136.5	174.3	158.7	188.7	159.0	0.275387141	15.90519486	0.23	AR	Weak-AR
Iars2	chr1	187110540	187153280	Gene_10522	7.1	7.4	6.6	5.4	5.3	6.7	8.9	7.0	7.6	7.0	5.2	7.1	0.55	2.25	0.02	Weak	29.2	37.1	27.8	27.3	30.5	33.8	27.4	35.5	38.7	30.5	30.1	30.9	0.163487874	6.807892219	0.44	AR	Weak-AR
Lcat	chr8	108463451	108467282	Gene_17278	12.3	14.4	22.2	20.3	19.9	16.8	16.0	18.6	16.3	32.4	20.3	13.9	0.55	11.94	0.01	Weak	646.4	605.3	651.5	688.2	738.1	655.3	682.5	684.4	637.5	681.2	671.3	777.4	0.38589457	19.52559772	0.11	AR	Weak-AR
1810059G22Rik	chr19	8847018	8848932	Gene_14088	5.7	8.1	9.4	6.9	5.5	6.7	6.1	9.4	6.8	6.3	2.7	6.5	0.55	5.40	0.02	Weak	34.7	25.9	29.0	24.4	26.8	26.6	41.3	29.5	31.4	35.6	43.2	29.2	0.047683332	22.471491	0.79	AR	Weak-AR
Tceb3	chr4	135559284	135577564	Gene_17848	5.8	6.3	5.0	5.6	4.7	5.7	5.7	6.3	4.5	4.3	3.8	4.6	0.55	2.37	0.03	Weak	40.3	26.5	29.4	33.6	35.0	31.5	36.1	26.5	27.0	32.2	34.2	32.5	0.398296437	21.15025462	0.10	AR	Weak-AR
Dpp8	chr9	64880264	64930458	Gene_06946	8.7	9.8	11.5	9.8	8.8	9.3	10.6	10.8	13.1	10.6	8.2	9.7	0.55	6.97	0.02	Weak	27.3	32.0	29.3	30.1	31.8	33.1	31.4	32.3	32.3	33.3	30.4	31.9	0.024570568	16.03165452	0.91	AR	Weak-AR
Nbr1	chr11	101413468	101443259	Gene_16322	14.5	22.5	22.0	22.6	16.4	17.1	22.5	24.4	24.6	22.1	16.0	20.4	0.55	6.89	0.04	Weak	132.9	133.7	120.6	133.0	117.5	122.9	136.5	123.5	112.6	121.1	116.5	104.1	0.194299967	5.140641781	0.37	AR	Weak-AR
Acn9	chr6	6906017	6989220	Gene_11075	4.9	3.6	3.1	2.7	2.9	4.5	6.7	5.1	3.9	3.9	3.2	3.4	0.55	0.80	0.02	Weak	29.9	27.3	25.5	19.7	28.5	36.4	23.7	25.1	31.3	24.0	20.3	34.7	0.24463522	0.246712822	0.28	AR	Weak-AR
Mdmx	chr1	134886421	134921925	Gene_14074	12.6	17.2	18.7	16.0	15.5	14.7	17.3	19.8	19.7	17.3	12.1	16.1	0.55	6.62	0.03	Weak	21.8	26.7	23.6	29.2	22.0	23.8	25.7	22.1	21.0	22.0	25.4	23.3	0.009819555	16.12095917	0.96	AR	Weak-AR
Aldh9a1	chr1	169280121	169298661	Gene_02483	8.5	8.7	9.2	4.9	5.9	10.5	10.8	7.8	8.1	6.9	5.6	10.1	0.55	0.48	0.03	Weak	202.2	316.4	283.8	252.6	259.9	280.8	208.2	294.9	306.0	262.4	251.1	221.7	0.397530204	10.07562046	0.11	AR	Weak-AR
Son	chr16	91648068	91679437	Gene_11884	35.1	46.1	47.0	44.3	36.8	38.9	48.8	53.9	55.9	53.8	32.9	42.0	0.55	6.84	0.04	Weak	54.6	51.6	49.1	50.1	48.0	50.9	61.1	52.3	46.5	53.5	54.2	47.7	0.202203357	1.739069857	0.37	AR	Weak-AR
Kif16b	chr2	142444080	142727200	Gene_09642	4.5	5.4	5.2	4.4	3.9	3.9	5.6	4.9	6.4	3.9	4.7	3.6	0.55	5.56	0.03	Weak	7.0	10.9	8.5	7.3	8.6	8.2	7.1	10.1	9.4	6.5	8.1	7.4	0.291886458	7.101868348	0.21	AR	Weak-AR
Gtf3c4	chr2	28681094	28695806	Gene_08805	4.4	6.2	5.3	4.0	3.7	4.8	4.4	5.2	4.4	4.5	2.5	4.7	0.55	3.97	0.01	Weak	18.3	17.3	21.3	19.9	17.8	19.0	17.5	16.4	14.2	18.1	16.0	16.2	0.024238768	13.8841599	0.89	AR	Weak-AR
C2	chr17	34999551	35018992	Gene_19680	14.0	15.3	20.9	21.3	18.5	14.0	11.1	14.6	13.9	22.0	30.2	11.3	0.55	12.93	0.02	Weak	186.5	82.3	118.2	102.0	89.9	107.8	176.5	91.0	82.1	142.7	122.9	137.7	0.24717419	23.92017924	0.28	AR	Weak-AR
Zfp192	chr13	21605090	21622980	Gene_05957	5.4	6.0	6.2	4.1	3.8	5.5	7.3	6.3	8.9	3.6	3.6	5.3	0.55	3.78	0.03	Weak	9.0	6.5	7.6	7.2	7.7	8.1	8.2	6.4	5.9	7.0	8.7	7.5	0.488442962	21.61472917	0.05	AR	Weak-AR
Flcn	chr11	59605252	59623338	Gene_15028	5.8	9.5	12.7	9.6	5.8	4.8	6.4	9.9	5.9	12.7	7.8	5.1	0.55	8.83	0.04	Weak	22.2	26.2	20.2	18.7	18.0	17.6	21.0	25.9	17.1	17.2	25.6	17.4	0.231642708	4.789677662	0.30	AR	Weak-AR
Ecm1	chr3	95538071	95543485	Gene_09627	3.0	3.1	3.8	7.9	5.3	5.8	4.0	4.9	2.3	9.1	7.5	4.1	0.55	14.35	0.03	Weak	83.9	116.6	102.4	99.1	124.0	110.8	99.9	108.3	103.6	116.2	129.3	100.9	0.268278027	16.31199063	0.24	AR	Weak-AR
6430706D22Rik	chr1	90159683	90174132	Gene_16023	39.9	71.3	87.0	64.8	50.5	49.7	61.4	48.6	75.6	66.4	26.8	50.0	0.55	7.58	0.03	Weak	63.9	140.2	71.3	44.5	54.6	69.1	44.6	125.1	68.6	52.4	68.1	35.3	0.422421661	6.47326027	0.06	AR	Weak-AR
Btrc	chr19	45438240	45604503	Gene_17397	4.5	4.7	6.6	5.9	3.4	4.9	6.1	6.1	7.0	4.4	4.1	3.9	0.55	6.27	0.04	Weak	6.7	5.6	5.8	5.4	5.9	6.1	7.5	7.0	6.5	5.3	4.8	8.1	0.471820815	2.063328002	0.06	AR	Weak-AR
Ppargc1b	chr18	61457789	61560085	Gene_00433	3.4	8.1	9.1	8.5	3.6	5.5	2.4	5.6	4.8	8.2	4.5	3.6	0.55	9.27	0.04	Weak	3.6	6.1	3.4	3.1	3.3	2.4	2.5	8.2	2.4	3.5	3.8	2.0	0.287560394	6.818849482	0.22	AR	Weak-AR
AK033794	chr16	55989078	56006463	Gene_07570	5.5	6.3	4.7	4.2	4.3	5.6	6.7	5.6	5.0	5.7	4.1	6.3	0.55	0.92	0.04	Weak	8.6	7.8	6.6	6.6	10.6	7.6	6.9	8.4	7.3	7.6	10.0	9.7	0.386903718	20.4949659	0.11	AR	Weak-AR
4933439C20Rik	chr11	3024023	3059573	Gene_06287	39.4	34.4	32.6	39.5	39.0	49.0	49.7	37.2	27.1	42.8	41.9	40.7	0.54	19.78	0.02	Weak	31.0	32.0	23.4	32.7	27.6	33.0	31.0	29.6	31.6	20.0	43.4	26.0	0.078698878	21.98296678	0.72	AR	Weak-AR
4833442J19Rik	chr6	149090118	149099692	Gene_17158	15.1	6.0	4.5	34.7	20.1	30.2	17.7	7.8	23.8	30.3	29.1	15.3	0.54	15.19	0.04	Weak	85.8	21.2	74.3	103.5	60.5	50.8	103.7	45.5	58.0	82.8	52.9	54.0	0.035792818	15.74326622	0.84	AR	Weak-AR
Arts1	chr13	74777319	74829323	Gene_01031	3.0	5.7	6.2	4.7	3.5	4.5	4.5	5.8	7.3	4.5	3.1	5.1	0.54	6.61	0.03	Weak	52.4	56.0	61.5	62.1	54.4	54.4	59.3	58.7	57.1	57.1	58.6	48.5	0.444400206	10.92564487	0.07	AR	Weak-AR
Sfrs2ip	chr15	96242128	96291274	Gene_04775	6.1	8.4	8.0	6.6	5.8	7.4	8.4	9.5	9.0	7.3	5.0	8.2	0.54	4.36	0.03	Weak	28.1	35.5	29.9	30.2	28.5	34.1	30.7	32.0	27.3	30.8	30.9	30.3	0.082421749	2.513638644	0.68	AR	Weak-AR
H2-Q7	chr17	35576160	35580588	Gene_10646	3.0	2.8	3.7	3.7	6.7	5.3	4.3	2.8	1.8	5.9	6.4	2.5	0.54	15.96	0.04	Weak	77.7	45.0	73.1	62.3	36.5	66.0	62.6	55.5	58.0	48.2	82.0	77.3	0.10585038	23.05893477	0.60	AR	Weak-AR
Fvt1	chr1	108621478	108656228	Gene_12302	4.8	8.9	7.6	6.1	2.8	5.9	5.5	6.1	8.1	5.6	5.8	5.2	0.54	6.18	0.02	Weak	15.7	22.5	22.8	18.5	30.7	22.9	20.3	28.1	29.6	12.3	20.8	19.9	0.028767097	8.046962688	0.88	AR	Weak-AR
MKK7	chr8	4238828	4251420	Gene_06297	7.7	11.9	12.3	11.8	8.7	8.2	13.1	12.7	9.8	11.0	6.2	6.9	0.54	6.17	0.04	Weak	11.3	14.1	10.9	9.9	9.7	11.9	13.3	14.2	13.1	11.3	12.0	13.2	0.499050274	4.194703143	0.05	AR	Weak-AR
Ammecr1l	chr18	31919533	31942383	Gene_00703	8.9	10.7	14.0	10.8	9.5	11.0	11.2	11.6	14.0	11.7	8.2	10.1	0.54	7.32	0.03	Weak	32.6	42.4	44.2	46.4	40.2	38.3	36.0	42.0	36.5	40.0	40.3	30.4	0.47232823	11.86068586	0.06	AR	Weak-AR
mKIAA1971	chr7	88716491	88736988	Gene_17491	18.2	31.8	17.4	20.6	17.1	17.1	21.1	28.7	19.5	20.2	12.8	17.1	0.54	4.44	0.01	Weak	34.3	37.7	31.5	43.8	30.1	32.1	37.2	38.8	27.8	43.5	30.5	36.4	0.025371657	9.938691559	0.88	AR	Weak-AR
Asph	chr4	9376231	9596491	Gene_00358	5.0	3.6	4.2	3.9	6.1	4.6	4.6	3.0	3.9	4.9	4.3	5.5	0.54	17.94	0.03	Weak	10.6	9.6	8.9	9.9	8.5	9.0	10.3	8.7	7.8	11.2	10.4	11.6	0.190352034	21.30036019	0.38	AR	Weak-AR
Prr8	chr5	28643728	28745782	Gene_01413	13.2	18.6	20.3	25.0	17.7	16.2	18.5	22.9	19.3	27.5	20.4	17.9	0.54	10.71	0.02	Weak	15.9	22.8	18.6	23.1	20.3	17.4	18.1	20.1	19.3	17.5	30.1	16.0	0.159543631	14.74020392	0.49	AR	Weak-AR
Dci	chr17	24563627	24576259	Gene_10107	11.8	9.8	12.1	6.6	4.4	7.0	10.1	7.6	8.9	5.8	6.9	8.3	0.54	3.11	0.03	Weak	173.6	343.8	228.9	206.7	289.0	212.4	160.4	339.8	324.4	201.8	202.5	181.4	0.32504371	8.721773671	0.17	AR	Weak-AR
Es31	chr8	107572513	107582309	Gene_06066	143.2	151.6	108.0	91.4	141.1	178.1	219.5	129.3	169.2	95.5	96.7	209.2	0.54	23.14	0.03	Weak	3195.9	1986.6	2155.5	2694.4	2385.7	2744.1	3249.3	2055.9	1908.0	2635.0	2511.9	2731.0	0.44882526	22.35870936	0.07	AR	Weak-AR
A730008H23Rik	chr1	90159683	90174132	Gene_08974	38.6	70.3	87.4	60.9	48.6	48.8	60.3	47.6	78.7	63.1	25.7	50.8	0.54	7.40	0.03	Weak	53.7	119.6	60.9	37.8	46.9	59.0	37.6	107.1	58.7	45.4	58.9	30.4	0.412963785	6.517794594	0.07	AR	Weak-AR
Hrg	chr16	22951186	22961719	Gene_21078	23.8	25.5	46.0	55.2	27.5	25.5	32.0	32.3	53.1	29.1	27.5	26.2	0.54	9.30	0.03	Weak	1688.2	1431.2	1796.4	1637.1	1679.1	1482.6	1499.0	1609.3	1576.0	1918.4	1836.7	1799.9	0.346907435	15.80947259	0.15	AR	Weak-AR
Naprt1	chr15	75721393	75724911	Gene_07316	11.2	11.7	10.0	12.3	20.8	18.3	17.7	11.8	9.4	23.6	22.3	14.0	0.54	16.64	0.04	Weak	107.7	103.9	87.7	93.2	99.0	89.8	89.8	97.4	83.6	99.2	106.1	114.3	0.248541314	22.12455729	0.27	AR	Weak-AR
Eif2ak2	chr17	79251903	79281912	Gene_21306	4.1	6.4	4.1	3.2	3.6	3.7	4.8	5.1	4.1	4.5	3.7	3.8	0.54	3.65	0.01	Weak	23.3	16.4	20.3	20.4	17.5	19.1	22.0	20.1	17.5	12.8	13.4	16.6	0.351539892	3.702082347	0.14	AR	Weak-AR
C80913	chr7	38745020	38808570	Gene_05207	3.9	6.4	6.6	5.5	3.3	4.3	4.8	6.3	6.2	4.8	4.7	5.8	0.54	6.35	0.04	Weak	31.9	33.1	31.4	31.0	31.3	32.6	31.5	35.9	31.0	31.5	30.8	25.9	0.282817909	7.034892894	0.22	AR	Weak-AR
AK132490	chr12	85380418	85394757	Gene_18582	1.3	11.2	18.1	2.3	4.2	3.9	2.5	5.5	16.4	6.5	1.1	5.2	0.54	7.38	0.03	Weak	1.9	40.2	30.7	28.6	35.8	17.0	2.8	63.5	65.3	20.1	22.9	9.4	0.457418914	9.972177067	0.06	AR	Weak-AR
Phlpp	chr1	108069587	108290822	Gene_16100	6.7	6.7	6.1	6.5	4.6	5.0	5.5	6.3	6.7	6.1	4.1	6.2	0.54	5.27	0.03	Weak	15.2	17.8	13.0	15.8	17.4	19.2	15.4	17.6	14.6	15.2	17.2	14.2	0.125276094	22.28510533	0.55	AR	Weak-AR
Rnf14	chr18	38456342	38477457	Gene_15446	7.8	11.5	11.5	8.6	6.2	9.7	8.6	10.1	11.5	9.4	6.6	9.8	0.54	5.65	0.03	Weak	57.9	82.5	66.9	64.3	61.3	69.2	54.9	81.4	81.3	52.4	63.3	60.1	0.359066994	7.52007175	0.14	AR	Weak-AR
Gm672	chr18	75590870	75857350	Gene_09812	8.9	9.3	9.0	14.9	12.6	10.0	8.3	9.2	6.2	14.3	12.7	7.6	0.54	13.96	0.04	Weak	23.7	19.1	21.0	20.4	21.5	18.9	22.2	18.4	21.2	20.3	23.4	21.3	0.123534987	20.4435787	0.55	AR	Weak-AR
4833420G17Rik	chr13	120251580	120274924	Gene_15172	8.0	12.7	11.3	15.2	9.3	9.6	11.6	13.4	14.3	17.0	9.9	10.6	0.54	9.18	0.04	Weak	10.8	10.2	3.6	5.5	16.0	3.8	19.1	11.1	11.8	4.2	11.5	3.9	0.101633658	2.394569888	0.61	AR	Weak-AR
AK182361	chr8	97653095	97658767	Gene_00623	18.2	11.5	5.2	12.1	14.0	14.6	19.4	12.3	7.5	13.9	13.8	12.6	0.53	21.10	0.02	Weak	15.0	5.1	7.1	5.2	11.9	8.7	6.8	10.5	4.5	9.8	3.3	8.1	0.140870523	0.425285542	0.50	AR	Weak-AR
BC038156	chr9	30879188	30882918	Gene_18879	4.4	6.2	9.4	9.0	4.0	6.5	6.4	7.1	12.7	8.9	6.9	6.9	0.53	9.15	0.03	Weak	12.5	23.3	18.8	20.6	20.1	19.8	15.3	27.1	23.0	13.2	19.1	15.5	0.200964799	8.902450571	0.36	AR	Weak-AR
Selenbp2	chr3	94497494	94508328	Gene_02103	12.1	4.9	0.8	48.2	30.4	5.2	4.9	10.1	1.1	48.5	99.2	20.7	0.53	14.92	0.01	Weak	2708.5	13.3	13.2	364.7	102.1	21.9	1530.6	7.6	15.6	628.2	601.9	1178.6	0.320992866	0.352597194	0.16	AR	Weak-AR
Pitpnm2	chr5	124568699	124666426	Gene_20078	7.3	10.5	10.7	18.0	9.6	8.3	6.8	7.9	5.6	16.4	13.0	7.5	0.53	12.54	0.03	Weak	11.2	13.8	14.6	15.2	12.3	10.1	13.5	14.6	13.9	16.7	13.5	15.4	0.349019509	11.80476249	0.15	AR	Weak-AR
Sdccag1	chr12	70412529	70458153	Gene_08678	5.2	6.0	5.6	4.9	4.6	5.4	5.8	5.4	6.7	5.3	3.4	5.2	0.53	4.66	0.02	Weak	11.7	9.5	10.1	9.9	7.9	7.9	13.3	9.4	10.1	10.8	9.1	9.3	0.20974399	5.200014408	0.35	AR	Weak-AR
AK036632	chr6	129163398	129183992	Gene_14925	6.3	8.0	7.7	4.5	4.1	6.9	7.0	15.0	9.6	1.9	5.0	6.8	0.53	3.45	0.01	Weak	7.5	5.2	7.5	5.5	6.0	6.4	4.6	5.4	5.6	8.0	6.9	6.9	0.148637618	16.68210235	0.47	AR	Weak-AR
Slc39a14	chr14	70703273	70751231	Gene_13126	26.1	33.0	41.8	47.0	60.1	28.4	32.2	38.9	31.5	66.3	88.3	25.1	0.53	13.70	0.02	Weak	112.3	108.6	139.9	149.3	121.7	98.0	112.7	112.3	124.8	126.0	98.3	119.6	0.464458435	12.02809615	0.06	AR	Weak-AR
Nudt8	chr19	4000579	4003814	Gene_02821	3.7	3.3	3.4	4.5	4.1	4.4	3.7	2.2	2.6	6.3	5.2	3.5	0.53	15.22	0.03	Weak	14.2	11.0	13.0	13.8	11.6	13.1	11.8	11.9	13.6	16.2	14.6	15.9	0.243148696	17.15349193	0.28	AR	Weak-AR
Ddef1	chr15	63920100	64214481	Gene_12982	8.4	6.5	7.1	5.7	6.3	7.2	9.1	6.2	6.7	5.8	5.5	6.4	0.53	0.57	0.03	Weak	10.7	12.5	7.6	11.0	10.4	11.1	9.9	11.7	9.8	10.1	12.4	9.3	0.037930322	23.27147249	0.85	AR	Weak-AR
Atg7	chr6	114593142	114809954	Gene_20699	13.6	11.6	11.4	12.1	9.9	13.6	14.7	9.4	7.8	8.9	10.9	12.5	0.53	22.16	0.04	Weak	24.0	26.7	17.4	8.6	29.9	19.7	24.8	31.4	31.1	9.4	31.5	24.6	0.171551817	2.09654471	0.43	AR	Weak-AR
2900057K09Rik	chr7	107068766	107104041	Gene_01785	15.8	20.8	23.6	30.5	20.8	23.6	21.2	23.0	22.5	38.8	37.8	19.1	0.53	12.90	0.03	Weak	25.7	25.7	31.8	29.8	24.6	23.2	23.7	25.5	29.2	24.8	25.6	22.2	0.675419402	10.75185326	0.00	AR	Weak-AR
Cyp27a1	chr1	74760147	74784464	Gene_12004	25.6	30.8	36.9	129.9	65.8	56.4	52.4	38.6	32.6	126.6	61.7	63.2	0.53	13.81	0.02	Weak	465.0	473.1	441.1	368.4	451.8	378.6	459.3	383.4	386.6	471.8	536.0	465.5	0.101509086	20.78808722	0.61	AR	Weak-AR
cAMP-GEFII	chr2	71819343	72046221	Gene_13199	6.6	5.9	5.8	10.7	13.1	4.6	7.5	6.9	13.2	17.7	22.4	10.8	0.53	14.07	0.03	Weak	15.4	8.0	20.1	12.1	12.9	10.7	19.0	7.7	10.1	12.7	16.1	13.8	0.042312089	20.06872667	0.82	AR	Weak-AR
AK008073	chr10	25247751	25256070	Gene_05610	26.5	24.1	24.9	24.1	18.6	27.3	27.7	30.0	28.8	19.2	15.6	28.0	0.53	2.41	0.04	Weak	86.9	124.8	114.5	149.6	135.9	175.6	120.8	159.2	128.3	127.8	155.3	152.6	0.194980284	18.6043658	0.38	AR	Weak-AR
Wdr26	chr1	183107823	183141501	Gene_09556	17.7	21.2	13.9	17.7	13.3	17.8	23.0	22.7	16.9	17.5	14.6	18.3	0.53	1.99	0.04	Weak	61.5	55.9	60.9	54.3	56.3	63.2	62.9	60.5	55.3	50.9	55.5	61.3	0.646818477	1.515736814	0.02	AR	Weak-AR
C1rl	chr6	124443151	124460661	Gene_00096	7.5	9.7	7.9	6.8	7.2	9.2	8.8	10.2	6.2	6.5	6.8	7.3	0.53	1.59	0.04	Weak	170.0	159.7	127.7	142.9	126.9	171.0	169.1	167.8	137.4	123.9	129.5	165.4	0.819067953	1.996681334	0.00	AR	Weak-AR
Nckap1	chr2	80341451	80421122	Gene_08977	6.8	8.0	7.6	6.1	5.7	8.0	8.4	8.7	8.8	6.7	5.7	8.5	0.53	2.83	0.04	Weak	84.9	91.4	80.8	92.2	88.1	96.0	80.8	91.4	92.8	76.6	86.7	79.0	0.013454905	6.964329925	0.94	AR	Weak-AR
EG240549	chr19	12674577	12702104	Gene_21369	5.0	5.1	3.8	2.4	1.9	9.9	8.1	7.7	6.5	1.7	2.8	10.3	0.53	23.66	0.04	Weak	136.7	250.7	154.1	129.5	204.1	274.7	132.1	284.2	189.8	117.7	211.6	138.9	0.065249908	3.353317512	0.72	AR	Weak-AR
Ldb1	chr19	46107090	46114111	Gene_04069	4.9	6.3	6.8	12.3	8.9	3.4	5.7	7.4	4.0	13.1	9.1	3.9	0.53	12.14	0.03	Weak	22.6	17.8	19.6	19.6	18.5	14.1	25.2	21.7	16.0	20.2	17.7	20.1	0.166501411	3.650542407	0.45	AR	Weak-AR
Hnrnpr	chr4	135866890	135896593	Gene_02420	5.4	5.4	4.6	3.6	5.1	5.2	5.7	5.6	6.0	4.0	4.8	5.3	0.53	1.09	0.03	Weak	27.8	19.1	18.7	21.1	17.3	22.8	18.5	16.3	17.1	16.2	22.4	24.0	0.389851773	22.88450719	0.10	AR	Weak-AR
Abcc3	chr11	94204608	94254290	Gene_15617	23.8	29.8	33.7	17.6	14.0	29.3	35.1	21.8	22.5	13.2	12.5	26.0	0.53	1.95	0.04	Weak	66.5	217.3	179.8	149.4	184.3	137.8	86.8	231.5	230.4	181.9	193.4	99.6	0.473400296	11.15338461	0.06	AR	Weak-AR
Cry2	chr2	92243803	92274185	Gene_19788	6.7	13.7	14.8	21.2	12.9	12.8	9.4	11.3	10.1	18.7	11.3	12.5	0.53	11.93	0.03	Weak	17.5	36.8	31.0	33.3	28.2	18.8	14.9	34.9	30.1	28.4	36.5	19.8	0.502366893	11.69186455	0.06	AR	Weak-AR
H2-D1	chr17	35400038	35404442	Gene_12399	6.9	7.4	10.7	13.9	12.9	8.4	10.2	7.5	4.6	17.1	12.3	7.4	0.53	13.76	0.04	Weak	674.8	492.3	666.1	630.5	455.6	584.3	694.4	724.4	625.9	523.7	664.6	624.8	0.158604794	4.335205961	0.45	AR	Weak-AR
mKIAA1766	chr7	117509260	117758428	Gene_04905	7.1	7.6	7.1	5.5	6.4	7.7	8.2	10.1	9.7	5.3	6.1	6.7	0.53	3.17	0.04	Weak	12.3	12.1	10.7	11.4	13.2	15.0	11.7	12.7	14.5	12.5	13.5	11.9	0.094962507	19.9756591	0.63	AR	Weak-AR
Akap11	chr14	78894631	78910632	Gene_04623	5.3	7.3	7.0	4.3	4.6	5.1	7.0	9.0	8.7	8.3	4.9	6.3	0.52	5.64	0.04	Weak	26.3	22.7	25.7	21.8	19.8	21.0	26.8	24.6	21.8	18.1	24.3	19.2	0.374610029	4.609960152	0.13	AR	Weak-AR
Dyrk1b	chr7	28964501	28972313	Gene_11170	3.9	7.4	5.5	4.8	3.6	4.3	5.5	7.6	3.5	4.2	3.8	3.4	0.52	4.34	0.03	Weak	9.8	13.0	9.1	8.7	10.3	10.1	12.3	12.8	8.3	8.1	13.2	7.5	0.16340203	3.006107805	0.44	AR	Weak-AR
Gpbp1l1	chr4	116230331	116266487	Gene_01790	4.8	6.3	5.7	5.1	3.8	5.3	6.7	6.8	7.3	4.4	4.3	6.3	0.52	3.67	0.05	Weak	44.1	45.2	40.9	40.2	50.7	42.2	43.2	47.3	44.6	37.0	48.7	38.5	0.02033582	0.475535322	0.91	AR	Weak-AR
Rbbp6	chr7	130114332	130145967	Gene_00137	9.2	10.6	10.7	8.8	7.5	8.7	10.0	9.7	14.0	9.5	8.1	9.4	0.52	5.99	0.01	Weak	21.1	19.1	20.7	19.5	20.5	18.8	21.1	22.1	18.1	15.4	19.0	18.2	0.284533988	3.514106122	0.22	AR	Weak-AR
Tbcel	chr9	42220399	42280309	Gene_13669	9.7	13.8	14.3	4.9	5.2	11.0	10.3	8.1	11.0	6.0	3.9	9.4	0.52	3.30	0.04	Weak	46.4	79.9	46.6	47.0	43.9	56.6	48.6	79.8	55.2	40.3	48.4	40.7	0.447317762	5.854625247	0.05	AR	Weak-AR
Pts	chr9	50329721	50336746	Gene_00674	5.1	7.2	6.2	6.2	3.0	5.2	5.7	7.8	4.2	3.9	4.6	4.0	0.52	4.22	0.04	Weak	48.7	64.4	73.6	66.0	73.5	70.6	50.0	68.5	89.1	63.3	62.4	52.8	0.429811049	11.90393935	0.07	AR	Weak-AR
Hsd17b11	chr5	104418783	104450815	Gene_13098	4.4	5.7	10.2	6.2	3.7	5.2	5.0	6.5	9.8	3.7	3.4	5.3	0.52	6.82	0.02	Weak	114.2	196.4	196.6	141.1	178.3	143.3	119.5	212.8	201.7	158.9	136.0	146.7	0.480360588	9.500510277	0.06	AR	Weak-AR
Dph1	chr11	74989444	75003985	Gene_04413	6.2	5.2	5.3	3.9	5.3	6.3	6.6	5.7	5.2	5.4	3.3	5.9	0.52	0.31	0.03	Weak	27.4	22.0	21.3	26.5	20.9	22.7	25.0	21.5	20.2	17.1	20.7	27.3	0.341839797	0.497676231	0.15	AR	Weak-AR
Jmjd4	chr11	59263589	59271570	Gene_20734	7.0	8.8	8.8	8.4	7.0	5.9	7.9	9.3	8.6	7.1	9.0	6.3	0.52	7.25	0.04	Weak	11.0	7.9	8.9	8.0	9.7	7.5	13.6	8.9	8.0	8.9	9.1	7.4	0.155584234	1.953279542	0.51	AR	Weak-AR
Rabgap1l	chr1	162149304	162723069	Gene_10348	12.1	13.8	14.2	9.0	6.2	11.1	13.3	12.4	20.9	8.7	9.2	10.5	0.52	4.87	0.02	Weak	10.5	19.6	12.1	11.3	14.7	13.1	8.5	17.8	15.7	9.0	12.8	11.1	0.186689222	7.408275438	0.39	AR	Weak-AR
Mpnd	chr17	56148623	56156206	Gene_07452	6.6	4.7	3.7	7.9	13.9	6.7	7.0	3.8	4.1	11.8	10.0	3.6	0.52	15.40	0.04	Weak	89.7	77.8	84.6	77.6	81.0	77.9	83.1	69.0	62.7	74.6	83.3	99.7	0.410880724	22.21033594	0.09	AR	Weak-AR
Tcerg1	chr18	42671140	42735439	Gene_06804	6.0	5.4	4.7	4.2	3.7	6.6	7.0	5.2	6.5	4.7	3.7	5.6	0.52	1.19	0.05	Weak	12.9	7.7	8.5	8.6	8.1	9.4	11.5	9.3	8.6	9.0	10.2	10.5	0.453088264	0.259703701	0.06	AR	Weak-AR
Magi3	chr3	103819185	104023950	Gene_20971	7.0	10.6	6.8	6.7	7.4	8.0	9.7	10.5	9.7	8.1	5.9	7.6	0.52	3.65	0.04	Weak	18.2	14.3	16.6	18.5	16.4	18.8	15.5	16.5	13.4	19.4	16.6	15.2	0.176086146	17.87791399	0.41	AR	Weak-AR
BC050254	chr5	22937988	22940044	Gene_17077	31.9	35.5	28.1	27.0	24.3	32.4	34.5	30.9	38.0	23.1	27.8	33.0	0.52	1.95	0.05	Weak	9.0	9.4	8.6	14.5	10.3	10.8	8.7	11.1	8.4	8.6	14.3	12.0	0.307579047	18.14428916	0.20	AR	Weak-AR
Rbm17	chr2	11507065	11524826	Gene_05226	5.2	5.0	5.1	5.8	4.4	3.3	5.5	4.8	6.1	4.0	3.5	3.1	0.52	6.30	0.05	Weak	48.9	47.3	42.7	40.6	42.1	44.2	47.9	52.8	47.8	41.2	40.8	41.0	0.761348043	4.861937358	0.00	AR	Weak-AR
BC039632	chr7	135028957	135034484	Gene_02253	5.5	4.9	6.5	8.0	9.6	7.0	8.3	6.3	4.5	9.1	7.5	7.4	0.52	16.06	0.04	Weak	4.3	4.5	3.9	7.0	4.4	4.3	5.0	5.8	3.6	8.2	5.0	3.7	0.206775996	13.74581747	0.37	AR	Weak-AR
Mupcdh	chr7	148454983	148462673	Gene_14113	3.4	4.0	3.9	7.4	6.1	4.7	3.9	4.3	2.2	8.4	5.9	3.5	0.52	13.90	0.04	Weak	66.2	39.5	45.5	55.9	43.3	54.8	63.2	34.4	42.5	49.3	54.1	66.4	0.43857588	22.03475396	0.08	AR	Weak-AR
Ubl5	chr9	20447761	20451233	Gene_05243	7.1	9.3	7.6	5.9	8.4	7.5	8.1	10.3	8.1	6.3	5.2	6.2	0.52	3.59	0.04	Weak	25.8	26.8	27.9	27.0	29.1	24.8	24.8	27.9	25.4	24.8	26.7	25.9	0.08713719	12.48865638	0.66	AR	Weak-AR
Ela1	chr15	100504855	100518349	Gene_19358	1.4	2.6	0.6	0.4	2.4	6.1	2.4	2.5	0.3	0.2	0.1	3.4	0.52	22.00	0.03	Weak	89.2	31.3	72.7	87.2	39.0	72.6	63.9	28.0	22.3	80.7	48.6	84.4	0.149879261	20.09493683	0.47	AR	Weak-AR
Mfhas1	chr8	36650851	36742503	Gene_01015	4.9	3.3	2.6	4.7	8.5	3.6	3.7	3.5	2.3	7.1	6.8	3.7	0.52	15.79	0.04	Weak	25.5	12.0	17.0	19.3	21.8	14.6	23.5	14.8	15.4	19.6	21.4	22.4	0.302825813	20.85587983	0.20	AR	Weak-AR
Myst2	chr11	95135572	95171515	Gene_02534	7.0	7.2	8.0	7.2	6.3	6.6	8.6	7.2	8.4	7.0	5.1	6.4	0.51	5.18	0.04	Weak	22.4	23.4	19.8	20.0	19.6	16.7	18.9	21.3	16.7	16.8	17.8	21.2	0.306435849	3.99247847	0.19	AR	Weak-AR
Fabp1	chr6	71149881	71155017	Gene_18326	162.4	132.4	173.4	19.7	46.2	111.0	181.4	136.0	292.3	28.9	25.9	107.4	0.51	3.66	0.04	Weak	11102.8	22354.3	18970.7	13793.6	18816.6	15530.6	12375.1	23561.3	22927.1	14546.2	14054.4	10435.0	0.469058861	8.940347264	0.06	AR	Weak-AR
2410166I05Rik	chr4	134081477	134091210	Gene_01500	4.4	7.5	6.9	4.5	5.6	4.9	6.2	7.3	4.7	5.7	2.9	3.8	0.51	4.99	0.04	Weak	112.4	125.5	125.7	115.5	113.4	115.7	108.4	120.4	131.1	125.5	103.8	112.2	0.65407739	9.480305415	0.01	AR	Weak-AR
1110032O16Rik	chr7	134029732	134041792	Gene_04332	11.8	16.2	15.3	28.8	19.1	15.9	13.9	21.5	15.0	28.3	21.6	18.8	0.51	12.78	0.04	Weak	25.9	29.6	25.2	33.9	38.3	30.8	26.6	35.6	29.1	31.6	43.6	31.7	0.397223529	17.42795914	0.10	AR	Weak-AR
Hspa9	chr18	35097086	35113977	Gene_19797	9.9	9.7	7.5	7.0	7.4	10.0	9.6	10.9	10.8	9.1	6.2	9.6	0.51	2.22	0.05	Weak	446.9	496.7	477.1	469.5	479.0	446.1	420.6	517.7	541.0	471.7	467.8	406.7	0.59054699	10.08474192	0.01	AR	Weak-AR
Foxa2	chr2	147868613	147872705	Gene_08340	8.7	7.4	5.1	4.3	5.3	4.8	8.4	7.2	6.8	4.3	6.6	3.9	0.51	2.14	0.05	Weak	44.5	25.9	59.3	37.8	47.5	32.8	48.6	49.1	49.2	53.6	35.9	36.5	0.195848926	10.65614876	0.38	AR	Weak-AR
Sec14l4	chr11	3931784	3948012	Gene_14660	18.1	23.2	23.2	59.3	33.6	33.9	22.1	26.3	18.8	61.9	31.4	24.7	0.51	13.27	0.02	Weak	171.1	201.1	211.1	238.6	230.5	213.1	208.6	168.5	209.0	229.8	200.4	238.7	0.488918509	16.52240869	0.05	AR	Weak-AR
Acaa2	chr18	74938865	74965861	Gene_05005	27.8	32.8	43.8	22.0	17.7	31.6	31.9	27.7	36.3	26.8	17.3	24.6	0.51	4.99	0.04	Weak	1012.6	1591.1	1489.1	1408.0	1659.3	1332.6	1075.5	1614.4	1623.4	1463.8	1407.1	1193.8	0.457053242	11.87097467	0.07	AR	Weak-AR
1810054D07Rik	chr4	82866204	82970093	Gene_20634	4.6	5.3	6.6	6.8	5.2	4.7	6.5	8.2	6.9	6.8	5.0	5.2	0.51	7.63	0.04	Weak	19.2	17.3	18.7	17.6	16.1	14.2	18.7	19.4	15.8	17.3	16.0	18.1	0.319886894	5.645944759	0.17	AR	Weak-AR
Akr1c12	chr13	4267417	4278645	Gene_14962	2.3	4.0	4.8	2.4	1.7	3.2	4.3	5.4	7.1	2.2	2.9	3.1	0.51	5.37	0.04	Weak	100.0	129.9	128.5	119.0	124.9	104.8	99.6	134.6	131.5	133.3	127.6	103.6	0.660299817	11.51844499	0.01	AR	Weak-AR
Rbl2	chr8	93594007	93647743	Gene_15065	4.5	6.5	6.7	6.9	3.9	5.2	5.7	7.2	6.8	5.8	4.7	6.4	0.51	6.60	0.05	Weak	26.8	29.0	30.1	24.9	28.1	26.3	24.0	30.2	25.0	21.7	29.0	24.1	0.091315391	6.284709989	0.64	AR	Weak-AR
AK015277	chr1	141471417	141528488	Gene_03829	11.9	12.9	12.9	7.3	4.2	13.1	14.9	17.0	19.7	6.5	8.9	15.2	0.51	2.91	0.05	Weak	20.9	17.5	10.7	18.7	16.9	16.2	10.0	19.8	14.0	9.4	18.5	14.8	0.062522622	23.98642292	0.74	AR	Weak-AR
Gfra1	chr19	58311181	58529849	Gene_04305	8.5	10.8	13.6	78.0	10.3	11.2	9.2	12.0	9.4	54.8	46.2	11.8	0.51	12.83	0.01	Weak	161.7	87.4	131.4	152.1	131.1	115.8	157.0	98.8	102.0	162.9	114.7	152.9	0.145376854	19.60597791	0.48	AR	Weak-AR
Gpd1	chr15	99548023	99555438	Gene_08317	19.7	22.5	11.5	11.1	13.4	17.5	24.1	13.5	5.7	14.2	3.6	14.3	0.51	0.40	0.04	Weak	404.3	658.2	302.2	366.7	578.7	554.6	444.6	664.4	638.5	340.5	402.1	483.1	0.159904507	4.026753002	0.44	AR	Weak-AR
GDNFR-alpha	chr19	58311181	58529849	Gene_01149	8.4	10.6	13.5	77.0	10.1	11.0	9.2	11.9	9.2	54.5	45.7	11.5	0.51	12.83	0.01	Weak	157.8	85.3	128.3	148.4	128.0	113.1	153.3	96.4	99.6	159.0	112.0	149.2	0.145283754	19.60489087	0.48	AR	Weak-AR
Dlc1	chr8	37630798	37796105	Gene_06967	6.9	12.9	9.1	7.6	6.7	8.3	8.8	15.0	6.8	6.3	5.8	8.7	0.51	3.39	0.02	Weak	34.7	34.4	25.3	25.7	29.9	36.5	26.4	33.6	24.7	31.3	49.4	32.5	0.242099138	21.13417578	0.28	AR	Weak-AR
B4galt5	chr2	167123944	167174678	Gene_13975	6.8	4.4	6.7	10.9	10.8	7.9	6.2	5.6	4.5	12.4	6.4	6.0	0.51	14.29	0.04	Weak	12.8	16.2	27.8	21.2	23.0	12.4	14.5	23.8	21.3	29.8	19.2	25.2	0.463371094	13.01500016	0.07	AR	Weak-AR
4930402E16Rik	chr8	113618644	113659044	Gene_15863	5.7	9.0	7.3	7.2	4.2	6.3	5.8	7.4	6.7	6.4	6.4	5.6	0.51	6.14	0.03	Weak	13.9	21.9	19.3	21.3	25.4	22.9	17.6	22.6	21.3	17.7	19.5	17.5	0.098038053	14.08018151	0.63	AR	Weak-AR
AK040960	chr3	121234590	121238356	Gene_11226	7.4	8.8	5.7	2.7	3.0	7.7	12.7	4.9	10.4	3.7	3.1	6.8	0.51	1.72	0.04	Weak	2.9	8.2	5.4	5.6	3.2	5.0	2.1	7.0	8.0	3.3	7.1	4.1	0.267917994	9.65623981	0.25	AR	Weak-AR
Pzp	chr6	128433584	128476738	Gene_08477	106.9	150.3	104.4	58.4	91.8	105.5	175.4	211.7	137.3	89.2	128.0	130.5	0.51	2.15	0.03	Weak	3501.6	2717.7	2571.3	3034.9	2632.4	2682.9	3653.8	2730.2	2207.5	3343.4	3149.1	3267.7	0.251941905	22.83585119	0.26	AR	Weak-AR
AK034539	chr10	70633581	70644800	Gene_20795	11.9	22.3	15.4	11.8	15.3	17.3	21.3	29.3	17.7	13.3	8.0	17.3	0.51	3.01	0.03	Weak	26.7	22.8	16.9	11.4	24.9	16.1	23.8	26.0	17.0	15.3	21.8	18.1	0.398938427	2.221353725	0.11	AR	Weak-AR
Rab1b	chr19	5099206	5106996	Gene_01969	7.6	7.3	7.6	6.8	6.0	6.8	8.3	7.2	7.2	6.4	4.7	4.0	0.51	4.59	0.03	Weak	173.1	191.5	185.5	162.8	169.9	180.4	164.6	201.3	207.9	164.9	153.5	162.3	0.588576826	7.297114572	0.02	AR	Weak-AR
Vwce	chr19	10708781	10739652	Gene_03265	16.7	22.8	23.2	15.9	14.7	17.4	20.1	19.8	14.4	19.0	11.7	12.7	0.51	4.87	0.05	Weak	14.1	30.9	20.8	27.2	23.8	21.7	17.1	32.0	20.3	22.1	21.5	20.5	0.157760948	10.08656074	0.46	AR	Weak-AR
Nfe2l2	chr2	75513575	75542698	Gene_13317	22.1	26.8	18.7	13.4	12.5	19.9	23.7	14.6	26.1	16.7	8.0	18.2	0.51	3.10	0.05	Weak	37.0	86.4	55.5	67.2	66.4	89.1	36.0	86.0	63.5	45.1	60.1	48.3	0.027326197	9.120699089	0.88	AR	Weak-AR
DQ693081	chr19	37331865	37331895	Gene_06385	0.0	2.6	8.1	16.4	0.0	0.9	0.0	2.4	3.4	8.2	0.0	2.4	0.51	10.43	0.02	Weak	4.6	33.2	4.0	5.3	0.0	7.7	0.0	9.8	13.7	10.8	0.0	0.0	0.368134622	7.590583726	0.07	AR	Weak-AR
Tgfbi	chr13	56710963	56740700	Gene_08939	2.4	2.7	3.0	4.1	6.5	2.6	2.3	2.2	2.2	3.8	3.4	2.3	0.51	14.34	0.01	Weak	29.7	37.2	31.4	29.1	29.4	30.1	38.0	34.3	38.9	38.7	33.2	29.1	0.283616884	8.2584034	0.22	AR	Weak-AR
Ddx6	chr9	44412979	44445189	Gene_19448	7.6	7.5	7.0	5.7	6.4	8.0	8.6	9.1	9.8	6.4	5.6	8.0	0.51	2.54	0.05	Weak	35.5	38.1	33.6	36.3	40.8	38.2	39.9	36.9	33.0	38.3	35.1	31.5	0.029134907	21.94223805	0.88	AR	Weak-AR
Grlf1	chr7	17079821	17200342	Gene_11406	13.7	12.5	10.9	11.2	13.1	12.8	14.2	13.7	10.6	11.4	9.3	11.5	0.51	0.41	0.05	Weak	62.9	69.6	64.3	68.6	76.7	81.1	68.2	71.7	65.5	65.2	74.4	76.2	0.503916677	20.72257999	0.05	AR	Weak-AR
AK192194	chr12	8505512	8505781	Gene_16698	2.2	2.1	4.2	6.2	4.4	0.4	3.9	1.3	2.5	7.5	3.2	2.2	0.51	12.02	0.04	Weak	22.2	21.6	24.5	37.8	24.6	27.3	19.6	29.6	37.5	23.6	26.1	30.0	0.218225458	13.21601455	0.34	AR	Weak-AR
AK021368	chr4	101019135	101028814	Gene_10264	11.2	12.1	18.1	11.5	9.6	11.8	10.0	13.2	21.5	22.1	15.4	11.6	0.50	9.65	0.04	Weak	4.6	14.1	12.1	13.2	7.0	7.3	8.6	8.4	11.0	9.8	14.1	7.8	0.379661695	11.87868379	0.13	AR	Weak-AR
Atf7ip	chr6	136467371	136555900	Gene_19637	11.2	12.9	10.7	11.5	9.4	10.5	14.5	15.3	12.2	10.7	11.6	11.2	0.50	3.20	0.03	Weak	13.6	9.8	11.1	9.8	11.0	10.6	11.0	9.7	9.3	10.4	12.4	9.9	0.188199237	22.38216464	0.41	AR	Weak-AR
Mobkl2b	chr4	34899952	35104715	Gene_09788	16.7	18.4	13.7	14.8	12.8	16.0	15.6	20.2	16.1	9.9	13.8	20.6	0.50	0.98	0.04	Weak	29.2	25.1	23.1	27.1	24.7	30.5	25.7	29.5	23.1	23.1	26.1	25.1	0.353496236	0.462171879	0.14	AR	Weak-AR
Ppm1b	chr17	85357354	85423331	Gene_10164	9.8	10.8	7.7	7.9	8.4	14.4	13.4	12.2	10.1	9.9	8.4	17.0	0.50	22.48	0.04	Weak	73.1	99.4	69.8	87.1	97.7	95.2	80.7	110.9	97.7	77.0	87.2	73.9	0.039967086	7.417051967	0.82	AR	Weak-AR
Ube1x	chrX	20235546	20260305	Gene_19595	7.0	7.0	4.4	5.5	6.5	7.4	8.9	6.1	5.2	6.6	6.0	6.0	0.50	22.35	0.03	Weak	115.9	102.8	99.4	98.5	101.2	107.7	116.6	102.9	103.9	96.4	103.1	104.3	0.714625333	1.444560826	0.00	AR	Weak-AR
mKIAA2000	chr9	103942951	103978272	Gene_11778	12.4	13.7	17.8	12.5	7.3	12.2	15.6	18.7	27.5	13.2	12.3	12.7	0.50	6.18	0.01	Weak	83.7	155.0	127.5	117.4	155.5	167.5	113.0	146.4	194.5	116.6	123.1	114.8	0.084261513	10.68308262	0.67	AR	Weak-AR
Sbf2	chr7	117451524	117758428	Gene_04511	4.5	5.0	5.0	4.0	4.3	5.2	4.9	7.3	6.3	3.7	3.4	4.2	0.50	4.12	0.03	Weak	15.2	14.1	13.0	12.7	13.4	14.7	11.6	15.6	13.9	12.2	11.4	13.3	0.303880885	4.295908944	0.19	AR	Weak-AR
AI451557	chr8	97048966	97051164	Gene_11671	5.4	8.4	9.4	7.5	6.0	4.8	4.6	6.4	5.5	8.5	6.6	5.8	0.50	9.40	0.05	Weak	9.3	11.0	8.6	9.2	5.4	8.7	9.5	16.0	7.6	9.3	7.8	11.2	0.36252147	4.919454201	0.10	AR	Weak-AR
AK083296	chr15	78846317	78853959	Gene_11088	5.3	8.8	8.6	4.3	5.4	7.0	5.8	8.4	4.4	2.8	1.4	4.7	0.50	3.35	0.05	Weak	38.2	18.4	12.7	22.0	11.0	28.4	23.5	25.2	14.8	15.1	16.1	16.3	0.435021151	1.942358087	0.07	AR	Weak-AR
AK208597	chr11	119004361	119007166	Gene_01376	3.5	5.1	8.0	5.3	5.1	4.2	3.2	3.5	4.5	5.9	2.9	2.9	0.50	9.58	0.04	Weak	10.1	24.6	18.2	18.7	20.0	17.0	12.3	26.8	18.8	16.1	11.4	18.5	0.220680511	8.653777284	0.32	AR	Weak-AR
Fbf1	chr11	116003598	116029492	Gene_14349	6.6	12.3	20.7	9.3	11.9	10.2	8.4	4.8	19.5	14.6	9.3	5.6	0.50	9.52	0.04	Weak	2.3	11.6	4.1	4.6	5.6	3.4	1.9	7.1	9.9	7.0	6.3	4.6	0.308018856	10.16195482	0.20	AR	Weak-AR
AI115600	chr9	64744616	64767211	Gene_10815	6.7	4.7	6.0	3.5	2.7	4.2	4.8	5.4	7.5	4.2	3.6	5.1	0.50	4.21	0.05	Weak	21.5	22.5	16.6	16.6	20.3	20.9	16.5	21.9	20.0	13.9	21.5	13.8	0.116982613	3.732860438	0.55	AR	Weak-AR
D13Wsu177e	chr13	54685551	54691435	Gene_15738	4.9	2.5	3.0	4.9	4.5	4.0	5.2	3.0	2.2	6.8	7.9	5.0	0.50	16.70	0.04	Weak	53.2	30.3	29.2	54.6	41.8	43.2	47.1	27.6	30.3	49.1	45.0	41.6	0.370214721	19.5836179	0.13	AR	Weak-AR
Med8	chr4	118081941	118088387	Gene_14572	8.1	8.9	7.3	5.8	8.6	13.8	8.9	8.5	6.2	7.0	6.3	9.6	0.50	21.88	0.02	Weak	46.2	44.7	33.7	41.7	40.3	42.5	52.4	47.2	38.0	38.6	54.7	47.9	0.421454423	23.61740956	0.09	AR	Weak-AR
Elavl1	chr8	4284781	4325100	Gene_14735	5.9	6.3	6.7	5.1	5.4	6.1	5.5	6.2	5.7	4.8	3.0	4.6	0.50	4.11	0.03	Weak	19.6	16.4	18.0	19.5	18.5	18.9	21.2	16.5	16.1	18.3	18.8	15.7	0.112211893	20.97436293	0.58	AR	Weak-AR
Stx17	chr4	48137790	48199378	Gene_18083	4.8	5.3	7.8	5.8	4.2	6.0	6.1	6.8	8.2	5.8	4.5	5.5	0.50	6.68	0.04	Weak	18.3	21.7	23.5	21.2	21.7	21.4	18.7	22.5	22.6	19.4	20.3	20.3	0.320627634	10.64083574	0.17	AR	Weak-AR
Trip11	chr12	103075599	103117131	Gene_13427	10.0	8.8	8.0	6.1	9.1	9.2	9.6	11.4	10.2	8.1	7.1	9.0	0.50	1.63	0.04	Weak	20.4	11.3	14.3	22.1	15.5	14.4	22.7	15.7	14.9	17.8	13.5	20.0	0.071452514	22.53722869	0.70	AR	Weak-AR
AY074887	chr9	54798063	54798761	Gene_08313	5.9	10.4	8.4	8.4	3.8	5.5	6.7	11.2	4.9	8.3	3.8	6.1	0.50	5.42	0.05	Weak	8.9	7.7	7.6	8.4	6.6	8.7	8.0	11.7	9.9	9.0	8.5	14.0	0.071782438	1.390921233	0.75	AR	Weak-AR
Ermp1	chr19	29684372	29722910	Gene_16093	5.0	5.3	6.4	5.0	3.9	4.9	5.1	4.4	5.8	4.8	3.2	4.4	0.50	5.86	0.04	Weak	21.9	34.0	29.3	29.5	42.0	28.2	21.9	38.3	46.4	23.1	26.2	24.9	0.199649495	10.53431747	0.36	AR	Weak-AR
BC020002	chr6	8159228	8186273	Gene_02913	3.5	4.1	4.3	3.0	3.0	3.9	4.8	4.8	6.0	3.7	2.2	4.1	0.50	4.38	0.04	Weak	11.7	13.7	8.4	10.4	10.2	13.7	12.2	14.3	10.6	10.4	11.3	9.7	0.356024507	2.799158456	0.15	AR	Weak-AR
Tnfrsf1b	chr4	144802270	144836773	Gene_16340	3.8	4.7	7.5	11.3	6.2	5.7	4.5	5.6	3.5	8.4	5.9	4.3	0.50	12.20	0.03	Weak	17.3	18.4	24.6	23.2	17.2	19.6	21.1	20.6	23.3	22.4	18.9	20.7	0.451010671	11.11367965	0.07	AR	Weak-AR
Pex11a	chr7	86882149	86887911	Gene_10880	8.2	10.1	15.9	6.5	4.0	5.8	7.5	4.7	19.4	11.2	2.7	6.9	0.50	7.28	0.04	Weak	71.4	189.9	135.2	113.4	220.9	119.5	80.8	210.7	363.0	113.9	121.7	78.7	0.293939903	10.1539203	0.19	AR	Weak-AR
Exosc10	chr4	147932566	147956506	Gene_05667	5.8	5.6	5.1	4.8	5.7	5.0	6.5	6.4	5.0	4.9	3.7	4.6	0.50	2.48	0.04	Weak	17.5	13.9	15.4	16.1	13.8	12.4	14.4	13.5	13.9	17.0	13.8	18.7	0.013521561	19.12221443	0.94	AR	Weak-AR
Rora	chr9	68501608	69226835	Gene_04042	9.1	12.3	8.5	7.9	6.9	9.7	9.1	12.0	7.3	9.0	5.5	10.7	0.50	2.21	0.05	Weak	16.2	20.0	16.5	20.0	19.5	23.6	13.2	20.2	18.3	20.0	22.4	24.9	0.288331221	18.72336968	0.22	AR	Weak-AR
Sdhd	chr9	50404450	50411922	Gene_14877	3.3	4.2	4.4	4.9	5.1	4.4	3.5	4.3	6.1	7.4	3.5	4.2	0.49	11.03	0.03	Weak	383.6	482.8	457.1	392.2	484.1	427.2	383.8	488.2	534.8	426.7	502.6	356.1	0.259093681	10.96246472	0.26	AR	Weak-AR
Mapk14	chr17	28828389	28885350	Gene_14240	12.4	13.4	13.0	15.5	15.3	15.3	12.1	12.3	10.4	23.3	19.8	13.0	0.49	14.45	0.03	Weak	77.5	72.9	96.3	105.0	85.8	84.3	71.9	81.1	84.0	103.1	83.2	71.5	0.725111706	13.60359288	0.00	AR	Weak-AR
Senp5	chr16	31962638	32003257	Gene_13918	7.2	8.7	6.8	6.1	7.1	7.5	8.4	7.5	7.7	7.1	4.6	7.3	0.49	2.55	0.02	Weak	17.2	12.0	14.1	13.4	18.3	16.7	18.5	14.9	14.3	10.4	12.6	14.1	0.360557627	0.267566458	0.15	AR	Weak-AR
Rcn1	chr2	105226104	105239476	Gene_09824	3.0	4.0	6.7	7.3	3.5	2.3	2.8	3.4	4.1	2.8	2.4	2.2	0.49	8.97	0.03	Weak	7.0	7.8	9.8	8.4	7.6	9.2	10.1	10.0	7.4	9.9	8.1	8.6	0.021056278	7.740949006	0.90	AR	Weak-AR
Wdr61	chr9	54564961	54582335	Gene_17662	4.8	4.5	6.1	3.2	3.9	4.6	5.8	5.0	5.6	4.8	2.4	3.9	0.49	4.32	0.05	Weak	64.8	69.4	67.1	64.1	52.0	58.8	63.6	72.9	74.7	63.4	53.6	60.8	0.851807951	7.397868048	0.00	AR	Weak-AR
Dalrd3	chr9	108472222	108475102	Gene_05007	6.5	8.3	5.5	10.4	14.8	9.9	8.9	9.3	6.1	10.8	10.8	8.6	0.49	16.27	0.04	Weak	51.5	43.3	44.9	47.9	43.4	44.3	46.0	47.4	44.0	50.0	52.5	43.5	0.035670335	17.02995971	0.85	AR	Weak-AR
Apoc1	chr7	20274833	20277982	Gene_12145	52.8	72.3	60.0	38.5	59.1	60.3	88.3	69.2	72.2	52.5	21.9	60.9	0.49	2.64	0.03	Weak	8175.5	11477.8	11921.7	10338.6	11373.4	10356.6	7752.8	11772.6	11620.2	9100.8	8865.5	11370.6	0.175080241	10.32475996	0.40	AR	Weak-AR
Tbp	chr17	15636873	15654391	Gene_03493	5.2	5.5	6.1	4.1	4.6	5.3	6.0	6.3	6.5	6.0	3.5	5.4	0.49	4.56	0.05	Weak	11.0	11.7	10.3	10.9	8.5	9.7	13.0	8.7	8.7	9.8	10.1	10.8	0.214959733	2.140251134	0.33	AR	Weak-AR
Il1r1	chr1	40281924	40373022	Gene_02810	7.2	7.1	8.8	20.9	21.5	6.1	7.4	7.6	4.9	19.5	52.3	9.9	0.49	14.96	0.01	Weak	51.2	13.3	25.1	21.2	18.4	14.9	45.5	12.0	20.3	23.7	17.4	28.2	0.213042192	1.404015909	0.38	AR	Weak-AR
Aim1	chr10	43670441	43724175	Gene_05032	3.5	4.8	4.9	6.3	4.0	3.8	3.9	4.8	3.8	5.2	3.3	2.8	0.49	9.13	0.05	Weak	14.9	13.9	14.5	16.5	12.3	10.8	11.5	12.5	15.3	12.9	9.8	13.6	0.341536425	9.488850615	0.16	AR	Weak-AR
Kif21a	chr15	90764813	90880242	Gene_00783	5.5	5.9	5.2	6.1	3.3	5.2	6.8	7.5	6.0	6.3	3.6	5.4	0.49	4.32	0.04	Weak	16.4	28.5	21.0	26.2	22.7	24.0	19.7	25.9	25.9	25.9	23.0	22.5	0.275198044	11.76019677	0.24	AR	Weak-AR
Vamp2	chr11	68902029	68905883	Gene_10790	4.6	4.6	4.9	8.5	10.6	6.2	5.5	5.4	4.1	12.1	6.3	3.8	0.49	13.78	0.04	Weak	21.5	26.8	24.7	21.8	23.8	22.4	19.5	27.4	27.2	24.4	24.5	25.1	0.254927876	9.769231351	0.26	AR	Weak-AR
Tmem165	chr5	76612904	76638269	Gene_19402	4.7	4.7	3.0	4.1	4.8	6.9	4.9	5.5	3.9	3.0	2.3	5.8	0.48	22.75	0.05	Weak	15.7	10.3	14.2	12.4	10.0	9.5	12.3	13.0	16.1	13.1	10.5	12.9	0.276800001	8.027246043	0.24	AR	Weak-AR
Cd47	chr16	49855766	49911796	Gene_19942	6.2	9.8	9.3	6.5	6.2	6.8	6.2	7.5	6.9	6.9	5.6	6.7	0.48	5.75	0.03	Weak	53.3	46.1	66.3	59.0	42.0	65.2	50.1	51.6	44.7	65.1	63.8	62.9	0.140180013	17.55712647	0.49	AR	Weak-AR
Serpina3n	chr12	105644917	105652539	Gene_00332	3.2	8.5	10.2	24.9	11.1	5.7	8.0	8.7	7.0	12.2	26.0	6.2	0.48	13.21	0.03	Weak	1044.0	451.5	569.1	750.4	508.8	601.6	1119.0	496.4	491.2	660.3	495.6	1183.3	0.348412182	23.87239173	0.16	AR	Weak-AR
Grina	chr15	76077236	76080334	Gene_17070	9.5	11.5	10.6	20.3	17.1	9.2	10.3	9.6	6.8	31.5	15.8	9.2	0.48	13.11	0.02	Weak	246.0	186.0	191.0	201.3	181.4	178.1	234.7	204.7	190.6	220.0	211.6	223.9	0.161166748	0.933970698	0.44	AR	Weak-AR
AK079188	chr2	72062744	72070359	Gene_09233	26.6	18.5	17.2	45.8	34.0	11.6	20.1	27.5	35.7	43.8	61.7	31.7	0.48	13.70	0.05	Weak	21.7	10.7	26.7	11.8	15.8	12.7	23.2	12.3	15.7	15.6	23.4	15.5	0.004563171	23.58386064	0.98	AR	Weak-AR
Tprkb	chr6	85865750	85880276	Gene_19337	8.4	12.7	13.2	10.2	9.9	10.5	12.2	18.2	16.3	10.1	8.8	12.3	0.48	5.29	0.05	Weak	124.7	153.8	155.9	126.6	132.6	128.4	110.2	159.6	123.4	111.6	132.2	123.0	0.250979048	7.602083277	0.26	AR	Weak-AR
Mknk1	chr4	115511850	115551853	Gene_14403	4.1	3.8	4.6	6.4	5.5	4.4	4.5	3.4	4.0	7.1	3.9	4.6	0.48	13.37	0.04	Weak	13.9	14.0	15.8	18.4	17.2	15.4	13.3	15.6	18.6	16.4	19.1	17.8	0.618857775	15.49918739	0.02	AR	Weak-AR
Abcb6	chr1	75168214	75176857	Gene_00413	7.1	8.0	7.9	6.4	4.3	7.3	9.8	6.8	8.3	6.8	5.2	7.7	0.48	2.93	0.04	Weak	43.7	56.5	49.9	51.8	53.8	48.4	46.4	55.4	56.9	62.2	48.2	47.1	0.494002945	11.53919997	0.05	AR	Weak-AR
H2-B2	chr17	35400038	35462364	Gene_15288	6.3	6.8	8.2	10.0	10.5	6.7	8.0	6.5	3.7	13.7	10.5	7.1	0.48	14.28	0.05	Weak	461.8	334.2	450.1	424.6	315.0	390.7	477.6	504.9	421.9	369.2	473.8	434.1	0.125744	3.98913907	0.53	AR	Weak-AR
Pfkfb2	chr1	132566785	132625830	Gene_06075	7.6	7.7	7.5	18.0	8.6	7.9	9.6	7.7	8.5	19.0	12.0	7.8	0.48	12.72	0.03	Weak	8.3	7.4	9.7	11.2	8.1	9.1	9.1	9.1	10.1	11.5	7.8	8.9	0.369129776	12.7214837	0.13	AR	Weak-AR
Sec23a	chr12	60059370	60113004	Gene_06497	5.2	6.0	6.3	5.5	4.5	4.7	5.6	4.9	7.9	6.1	4.0	5.5	0.48	7.17	0.04	Weak	52.1	63.5	71.0	72.7	65.0	74.2	57.7	72.0	81.3	69.3	56.6	63.8	0.352484111	11.5434566	0.15	AR	Weak-AR
Aplp2	chr9	30957141	31019400	Gene_08470	6.2	11.2	12.7	13.2	7.3	8.2	8.4	8.0	11.5	18.0	7.3	10.9	0.47	10.24	0.05	Weak	176.1	305.4	247.3	251.5	302.9	254.2	175.4	294.5	366.0	243.3	268.0	195.8	0.341784119	11.44273296	0.15	AR	Weak-AR
APMAP	chr2	150420037	150434259	Gene_09554	3.7	4.0	3.3	3.4	1.1	3.2	6.4	3.0	4.9	2.8	1.0	2.6	0.47	3.36	0.05	Weak	16.2	20.5	14.3	16.9	20.6	25.9	24.2	22.5	30.4	20.3	17.4	18.0	0.038725371	4.894498497	0.84	AR	Weak-AR
Ephx1	chr1	182919686	182947626	Gene_19460	18.8	21.9	18.7	16.0	15.0	17.3	20.0	17.3	14.8	16.3	4.7	15.3	0.47	3.20	0.01	Weak	397.7	706.5	589.2	803.1	573.5	711.8	497.6	790.6	924.7	557.2	506.2	479.3	0.355086813	10.2061788	0.14	AR	Weak-AR
Yod1	chr1	132613903	132618597	Gene_20758	4.0	4.3	4.5	8.0	4.9	5.2	5.4	3.9	5.5	9.4	5.4	5.2	0.47	12.90	0.03	Weak	7.3	6.9	10.5	12.0	8.5	10.7	9.7	9.4	13.7	8.9	9.7	9.0	0.242240695	12.78945777	0.29	AR	Weak-AR
Luc7l2	chr6	38501518	38559444	Gene_14719	33.6	44.0	48.8	42.7	37.2	40.0	45.9	48.4	73.5	42.5	31.6	39.4	0.47	6.99	0.01	Weak	41.3	50.0	46.9	51.7	39.1	41.8	41.7	46.4	45.8	47.8	45.2	39.9	0.611693153	10.56046479	0.02	AR	Weak-AR
Pim1	chr17	29627989	29632404	Gene_09252	6.1	11.9	7.4	5.0	4.9	4.5	5.9	7.0	4.9	6.4	4.9	3.1	0.47	5.13	0.02	Weak	23.1	31.0	14.9	14.1	17.2	16.6	31.8	28.4	13.9	24.1	26.6	18.4	0.284166361	3.098553517	0.22	AR	Weak-AR
Tpmt	chr13	47120545	47138572	Gene_17667	5.5	8.7	7.4	6.9	3.3	7.0	6.7	6.6	11.2	4.4	3.2	6.5	0.47	5.10	0.05	Weak	55.4	74.5	130.4	73.5	62.2	110.8	54.0	70.0	74.4	58.8	53.1	102.0	0.008759645	8.880789386	0.96	AR	Weak-AR
Dyrk2	chr10	118296404	118305959	Gene_18273	7.5	10.8	8.1	8.6	6.1	6.4	9.2	13.6	5.5	8.5	4.9	6.8	0.47	4.19	0.05	Weak	46.6	40.8	40.3	38.7	45.3	45.7	54.8	39.4	36.7	43.1	50.3	39.5	0.359983864	22.54910371	0.13	AR	Weak-AR
Hadh	chr3	130936341	130974955	Gene_20190	7.8	11.4	15.9	10.6	7.2	9.7	11.1	9.9	11.7	9.6	5.5	9.9	0.46	6.30	0.05	Weak	123.4	248.3	218.4	212.3	256.7	207.1	130.3	263.3	296.2	192.8	197.8	160.2	0.378940767	11.19927408	0.12	AR	Weak-AR
Fbxo31	chr8	124075915	124102691	Gene_13338	2.0	4.0	4.0	17.1	3.7	3.4	4.0	5.2	2.2	17.0	8.2	1.7	0.46	12.16	0.04	Weak	27.3	24.9	34.6	29.8	28.0	17.3	28.8	21.5	28.1	32.0	24.7	15.7	0.467842693	11.30674536	0.06	AR	Weak-AR
Ethe1	chr7	25372561	25393944	Gene_11984	3.3	2.7	1.0	1.9	3.0	9.4	2.9	3.1	0.8	1.3	2.0	3.2	0.46	21.03	0.00	Weak	63.6	89.3	41.1	59.4	57.1	111.6	65.7	87.9	46.8	53.4	86.4	71.2	0.332836277	23.78521493	0.17	AR	Weak-AR
Nucks1	chr1	133807110	133829549	Gene_15061	4.4	3.5	4.3	7.9	4.2	4.7	4.1	5.0	4.4	9.1	5.8	3.8	0.46	12.46	0.04	Weak	50.7	45.0	60.0	64.9	58.0	56.0	53.2	42.2	61.6	61.0	47.5	41.7	0.445985239	13.58059805	0.08	AR	Weak-AR
Scara5	chr14	66285263	66383663	Gene_18512	8.0	1.5	1.2	15.5	15.7	1.4	4.8	5.6	1.2	13.9	32.9	2.7	0.46	15.04	0.04	Weak	47.1	0.5	12.8	13.3	7.6	7.6	44.0	0.6	5.0	16.2	7.9	31.5	0.307485125	0.303773983	0.20	AR	Weak-AR
mKIAA0599	chr12	77670762	77680029	Gene_08320	6.6	8.0	9.8	15.9	11.1	7.0	9.2	9.7	6.7	18.6	8.3	6.0	0.46	11.70	0.05	Weak	10.8	15.1	11.8	12.3	15.0	9.2	10.5	12.5	12.7	13.7	11.9	9.9	0.340118885	11.53988976	0.15	AR	Weak-AR
Sfxn2	chr19	46647854	46672556	Gene_00300	4.6	7.7	7.6	15.8	6.9	7.6	5.1	5.8	5.0	15.2	6.2	5.7	0.46	12.05	0.03	Weak	29.5	23.4	27.8	29.9	25.5	19.8	20.3	22.3	37.9	28.8	20.5	30.5	0.234656948	11.49191935	0.30	AR	Weak-AR
Mepce	chr5	138223133	138227929	Gene_08620	4.6	5.2	6.2	6.4	6.1	6.0	5.7	5.1	4.5	8.4	6.4	4.9	0.46	13.35	0.05	Weak	20.1	21.0	20.7	20.8	23.3	16.4	18.0	18.8	18.8	17.0	18.5	20.4	0.017391411	12.77440982	0.92	AR	Weak-AR
Edem1	chr6	108778634	108809350	Gene_16406	18.3	15.1	10.4	20.7	42.4	21.9	23.3	16.9	14.6	25.7	20.5	20.9	0.46	16.99	0.02	Weak	128.3	114.4	109.0	120.4	123.3	125.6	135.7	107.5	119.8	126.6	123.7	155.0	0.509883886	21.63805357	0.02	AR	Weak-AR
Fzd4	chr7	96552903	96558595	Gene_15503	3.2	5.0	9.4	5.3	4.4	4.1	5.1	3.8	12.9	6.4	7.3	4.2	0.46	9.42	0.04	Weak	16.7	31.1	26.5	22.2	26.1	18.7	17.5	37.2	39.2	18.3	28.5	15.0	0.4166107	9.405800373	0.10	AR	Weak-AR
Plekhg3	chr12	77634568	77680029	Gene_11493	6.9	8.8	10.5	15.3	10.3	8.5	9.4	10.3	7.4	19.0	9.1	7.0	0.45	11.64	0.04	Weak	9.0	13.1	9.8	10.4	12.8	7.7	9.2	11.4	10.3	11.7	10.6	8.8	0.250629063	11.45528649	0.27	AR	Weak-AR
Luc7l	chr17	26389854	26422449	Gene_09904	6.5	7.5	8.6	8.0	7.8	7.5	7.7	7.9	8.6	8.2	6.1	6.8	0.53	8.48	0.04	AR	11.7	11.4	14.0	14.3	13.4	10.7	10.1	10.2	10.7	15.1	12.1	9.3	0.609674712	13.76688994	0.02	Weak	AR-Weak
fad123	chr14	70713765	70751231	Gene_00561	23.6	30.9	34.6	35.9	44.7	26.3	27.9	30.5	26.0	48.8	75.5	21.6	0.43	14.00	0.04	AR	20.2	21.1	24.1	26.9	20.7	16.9	18.8	22.0	24.9	25.4	19.8	18.1	0.870969641	11.52016769	0.00	Weak	AR-Weak
Slc41a2	chr10	82693883	82800562	Gene_09931	6.4	4.2	2.3	3.0	18.5	4.8	4.9	5.1	1.2	3.9	14.7	5.6	0.42	17.42	0.04	AR	87.0	15.6	13.3	39.0	22.2	42.4	80.5	12.2	13.6	47.0	44.8	102.4	0.511953509	22.77524191	0.04	Weak	AR-Weak
AK215237	chr6	87740228	87740602	Gene_08511	13.2	16.8	32.9	15.6	14.5	14.0	12.1	16.3	17.9	17.7	9.3	15.3	0.41	7.86	0.01	AR	125.9	203.5	246.7	208.3	215.4	182.0	136.2	221.7	264.6	178.3	146.9	155.1	0.585795976	10.75151754	0.02	Weak	AR-Weak
Saa1	chr7	53995868	53998350	Gene_15652	0.0	0.0	1.3	3.0	23.2	0.2	0.5	0.2	0.4	3.6	43.6	0.0	0.40	15.63	0.01	AR	14312.3	57.8	91.6	232.7	111.0	115.3	12917.5	149.7	129.4	199.8	232.5	5248.8	0.481702829	1.408769935	0.03	Weak	AR-Weak
Rgs16	chr1	155587503	155592596	Gene_00633	2.2	1.4	21.5	1.1	0.6	0.8	0.7	0.3	41.2	5.8	0.4	0.6	0.39	8.17	0.02	AR	0.4	104.8	37.2	8.5	4.0	6.2	0.0	132.4	54.5	7.2	1.7	0.3	0.584163865	7.20638046	0.00	Weak	AR-Weak
Baz1b	chr5	135663238	135720437	Gene_06290	12.6	13.7	14.9	15.5	16.1	13.7	16.1	13.2	14.8	22.2	15.5	12.6	0.39	12.33	0.05	AR	24.1	28.8	32.0	35.2	31.3	25.7	26.4	30.1	33.7	37.3	28.1	24.4	0.886395288	12.43541165	0.00	Weak	AR-Weak
Plk3	chr4	116801259	116806557	Gene_03352	12.8	7.8	6.1	37.5	11.4	10.4	5.6	5.0	13.5	29.0	89.3	13.3	0.38	14.77	0.03	AR	9.7	16.0	33.6	26.0	12.9	11.2	18.2	26.8	85.9	32.8	16.4	13.1	0.490243311	10.48366444	0.00	Weak	AR-Weak
Serpina12	chr12	105266978	105282653	Gene_10659	29.2	4.7	1.8	2.7	5.8	6.1	11.7	0.4	3.5	2.0	9.1	7.0	0.37	22.45	0.04	AR	61.0	26.1	23.0	30.0	22.8	70.0	95.1	8.1	20.9	14.8	31.0	43.3	0.561125118	0.030716216	0.02	Weak	AR-Weak
Saa2	chr7	54007202	54009682	Gene_17133	0.0	0.0	0.5	0.5	12.3	0.3	0.5	0.2	0.3	0.3	22.1	0.0	0.37	15.92	0.03	AR	8523.4	26.6	29.6	58.3	46.7	36.2	8270.0	64.7	66.9	37.3	58.9	3261.9	0.488705047	1.422854949	0.02	Weak	AR-Weak
Trim24	chr6	37820810	37916289	Gene_00256	2.4	3.7	6.4	5.9	3.0	5.1	3.2	3.9	6.3	15.2	4.5	5.8	0.36	11.62	0.05	AR	8.0	8.7	20.2	26.7	8.6	12.4	7.1	17.3	17.2	15.3	9.3	8.1	0.581122917	11.69271152	0.02	Weak	AR-Weak
Tmem189	chr2	167468724	167515322	Gene_03705	4.4	4.0	4.9	11.2	5.1	2.9	4.8	2.2	2.7	8.5	6.3	2.9	0.45	12.77	0.05	AR	32.6	36.1	49.9	46.3	44.6	29.3	37.3	48.3	72.7	43.5	36.4	38.8	0.542329157	10.81282172	0.01	Weak	AR-Weak
1200015F23Rik	chr2	118962736	118982691	Gene_03229	3.9	5.6	5.3	4.2	4.2	3.9	5.3	3.9	6.4	5.3	3.7	3.9	0.48	7.09	0.05	AR	79.3	86.3	105.6	106.0	90.7	88.8	81.5	96.0	121.7	98.7	87.1	75.9	0.75933654	11.4322547	0.00	Weak	AR-Weak
EG329070	chr19	47336656	47339548	Gene_19966	15.8	7.1	8.6	8.0	6.0	10.8	13.7	5.5	3.2	3.7	4.3	6.7	0.48	23.50	0.05	AR	18.7	15.0	12.6	18.9	41.8	38.2	20.8	14.3	11.6	17.2	19.0	23.2	0.59595002	20.40849105	0.00	Weak	AR-Weak
Kif13b	chr14	65271367	65425133	Gene_07818	20.3	26.0	15.0	21.4	22.8	28.6	28.2	26.7	17.4	22.1	20.7	29.0	0.50	21.87	0.05	AR	14.8	18.9	15.4	25.0	20.8	23.8	18.9	14.4	18.2	25.7	21.9	23.8	0.598364058	17.60704316	0.02	Weak	AR-Weak
Rassf3	chr10	120847406	120913306	Gene_13842	7.7	11.7	15.7	14.4	6.7	7.5	10.5	15.0	9.0	7.6	5.4	8.8	0.50	6.14	0.05	AR	94.0	153.1	138.9	114.0	106.4	116.2	91.1	152.5	120.2	102.8	77.8	91.6	0.56636511	7.915207847	0.02	Weak	AR-Weak
Lnx2	chr5	147828678	147888105	Gene_00030	7.1	7.6	4.4	7.4	6.3	9.8	9.8	12.3	3.9	4.8	5.4	9.1	0.48	23.42	0.06	AR	17.6	8.4	5.4	10.8	16.5	18.4	17.0	13.9	12.6	8.4	23.4	14.9	0.592264702	21.76973246	0.02	Weak	AR-Weak
Cyp2c37	chr19	40066929	40086734	Gene_12058	1.2	2.5	6.1	11.7	1.3	6.0	2.8	3.7	16.2	10.4	10.5	5.6	0.48	11.38	0.06	AR	209.6	399.8	517.1	700.3	399.8	624.3	176.8	617.5	550.2	848.1	585.5	503.1	0.508798649	14.08266701	0.04	Weak	AR-Weak
AK013883	chr16	8850297	8852435	Gene_06653	10.4	11.1	18.4	9.4	9.3	10.7	8.7	12.2	16.6	12.9	8.8	12.0	0.45	7.56	0.06	AR	12.5	17.9	12.9	9.7	12.6	9.6	12.9	15.4	13.1	12.9	10.4	10.1	0.589002835	6.810695723	0.01	Weak	AR-Weak
Mtmr4	chr11	87405718	87429798	Gene_15705	13.2	10.7	7.0	8.8	13.0	13.5	14.6	8.7	8.8	8.8	6.5	9.7	0.49	22.30	0.06	AR	38.3	35.1	34.5	45.7	49.4	43.5	41.1	33.4	32.8	47.5	43.1	48.6	0.793428838	18.82090733	0.00	Weak	AR-Weak
Cyp4f14	chr17	33042014	33054274	Gene_18556	23.5	10.5	4.7	8.5	24.7	20.0	29.2	12.8	13.4	15.0	15.3	13.5	0.47	21.05	0.06	AR	273.6	265.3	283.7	279.9	304.8	301.3	267.9	235.5	184.6	300.7	321.9	323.1	0.605513782	19.62533604	0.00	Weak	AR-Weak
Actn1	chr12	81268533	81361303	Gene_08639	3.1	5.2	6.5	4.6	3.8	3.5	4.3	4.5	3.3	5.3	2.6	2.5	0.48	7.60	0.06	AR	19.8	21.5	19.2	20.6	13.8	14.4	21.4	21.7	19.2	16.8	15.6	16.8	0.720642366	6.598498143	0.01	Weak	AR-Weak
Nr0b2	chr4	133109304	133112451	Gene_06695	10.4	24.2	29.3	10.9	8.0	26.8	15.9	24.5	21.5	7.1	0.6	8.4	0.48	4.46	0.06	AR	76.6	94.9	83.0	35.7	92.7	112.1	112.5	78.0	55.3	78.3	108.6	146.0	0.564962019	22.88244846	0.02	Weak	AR-Weak
AK007038	chr14	69782855	69789900	Gene_19971	3.2	8.4	5.0	0.7	4.8	5.3	7.1	4.2	1.8	0.0	0.0	2.7	0.48	1.49	0.06	AR	0.7	8.0	6.6	2.4	1.8	2.1	1.7	8.8	5.1	6.3	1.1	3.3	0.588187534	8.521478878	0.03	Weak	AR-Weak
Man2a1	chr17	64950988	65104450	Gene_06936	13.0	21.5	22.5	37.3	18.3	31.2	22.9	21.7	36.3	39.6	30.1	17.8	0.48	11.68	0.06	AR	139.5	144.6	205.6	221.9	168.0	149.5	133.7	158.5	193.7	208.6	151.1	137.2	0.863427146	12.62241969	0.00	Weak	AR-Weak
EG434197	chr7	75418724	75507976	Gene_14395	8.9	12.1	13.9	13.9	8.7	11.3	10.9	12.6	11.8	9.8	7.2	9.9	0.48	6.60	0.06	AR	13.3	26.9	29.0	36.1	27.0	28.9	11.8	32.3	29.8	30.0	28.6	24.9	0.535129939	13.32422004	0.01	Weak	AR-Weak
Evi5	chr5	108173813	108304126	Gene_17595	12.6	15.7	9.6	11.1	9.5	19.5	18.9	21.0	16.1	11.5	9.3	18.5	0.48	0.76	0.06	AR	76.5	72.4	67.1	87.8	88.8	104.3	78.4	77.4	65.6	75.4	92.0	82.3	0.67053889	20.16611458	0.00	Weak	AR-Weak
Vnn1	chr10	23614665	23625145	Gene_12683	4.2	5.4	7.4	0.3	0.0	1.0	4.4	0.6	9.9	0.1	0.4	1.4	0.46	5.21	0.06	AR	15.7	184.4	43.3	4.5	70.2	8.9	20.2	134.2	118.4	16.6	5.4	3.3	0.480981589	7.316597587	0.05	Weak	AR-Weak
Glt28d2	chr3	85673767	85691315	Gene_13014	5.0	6.9	4.9	4.0	3.4	7.3	7.2	10.4	4.3	3.1	3.6	11.4	0.45	0.17	0.06	AR	11.0	7.9	2.7	6.1	8.6	4.5	9.7	5.7	4.7	4.7	10.3	12.9	0.502434587	22.84845316	0.05	Weak	AR-Weak
1810020D17Rik	chr7	104698850	104727925	Gene_18544	2.7	4.8	5.8	6.1	2.5	3.5	3.2	4.1	4.6	2.7	3.3	3.2	0.46	7.88	0.06	AR	34.1	38.7	43.5	41.5	32.0	34.3	33.4	41.5	42.1	30.7	28.0	30.8	0.681940047	8.514351897	0.01	Weak	AR-Weak
Ftl1	chr7	52713313	52715256	Gene_14995	13.1	16.6	16.6	6.7	10.9	10.9	16.1	12.4	17.2	15.7	6.1	12.8	0.46	4.56	0.07	AR	3312.3	4192.8	3854.7	3734.8	3126.1	3263.3	2946.9	4557.5	4525.1	3492.7	3522.6	3186.3	0.671174648	8.945770285	0.01	Weak	AR-Weak
Pex3	chr10	13243652	13272900	Gene_00969	3.5	3.6	4.5	2.4	2.4	3.4	4.8	3.5	6.3	2.4	2.1	3.2	0.44	4.39	0.07	AR	14.7	22.3	18.0	18.3	14.7	16.3	15.5	22.5	25.9	13.3	15.8	14.9	0.548139749	8.098151344	0.02	Weak	AR-Weak
Mcart1	chr4	45408937	45421618	Gene_17400	8.0	13.0	10.1	28.3	12.0	11.9	9.0	19.1	9.6	34.9	21.9	11.7	0.43	12.43	0.07	AR	36.3	37.6	62.5	58.1	45.2	46.0	35.4	41.6	65.4	41.5	40.4	42.2	0.494073437	12.03073363	0.05	Weak	AR-Weak
Zfp292	chr4	34750424	34830198	Gene_01852	5.2	7.2	9.6	6.1	4.9	6.8	5.9	9.0	8.1	7.7	6.1	7.3	0.45	6.93	0.07	AR	8.7	7.5	7.8	6.7	9.2	9.0	10.0	8.9	7.3	6.1	11.2	9.3	0.494732805	22.75164644	0.05	Weak	AR-Weak
NR_003270	chr4	131907847	131909548	Gene_08168	3.9	2.6	4.4	3.9	4.2	3.0	3.0	2.1	5.1	9.2	2.9	3.5	0.35	11.75	0.07	AR	13.5	19.7	28.1	17.2	22.6	17.9	8.8	16.1	22.3	23.5	22.4	14.1	0.589915641	13.07757314	0.02	Weak	AR-Weak
4631416L12Rik	chr3	62142698	62266143	Gene_02269	8.8	10.3	10.6	19.8	10.9	9.6	14.2	9.6	21.3	21.7	29.0	10.4	0.43	12.77	0.08	AR	18.2	18.2	41.0	19.6	24.8	10.0	18.5	22.1	39.0	16.7	10.3	14.9	0.526181012	9.67939128	0.02	Weak	AR-Weak
Hapln4	chr8	72607427	72614761	Gene_16274	2.6	1.2	1.2	1.7	7.2	2.6	2.0	0.6	0.3	2.4	1.3	1.8	0.33	17.35	0.08	AR	8.5	6.7	6.4	9.5	10.7	12.7	6.4	7.1	4.6	8.9	10.6	21.2	0.570441494	20.60771379	0.00	Weak	AR-Weak
Ugp2	chr11	21221146	21271204	Gene_04586	14.4	20.2	16.0	5.6	5.3	13.0	16.4	13.4	36.4	5.8	5.9	16.0	0.39	4.29	0.08	AR	150.7	318.0	315.3	262.8	210.9	281.2	154.8	375.7	352.1	240.0	162.8	133.6	0.583887837	9.216423379	0.03	Weak	AR-Weak
Ern1	chr11	106258933	106349110	Gene_21366	33.2	21.8	15.8	16.2	17.9	19.2	34.9	26.1	26.8	18.9	26.1	19.8	0.43	0.74	0.08	AR	42.1	24.7	29.6	26.4	39.2	35.0	48.8	23.1	22.7	29.8	37.2	33.1	0.519840802	22.43074906	0.04	Weak	AR-Weak
Esr1	chr10	5342779	5734495	Gene_14083	4.0	1.7	2.0	8.6	9.4	2.8	2.1	5.2	1.9	5.2	5.1	3.6	0.42	14.68	0.08	AR	12.8	7.8	14.7	32.0	14.7	15.1	10.4	6.9	17.8	30.5	17.3	26.2	0.532875832	15.82982645	0.03	Weak	AR-Weak
Pctk2	chr10	92623619	92729818	Gene_18770	5.8	8.0	6.3	6.5	4.6	6.9	8.0	6.5	7.4	6.2	5.2	6.7	0.43	3.40	0.08	AR	8.5	7.9	7.7	5.1	7.6	8.6	7.9	9.9	7.7	5.0	8.5	7.7	0.459823704	2.308386683	0.05	Weak	AR-Weak
AK148054	chr19	5842306	5845476	Gene_13769	2024.3	2735.8	1508.1	1947.4	5792.6	2516.3	2488.0	3000.7	1131.5	4981.2	5888.4	3056.3	0.44	16.20	0.08	AR	291.8	207.1	125.2	91.7	68.9	132.0	140.2	158.2	114.7	98.8	150.7	132.7	0.516847385	3.185013685	0.01	Weak	AR-Weak
Entpd5	chr12	85714806	85749979	Gene_17418	11.1	17.4	23.4	12.0	8.4	14.7	14.8	9.0	21.7	10.2	5.4	9.8	0.42	6.04	0.09	AR	155.2	358.6	230.1	212.6	224.6	196.6	157.6	383.8	393.9	186.8	194.7	157.9	0.511892333	8.443412885	0.04	Weak	AR-Weak
AK158055	chr6	35202731	35211997	Gene_02264	5.4	12.5	15.1	3.2	7.0	5.5	7.4	5.1	10.1	8.0	2.0	5.5	0.42	6.24	0.09	AR	107.2	199.7	197.5	240.5	134.4	164.6	102.9	233.0	218.0	186.7	102.3	160.2	0.535989025	10.23635843	0.04	Weak	AR-Weak
Sorbs2	chr8	46593148	46913258	Gene_01726	19.4	16.5	9.3	19.6	11.2	17.9	19.3	17.9	12.3	13.1	16.4	20.8	0.43	22.24	0.09	AR	26.7	22.4	18.8	30.0	28.4	29.9	25.3	19.3	21.9	24.0	25.8	29.3	0.705121775	20.15684436	0.01	Weak	AR-Weak
Cul4a	chr8	13105742	13147776	Gene_06550	11.9	12.2	15.0	11.2	10.2	12.6	12.9	11.2	14.0	12.9	8.1	10.6	0.41	5.91	0.09	AR	72.1	103.1	114.9	118.4	106.2	103.0	73.1	104.0	123.1	102.6	90.6	93.4	0.616288848	12.26119638	0.01	Weak	AR-Weak
ire1	chr11	106258933	106349110	Gene_16920	33.9	22.3	16.4	17.2	17.9	18.4	36.6	27.1	25.4	19.6	26.2	18.5	0.41	0.98	0.09	AR	52.3	30.0	34.9	32.4	48.3	39.9	56.2	28.0	27.5	34.2	45.8	39.4	0.513109486	22.34623563	0.05	Weak	AR-Weak
Ankrd46	chr15	36407422	36426506	Gene_21189	7.8	6.4	7.4	6.4	7.9	7.9	7.4	7.7	5.8	7.9	8.9	7.7	0.41	18.67	0.09	AR	65.3	47.4	47.0	44.8	55.2	65.0	60.3	47.9	52.3	40.1	55.4	63.1	0.789137873	23.41741477	0.00	Weak	AR-Weak
Uckl1	chr2	181303858	181316678	Gene_02072	9.9	9.7	9.5	9.0	10.4	11.9	11.1	11.0	8.1	8.9	8.9	9.2	0.42	22.83	0.09	AR	19.3	19.6	16.6	15.0	15.8	21.1	18.1	21.7	16.4	14.1	18.3	23.1	0.616266728	1.270554722	0.02	Weak	AR-Weak
Tns3	chr11	8331654	8564538	Gene_16289	4.6	5.4	6.3	6.0	4.8	4.8	4.7	5.7	4.7	5.2	5.0	4.9	0.42	8.59	0.09	AR	12.6	17.8	16.6	19.3	15.2	11.4	12.1	19.2	14.8	20.5	16.7	13.9	0.561010281	11.88462372	0.03	Weak	AR-Weak
Sult1d1	chr5	87983674	87997984	Gene_21373	0.9	2.4	3.1	10.2	0.8	3.3	2.9	2.7	11.1	7.3	10.2	4.2	0.43	11.85	0.09	AR	132.5	150.0	274.5	206.6	187.6	157.2	101.5	155.1	195.7	204.5	142.8	178.1	0.570853425	12.65027822	0.02	Weak	AR-Weak
BC053994	chr2	146067878	146174294	Gene_03457	13.2	14.1	19.0	15.3	7.5	14.2	12.5	11.6	18.2	17.2	14.4	12.2	0.41	8.62	0.09	AR	18.9	28.5	28.2	26.4	20.1	19.5	16.9	25.7	27.1	25.0	20.1	17.6	0.870570305	10.14644968	0.00	Weak	AR-Weak
Hrsp12	chr15	34413891	34424945	Gene_14751	16.4	23.6	15.2	10.2	13.9	27.6	24.3	40.3	22.1	17.7	7.5	31.5	0.40	1.45	0.09	AR	1154.9	1674.2	1777.8	1728.8	1537.9	1400.5	1064.2	1726.6	1721.9	1403.1	1438.5	1214.9	0.641295722	11.01584983	0.01	Weak	AR-Weak
AK162063	chr13	91852867	91881433	Gene_05502	4.7	8.4	10.4	10.9	5.2	5.8	6.7	8.1	8.3	8.6	8.8	9.2	0.41	9.88	0.09	AR	5.5	7.6	6.5	5.7	6.8	6.1	4.6	8.6	9.1	6.7	5.6	4.8	0.483533511	9.464189595	0.05	Weak	AR-Weak
Reps1	chr10	17775809	17844939	Gene_06880	5.1	6.4	6.1	6.8	3.9	4.4	5.0	6.2	4.3	5.3	3.6	4.7	0.42	6.08	0.09	AR	14.8	15.8	11.2	9.8	10.7	13.7	13.7	12.7	11.2	9.4	10.6	12.9	0.851638774	2.682446504	0.00	Weak	AR-Weak
Mccc2	chr13	100718486	100785594	Gene_09078	6.1	8.7	7.7	6.7	5.4	7.4	6.9	6.8	6.6	5.8	4.3	7.3	0.40	3.49	0.09	AR	42.9	59.6	59.1	47.1	48.8	46.5	46.7	70.7	63.9	52.1	50.3	46.1	0.608014451	8.654970298	0.01	Weak	AR-Weak
Samd9l	chr6	3322259	3349492	Gene_17465	3.1	4.5	6.3	2.5	2.4	4.1	3.8	3.3	7.9	3.0	2.0	3.5	0.39	6.13	0.10	AR	22.4	16.1	22.0	12.1	11.7	12.4	17.0	24.0	24.0	7.4	14.1	9.9	0.593540178	6.353459299	0.03	Weak	AR-Weak
Dpp4	chr2	62169795	62250139	Gene_05299	10.5	14.4	15.6	8.3	7.2	14.0	14.1	12.4	20.6	9.4	7.9	13.1	0.40	4.38	0.10	AR	56.7	82.0	82.5	86.1	74.0	77.4	60.5	82.5	84.8	82.0	75.2	71.4	0.616787967	12.04531083	0.01	Weak	AR-Weak
AK215842	chr19	5843982	5845008	Gene_18283	2290.0	3046.1	1607.3	2142.7	6294.1	2579.2	2847.2	3266.5	1121.0	5151.1	6331.3	3236.0	0.41	16.34	0.10	AR	228.7	185.1	125.2	81.3	61.8	120.2	131.9	139.5	105.2	102.0	146.6	116.7	0.503533612	3.446500935	0.03	Weak	AR-Weak
Vtn	chr11	78312787	78315826	Gene_11626	30.6	24.8	20.1	27.6	44.8	33.1	40.8	31.5	14.9	40.8	41.3	27.4	0.41	18.06	0.10	AR	4536.1	2405.1	2648.2	3232.9	2976.8	3145.9	4567.8	2552.3	2336.7	3158.7	3301.1	4224.5	0.508051881	23.0208406	0.04	Weak	AR-Weak
Flame-3	chr7	25987858	26004878	Gene_17399	4.2	4.2	6.8	5.2	3.2	2.9	3.4	3.2	3.1	6.6	4.6	3.3	0.40	10.33	0.10	AR	19.7	31.5	22.0	21.2	17.7	15.8	13.7	33.3	18.6	17.5	13.9	16.7	0.513996011	7.234979829	0.02	Weak	AR-Weak
Trim65	chr11	115985595	115992442	Gene_05113	5.7	4.2	3.4	5.6	6.4	5.2	5.0	3.0	2.3	5.6	5.5	3.4	0.41	17.20	0.10	AR	3.1	4.3	5.4	6.2	4.9	4.8	3.8	5.6	4.9	8.6	6.5	5.4	0.591477813	14.57635752	0.01	Weak	AR-Weak
sox-13	chr1	135278876	135287222	Gene_02604	4.3	3.9	8.0	13.6	6.3	6.6	3.5	3.7	2.2	9.5	3.4	4.1	0.38	12.51	0.10	AR	9.2	6.5	4.2	4.2	5.5	4.6	7.2	5.9	3.9	5.4	6.2	6.0	0.494117551	1.322567201	0.04	Weak	AR-Weak
Dcxr	chr11	120585859	120588595	Gene_15960	13.0	15.0	19.6	16.7	8.9	14.0	15.7	13.7	12.0	14.8	9.0	8.0	0.40	6.49	0.10	AR	79.7	114.5	118.4	100.3	112.5	80.9	70.0	112.5	116.6	108.1	114.8	82.5	0.62723101	11.79396797	0.02	Weak	AR-Weak
AK197973	chr19	5844338	5844633	Gene_20196	2604.0	3503.1	1717.0	2521.5	7071.6	2945.9	3168.1	3688.5	1046.8	5795.9	7292.3	3360.9	0.41	16.32	0.10	AR	251.6	225.2	116.4	91.5	47.4	116.0	142.7	144.6	97.3	103.4	148.9	145.9	0.515999572	3.285915737	0.03	Weak	AR-Weak
Hsp90ab1	chr17	45704726	45710210	Gene_08715	18.1	9.0	11.4	16.2	14.4	26.4	25.7	8.3	14.2	39.7	28.4	29.8	0.39	17.25	0.11	AR	825.8	785.9	723.8	955.5	880.8	903.7	712.6	742.6	737.7	1055.9	1080.4	812.2	0.636427174	17.10845423	0.01	Weak	AR-Weak
Pnpla2	chr7	148641105	148645993	Gene_11513	3.1	4.0	5.2	7.4	2.3	3.6	4.3	4.6	3.6	5.1	3.9	2.9	0.37	9.35	0.11	AR	61.9	70.0	61.4	46.3	50.3	45.2	51.4	78.5	69.8	47.4	51.8	46.8	0.721599503	6.845794927	0.01	Weak	AR-Weak
Qscn6	chr1	157648576	157660029	Gene_03220	31.5	7.5	7.8	18.5	24.4	13.8	15.8	8.5	9.1	12.7	74.5	14.2	0.31	17.09	0.11	AR	75.0	29.9	25.8	28.3	39.1	29.8	70.2	25.7	26.4	32.7	48.9	52.1	0.485343726	23.80141344	0.05	Weak	AR-Weak
Abcb10	chr8	126476358	126507022	Gene_18323	3.9	5.3	4.6	6.1	5.3	6.6	5.3	5.8	4.0	6.9	7.1	6.8	0.41	16.58	0.11	AR	39.0	34.0	28.1	32.5	41.6	36.0	36.4	33.1	26.7	28.9	41.2	38.3	0.717534129	21.83307789	0.01	Weak	AR-Weak
AK050336	chr8	130979384	131012012	Gene_15281	38.9	17.9	15.1	7.3	29.7	18.5	37.6	33.0	28.2	6.3	29.5	19.5	0.40	23.82	0.11	AR	102.7	26.9	31.7	31.7	28.7	43.2	66.3	43.4	15.8	37.8	45.4	104.1	0.550638443	23.91455064	0.01	Weak	AR-Weak
Sox13	chr1	135278876	135320789	Gene_03304	4.0	3.6	6.8	11.8	5.6	5.7	3.3	3.3	2.0	8.7	3.1	3.4	0.37	12.51	0.11	AR	8.1	5.7	3.8	4.2	4.7	4.3	6.4	5.6	3.6	5.0	5.4	5.2	0.477570626	1.605100891	0.04	Weak	AR-Weak
Sqrdl	chr2	122591124	122635287	Gene_15506	4.0	8.0	7.4	4.9	5.3	6.5	5.3	10.0	8.4	5.1	5.5	6.4	0.39	5.34	0.11	AR	96.7	154.8	190.5	162.6	172.0	140.2	87.6	183.2	181.1	142.1	163.1	127.1	0.527516083	12.10033101	0.03	Weak	AR-Weak
Tex2	chr11	106363452	106474244	Gene_03733	18.1	17.3	10.2	16.7	17.3	18.9	19.7	15.7	8.8	12.7	9.6	13.9	0.40	22.66	0.11	AR	125.2	117.4	88.7	114.2	118.6	137.5	122.2	112.9	112.1	107.0	120.0	123.4	0.684832026	22.75401515	0.00	Weak	AR-Weak
D630039A03Rik	chr4	57921255	57929136	Gene_07201	2.8	6.9	6.7	2.6	4.9	4.3	5.7	6.0	3.9	2.3	3.0	2.9	0.39	3.86	0.11	AR	22.7	18.6	18.7	9.1	19.4	18.4	28.6	26.5	14.8	12.5	22.7	19.2	0.551610225	1.882080588	0.03	Weak	AR-Weak
LOC382044	chr8	95580625	95603916	Gene_07864	1.5	9.0	13.0	15.2	6.5	14.3	8.3	7.5	17.4	22.9	16.0	18.4	0.40	12.90	0.11	AR	41.1	70.0	157.2	218.0	91.2	63.1	47.7	78.9	77.9	205.7	99.9	139.9	0.595660261	14.08905016	0.02	Weak	AR-Weak
Nfyb	chr10	82211444	82226886	Gene_00704	4.9	5.1	4.3	3.5	4.6	5.9	7.1	6.5	7.2	4.2	4.1	6.6	0.39	0.99	0.11	AR	30.2	28.2	18.9	20.1	26.5	25.0	29.8	29.9	22.8	19.3	23.7	31.6	0.777358234	1.270484696	0.00	Weak	AR-Weak
Inhba	chr13	16106283	16119044	Gene_01173	9.2	5.3	2.8	1.4	8.1	3.8	5.3	3.1	1.7	1.8	6.1	4.1	0.40	21.47	0.11	AR	14.6	4.4	8.2	10.9	10.0	26.2	27.4	5.9	7.1	9.5	12.9	16.9	0.569375718	22.65106056	0.02	Weak	AR-Weak
1300018I17Rik	chr8	125766255	125778076	Gene_16057	5.2	5.9	6.7	8.3	5.2	6.1	6.3	5.5	5.1	8.8	7.0	5.1	0.39	12.13	0.11	AR	5.7	10.2	9.8	10.9	10.0	10.1	7.9	9.3	10.0	11.1	9.4	10.3	0.471468504	14.15498889	0.02	Weak	AR-Weak
Parp3	chr9	106372683	106378982	Gene_08299	8.3	7.9	6.7	5.6	6.4	7.3	9.9	6.9	6.0	7.5	4.9	4.7	0.39	1.87	0.11	AR	27.3	27.2	19.7	22.7	18.1	23.7	23.9	25.9	23.7	17.2	16.6	26.5	0.666779573	3.523945843	0.01	Weak	AR-Weak
Senp6	chr9	79914709	79992587	Gene_17590	6.7	6.3	5.8	4.4	4.1	6.6	7.2	7.5	9.3	5.7	5.5	7.3	0.38	2.79	0.11	AR	21.3	16.9	15.9	18.5	17.0	20.9	25.1	17.9	15.8	15.7	18.3	18.9	0.616124498	0.355950971	0.01	Weak	AR-Weak
Orc5l	chr5	21992306	22056149	Gene_00344	4.4	4.8	4.4	2.2	2.7	4.5	5.6	3.9	7.8	2.5	1.6	5.4	0.38	2.80	0.12	AR	18.7	22.3	19.5	17.8	14.6	20.6	19.7	20.8	20.4	18.1	15.5	15.9	0.69134658	6.203477636	0.01	Weak	AR-Weak
Cpb2	chr14	75642093	75683353	Gene_05763	15.6	9.0	8.9	10.9	17.9	12.7	12.6	9.9	16.6	10.5	33.8	14.3	0.32	16.91	0.12	AR	760.2	424.3	450.1	492.4	437.2	485.2	798.3	428.7	443.0	433.9	467.2	703.7	0.509765223	0.551248221	0.04	Weak	AR-Weak
BC006662	chr14	123215444	123312357	Gene_06147	16.5	14.6	8.8	13.2	14.1	14.5	14.3	19.1	12.0	13.5	10.3	17.4	0.38	23.61	0.12	AR	130.4	108.3	94.9	111.3	123.8	140.7	118.2	105.3	87.9	100.6	132.7	131.0	0.906700721	21.84059038	0.00	Weak	AR-Weak
Slc2a2	chr3	28596898	28627251	Gene_17829	15.8	33.0	52.0	23.0	11.6	24.3	29.0	13.1	43.8	15.1	6.8	21.6	0.38	6.25	0.12	AR	128.6	480.9	419.1	363.3	293.4	343.1	104.5	440.5	437.6	320.5	214.6	219.9	0.514530301	10.16965144	0.05	Weak	AR-Weak
Nek4	chr14	31764673	31800587	Gene_05340	3.5	3.9	2.4	2.5	4.2	4.7	5.9	6.4	2.8	3.8	2.9	3.7	0.37	23.94	0.12	AR	12.2	7.9	7.2	7.8	8.8	13.3	9.2	8.0	7.9	9.0	8.9	9.1	0.529250909	22.84746198	0.01	Weak	AR-Weak
Npps2	chr15	54682949	54695626	Gene_09694	2.5	8.2	11.0	7.4	2.1	5.2	9.8	5.9	8.0	4.2	4.0	5.7	0.38	5.81	0.12	AR	47.1	69.1	87.5	81.0	54.3	73.4	54.9	62.5	69.5	94.3	53.9	48.9	0.555421207	11.83325432	0.03	Weak	AR-Weak
5031439G07Rik	chr15	84776149	84818401	Gene_13268	3.4	3.6	6.3	3.5	3.0	3.0	3.8	3.8	2.9	2.4	2.6	2.7	0.31	5.56	0.12	AR	21.3	38.8	29.5	26.0	29.2	24.6	20.4	40.3	34.2	22.1	19.5	17.8	0.532961074	8.162090796	0.03	Weak	AR-Weak
Adar	chr3	89518981	89557365	Gene_00955	8.6	13.8	8.8	8.2	8.0	8.3	9.2	10.8	6.4	9.3	7.5	6.6	0.34	3.98	0.12	AR	17.6	11.5	13.0	11.9	9.7	12.6	19.0	13.8	10.6	9.6	11.4	12.2	0.584585978	2.546091566	0.01	Weak	AR-Weak
Tpst1	chr5	130549195	130611599	Gene_18974	3.3	4.7	3.4	10.3	7.1	4.6	3.2	4.5	2.7	4.9	4.7	5.5	0.34	14.33	0.13	AR	37.4	26.7	34.4	40.9	37.5	37.2	37.7	23.6	23.6	47.1	39.6	36.5	0.506388778	18.23131843	0.04	Weak	AR-Weak
Slco1a4	chr6	141753960	141804692	Gene_08069	1.4	5.1	5.5	4.0	1.4	4.9	4.7	8.7	6.9	1.1	1.2	6.0	0.38	4.18	0.13	AR	8.5	64.7	61.1	51.2	57.0	35.0	9.1	76.0	49.2	62.4	39.6	23.5	0.52835972	11.34973734	0.04	Weak	AR-Weak
Dedd2	chr7	25987858	26004878	Gene_07551	4.5	4.5	6.6	5.3	3.6	3.1	3.8	3.1	3.3	6.7	4.6	3.2	0.37	10.38	0.13	AR	18.8	29.2	20.6	19.4	17.1	14.0	13.0	30.7	18.1	15.8	13.6	15.6	0.529069086	7.254275222	0.02	Weak	AR-Weak
AK002723	chr17	27154995	27159462	Gene_18492	9.7	5.1	6.7	10.6	12.6	9.6	9.0	9.4	5.1	14.6	10.5	6.6	0.36	15.55	0.13	AR	9.7	7.8	21.0	15.9	24.6	11.7	15.3	13.6	17.3	18.4	20.3	11.7	0.528279426	14.97199103	0.04	Weak	AR-Weak
Tmem147	chr7	31512719	31514553	Gene_04449	6.5	8.8	4.8	8.2	9.9	11.4	7.5	6.2	5.8	8.3	6.3	8.2	0.36	18.66	0.13	AR	209.4	137.2	123.2	116.4	158.1	141.6	168.8	144.1	153.8	125.4	132.4	146.2	0.465368258	1.523424245	0.04	Weak	AR-Weak
Sf3b3	chr8	113334391	113370703	Gene_21371	8.2	8.1	7.7	5.2	6.3	8.3	9.1	8.2	11.1	7.4	6.2	9.0	0.36	2.57	0.13	AR	22.2	16.2	15.7	17.7	16.3	20.2	24.7	17.5	15.7	15.9	15.2	20.2	0.643574765	0.837153328	0.01	Weak	AR-Weak
mKIAA1272	chr2	146067878	146213441	Gene_10434	12.8	13.4	18.7	14.3	7.4	14.5	12.2	11.5	19.6	16.9	14.0	12.7	0.36	8.58	0.13	AR	15.1	22.5	23.0	22.3	16.6	15.7	14.1	20.7	21.5	20.1	16.5	14.4	0.876831175	10.37984585	0.00	Weak	AR-Weak
Ddx17	chr15	79358125	79377171	Gene_13219	53.7	65.6	60.8	63.7	50.8	57.2	85.7	79.6	76.5	74.9	49.8	59.6	0.36	5.14	0.14	AR	86.2	75.7	63.0	82.0	78.0	91.6	81.5	81.0	60.5	71.6	89.9	85.5	0.694240491	22.14420319	0.00	Weak	AR-Weak
Mtap7d1	chr4	125909411	125933527	Gene_05583	4.3	3.5	2.9	5.0	6.9	2.9	4.4	2.9	1.8	6.0	6.6	2.0	0.37	15.18	0.14	AR	38.3	20.7	20.2	24.8	22.1	25.5	36.8	20.6	21.0	25.8	24.0	34.6	0.494841863	23.80419784	0.05	Weak	AR-Weak
Ankrd15	chr19	25311691	25508986	Gene_06061	12.7	20.8	16.6	16.4	17.1	14.2	20.3	23.7	13.2	14.9	10.5	13.2	0.36	4.16	0.14	AR	40.3	36.1	22.9	32.9	37.7	39.6	40.1	34.1	33.0	38.5	43.6	39.1	0.572210083	21.77667505	0.01	Weak	AR-Weak
Bptf	chr11	106894394	106993236	Gene_18920	7.4	8.7	8.1	7.8	6.7	7.2	8.9	9.9	6.3	8.8	6.4	7.1	0.35	4.34	0.14	AR	12.3	11.2	9.1	10.7	10.8	11.7	13.1	10.2	9.4	8.5	11.7	10.5	0.604946568	0.129151068	0.02	Weak	AR-Weak
mKIAA1380	chr10	66558872	66719068	Gene_10061	13.7	19.9	14.5	14.0	11.2	19.7	21.2	19.8	20.8	14.6	14.1	21.8	0.36	1.53	0.15	AR	16.7	16.1	16.0	20.0	17.1	20.7	14.4	15.5	14.8	20.7	22.7	18.9	0.622090283	17.87544717	0.02	Weak	AR-Weak
Bbox1	chr2	110105239	110145882	Gene_01749	7.6	16.2	19.0	6.7	4.7	15.8	13.5	14.0	30.0	7.8	5.3	15.5	0.33	5.10	0.15	AR	214.1	358.5	348.8	316.4	317.3	289.7	208.6	353.7	388.4	265.5	251.1	204.6	0.576422419	10.12920157	0.03	Weak	AR-Weak
Ugt1a7c	chr1	89991575	90116577	Gene_06624	9.0	19.0	36.3	19.3	16.2	24.5	13.9	13.2	31.1	27.6	15.6	22.6	0.35	10.15	0.15	AR	336.1	766.6	744.1	626.8	666.3	566.3	338.5	863.7	782.7	687.9	651.1	457.5	0.542441277	11.07566647	0.03	Weak	AR-Weak
Qsox1	chr1	157625284	157660029	Gene_08796	32.2	7.8	7.1	16.5	27.5	11.6	14.7	9.1	9.2	14.0	70.1	11.6	0.30	16.99	0.15	AR	507.4	204.5	151.4	185.9	251.4	202.1	462.3	153.2	171.0	169.8	304.9	364.4	0.553670625	23.92984708	0.02	Weak	AR-Weak
Nostrin	chr2	68973903	69027383	Gene_17757	3.3	6.0	5.3	3.1	4.0	4.9	4.5	7.6	5.1	3.7	3.0	6.6	0.34	3.02	0.15	AR	25.4	21.7	17.5	16.8	15.3	25.6	20.9	17.8	16.2	18.2	17.1	23.2	0.642632198	0.873555129	0.02	Weak	AR-Weak
Zfr	chr15	12047607	12114218	Gene_09118	12.9	13.0	11.6	11.2	11.6	15.8	16.4	14.5	16.6	12.1	10.9	15.8	0.34	0.57	0.15	AR	34.7	31.3	43.0	52.9	42.5	45.2	37.6	36.5	41.5	48.5	39.7	39.1	0.625616389	15.24106808	0.01	Weak	AR-Weak
AW124722	chr15	85662773	85688163	Gene_02750	7.0	13.9	11.4	13.9	7.5	9.5	8.4	12.8	7.3	14.5	5.3	7.4	0.34	7.78	0.16	AR	60.6	75.7	89.8	94.0	66.1	75.5	62.6	75.3	81.4	73.2	67.7	59.7	0.627296312	11.28381583	0.01	Weak	AR-Weak
Sqstm1	chr11	50013653	50024292	Gene_03429	20.9	29.1	28.2	26.8	25.0	25.3	29.9	35.7	23.5	28.9	20.7	22.0	0.33	5.53	0.16	AR	458.4	442.0	303.8	343.1	368.8	435.3	477.7	441.9	350.0	371.3	411.7	471.5	0.823089059	0.803040529	0.00	Weak	AR-Weak
Bche	chr3	73439730	73512337	Gene_19489	2.1	4.9	5.0	2.1	2.2	3.7	2.9	4.9	7.2	2.6	2.3	5.0	0.33	5.43	0.16	AR	47.1	122.1	117.0	135.1	126.7	103.5	48.3	126.6	141.7	106.8	100.1	76.7	0.576140455	12.23709765	0.02	Weak	AR-Weak
Med27	chr2	29202355	29380308	Gene_14037	6.6	6.7	6.3	6.4	7.2	7.0	6.1	6.6	5.4	5.0	5.5	7.2	0.33	21.98	0.16	AR	5.3	3.8	4.5	4.4	5.9	6.6	5.9	4.2	5.3	3.8	4.8	8.0	0.580808371	22.16602192	0.02	Weak	AR-Weak
Llgl2	chr11	115685371	115717094	Gene_04806	6.1	7.1	3.7	6.0	4.4	7.9	7.6	6.6	3.0	6.2	3.4	5.2	0.33	23.77	0.16	AR	16.0	15.2	11.3	15.6	19.7	15.2	14.9	13.0	12.6	19.4	18.9	19.5	0.640197331	19.19645952	0.02	Weak	AR-Weak
Hsp110	chr5	150416861	150438890	Gene_19895	6.9	1.8	1.8	4.0	5.8	6.4	8.4	1.1	5.4	10.3	8.4	5.0	0.34	17.31	0.16	AR	18.5	10.7	22.6	42.2	23.3	20.2	20.4	13.3	20.7	47.7	22.0	18.7	0.556947167	14.85972974	0.00	Weak	AR-Weak
EG624219	chr9	21639953	21641791	Gene_14756	75.2	114.1	42.1	4.8	94.1	116.4	164.5	89.3	103.1	104.8	5.1	99.8	0.34	0.50	0.16	AR	175.3	160.3	158.3	166.7	330.7	264.5	260.0	264.7	93.7	130.0	182.7	301.3	0.511055549	22.38805136	0.05	Weak	AR-Weak
Rarres2	chr6	48519696	48522669	Gene_15027	13.9	19.5	20.9	19.2	14.6	20.1	21.3	18.0	18.2	8.2	5.8	14.7	0.33	3.50	0.16	AR	757.4	1009.3	1140.4	1013.9	970.2	995.2	714.4	1044.0	1111.2	1023.4	972.6	852.2	0.633701481	11.86415313	0.01	Weak	AR-Weak
BC031353	chr9	74800690	74879892	Gene_01474	44.4	80.3	61.0	106.5	53.5	72.8	52.3	49.4	69.6	88.8	63.7	74.1	0.33	12.15	0.16	AR	34.2	50.1	50.3	71.0	45.5	47.5	36.1	40.0	54.0	88.6	43.7	43.7	0.595182092	13.51350199	0.00	Weak	AR-Weak
0610030E20Rik	chr6	72297336	72300611	Gene_17680	8.1	10.5	9.1	6.6	9.3	11.3	9.5	12.6	7.7	8.5	6.3	7.8	0.33	2.08	0.17	AR	40.8	29.5	24.8	28.9	26.7	37.1	34.2	34.6	24.5	24.1	34.9	30.5	0.633146954	0.464023158	0.02	Weak	AR-Weak
Ablim1	chr19	57107753	57389409	Gene_06483	4.2	4.1	2.8	4.5	4.8	6.0	5.0	6.6	2.7	2.8	3.2	4.2	0.32	22.94	0.18	AR	14.5	8.8	9.2	12.9	10.9	14.1	10.2	10.7	9.8	10.0	11.0	17.4	0.487519867	21.85922162	0.04	Weak	AR-Weak
Cyp2b9	chr7	26958427	26995679	Gene_10282	4.3	18.8	46.0	0.0	0.1	22.1	5.3	0.2	79.2	0.0	0.2	0.3	0.30	7.14	0.18	AR	0.5	410.2	392.4	277.5	416.9	166.6	0.8	529.7	627.2	199.1	100.7	67.1	0.528111159	10.14179469	0.04	Weak	AR-Weak
Exod1	chr7	126927361	126937481	Gene_16945	3.5	3.9	5.5	3.6	1.3	3.0	4.6	2.3	7.4	2.5	2.6	3.7	0.31	5.98	0.18	AR	35.9	42.1	46.2	38.0	47.4	29.3	32.6	45.9	51.7	36.1	31.2	29.5	0.559972548	9.727046338	0.03	Weak	AR-Weak
Ptprf	chr4	117880817	117964002	Gene_21245	13.5	21.3	9.7	12.1	17.2	18.7	18.1	23.7	5.9	14.3	11.0	16.0	0.32	23.67	0.18	AR	104.5	98.3	78.5	83.9	73.0	108.8	111.3	93.7	67.8	80.9	83.5	110.3	0.784357584	0.863907837	0.00	Weak	AR-Weak
Notch1	chr2	26313544	26359157	Gene_09186	6.7	8.2	7.1	5.3	5.6	7.7	9.7	6.5	3.8	7.3	3.8	5.6	0.32	1.24	0.18	AR	6.1	7.2	5.1	9.8	9.5	6.6	5.7	7.4	5.5	8.8	11.6	8.7	0.572610301	17.44031071	0.03	Weak	AR-Weak
Jmjd1c	chr10	66648497	66719068	Gene_17318	14.0	21.0	16.1	15.3	11.8	21.4	23.1	22.3	22.3	16.5	15.2	23.9	0.31	1.69	0.18	AR	20.3	19.0	19.1	24.9	21.1	24.2	17.4	18.4	18.0	24.8	27.0	22.4	0.682021683	17.60583281	0.01	Weak	AR-Weak
Ptch1	chr13	63609643	63666828	Gene_07217	5.9	4.0	4.3	6.5	5.1	5.7	6.8	5.2	6.1	7.4	18.1	5.4	0.24	15.88	0.18	AR	11.9	14.4	16.6	16.2	12.8	12.2	10.4	14.6	15.5	14.0	12.2	11.6	0.834259963	10.86599013	0.00	Weak	AR-Weak
Itih3	chr14	31721759	31736728	Gene_00512	159.0	84.7	45.3	130.4	338.2	98.6	173.4	213.2	29.6	174.9	302.5	123.6	0.32	17.37	0.18	AR	1374.2	417.7	443.4	729.3	573.8	638.7	1316.0	426.1	408.3	638.1	714.1	1372.8	0.501063475	23.36199161	0.05	Weak	AR-Weak
Als2cl	chr9	110782677	110803028	Gene_08605	18.6	18.3	8.3	13.3	15.7	17.0	23.3	13.6	8.9	17.9	15.4	12.1	0.32	22.02	0.18	AR	16.2	18.7	16.1	25.9	22.4	17.9	16.5	16.7	18.7	22.6	23.6	17.8	0.719187077	15.72860612	0.00	Weak	AR-Weak
notch1	chr2	26320869	26322314	Gene_14051	5.3	7.4	5.3	2.9	4.4	5.4	7.3	5.1	2.5	6.2	2.3	3.1	0.31	2.21	0.18	AR	6.1	7.2	5.1	9.8	9.5	6.6	5.7	7.4	5.5	8.8	11.6	8.7	0.572610301	17.44031071	0.03	Weak	AR-Weak
Indol1	chr8	25642925	25686805	Gene_15147	11.7	14.0	14.7	28.2	13.6	20.9	16.6	16.9	14.2	19.6	22.8	13.5	0.31	13.73	0.19	AR	105.1	105.1	134.5	150.7	108.1	111.9	81.6	83.7	98.9	126.3	120.1	119.5	0.513387465	15.08368343	0.04	Weak	AR-Weak
Sh2b3	chr5	122267223	122286810	Gene_00831	12.9	20.8	18.8	16.1	13.2	14.8	13.6	18.9	10.5	15.7	12.3	12.2	0.31	5.82	0.19	AR	13.5	18.1	23.2	20.0	14.1	13.7	14.5	19.4	16.3	18.8	14.2	13.7	0.718660309	10.23816847	0.00	Weak	AR-Weak
Nadk	chr4	154936512	154965100	Gene_18453	9.1	14.4	14.9	20.6	12.1	15.2	13.6	11.6	13.2	21.7	9.5	13.8	0.31	11.30	0.19	AR	121.7	168.9	164.1	179.8	175.8	162.8	113.0	172.0	200.4	171.6	149.9	152.9	0.53783541	12.4970511	0.02	Weak	AR-Weak
Ddhd2	chr8	26835817	26864885	Gene_12645	6.5	6.2	7.5	4.6	5.8	5.6	6.7	6.9	8.3	8.4	5.2	6.3	0.31	6.49	0.19	AR	11.7	20.6	19.2	21.2	17.3	17.2	12.3	22.6	26.3	12.8	11.9	11.9	0.50021772	9.54107578	0.05	Weak	AR-Weak
DQ703566	chr2	37426727	37428630	Gene_00480	7.8	9.4	10.8	9.3	9.3	8.4	10.3	11.6	8.4	13.0	9.0	6.2	0.31	8.61	0.19	AR	8.6	9.1	8.1	6.4	9.0	9.8	8.4	10.6	5.4	5.3	8.0	9.1	0.50639149	1.050936209	0.05	Weak	AR-Weak
Rnf213	chr11	119328535	119348729	Gene_06731	9.0	16.8	11.1	10.7	9.4	10.0	11.1	13.2	8.6	11.7	10.3	8.8	0.29	5.05	0.20	AR	44.5	20.6	24.8	24.6	16.5	22.8	35.8	26.4	19.2	19.7	17.4	25.7	0.480887599	2.635727037	0.03	Weak	AR-Weak
Rnf43	chr11	87476223	87549041	Gene_05792	10.5	19.0	20.1	7.3	11.3	15.6	17.5	10.5	18.9	16.2	3.2	12.7	0.30	4.89	0.20	AR	16.9	23.0	16.7	12.9	12.5	14.8	13.6	22.2	11.5	11.2	14.4	16.0	0.485059513	4.593567	0.04	Weak	AR-Weak
Atp11a	chr8	12757015	12868728	Gene_16632	10.3	6.4	3.8	6.5	18.5	6.9	12.2	9.5	2.3	6.6	19.2	5.3	0.31	18.25	0.20	AR	32.2	7.6	6.8	13.0	12.2	17.1	30.9	8.1	7.3	13.4	16.0	47.5	0.572705076	23.03778829	0.01	Weak	AR-Weak
Zbtb39	chr10	127176593	127184395	Gene_09491	4.6	6.4	5.6	5.6	5.6	4.1	4.2	6.8	4.0	5.4	4.9	3.2	0.30	7.59	0.20	AR	8.3	6.7	7.5	8.2	8.9	8.4	9.4	7.9	7.7	7.4	10.0	10.2	0.620837575	20.91977228	0.01	Weak	AR-Weak
AK087624	chr5	149818807	149824352	Gene_06504	2.3	2.7	8.6	0.8	2.6	2.5	3.9	1.8	7.8	2.3	0.5	2.5	0.31	6.65	0.20	AR	3.5	11.6	11.2	7.6	6.4	7.0	1.9	10.5	8.7	7.0	4.1	5.5	0.524162529	9.552432159	0.04	Weak	AR-Weak
Fkbp4	chr6	128380124	128388649	Gene_04535	8.6	6.9	6.4	8.3	10.9	11.9	8.8	3.1	4.7	15.8	7.0	6.7	0.30	16.18	0.20	AR	186.5	171.4	183.7	235.2	236.7	218.1	175.0	167.3	182.6	257.9	249.9	220.3	0.915842073	17.2229017	0.00	Weak	AR-Weak
Phb2	chr6	124662306	124666963	Gene_10509	5.2	4.6	6.8	6.4	6.7	4.4	7.8	5.3	7.8	9.0	4.1	4.5	0.30	9.56	0.20	AR	207.3	271.6	265.8	238.2	221.5	209.4	180.4	276.5	284.7	243.4	222.0	202.6	0.762799835	9.850356774	0.00	Weak	AR-Weak
Thrap3	chr4	125841326	125879954	Gene_09772	7.4	7.1	7.8	5.6	6.3	8.6	9.5	8.9	11.2	6.9	6.2	8.4	0.29	2.91	0.20	AR	50.3	41.9	34.8	35.0	33.3	38.1	50.9	44.8	32.6	29.2	36.0	37.3	0.805270114	2.625084475	0.00	Weak	AR-Weak
Samm50	chr15	84022662	84044733	Gene_18077	6.7	7.0	6.9	6.6	7.6	6.9	6.1	8.5	8.9	7.3	5.4	6.6	0.30	7.02	0.20	AR	70.8	98.4	93.2	81.8	82.5	79.0	64.6	86.1	101.3	89.9	83.5	74.5	0.628998575	10.84383999	0.01	Weak	AR-Weak
Hlf	chr11	90197848	90252231	Gene_05892	3.6	8.6	12.4	8.1	7.4	8.5	6.9	6.8	8.6	13.6	3.7	8.6	0.30	9.83	0.21	AR	25.0	49.0	43.5	45.4	39.8	35.7	23.2	50.3	41.6	43.2	33.9	34.9	0.495268549	11.00594695	0.05	Weak	AR-Weak
Pcdh1	chr18	38349198	38369416	Gene_05386	14.3	18.3	11.6	15.1	12.2	13.6	15.1	22.6	5.9	12.9	7.7	9.3	0.30	2.84	0.21	AR	77.3	46.0	44.1	47.5	54.9	52.2	76.8	45.9	34.2	52.6	61.7	55.8	0.502488651	23.34346052	0.04	Weak	AR-Weak
Vps13c	chr9	67688202	67843441	Gene_13656	7.9	8.2	6.4	7.0	8.1	8.1	10.3	11.7	10.1	6.3	8.7	9.3	0.29	1.08	0.21	AR	11.3	10.9	8.4	9.8	7.9	11.6	13.5	9.3	8.6	8.5	10.8	12.3	0.664156901	0.412741891	0.01	Weak	AR-Weak
Blvrb	chr7	28232996	28251000	Gene_16072	4.3	6.3	8.1	6.1	3.9	5.9	5.7	4.1	5.3	7.6	3.8	4.6	0.29	8.50	0.21	AR	133.4	180.0	186.0	190.2	158.9	148.5	139.5	207.8	226.6	167.3	157.8	133.6	0.746376984	10.21404988	0.00	Weak	AR-Weak
Irs1	chr1	82233184	82287991	Gene_20665	17.0	36.2	14.0	17.2	18.2	19.3	22.0	28.7	8.8	15.2	17.2	17.0	0.29	1.74	0.21	AR	7.7	11.0	5.9	10.8	11.3	13.5	9.1	9.7	5.3	11.8	14.2	11.1	0.50268667	19.63285252	0.05	Weak	AR-Weak
Snf1lk	chr17	31981194	31992737	Gene_16169	4.3	5.4	3.2	20.0	10.4	8.6	4.4	8.5	2.4	9.1	7.3	17.6	0.30	16.03	0.21	AR	10.4	5.4	11.4	15.7	13.4	14.6	9.3	9.2	13.5	17.4	14.5	22.5	0.522220695	17.84165853	0.03	Weak	AR-Weak
AK015714	chr17	8486230	8503945	Gene_18608	6.5	8.6	12.6	9.3	6.0	10.1	9.7	9.3	7.4	7.7	5.4	5.6	0.29	5.88	0.21	AR	40.5	83.5	63.4	50.0	65.3	39.7	40.4	83.9	69.7	51.5	46.6	30.7	0.543956376	8.887881837	0.03	Weak	AR-Weak
AK018911	chr8	12828337	12831919	Gene_08050	10.0	4.7	2.6	6.1	16.0	4.8	7.7	5.8	2.3	4.9	15.9	2.7	0.30	17.51	0.22	AR	14.8	5.0	3.6	5.1	5.2	9.8	20.1	2.9	4.7	6.6	9.2	23.4	0.594410508	23.33115735	0.01	Weak	AR-Weak
Pla2g12b	chr10	58866432	58884724	Gene_10163	5.0	4.3	4.2	3.0	7.0	6.2	5.1	7.3	2.6	2.7	3.0	4.1	0.29	23.09	0.22	AR	137.1	93.7	78.6	100.5	112.3	115.2	126.1	95.1	82.4	87.9	103.5	130.7	0.831003975	23.13004961	0.00	Weak	AR-Weak
Ugt1a1	chr1	90108533	90116577	Gene_08387	18.2	45.3	73.5	30.8	30.5	45.2	33.3	31.3	66.7	42.9	22.9	45.4	0.29	7.96	0.22	AR	456.4	1063.2	1103.9	897.4	991.2	827.6	477.2	1240.6	1121.6	1052.8	968.4	672.7	0.549761808	11.50038689	0.03	Weak	AR-Weak
Cd81	chr7	150238699	150253829	Gene_19119	17.1	10.5	8.6	12.5	10.7	12.0	13.3	8.6	5.8	11.0	9.3	9.6	0.29	21.71	0.22	AR	478.5	419.6	317.9	365.9	389.9	417.0	487.6	429.8	464.3	302.2	368.7	420.4	0.604776584	2.317427713	0.02	Weak	AR-Weak
Tmem150	chr6	72305476	72309756	Gene_06861	33.4	31.5	20.7	46.6	59.7	40.4	42.7	28.2	24.7	61.0	28.1	31.3	0.29	15.70	0.22	AR	157.5	141.6	150.3	175.9	173.5	153.4	148.9	128.5	140.0	187.8	202.9	191.6	0.736195689	17.94391181	0.00	Weak	AR-Weak
Lgals3bp	chr11	118254065	118263245	Gene_07773	7.7	10.3	7.8	5.6	7.0	6.9	8.7	6.4	4.9	6.4	6.9	5.6	0.28	1.55	0.22	AR	156.2	92.6	100.0	89.3	72.6	96.7	171.0	111.1	94.9	80.5	84.1	102.0	0.598339449	2.77017654	0.00	Weak	AR-Weak
Dlst	chr12	86451807	86475795	Gene_05101	8.4	7.7	9.7	8.6	7.9	8.1	8.4	7.6	8.0	10.2	8.0	7.7	0.29	10.77	0.22	AR	84.6	109.7	102.8	99.0	99.1	89.3	85.2	109.1	126.3	96.9	87.7	82.7	0.672569984	9.777133457	0.00	Weak	AR-Weak
Znfx1	chr2	166861296	166888515	Gene_07532	6.5	8.9	6.9	5.3	7.2	6.0	7.3	6.0	5.3	6.2	3.8	5.5	0.29	3.00	0.22	AR	29.4	27.0	27.2	26.9	19.6	22.0	27.2	28.4	24.6	24.0	19.2	25.1	0.651363342	5.842307027	0.01	Weak	AR-Weak
AK181896	chr5	144081950	144082131	Gene_06265	4.6	6.5	3.0	3.4	3.0	2.2	3.2	2.8	2.7	2.2	2.7	1.1	0.28	4.16	0.22	AR	40.3	42.8	50.5	37.4	35.7	33.4	33.6	59.7	54.8	43.7	47.3	35.2	0.526027099	9.202241172	0.04	Weak	AR-Weak
AK165366	chr16	45945718	45957405	Gene_11015	25.1	30.6	34.2	20.9	23.8	27.4	31.9	23.7	34.1	25.2	25.0	26.4	0.27	4.65	0.23	AR	15.2	4.1	3.4	6.4	4.7	4.4	11.2	3.9	3.8	0.5	4.1	7.2	0.463723418	1.212049302	0.04	Weak	AR-Weak
Myo1b	chr1	51806609	51972796	Gene_05417	11.7	16.6	10.1	25.0	18.3	24.7	21.1	17.8	14.8	21.3	16.9	22.8	0.28	17.54	0.23	AR	76.2	64.8	62.8	78.1	90.5	92.0	74.0	54.3	60.5	73.1	80.1	79.3	0.845424918	19.87117083	0.00	Weak	AR-Weak
Acnat1	chr4	49460200	49463981	Gene_14536	6.7	14.3	8.8	11.3	13.9	14.6	13.3	10.7	6.0	11.7	8.1	20.1	0.28	20.01	0.23	AR	80.3	87.0	81.7	123.4	124.9	134.7	84.0	77.0	90.2	118.3	116.6	131.9	0.8077325	18.34949549	0.01	Weak	AR-Weak
Slc26a1	chr5	109098900	109104588	Gene_02268	30.9	33.0	34.9	31.3	31.0	42.9	38.9	37.4	33.4	30.6	21.5	31.8	0.27	1.75	0.24	AR	129.1	158.0	187.6	228.7	163.9	196.4	139.0	162.5	153.5	218.1	170.1	183.8	0.499161181	15.02200826	0.05	Weak	AR-Weak
Trim41	chr11	48619905	48630893	Gene_08327	13.0	14.9	12.5	15.9	17.5	12.5	13.9	12.4	9.7	19.4	16.2	9.0	0.27	13.49	0.24	AR	20.9	27.8	33.9	31.8	29.8	24.9	20.0	28.5	28.0	32.0	27.8	20.7	0.821807882	12.51689846	0.00	Weak	AR-Weak
Fbxo21	chr5	118426778	118460200	Gene_06293	2.4	7.9	8.7	11.3	5.4	4.2	5.0	14.6	2.3	6.4	1.2	3.8	0.28	6.88	0.24	AR	54.8	48.6	23.8	17.8	21.3	19.5	52.0	43.2	15.3	29.6	37.1	26.9	0.522313395	3.053625132	0.05	Weak	AR-Weak
mKIAA4006	chr12	76560674	76697187	Gene_12192	9.7	14.3	9.7	15.3	15.6	15.8	16.1	11.9	11.8	24.9	14.5	16.9	0.27	15.38	0.24	AR	14.1	19.4	21.9	20.2	21.4	19.3	17.5	21.6	20.6	32.9	19.7	16.9	0.471737051	13.17325826	0.01	Weak	AR-Weak
Mfsd2	chr4	122624093	122638413	Gene_12593	14.1	8.2	18.8	16.8	2.6	16.0	6.3	2.4	29.5	14.7	10.6	5.4	0.27	9.40	0.24	AR	0.7	55.3	79.1	92.9	59.3	35.0	2.1	59.6	193.2	32.0	10.3	20.1	0.510202629	10.82978107	0.01	Weak	AR-Weak
AI182371	chr2	34937413	34956180	Gene_19520	31.9	28.0	17.3	25.0	31.9	32.2	40.6	38.6	30.4	21.6	54.6	32.9	0.27	20.49	0.24	AR	694.7	410.6	440.5	492.8	450.6	536.9	690.6	400.0	343.8	463.6	484.2	601.1	0.572820778	23.51448679	0.02	Weak	AR-Weak
Ifrg15	chr1	157882855	157900866	Gene_04601	13.8	14.2	14.9	11.3	11.6	15.1	15.2	14.8	18.9	13.7	12.2	15.8	0.27	3.56	0.24	AR	121.1	110.0	79.7	68.3	87.6	78.4	92.0	106.1	82.4	62.4	94.2	83.3	0.55819792	3.123344364	0.03	Weak	AR-Weak
Irf2	chr8	47825128	47932812	Gene_14254	9.0	9.4	11.6	11.2	12.9	11.7	12.8	11.8	12.2	13.1	12.2	10.5	0.28	13.44	0.24	AR	35.5	50.7	55.9	49.9	42.5	39.3	40.7	48.0	50.3	44.7	37.9	35.3	0.83712604	10.00609911	0.00	Weak	AR-Weak
Foxq1	chr13	31650305	31652335	Gene_08427	4.3	1.6	2.3	13.4	2.7	0.7	3.0	1.9	3.1	3.7	15.4	1.0	0.30	13.77	0.24	AR	18.5	9.6	24.0	32.9	9.8	7.2	17.6	22.0	32.7	50.7	7.3	11.8	0.485108971	11.50598704	0.04	Weak	AR-Weak
CLM1-A	chr11	118054928	118063784	Gene_03037	17.2	16.9	25.8	23.9	11.0	19.5	15.1	16.2	17.8	17.3	14.5	15.1	0.28	8.25	0.24	AR	8.1	18.3	12.7	12.3	5.4	8.9	8.5	11.6	12.4	21.2	5.4	1.5	0.534030369	9.778460251	0.03	Weak	AR-Weak
BC005537	chr13	24893525	24904768	Gene_15349	19.8	23.0	22.4	23.9	24.1	22.4	22.4	18.0	33.2	28.5	22.7	26.2	0.27	11.76	0.25	AR	132.8	198.6	185.9	206.6	216.5	170.8	139.5	224.1	233.4	200.1	184.6	166.7	0.534426386	12.09479642	0.03	Weak	AR-Weak
Nr2f6	chr8	73898017	73905851	Gene_09926	12.5	11.3	8.7	12.7	16.2	15.8	15.5	10.8	6.0	15.6	9.1	10.8	0.27	19.14	0.25	AR	121.2	92.7	79.6	89.2	110.1	117.3	118.8	99.5	76.2	89.9	109.5	112.9	0.92232164	22.91903727	0.00	Weak	AR-Weak
Mgmt	chr7	144086293	144319871	Gene_15075	11.1	5.8	8.4	7.3	3.1	9.5	8.4	5.4	7.7	3.3	4.6	4.0	0.26	2.01	0.25	AR	18.3	47.4	38.2	36.4	35.6	29.7	14.5	39.2	49.6	31.7	25.1	21.8	0.572297795	10.46211669	0.02	Weak	AR-Weak
C77080	chr4	128896821	128938648	Gene_16456	7.3	7.9	8.7	6.6	5.8	5.6	6.5	5.7	5.5	6.4	6.8	3.2	0.26	7.02	0.25	AR	50.6	60.2	48.4	42.3	39.5	38.9	49.3	63.6	43.4	38.6	41.8	38.3	0.742734742	5.758736558	0.00	Weak	AR-Weak
Hnrnpl	chr7	29595931	29607261	Gene_04734	8.0	11.4	9.9	10.0	10.1	9.6	10.2	10.4	9.3	13.0	8.6	7.7	0.26	8.95	0.26	AR	89.4	66.7	55.4	59.3	61.4	73.9	87.1	72.3	65.1	53.9	74.2	72.5	0.766873079	1.060179454	0.00	Weak	AR-Weak
3110056O03Rik	chr10	80318019	80331453	Gene_03211	7.8	8.9	6.0	6.8	7.4	9.2	9.3	8.3	5.0	9.4	7.0	7.6	0.26	22.28	0.26	AR	9.9	7.9	10.0	11.1	10.1	10.8	9.4	7.5	7.5	11.2	12.8	10.0	0.672574164	18.11172399	0.01	Weak	AR-Weak
Cs	chr10	127774887	127799535	Gene_09635	9.9	7.3	8.5	8.1	10.3	13.3	13.2	8.6	9.1	8.0	4.4	8.7	0.26	22.94	0.26	AR	139.0	163.0	103.4	105.1	121.5	157.2	131.8	154.3	131.9	106.7	109.0	137.7	0.607216223	2.673153098	0.02	Weak	AR-Weak
Ugt1a9	chr1	89967353	90116577	Gene_04026	9.3	19.1	37.3	17.4	17.0	25.8	14.4	13.4	34.0	25.9	13.9	24.4	0.26	9.75	0.26	AR	369.5	798.3	778.1	656.5	694.7	589.9	358.4	898.4	822.8	727.0	681.3	476.4	0.560325093	11.05559856	0.03	Weak	AR-Weak
Scotin	chr9	108941140	108960280	Gene_10230	2.9	4.2	7.5	3.6	4.2	2.8	3.5	5.3	2.2	2.8	2.0	2.9	0.26	6.22	0.27	AR	42.7	36.7	47.6	36.8	24.2	30.6	47.1	46.4	37.5	26.9	30.1	41.6	0.578614632	5.109648521	0.03	Weak	AR-Weak
Gsta3	chr1	21230669	21255640	Gene_01348	30.9	86.3	133.7	100.5	95.1	153.8	88.1	32.7	193.7	186.2	67.1	122.0	0.25	11.87	0.27	AR	1801.7	3309.3	3440.8	2847.0	3529.5	2535.1	1503.1	3434.2	3314.6	3028.2	3141.8	2008.0	0.528967927	12.0985993	0.04	Weak	AR-Weak
Psmd4	chr3	94836626	94846467	Gene_18602	11.1	12.5	7.7	8.8	11.3	9.4	11.1	9.2	6.9	8.4	10.0	8.0	0.25	22.85	0.27	AR	123.8	110.0	77.5	93.2	106.8	100.2	107.5	107.7	96.4	81.0	93.5	111.9	0.649560926	1.20637191	0.01	Weak	AR-Weak
Rab4b	chr7	27953451	27963902	Gene_02255	4.2	5.5	5.3	6.6	8.0	5.9	6.0	6.0	2.4	6.5	6.5	4.6	0.26	15.90	0.27	AR	22.7	13.8	16.1	12.7	15.7	16.3	20.9	15.3	13.8	17.9	18.3	23.8	0.494391966	23.35511906	0.05	Weak	AR-Weak
Cp	chr3	19857053	19908792	Gene_07536	30.2	28.1	13.9	23.7	57.2	52.4	64.1	42.2	66.2	37.3	37.2	74.7	0.25	20.40	0.28	AR	713.8	363.8	349.0	497.6	387.3	486.8	767.9	350.3	327.8	372.7	422.2	579.0	0.521257949	0.069802124	0.03	Weak	AR-Weak
Thpo	chr16	20724526	20734584	Gene_16343	7.6	6.2	6.2	6.7	8.3	7.3	8.3	7.4	6.7	5.4	6.0	6.0	0.24	22.92	0.28	AR	27.1	17.8	10.7	18.6	16.3	16.9	25.9	14.7	11.9	18.1	18.1	23.0	0.517096213	23.68009587	0.04	Weak	AR-Weak
Tmem134	chr19	4125959	4132307	Gene_17274	4.2	3.7	6.1	5.1	3.2	3.3	3.3	2.4	2.9	3.9	2.7	2.0	0.25	8.97	0.28	AR	47.0	77.8	69.8	60.3	68.4	50.9	40.9	86.0	87.4	59.9	62.5	46.3	0.548886871	9.97829081	0.03	Weak	AR-Weak
Usp34	chr11	23206894	23264034	Gene_03681	12.2	16.8	10.8	9.2	13.1	14.0	17.3	16.2	16.0	15.7	12.5	17.3	0.25	0.89	0.28	AR	11.3	11.7	10.4	12.9	14.8	13.5	11.7	10.1	11.8	12.5	15.4	12.0	0.749526739	18.24181013	0.00	Weak	AR-Weak
Tbc1d16	chr11	119008450	119089813	Gene_06345	4.4	7.3	6.8	6.3	5.7	4.1	5.2	3.3	3.9	6.0	3.4	2.8	0.25	8.65	0.28	AR	8.4	17.3	12.7	12.3	11.6	10.8	9.4	17.6	13.6	10.3	8.5	9.1	0.524457828	8.128695379	0.03	Weak	AR-Weak
Dpys	chr15	39600030	39689013	Gene_17000	25.7	32.8	39.5	47.0	21.9	31.9	39.5	34.1	43.5	33.1	25.3	38.3	0.24	7.48	0.28	AR	141.3	217.2	272.9	248.1	272.3	277.2	204.9	231.6	228.1	258.1	274.0	223.0	0.498139519	15.45468516	0.03	Weak	AR-Weak
Ugt1a6a	chr1	90031383	90116577	Gene_17799	16.4	33.5	48.6	22.1	25.7	34.5	24.7	21.5	46.8	33.8	18.6	32.5	0.24	8.32	0.29	AR	253.1	558.8	539.9	461.6	486.3	421.6	254.9	627.2	571.7	501.7	477.0	336.3	0.539131913	11.0811019	0.03	Weak	AR-Weak
NR_001277	chr7	52382233	52382315	Gene_12845	11.9	4.5	14.9	4.5	8.1	21.7	15.2	15.0	13.1	10.2	3.5	20.5	0.24	23.13	0.29	AR	4.7	3.9	0.0	0.6	0.4	5.0	7.5	0.0	3.5	0.0	3.3	12.0	0.536849034	23.86119621	0.02	Weak	AR-Weak
Sidt2	chr9	45745957	45763332	Gene_18396	11.5	14.4	10.4	14.7	13.6	11.1	13.6	12.9	9.2	18.8	20.1	12.3	0.25	14.77	0.29	AR	96.6	82.3	83.0	133.7	123.2	109.1	89.3	78.4	77.9	104.6	98.6	115.9	0.643913282	18.32289384	0.01	Weak	AR-Weak
Ggnbp1	chr17	27165777	27173323	Gene_07963	4.8	4.6	2.5	8.9	7.2	4.2	6.4	7.0	2.2	12.6	7.5	3.5	0.24	13.82	0.29	AR	5.6	5.5	5.2	6.3	5.9	5.8	3.5	5.3	3.8	6.6	8.3	6.6	0.474181547	17.75584678	0.05	Weak	AR-Weak
Snrk	chr9	122026456	122078817	Gene_16166	6.3	6.2	8.1	7.8	7.4	8.9	6.7	6.7	9.3	8.9	6.5	8.2	0.23	12.47	0.29	AR	35.8	57.8	46.7	51.7	48.1	43.2	38.3	54.2	65.3	53.5	51.7	45.5	0.511578312	11.33472427	0.04	Weak	AR-Weak
Lrrc8d	chr5	106128987	106244228	Gene_18836	6.1	8.1	6.6	6.7	6.2	7.1	6.4	8.5	4.0	5.3	5.6	6.6	0.24	1.13	0.30	AR	49.1	42.3	38.0	36.3	35.0	53.8	43.4	43.0	36.0	35.0	41.2	54.4	0.725994208	0.204078084	0.00	Weak	AR-Weak
Carkl	chr11	73012983	73038008	Gene_10700	8.1	9.2	11.1	8.2	6.4	9.9	8.5	9.5	7.3	10.3	6.7	7.3	0.24	5.86	0.30	AR	42.3	85.4	88.4	73.0	69.1	67.5	47.9	87.3	90.9	70.2	56.7	65.9	0.553283255	10.2095107	0.03	Weak	AR-Weak
Cd5l	chr3	87161896	87174995	Gene_10122	8.3	7.8	23.9	10.0	9.8	7.0	5.8	8.0	4.6	8.7	4.5	4.8	0.22	8.50	0.30	AR	238.0	128.9	154.8	150.3	97.3	119.1	236.5	209.4	143.5	93.2	122.7	183.1	0.575083654	3.24862724	0.03	Weak	AR-Weak
Cyp4f15	chr17	32822603	32840294	Gene_01392	30.3	38.0	37.0	61.7	20.4	41.3	43.4	47.5	48.8	35.2	28.7	33.2	0.23	6.96	0.31	AR	99.5	160.8	173.4	164.8	139.7	144.3	108.1	145.8	150.5	156.7	122.5	124.7	0.620880291	11.61106908	0.02	Weak	AR-Weak
Rab4B	chr7	27957655	27959595	Gene_13028	5.8	7.2	6.6	7.0	10.5	6.2	6.6	6.7	1.4	7.7	9.9	4.8	0.24	16.29	0.31	AR	22.7	13.8	16.1	12.7	15.7	16.3	20.9	15.3	13.8	17.9	18.3	23.8	0.494391966	23.35511906	0.05	Weak	AR-Weak
Ugt1a10	chr1	89951985	90116577	Gene_13390	8.4	18.5	34.5	14.6	15.0	23.5	14.0	12.7	30.4	20.7	10.4	20.9	0.23	8.78	0.31	AR	341.9	779.6	756.5	636.2	676.7	575.2	344.4	877.9	795.4	699.5	662.1	465.1	0.542375689	11.06971914	0.03	Weak	AR-Weak
Nf2	chr11	4665850	4749530	Gene_13847	6.4	6.6	5.3	8.3	8.4	6.5	7.1	5.9	5.4	8.9	5.7	6.2	0.22	14.76	0.32	AR	19.0	18.5	21.1	27.6	22.1	19.5	17.2	20.0	21.4	23.7	21.0	19.3	0.747869533	14.15285665	0.00	Weak	AR-Weak
Aldh1a7	chr19	20767442	20802046	Gene_03579	9.1	6.5	5.8	2.4	4.1	9.7	9.3	3.1	13.6	3.2	3.3	6.1	0.22	1.52	0.33	AR	261.0	402.8	416.8	353.7	318.5	366.5	240.3	417.7	467.8	290.2	315.6	262.3	0.505065252	9.656700013	0.05	Weak	AR-Weak
Nek6	chr2	38367219	38443561	Gene_16112	9.4	8.8	6.6	5.0	13.0	7.7	8.8	8.6	6.2	5.2	7.1	6.8	0.22	22.22	0.33	AR	75.3	43.1	39.9	51.1	39.9	58.9	72.5	39.8	37.9	45.5	46.0	62.9	0.590322775	0.034948118	0.02	Weak	AR-Weak
Ak3	chr19	29095321	29122392	Gene_05356	18.4	24.4	26.4	22.9	21.6	26.5	23.5	26.3	28.0	27.9	18.3	25.3	0.21	7.47	0.33	AR	426.2	593.9	605.6	579.3	586.4	501.7	388.2	582.4	615.7	558.2	582.2	429.2	0.670366984	12.06237323	0.01	Weak	AR-Weak
Ppp1r15b	chr1	135027920	135033805	Gene_12846	14.5	13.6	12.7	14.3	16.4	17.9	14.9	12.0	13.4	17.1	14.2	11.1	0.21	16.38	0.34	AR	62.9	85.6	88.9	95.2	91.0	68.9	75.2	99.5	90.2	95.6	80.7	74.7	0.666810648	11.75971209	0.01	Weak	AR-Weak
Qprt	chr7	134251283	134265543	Gene_05967	12.5	11.1	7.6	9.1	15.5	13.2	10.3	12.7	6.2	9.7	6.8	8.7	0.21	21.74	0.34	AR	329.4	286.6	284.0	250.5	218.3	284.6	302.2	273.9	264.7	219.0	245.9	276.8	0.750981605	3.233595984	0.00	Weak	AR-Weak
BC029169	chr11	109531062	109583570	Gene_09517	8.3	13.0	7.3	8.9	10.3	12.3	10.3	12.5	5.0	8.8	5.5	7.5	0.21	0.80	0.34	AR	25.1	21.1	15.2	24.2	27.6	32.6	23.5	25.5	17.6	25.9	26.4	22.1	0.485594381	20.85193873	0.04	Weak	AR-Weak
Tbx3	chr5	120120677	120134610	Gene_04183	3.9	7.4	5.2	4.1	5.4	4.3	5.7	5.3	3.7	6.2	1.1	4.4	0.22	4.59	0.34	AR	26.0	16.7	15.2	10.6	18.7	16.2	20.0	14.6	8.5	12.0	23.5	19.2	0.54872925	23.3781269	0.03	Weak	AR-Weak
Exph5	chr9	53109774	53185619	Gene_02699	8.1	10.4	7.2	10.7	7.6	9.3	9.7	10.0	8.7	7.2	6.3	10.4	0.21	1.68	0.34	AR	17.8	13.3	14.9	16.9	16.9	16.9	18.9	12.8	12.1	18.2	18.9	21.1	0.650520816	20.48060603	0.01	Weak	AR-Weak
AK204443	chr2	152138585	152139730	Gene_13659	5.1	6.0	8.4	5.5	5.2	6.2	6.2	5.5	5.1	7.2	5.2	4.3	0.22	8.19	0.34	AR	49.3	54.9	51.2	43.8	42.9	40.2	48.4	65.3	49.1	46.8	50.9	34.6	0.530524866	7.370033908	0.02	Weak	AR-Weak
Atp1b1	chr1	166367397	166388486	Gene_19030	4.4	6.9	6.0	8.7	5.1	6.7	6.6	7.5	5.1	9.2	7.4	5.3	0.21	11.37	0.34	AR	52.5	77.8	59.4	53.6	47.7	53.9	48.2	76.3	54.3	61.3	40.8	46.9	0.570867321	7.321481321	0.02	Weak	AR-Weak
5630401J11Rik	chr17	8503967	8515515	Gene_15513	9.2	10.0	12.2	8.3	6.5	9.1	13.0	9.7	8.6	12.5	7.5	9.8	0.20	4.15	0.35	AR	18.3	17.0	14.1	14.7	14.2	11.3	18.9	18.3	16.1	13.3	11.7	15.0	0.650749393	4.930220598	0.01	Weak	AR-Weak
Als2	chr1	59220258	59294061	Gene_14762	26.6	13.7	10.3	10.1	13.1	14.1	16.2	14.5	11.8	15.6	33.9	16.8	0.22	19.79	0.36	AR	56.7	38.3	36.3	38.6	55.6	48.2	65.5	38.2	45.9	37.8	66.4	51.9	0.512078246	22.00790683	0.05	Weak	AR-Weak
Ugt1a6b	chr1	89999851	90116577	Gene_13063	15.5	29.2	44.8	22.9	25.2	36.0	22.2	20.0	43.5	33.7	18.9	31.7	0.20	9.34	0.36	AR	377.0	823.4	801.5	684.2	724.8	623.7	380.8	929.3	853.4	746.4	706.8	507.5	0.541840862	11.10785603	0.03	Weak	AR-Weak
Nfat5	chr8	109817761	109903417	Gene_12348	11.1	13.9	11.3	11.8	13.7	10.2	16.8	18.4	14.9	16.1	11.9	11.7	0.20	5.48	0.36	AR	13.3	12.7	13.1	12.7	13.9	14.5	16.2	12.4	10.6	11.8	15.6	15.3	0.644739795	22.13376199	0.01	Weak	AR-Weak
Tcta	chr9	108205288	108208282	Gene_06833	7.8	6.3	9.5	8.8	11.1	12.8	9.4	9.8	9.6	11.6	7.6	10.9	0.20	16.78	0.37	AR	34.8	30.0	40.4	43.2	49.9	43.5	36.6	32.9	31.8	37.7	46.3	44.5	0.817337476	18.44902699	0.00	Weak	AR-Weak
Csad	chr15	102007428	102033594	Gene_14145	5.2	2.8	1.9	5.2	5.6	11.6	8.5	8.2	1.2	27.2	9.0	24.4	0.22	17.51	0.37	AR	100.1	105.4	20.2	49.2	67.8	113.4	131.4	86.6	89.5	35.3	73.3	45.7	0.510972026	2.024079621	0.05	Weak	AR-Weak
Atr	chr9	95758057	95852065	Gene_17097	3.0	3.4	4.1	1.9	2.1	3.6	3.6	3.0	7.5	2.2	1.9	4.4	0.20	4.75	0.37	AR	7.8	7.7	8.8	11.1	7.4	7.4	5.9	9.8	11.3	7.3	6.3	7.0	0.499485363	10.24848747	0.05	Weak	AR-Weak
Timm9	chr12	72224158	72237662	Gene_16547	7.1	7.3	7.2	5.0	5.9	6.5	6.7	5.2	10.2	6.7	3.8	7.4	0.20	4.92	0.38	AR	24.4	24.9	30.0	31.9	26.1	22.3	22.7	25.6	29.3	32.3	25.1	20.9	0.884441507	12.15527079	0.00	Weak	AR-Weak
Psma1	chr7	121408063	121419630	Gene_18373	3.9	4.4	4.4	2.8	3.1	4.9	4.3	3.5	6.0	3.4	2.7	5.1	0.19	2.58	0.38	AR	129.6	116.0	106.1	90.2	90.9	99.5	108.3	114.7	106.3	84.7	90.9	105.9	0.837142068	3.997478018	0.00	Weak	AR-Weak
Gjb1	chrX	98572675	98580963	Gene_06435	40.0	34.5	32.3	35.7	50.5	42.5	49.1	54.5	23.0	38.0	31.0	34.1	0.19	22.55	0.39	AR	1322.7	1082.0	1009.3	980.4	953.4	1190.7	1321.3	1067.0	877.2	981.5	1136.7	1161.4	0.769911107	0.636112441	0.00	Weak	AR-Weak
Cxxc5	chr18	35989471	36021342	Gene_20898	7.6	7.5	7.6	7.8	7.7	11.0	9.4	9.1	4.3	7.3	4.3	6.2	0.19	23.64	0.39	AR	53.0	49.5	44.4	59.5	56.2	53.2	53.4	49.2	39.4	52.9	57.2	61.2	0.614368262	20.18612414	0.01	Weak	AR-Weak
Cps1	chr1	67169639	67277835	Gene_15154	131.6	259.9	109.3	372.0	171.9	275.3	177.8	269.1	212.3	292.1	323.8	366.0	0.19	15.62	0.40	AR	1169.0	1445.3	1763.1	1825.2	1367.3	1270.0	1194.8	1128.7	1194.9	2359.1	1856.4	1410.6	0.570212342	14.53562828	0.02	Weak	AR-Weak
Osgin1	chr8	121961061	121970156	Gene_13249	99.2	52.5	62.3	66.1	95.3	43.2	81.4	96.8	51.7	41.6	30.4	41.1	0.18	2.24	0.40	AR	758.5	92.7	118.0	191.4	235.2	342.9	732.0	127.7	65.6	395.8	495.7	706.1	0.57403483	22.81370776	0.03	Weak	AR-Weak
Rmnd1	chr10	5914206	5943370	Gene_14068	4.5	3.3	4.7	3.4	2.8	4.4	4.7	4.1	6.3	4.7	3.5	3.9	0.19	5.62	0.40	AR	7.3	14.8	13.4	9.9	10.2	10.4	8.0	11.2	15.8	10.6	10.7	8.0	0.553118315	10.02890447	0.03	Weak	AR-Weak
Cmtm6	chr9	114640320	114658461	Gene_10113	6.6	2.6	3.3	2.9	3.2	3.9	3.6	3.8	1.8	3.1	11.1	3.6	0.20	18.62	0.40	AR	231.2	125.7	121.7	121.5	123.5	157.9	247.0	110.2	127.4	114.5	158.0	169.6	0.573750404	0.495525529	0.01	Weak	AR-Weak
Slc16a6	chr11	109312169	109334910	Gene_14793	4.7	3.2	2.8	3.4	6.2	3.2	3.8	4.6	1.5	2.9	2.9	3.6	0.19	20.63	0.41	AR	15.2	3.5	5.8	11.1	9.3	13.5	17.3	5.4	5.4	10.7	10.1	12.4	0.528893433	22.02878037	0.04	Weak	AR-Weak
AK165129	chr11	3539796	3547536	Gene_08453	8.9	10.3	11.4	8.5	7.2	11.6	10.9	10.2	20.1	8.9	6.5	12.5	0.19	5.38	0.41	AR	37.8	26.9	26.0	27.7	29.9	32.6	35.2	30.0	24.7	22.9	32.3	32.4	0.786134259	23.84664827	0.00	Weak	AR-Weak
Vti1-rp2	chr19	55390840	55701051	Gene_16273	4.6	7.6	7.8	6.6	6.9	5.7	5.8	6.4	4.7	5.4	4.0	5.3	0.18	6.77	0.41	AR	13.1	13.5	12.1	8.6	10.8	11.8	12.1	13.4	12.6	9.2	8.9	13.2	0.743126339	3.893856703	0.00	Weak	AR-Weak
Mta1	chr12	114336488	114375417	Gene_02921	5.0	7.0	4.5	6.3	5.6	5.2	6.8	6.6	4.0	5.5	4.0	3.9	0.17	3.56	0.41	AR	22.8	22.4	14.2	15.6	15.5	17.2	22.7	18.6	16.0	14.1	18.3	20.8	0.762933883	1.911591553	0.00	Weak	AR-Weak
Sirt4	chr5	115928018	115934361	Gene_08165	4.8	3.8	3.2	6.7	4.4	5.6	5.2	4.6	2.3	6.8	4.2	4.6	0.18	16.96	0.41	AR	14.2	12.5	11.8	9.9	10.1	13.9	11.8	12.5	11.3	9.3	13.5	16.4	0.540273267	0.367671591	0.03	Weak	AR-Weak
Itih4	chr14	31699698	31715035	Gene_15978	65.6	45.8	41.5	41.7	152.0	47.6	101.8	70.8	42.2	82.3	92.0	43.5	0.18	17.46	0.41	AR	2451.4	1087.8	1230.7	1810.5	1689.7	1495.2	2504.0	1278.9	1180.3	1544.8	1876.9	3116.8	0.506326232	22.36650089	0.04	Weak	AR-Weak
NR_002321	chr11	3539796	3548811	Gene_14085	9.2	10.7	11.7	9.1	7.4	12.0	11.3	10.4	20.4	9.2	6.9	12.9	0.19	5.34	0.42	AR	38.4	27.6	27.0	28.0	30.5	32.7	35.1	30.7	25.2	23.1	32.6	32.7	0.767424288	23.98467166	0.00	Weak	AR-Weak
Xdh	chr17	74233247	74299522	Gene_19867	25.3	44.5	31.1	32.1	24.2	25.0	35.7	32.4	36.8	41.0	46.5	27.1	0.17	8.77	0.42	AR	61.2	83.6	98.7	85.0	68.7	66.6	64.2	89.1	88.1	86.5	69.7	61.7	0.90330118	10.39406426	0.00	Weak	AR-Weak
Myo1e	chr9	70055156	70247874	Gene_15885	12.1	10.9	9.2	12.8	8.9	12.0	12.4	12.0	7.4	11.5	11.0	10.9	0.18	22.02	0.42	AR	21.2	15.9	14.3	16.0	22.5	22.9	22.2	13.8	16.3	17.7	20.6	22.5	0.87646351	21.52521808	0.00	Weak	AR-Weak
P4ha1	chr10	58786120	58835079	Gene_16538	6.6	3.5	4.3	5.1	5.4	7.1	7.4	3.4	7.2	9.0	5.8	6.5	0.17	17.14	0.42	AR	7.1	5.8	6.4	9.5	9.9	6.9	6.5	6.4	8.0	13.8	6.6	4.8	0.452562337	14.38128669	0.04	Weak	AR-Weak
Abhd2	chr7	86418151	86506487	Gene_07519	5.1	3.9	4.5	3.8	5.5	2.1	3.9	8.2	3.3	5.9	2.7	3.0	0.18	6.04	0.42	AR	21.4	37.0	38.8	108.6	46.0	48.3	33.5	42.1	63.4	125.7	45.6	34.5	0.58373246	13.88632305	0.00	Weak	AR-Weak
OTTMUSG00000007485	chr4	61711268	61715151	Gene_19056	1.8	2.5	0.9	2.3	2.1	2.2	3.4	2.0	1.5	5.7	2.9	8.5	0.20	18.55	0.42	AR	32310.0	4998.5	4494.7	2321.4	2852.5	10033.9	39622.4	2476.6	1379.8	2632.1	5390.0	16596.1	0.584539074	1.092499416	0.00	Weak	AR-Weak
Pdhb	chr14	8998504	9005506	Gene_17527	5.6	5.5	5.8	3.5	3.5	5.4	7.0	4.1	8.6	5.4	3.4	7.5	0.17	2.71	0.42	AR	160.5	208.1	221.8	217.5	173.8	208.5	164.8	223.2	278.1	171.7	140.0	152.4	0.53256536	9.237397764	0.03	Weak	AR-Weak
Centa2	chr11	79967663	79992426	Gene_03455	26.4	19.3	19.0	25.5	24.7	19.3	23.4	20.7	17.2	28.4	29.5	13.7	0.17	14.43	0.42	AR	52.7	34.1	61.6	73.3	64.9	54.2	54.1	44.4	64.8	69.7	51.4	62.8	0.514429913	15.48224159	0.04	Weak	AR-Weak
Pltp	chr2	164665017	164683208	Gene_12148	5.2	4.7	10.7	4.3	4.9	7.0	8.8	4.0	9.6	4.7	3.4	4.4	0.17	5.59	0.43	AR	28.7	136.1	40.7	21.1	47.9	30.5	28.4	132.9	93.8	17.2	34.8	23.0	0.480358814	6.85644327	0.05	Weak	AR-Weak
Utx	chrX	17739792	17856484	Gene_09612	5.0	5.4	4.7	4.0	3.8	5.1	6.3	5.2	8.9	4.9	3.2	7.5	0.18	3.09	0.43	AR	8.7	7.3	7.2	5.3	8.7	7.4	8.2	6.8	6.9	7.5	8.0	9.5	0.491281991	22.86692746	0.04	Weak	AR-Weak
Hemk1	chr9	107230037	107240626	Gene_21161	5.4	5.5	3.6	2.4	3.6	3.5	5.8	4.8	6.3	3.8	6.5	3.1	0.16	2.70	0.43	AR	11.0	11.5	12.8	9.1	8.5	10.0	9.1	12.1	11.9	8.3	10.0	7.7	0.603092552	7.393217541	0.02	Weak	AR-Weak
Atg16l2	chr7	108437905	108450590	Gene_19427	7.5	6.1	6.8	7.5	8.0	6.9	6.8	6.5	4.5	6.5	6.8	5.7	0.18	17.91	0.44	AR	3.6	4.1	5.2	4.9	4.3	4.1	4.2	3.3	4.4	7.2	8.4	4.5	0.47446609	15.7756345	0.02	Weak	AR-Weak
Plekha8	chr6	54545104	54591027	Gene_03914	4.6	4.3	5.1	5.3	5.4	4.5	5.6	3.0	6.5	6.6	3.5	5.0	0.16	11.45	0.44	AR	9.8	18.9	20.2	20.7	22.1	19.8	11.6	17.9	23.4	20.6	19.0	17.9	0.592030452	13.78202377	0.00	Weak	AR-Weak
Smarcd2	chr11	106124499	106134122	Gene_18455	5.8	8.9	7.0	9.7	9.0	8.9	9.5	6.5	5.0	15.5	7.2	6.7	0.18	13.62	0.44	AR	54.6	55.7	70.7	68.6	66.3	54.2	49.3	55.7	68.7	63.5	49.0	46.8	0.692672614	11.91399019	0.01	Weak	AR-Weak
Gnmt	chr17	46862612	46866114	Gene_20171	77.9	68.0	75.0	239.3	77.1	239.6	146.8	122.0	62.4	175.3	88.2	161.8	0.16	17.17	0.44	AR	2813.1	3585.9	4237.5	3623.3	3883.3	4029.5	2109.4	3472.2	4349.2	3825.9	3984.9	3419.4	0.475816205	13.69092329	0.04	Weak	AR-Weak
AK158295	chr7	56136669	56141978	Gene_06628	25.3	6.2	2.9	4.8	22.9	5.9	10.1	17.0	9.1	5.6	46.5	9.1	0.18	18.30	0.44	AR	64.6	17.9	29.4	26.7	53.4	36.0	67.3	18.7	11.6	19.6	73.0	53.8	0.589221039	21.89820451	0.03	Weak	AR-Weak
Hpd	chr5	123621815	123632695	Gene_08426	51.4	94.6	77.0	215.2	63.9	94.3	91.0	120.9	68.2	134.8	48.7	79.8	0.18	10.38	0.45	AR	1859.6	2739.7	3162.1	2566.9	2708.1	2109.2	1893.1	2741.9	2782.4	3072.9	2671.1	2348.6	0.727627809	12.12771798	0.00	Weak	AR-Weak
AK040197	chr19	45824113	45826797	Gene_18343	7.1	5.8	9.0	10.6	5.6	6.2	10.4	10.7	9.2	11.1	9.3	8.8	0.16	9.38	0.45	AR	72.0	48.3	57.2	45.6	44.6	49.5	58.7	60.6	60.6	40.9	43.5	52.3	0.574267964	4.290751418	0.03	Weak	AR-Weak
Osbpl9	chr4	108734257	108874845	Gene_17356	9.0	12.0	12.5	11.7	8.6	10.5	11.7	14.6	15.3	13.0	17.7	11.5	0.16	9.47	0.46	AR	128.5	107.0	106.2	101.9	104.2	99.8	131.4	114.4	99.0	86.9	93.1	116.3	0.683319319	2.490153209	0.00	Weak	AR-Weak
Cars	chr7	150743609	150785947	Gene_07787	5.2	6.6	6.1	4.8	6.9	5.6	9.1	7.9	5.0	7.6	4.0	7.0	0.16	1.43	0.46	AR	26.2	15.1	13.2	16.0	16.3	19.1	24.2	18.0	20.8	14.9	19.6	21.4	0.513403299	0.614447988	0.04	Weak	AR-Weak
Stip1	chr19	7095196	7114433	Gene_12428	5.1	2.7	3.1	3.9	3.8	5.5	7.0	2.5	3.0	7.9	4.6	3.8	0.16	18.22	0.46	AR	62.2	46.0	56.9	88.8	69.8	70.1	62.7	50.0	57.8	90.9	65.3	69.5	0.571221476	16.79295253	0.02	Weak	AR-Weak
Hexim1	chr11	102977638	102981038	Gene_04246	5.2	6.3	6.7	6.7	6.2	5.7	4.7	7.1	3.4	6.4	3.8	3.7	0.15	7.84	0.46	AR	35.4	33.4	40.2	52.1	51.8	49.1	39.7	31.9	41.1	50.3	44.7	39.8	0.798053538	16.70909243	0.00	Weak	AR-Weak
DQ689702	chr6	128394287	128394324	Gene_18683	2.9	3.5	2.8	1.3	2.0	2.3	0.0	1.8	1.7	6.8	4.6	3.0	0.17	13.22	0.47	AR	0.0	3.9	8.1	5.3	5.2	0.0	0.0	0.0	0.0	4.7	4.2	0.0	0.511910103	13.48403114	0.04	Weak	AR-Weak
Dazap1	chr10	79727841	79750819	Gene_17159	10.5	11.1	11.0	15.0	10.8	8.9	11.8	12.5	7.5	12.2	9.5	6.2	0.16	8.66	0.47	AR	33.1	39.1	29.3	27.5	22.6	24.1	27.9	37.6	32.0	29.5	30.7	25.5	0.617737397	6.815637878	0.02	Weak	AR-Weak
Txndc15	chr13	55816010	55827588	Gene_11058	5.0	4.7	3.1	6.1	6.8	6.3	5.1	5.9	2.7	5.4	3.5	4.4	0.15	19.19	0.47	AR	178.2	140.9	119.8	127.0	141.7	162.4	164.4	138.7	116.6	124.1	145.0	158.6	0.925105973	23.91049248	0.00	Weak	AR-Weak
Fgfr2	chr7	137305964	137410322	Gene_02252	5.2	7.3	5.7	4.5	7.9	5.5	5.2	10.5	4.2	5.3	3.7	5.8	0.16	2.86	0.47	AR	16.8	15.3	12.0	10.7	9.2	19.8	19.1	15.0	9.4	15.4	14.0	17.1	0.597856777	0.704422897	0.02	Weak	AR-Weak
Adh7	chr3	137880723	137894998	Gene_20055	39.6	45.3	55.2	47.8	40.3	52.9	54.3	44.4	58.7	37.9	36.6	49.6	0.15	4.45	0.48	AR	18.0	15.9	17.7	20.6	25.2	15.5	13.3	18.7	16.2	20.4	26.0	25.0	0.537767278	17.59558562	0.03	Weak	AR-Weak
Dgcr6	chr16	18052952	18071435	Gene_15055	3.9	7.9	9.2	7.4	5.6	9.4	4.4	4.2	5.4	6.9	4.4	3.9	0.15	10.14	0.48	AR	52.7	80.0	76.9	86.6	63.9	63.8	54.0	82.9	78.7	69.1	68.6	56.6	0.66303282	10.81579553	0.01	Weak	AR-Weak
Bcap37	chr6	124662306	124663761	Gene_14555	5.3	4.3	7.2	5.6	5.6	4.4	6.3	5.0	8.2	4.2	5.1	5.6	0.16	7.67	0.48	AR	60.2	76.9	73.1	67.1	62.7	56.5	50.5	78.0	85.7	73.6	65.4	59.9	0.730143496	10.15642118	0.00	Weak	AR-Weak
AK006610	chr19	42636991	42637598	Gene_21205	8.2	10.8	9.3	7.1	7.8	10.6	9.9	11.5	7.7	8.9	10.6	5.8	0.15	3.07	0.48	AR	14.9	8.9	8.6	6.9	13.5	17.1	16.9	11.5	13.8	10.6	11.3	12.9	0.526726933	23.77421145	0.04	Weak	AR-Weak
1700007B13Rik	chr7	126630100	126666996	Gene_05378	9.9	9.2	4.5	5.5	8.8	4.9	7.7	6.8	8.6	6.9	7.6	8.9	0.15	23.38	0.48	AR	20.1	10.4	8.3	9.2	9.0	9.9	19.6	9.5	10.0	11.1	12.8	15.5	0.491219032	0.696799773	0.04	Weak	AR-Weak
Rere	chr4	149656024	149996075	Gene_06064	10.0	12.0	9.3	11.4	10.8	7.7	10.2	12.8	7.5	12.2	9.7	7.0	0.15	7.49	0.48	AR	16.7	18.0	14.3	12.3	12.5	12.4	14.4	18.7	15.6	12.1	15.4	13.6	0.607488519	5.345723653	0.02	Weak	AR-Weak
5730472N09Rik	chr2	30219764	30241039	Gene_05814	24.3	25.5	29.8	22.6	19.7	29.1	25.7	15.0	24.3	20.4	9.3	17.4	0.15	4.10	0.48	AR	34.3	65.4	55.5	55.8	57.9	48.9	33.3	63.4	76.8	51.9	45.0	42.0	0.524594925	10.62404594	0.04	Weak	AR-Weak
Ints7	chr1	193399612	193445570	Gene_06516	4.0	6.5	4.8	4.5	5.9	4.3	6.2	8.7	5.8	7.4	5.6	5.1	0.15	6.52	0.48	AR	13.3	8.2	6.5	6.0	8.6	8.5	11.7	7.7	7.4	8.3	9.5	8.6	0.53998011	0.511223674	0.02	Weak	AR-Weak
Ugt1a5	chr1	90062586	90116577	Gene_02175	22.5	39.4	56.2	30.2	33.3	49.5	33.8	27.4	51.0	46.6	28.3	40.6	0.14	9.57	0.48	AR	347.8	885.2	808.6	660.8	714.0	614.4	352.4	977.4	868.9	723.1	696.9	478.9	0.507764755	10.65940598	0.04	Weak	AR-Weak
Vps39	chr2	120143272	120178846	Gene_11091	4.0	6.0	4.3	3.9	4.2	4.4	6.4	6.1	4.5	6.8	4.5	4.5	0.15	4.09	0.49	AR	14.1	11.0	10.5	9.9	12.2	12.4	17.1	13.5	11.5	8.7	11.6	10.9	0.585437568	1.848435795	0.01	Weak	AR-Weak
Gabarapl1	chr6	129483209	129492349	Gene_12560	10.0	18.2	14.9	26.0	8.3	11.9	14.5	34.3	11.2	17.9	16.9	14.8	0.16	6.88	0.49	AR	446.7	528.2	500.7	371.4	381.7	405.5	429.0	582.9	382.4	319.4	427.3	326.6	0.531179642	5.761990623	0.03	Weak	AR-Weak
AK082857	chr9	9011237	9239101	Gene_17610	26.4	24.4	14.8	27.6	18.6	27.2	31.6	29.6	28.2	22.8	31.0	25.8	0.15	22.77	0.49	AR	25.5	19.8	20.4	24.0	24.7	31.3	24.6	17.8	19.0	18.3	28.7	20.9	0.54044152	20.94658524	0.03	Weak	AR-Weak
BC100523	chr6	90546678	90549919	Gene_10301	42.5	36.6	31.8	68.9	39.5	61.5	35.9	33.9	22.9	34.5	37.2	34.7	0.16	17.32	0.49	AR	167.3	204.9	190.9	198.9	173.0	133.3	137.0	177.7	185.8	212.1	183.4	163.3	0.664519137	11.69327395	0.01	Weak	AR-Weak
Lrrc3	chr10	77362591	77365255	Gene_08887	7.2	10.2	7.8	10.5	15.3	11.1	8.9	9.2	4.6	14.1	5.7	8.6	0.14	15.60	0.50	AR	74.8	91.5	81.1	99.4	109.5	108.4	89.7	84.1	67.2	117.2	113.4	112.7	0.670199114	18.62179098	0.01	Weak	AR-Weak
Gtf3c1	chr7	132784467	132851202	Gene_00571	9.4	10.8	8.3	9.7	10.3	10.3	11.5	11.8	8.2	11.6	9.2	10.8	0.14	22.58	0.50	AR	16.9	11.8	11.0	13.6	14.9	16.5	17.3	12.0	12.7	14.2	17.4	14.8	0.684142709	21.5527696	0.01	Weak	AR-Weak
Maged1	chrX	91780812	91787413	Gene_16696	4.6	5.0	3.0	5.0	8.1	4.6	6.8	4.6	3.1	8.7	4.9	3.7	0.14	16.03	0.50	AR	106.0	82.2	67.6	73.9	71.7	94.1	100.4	80.6	69.6	76.2	89.7	111.4	0.802986032	23.83650714	0.00	Weak	AR-Weak
Ugt1a2	chr1	90097185	90116577	Gene_08574	17.0	30.9	48.8	23.8	24.9	40.4	24.9	19.8	45.0	33.6	20.9	34.3	0.13	9.18	0.51	AR	345.3	787.7	764.3	643.8	684.0	581.7	347.6	886.9	804.1	707.0	669.3	470.3	0.542559823	11.07737261	0.03	Weak	AR-Weak
AK082757	chr2	25992333	25993823	Gene_04177	3.4	3.2	3.0	3.7	6.1	3.9	3.5	4.2	1.5	5.5	2.5	3.4	0.14	16.31	0.51	AR	145.9	125.2	110.4	134.8	154.9	176.2	127.6	128.1	108.8	118.5	134.7	156.3	0.761440461	21.62128353	0.00	Weak	AR-Weak
Bcar3	chr3	122122744	122233100	Gene_04791	9.0	18.2	12.1	14.2	12.5	14.1	13.6	17.0	8.2	14.2	6.0	12.9	0.14	3.69	0.51	AR	42.8	44.6	38.3	46.4	50.0	53.3	41.6	43.5	33.5	48.2	52.0	54.5	0.713512489	20.08624648	0.00	Weak	AR-Weak
Zfp513	chr5	31501353	31504606	Gene_00474	8.3	8.9	9.6	10.5	11.1	7.5	10.6	10.6	7.6	10.2	6.4	6.8	0.13	8.00	0.52	AR	13.5	10.1	9.9	8.6	7.2	11.5	11.8	9.7	9.2	10.5	10.7	13.9	0.49348852	0.626235879	0.05	Weak	AR-Weak
Ptpn3	chr4	57252395	57313215	Gene_02646	9.1	8.0	9.4	6.3	12.2	11.7	11.5	10.1	11.1	9.7	11.8	8.8	0.14	19.23	0.52	AR	24.9	11.6	14.6	14.4	14.3	15.4	21.0	13.0	11.8	13.7	14.2	25.0	0.515063605	23.72030721	0.04	Weak	AR-Weak
BC002310	chr11	95630337	95633483	Gene_18295	6.0	4.7	4.3	5.4	6.8	4.6	5.5	6.8	2.8	4.3	4.5	4.5	0.13	22.20	0.52	AR	28.2	25.6	24.0	30.5	31.6	31.2	29.9	28.9	21.0	21.4	33.3	35.5	0.658537299	21.52549142	0.01	Weak	AR-Weak
Klf15	chr6	90412619	90425203	Gene_18558	29.4	58.8	46.3	100.4	41.4	70.1	50.3	52.0	39.9	76.8	31.2	50.4	0.14	11.80	0.52	AR	111.4	185.7	188.8	176.5	147.4	134.7	122.2	162.7	178.7	177.8	123.3	149.5	0.708216208	10.7688085	0.01	Weak	AR-Weak
Hist1h1c	chr13	23830675	23832235	Gene_17241	4.6	8.2	7.9	6.0	5.1	10.7	8.1	8.7	14.1	9.3	3.4	9.6	0.13	5.64	0.53	AR	169.7	79.3	45.7	89.1	72.5	94.9	105.6	83.2	80.1	69.6	75.1	107.7	0.48357745	0.782170748	0.01	Weak	AR-Weak
Esrra	chr19	6985466	6996298	Gene_09333	9.8	9.3	8.8	10.6	11.0	9.8	8.2	7.3	7.6	13.5	5.8	6.9	0.13	12.20	0.54	AR	15.2	19.4	20.1	17.2	15.3	13.0	17.3	20.1	18.7	19.8	16.4	14.1	0.825160981	9.405280243	0.00	Weak	AR-Weak
Lrp1	chr10	126975213	127058204	Gene_12077	68.0	76.2	45.4	65.0	82.6	63.9	99.8	87.8	41.8	66.3	81.3	45.6	0.12	22.54	0.54	AR	163.2	135.0	125.8	138.3	132.7	148.5	178.2	138.3	112.5	143.1	145.1	174.4	0.652730165	23.48978062	0.01	Weak	AR-Weak
Arf5	chr6	28373639	28376499	Gene_17079	3.9	3.5	3.3	4.0	4.3	4.7	5.0	2.4	1.7	6.6	2.8	3.5	0.13	17.23	0.54	AR	157.6	184.5	164.2	114.4	119.7	88.5	128.0	153.3	141.8	130.0	139.0	131.2	0.519448673	7.018037848	0.04	Weak	AR-Weak
Asb13	chr13	3633321	3651025	Gene_09946	7.0	8.0	4.5	8.1	10.8	8.3	8.7	10.5	4.7	8.5	5.7	7.9	0.12	20.55	0.54	AR	57.2	51.1	38.1	49.7	58.3	63.5	61.1	48.8	42.7	48.4	55.0	64.5	0.93170098	22.33796972	0.00	Weak	AR-Weak
Comt	chr16	18407635	18426605	Gene_07701	86.2	30.0	32.3	26.2	37.3	26.6	39.5	25.3	26.0	27.2	98.4	26.2	0.12	19.62	0.55	AR	1537.4	832.9	874.8	779.0	810.6	1038.3	1416.0	1036.2	870.9	940.6	1360.8	1364.6	0.548904525	23.96727669	0.04	Weak	AR-Weak
Gnl2	chr4	124707281	124732616	Gene_11580	5.9	8.6	5.4	6.3	6.9	5.4	7.1	8.0	5.3	9.8	4.0	5.7	0.12	6.10	0.55	AR	37.0	30.6	28.7	26.5	22.6	30.6	32.0	26.2	26.1	24.3	25.6	31.1	0.642602537	2.213195973	0.01	Weak	AR-Weak
Rgl3	chr9	21775447	21793897	Gene_15001	10.0	11.3	5.5	12.0	15.7	12.3	12.8	11.6	4.3	12.2	9.2	6.3	0.12	18.82	0.55	AR	17.0	15.2	16.9	21.3	18.5	16.0	16.3	15.8	11.9	20.8	20.1	18.7	0.491964056	17.36352837	0.04	Weak	AR-Weak
Ctsl	chr13	64464521	64471614	Gene_04479	11.4	13.3	10.6	18.6	10.9	15.7	15.0	22.9	15.4	10.6	10.5	14.6	0.13	3.54	0.55	AR	637.5	500.7	486.8	504.2	405.6	591.4	595.6	479.6	416.1	432.2	479.0	624.7	0.667436703	0.627281817	0.01	Weak	AR-Weak
Tmem30a	chr9	79616755	79641237	Gene_14661	8.3	6.5	6.9	6.6	6.0	7.7	7.8	8.5	10.8	7.5	17.1	13.1	0.14	17.85	0.56	AR	185.6	127.2	125.1	134.1	136.4	156.4	183.7	123.6	128.5	121.0	156.3	163.1	0.690685973	23.56475106	0.01	Weak	AR-Weak
Arfgap1	chr2	180701973	180717147	Gene_00621	15.5	17.8	18.4	18.1	20.6	14.5	16.6	20.8	13.5	18.8	14.2	14.8	0.11	8.50	0.57	AR	26.2	21.4	16.1	19.9	18.4	21.4	25.9	20.9	19.4	22.0	19.5	28.9	0.541732666	0.350594397	0.03	Weak	AR-Weak
Med22	chr2	26760786	26766162	Gene_15481	4.3	4.1	5.7	4.7	5.7	5.3	5.0	3.8	4.2	6.2	3.1	3.4	0.11	11.69	0.57	AR	29.0	37.1	37.8	39.4	34.1	30.8	25.6	36.9	37.1	31.9	26.3	28.3	0.624329956	10.33631756	0.02	Weak	AR-Weak
Ptpn9	chr9	56842774	56910614	Gene_01183	8.5	9.5	8.3	7.8	10.5	10.2	7.6	8.6	7.6	11.2	7.6	9.4	0.11	16.86	0.57	AR	18.4	16.0	14.5	16.8	18.1	19.2	18.5	18.2	17.0	15.1	22.1	20.6	0.613661581	21.77094771	0.01	Weak	AR-Weak
Eif4b	chr15	101904354	101927604	Gene_04320	8.2	8.8	8.9	9.4	9.3	8.9	11.1	10.0	9.0	11.6	6.9	7.6	0.11	7.21	0.58	AR	178.0	225.7	165.3	135.2	149.1	172.8	158.7	217.7	159.8	114.3	162.6	153.8	0.572492689	4.417605007	0.01	Weak	AR-Weak
Irf6	chr1	194979305	194998229	Gene_20938	4.8	6.7	4.5	5.7	6.9	7.2	6.3	10.0	3.7	7.6	6.0	8.5	0.11	21.19	0.58	AR	35.3	17.3	13.5	19.8	21.3	24.4	25.9	13.3	9.6	23.6	33.5	23.4	0.533200895	21.53737418	0.03	Weak	AR-Weak
Parp14	chr16	35832963	35871586	Gene_15534	5.6	10.2	8.2	7.2	7.6	6.2	6.2	8.3	4.9	7.7	7.0	6.5	0.11	7.39	0.59	AR	24.3	11.3	13.4	13.5	11.7	13.5	21.2	16.6	10.4	12.6	14.6	15.3	0.468804137	1.494236883	0.04	Weak	AR-Weak
AK132460	chrX	47912843	47945262	Gene_11802	7.1	7.9	7.9	11.9	8.7	7.8	11.5	8.2	7.9	9.4	8.5	6.1	0.10	11.35	0.61	AR	10.0	13.3	14.9	15.9	9.7	10.6	10.1	12.6	13.3	14.5	15.5	11.1	0.628452424	12.3173221	0.02	Weak	AR-Weak
Med14	chrX	12252496	12339099	Gene_16249	3.8	4.1	5.7	4.5	3.4	5.4	5.1	5.1	7.5	5.0	3.8	6.2	0.10	6.51	0.62	AR	7.5	7.7	8.9	9.6	9.2	8.3	6.0	7.9	9.1	9.2	9.4	7.4	0.830934256	14.2765544	0.00	Weak	AR-Weak
Alb	chr5	90889926	90905626	Gene_06776	241.1	463.9	570.5	453.5	282.4	612.4	590.8	450.1	951.7	788.0	160.3	762.8	0.10	7.65	0.62	AR	50445.4	105767.8	111791.9	106422.7	118313.8	98985.8	53125.6	109300.6	97579.0	122522.8	108090.5	93174.1	0.55495194	13.86089147	0.01	Weak	AR-Weak
Myo9b	chr8	73796612	73884611	Gene_20330	9.1	11.0	9.9	10.0	9.8	7.5	10.0	9.3	6.6	10.6	9.5	6.7	0.09	8.43	0.62	AR	15.9	14.6	11.8	11.4	10.6	13.0	12.7	15.8	11.4	11.6	10.9	12.6	0.724291542	3.791563418	0.00	Weak	AR-Weak
Agtr1a	chr13	30428325	30474736	Gene_15788	5.6	5.8	6.3	8.7	6.6	7.2	6.6	10.2	3.9	6.4	8.6	8.9	0.10	18.42	0.62	AR	86.1	90.9	52.3	66.5	71.0	92.7	76.9	82.4	42.7	65.8	105.6	96.9	0.567839414	22.80292439	0.02	Weak	AR-Weak
Akap13	chr7	82600442	82881525	Gene_04512	21.2	25.1	20.4	32.9	17.4	21.1	25.1	22.3	26.2	23.7	26.1	23.6	0.11	10.11	0.62	AR	7.7	11.7	12.2	12.4	10.4	10.1	10.6	11.9	12.7	12.0	10.4	8.9	0.753692331	11.03676667	0.00	Weak	AR-Weak
Rrbp1	chr2	143773130	143836999	Gene_19952	36.8	26.0	20.5	25.0	35.6	23.4	35.0	30.0	15.4	33.6	24.2	19.8	0.10	21.82	0.63	AR	222.1	137.4	112.4	138.7	133.5	149.5	212.8	125.8	113.8	161.2	142.5	181.8	0.510369997	0.041110418	0.04	Weak	AR-Weak
Trp53bp2	chr1	184339297	184392567	Gene_02905	3.2	5.3	3.5	6.3	3.7	5.1	5.0	5.7	4.3	7.9	4.7	5.2	0.10	11.87	0.63	AR	11.6	10.9	12.2	13.2	13.8	12.7	10.5	9.6	12.3	15.7	14.5	11.6	0.806362374	16.10021861	0.00	Weak	AR-Weak
AK014677	chr8	10899921	10902463	Gene_15583	4.4	4.4	6.1	23.9	10.0	7.4	4.1	22.4	3.7	9.6	10.8	12.6	0.10	12.80	0.64	AR	24.3	7.4	5.9	5.1	7.1	11.2	16.8	3.2	5.5	10.9	16.2	18.1	0.524466276	23.08382003	0.04	Weak	AR-Weak
Snx17	chr5	31495676	31501273	Gene_09651	9.6	8.1	10.2	9.2	11.1	9.6	11.5	9.9	7.6	11.2	8.0	10.4	0.09	19.64	0.64	AR	24.1	18.0	17.5	18.0	18.3	17.7	22.4	17.8	15.8	14.4	16.2	20.7	0.624237309	1.293266587	0.01	Weak	AR-Weak
AK043046	chr9	24951298	24956197	Gene_15844	4.5	4.4	5.8	3.2	4.1	5.0	5.4	4.4	6.6	3.6	4.8	6.7	0.09	0.65	0.64	AR	8.2	6.9	6.4	7.3	8.8	8.3	7.9	7.0	6.0	5.9	9.2	7.6	0.671782907	21.48903042	0.01	Weak	AR-Weak
Tmem37	chr1	121963953	121970357	Gene_15692	3.8	3.8	2.9	2.5	6.0	4.9	3.5	2.8	2.7	6.4	1.1	4.5	0.09	17.92	0.65	AR	154.3	156.4	174.2	278.0	167.5	202.4	149.9	154.3	182.7	237.4	189.0	206.1	0.511766361	15.46896239	0.03	Weak	AR-Weak
Tnk2	chr16	32644946	32683579	Gene_05744	5.5	5.7	2.6	5.5	6.2	5.4	5.9	6.5	2.5	6.9	5.1	4.0	0.09	19.86	0.66	AR	17.8	10.8	12.5	17.9	17.0	16.9	20.6	10.3	11.8	14.2	15.8	19.6	0.595131013	21.18647482	0.02	Weak	AR-Weak
Ski	chr4	154528183	154596644	Gene_12429	5.2	7.6	6.0	4.0	10.9	6.5	5.4	7.1	2.9	7.8	5.5	6.5	0.10	17.95	0.66	AR	16.7	20.0	19.6	24.0	20.6	32.1	20.6	21.5	17.5	24.8	33.3	28.4	0.509530025	19.26538285	0.04	Weak	AR-Weak
Ptbp1	chr10	79317349	79327178	Gene_18537	6.6	7.1	6.7	7.1	8.2	7.6	7.4	6.7	4.6	8.6	6.2	6.0	0.09	16.80	0.66	AR	98.0	71.2	67.5	68.4	71.5	79.0	103.4	81.4	64.7	69.2	79.6	86.0	0.727926091	0.769221704	0.00	Weak	AR-Weak
Rasgrp2	chr19	6400582	6415216	Gene_10842	7.8	7.9	8.4	6.4	7.7	6.4	9.2	5.5	5.6	7.6	5.6	3.2	0.09	5.27	0.67	AR	8.1	11.8	6.2	6.1	6.7	4.9	6.7	10.3	12.5	6.0	5.1	6.5	0.577392747	6.97253986	0.02	Weak	AR-Weak
Aacs	chr5	125956242	125997773	Gene_08928	65.6	8.9	19.7	3.9	13.6	40.1	37.3	4.3	75.5	9.2	26.4	10.5	0.08	1.06	0.67	AR	18.7	80.3	122.0	52.2	87.9	44.9	25.2	158.6	174.4	58.1	36.6	35.5	0.537325127	9.484908426	0.03	Weak	AR-Weak
AK149094	chr11	23206894	23261716	Gene_11024	9.9	12.3	9.6	8.9	11.5	12.0	16.5	12.3	18.3	12.7	10.0	15.4	0.08	1.82	0.67	AR	11.3	12.2	10.7	13.3	14.4	15.8	13.4	9.7	12.6	13.0	18.0	11.7	0.540245194	18.62052919	0.02	Weak	AR-Weak
Lcp1	chr14	75530965	75630610	Gene_03351	4.3	6.7	6.7	5.3	5.1	6.4	6.8	6.5	6.9	6.0	5.9	7.3	0.08	4.11	0.67	AR	72.3	84.8	72.3	64.0	62.9	64.0	72.5	84.7	72.2	55.6	70.3	69.2	0.663481471	5.166503456	0.00	Weak	AR-Weak
Tnfaip8l1	chr17	56301995	56313376	Gene_12272	7.0	12.0	11.2	15.0	8.8	8.4	11.1	8.1	5.4	8.2	3.1	8.0	0.08	6.56	0.68	AR	43.5	29.2	18.2	31.8	33.1	37.6	31.2	25.8	24.0	31.7	32.4	31.7	0.532966171	22.06753104	0.02	Weak	AR-Weak
Apon	chr10	127691186	127692957	Gene_09180	16.4	17.3	12.9	15.9	18.9	14.2	18.2	19.8	12.1	18.4	18.2	16.2	0.08	20.14	0.68	AR	1205.9	735.8	776.4	1012.9	986.8	1054.6	1163.5	670.6	800.3	739.4	803.4	1263.8	0.567445764	22.61587005	0.03	Weak	AR-Weak
Zrsr1	chr11	22872028	22874908	Gene_18881	9.2	9.9	8.8	8.7	9.2	9.5	9.1	8.6	7.0	8.7	9.1	7.5	0.08	21.90	0.68	AR	20.1	18.1	20.6	23.8	28.2	27.5	26.4	20.4	19.7	22.1	30.5	26.3	0.804540835	19.6430842	0.00	Weak	AR-Weak
Xpnpep3	chr15	81230617	81285318	Gene_07769	4.2	5.0	4.9	4.7	4.4	5.3	6.0	4.2	6.0	6.8	4.8	4.5	0.08	10.24	0.68	AR	10.9	13.9	17.2	18.2	16.9	13.3	14.4	11.7	13.8	16.2	14.0	13.0	0.603498398	14.12436166	0.02	Weak	AR-Weak
BC025945	chr3	82844062	82845709	Gene_02559	11.8	12.7	13.9	19.9	19.3	18.6	5.7	6.1	10.0	3.2	9.0	5.0	0.08	14.52	0.68	AR	299.2	86.0	64.0	97.5	95.0	100.3	290.1	76.0	77.5	61.4	112.3	243.1	0.583376276	0.478431789	0.01	Weak	AR-Weak
C130039O16Rik	chr12	85493408	85559831	Gene_12167	6.5	6.3	4.7	6.4	6.9	5.5	6.7	6.7	2.3	6.4	4.9	4.9	0.09	21.79	0.69	AR	6.1	4.0	4.5	5.2	5.4	6.0	5.8	4.7	4.1	6.2	8.8	6.2	0.559271431	19.75312922	0.01	Weak	AR-Weak
Arid5b	chr10	67558340	67741474	Gene_21227	26.8	15.6	14.9	16.4	15.5	18.8	21.0	16.8	34.9	26.6	51.5	20.6	0.10	15.31	0.69	AR	9.7	10.1	22.5	8.0	12.2	7.1	15.6	18.5	30.4	14.0	9.6	6.9	0.521328052	9.205747363	0.02	Weak	AR-Weak
2310030N02Rik	chr4	10978194	11003351	Gene_10005	4.8	5.4	4.7	7.2	5.0	5.9	5.0	5.3	4.3	6.0	3.9	4.1	0.08	10.83	0.70	AR	7.0	7.8	10.1	9.7	7.0	7.6	6.8	8.8	9.2	9.3	6.0	7.3	0.689232553	10.63149884	0.01	Weak	AR-Weak
D930001I22Rik	chr2	163294438	163298365	Gene_09169	7.2	6.0	9.3	6.4	5.3	5.1	5.8	6.0	7.3	5.0	11.6	4.4	0.08	10.39	0.70	AR	42.9	77.0	80.4	56.7	77.1	45.9	49.4	78.9	114.0	54.7	56.0	38.3	0.553505369	9.9095064	0.02	Weak	AR-Weak
B930006L02Rik	chr7	107855215	107990144	Gene_12881	4.5	3.9	4.5	5.2	3.8	5.0	5.3	4.0	3.3	6.4	4.3	4.4	0.08	15.60	0.70	AR	24.6	21.6	19.7	23.3	27.6	27.8	25.3	22.0	17.9	24.0	26.1	27.0	0.914502298	20.97227412	0.00	Weak	AR-Weak
Il4ra	chr7	132695795	132722988	Gene_01438	9.8	7.7	7.2	9.8	9.4	7.4	8.0	9.4	3.9	5.9	6.3	6.2	0.08	23.06	0.71	AR	18.7	12.9	14.0	17.5	16.6	18.4	17.2	12.9	11.7	19.7	18.8	19.9	0.664267446	20.03776783	0.01	Weak	AR-Weak
Tmem39a	chr16	38562971	38591497	Gene_15899	12.1	7.8	8.9	7.9	13.0	9.2	14.5	6.1	13.0	9.9	4.9	11.4	0.07	22.63	0.71	AR	19.3	11.6	13.0	13.8	11.4	14.7	18.8	14.0	10.3	13.3	10.2	16.9	0.501958031	1.194043375	0.05	Weak	AR-Weak
Prepl	chr17	85462825	85489607	Gene_11010	4.1	5.9	3.6	5.0	6.9	5.8	5.4	5.7	5.0	7.2	4.0	6.3	0.07	16.91	0.71	AR	44.1	21.3	16.0	30.4	27.1	28.4	41.6	20.2	17.6	23.9	24.2	50.1	0.585570711	23.06243573	0.02	Weak	AR-Weak
Riok2	chr17	17511539	17530935	Gene_11339	6.7	6.6	8.4	6.2	6.9	7.3	7.8	5.2	16.0	7.0	6.6	7.3	0.14	8.15	0.71	AR	11.3	20.5	11.4	8.4	12.7	9.8	12.9	21.5	18.2	10.3	9.7	10.0	0.576681725	6.508363986	0.02	Weak	AR-Weak
Snag1	chr13	114382390	114408772	Gene_16253	6.7	8.6	8.4	5.9	9.4	7.1	7.0	8.4	6.5	7.8	4.3	8.2	0.08	3.67	0.72	AR	13.0	12.5	11.3	13.3	15.7	17.2	13.2	12.7	10.2	13.5	16.9	15.9	0.85962775	20.3314098	0.00	Weak	AR-Weak
AK043531	chr13	56103625	56186210	Gene_13979	4.8	6.2	6.8	6.7	5.3	6.7	5.9	5.5	4.5	6.7	4.9	5.3	0.07	10.45	0.72	AR	11.6	9.7	8.8	15.0	11.7	10.1	10.2	8.3	10.9	13.2	12.3	12.3	0.506817114	16.88931688	0.04	Weak	AR-Weak
Smc5	chr19	23283221	23348367	Gene_04901	7.3	9.1	6.6	10.2	7.6	8.7	11.1	12.9	8.8	12.0	7.2	9.5	0.06	4.79	0.73	AR	14.6	10.3	11.4	14.9	14.4	13.6	15.6	11.0	11.5	16.5	16.4	17.3	0.623746193	19.4914732	0.02	Weak	AR-Weak
Gps2	chr11	69727551	69730093	Gene_01597	5.5	4.1	4.3	5.1	6.3	4.1	4.2	5.5	3.5	6.8	3.5	4.0	0.06	12.79	0.73	AR	20.0	17.5	11.3	12.1	18.3	19.0	18.9	18.6	15.0	18.0	17.2	16.8	0.512535831	0.061159892	0.03	Weak	AR-Weak
Arfrp1	chr2	181092537	181100066	Gene_03643	5.9	5.1	7.1	5.4	6.3	5.7	5.5	6.0	3.8	7.9	5.1	4.8	0.07	11.93	0.73	AR	13.2	12.0	15.7	12.7	11.6	11.9	13.6	14.7	15.0	12.6	10.7	9.4	0.652431972	8.334979931	0.01	Weak	AR-Weak
AK196015	chr2	33102200	33102635	Gene_20766	8.6	6.1	5.6	8.8	5.4	7.9	5.7	6.9	6.5	5.0	14.4	4.5	0.10	16.35	0.74	AR	15.2	22.7	18.7	28.2	9.2	13.6	15.7	31.8	24.5	13.8	14.6	10.7	0.566819328	8.450149016	0.02	Weak	AR-Weak
2010110K16Rik	chr9	117974212	118059283	Gene_19921	4.5	4.2	5.9	2.0	4.5	6.0	3.6	4.9	7.7	2.6	4.8	4.2	0.07	3.75	0.74	AR	47.9	59.4	53.4	52.0	34.8	44.1	38.6	46.9	60.5	48.0	35.1	44.4	0.626723542	8.559880418	0.01	Weak	AR-Weak
Plxnb2	chr15	88985978	89011218	Gene_12015	13.9	16.5	12.0	14.7	15.5	13.7	18.0	17.2	8.9	17.4	12.0	12.8	0.07	0.40	0.74	AR	107.7	84.8	74.9	77.1	81.6	90.0	107.3	89.5	64.2	84.0	88.7	98.0	0.743444261	0.276627126	0.00	Weak	AR-Weak
Repin1	chr6	48543881	48549081	Gene_02541	11.8	12.7	9.8	12.8	13.6	12.6	14.3	13.5	7.1	13.1	6.6	8.0	0.06	1.44	0.74	AR	42.9	39.6	40.2	47.9	45.9	50.4	40.8	40.7	32.3	46.2	52.5	48.1	0.722420916	19.3579877	0.00	Weak	AR-Weak
Akr1c20	chr13	4486217	4522579	Gene_11865	11.7	16.2	13.5	7.6	8.8	17.9	18.5	8.1	26.9	11.7	13.2	21.7	0.06	0.88	0.74	AR	121.7	134.7	172.5	174.6	174.9	128.2	121.0	149.7	171.5	132.0	142.8	95.5	0.578152287	12.12102643	0.03	Weak	AR-Weak
CS444466	chr9	106056470	106056493	Gene_13404	16.7	12.8	25.8	28.1	16.0	36.4	25.5	19.3	20.3	31.1	15.4	14.2	0.06	12.83	0.75	AR	228.9	248.0	282.3	302.5	215.3	179.9	184.4	285.4	235.6	258.7	234.9	189.7	0.670636721	10.79959539	0.01	Weak	AR-Weak
AK051019	chr9	106051017	106062036	Gene_12785	11.4	9.2	12.6	9.4	8.5	11.7	12.0	8.8	13.1	13.1	8.7	11.0	0.06	6.30	0.75	AR	18.1	20.2	26.1	28.9	23.4	23.0	21.4	24.2	25.1	28.0	23.5	23.3	0.722970799	13.63909212	0.00	Weak	AR-Weak
Slc36a1	chr11	55017841	55049832	Gene_15704	7.9	9.3	8.0	8.7	8.2	9.0	10.1	8.8	5.0	8.5	8.7	6.4	0.07	22.67	0.75	AR	35.3	24.9	22.7	25.1	22.6	26.4	30.1	28.5	18.4	24.6	28.1	30.9	0.587524074	0.345462726	0.02	Weak	AR-Weak
Mug1	chr6	121788558	121839075	Gene_01153	80.9	167.0	80.4	251.6	105.4	204.7	218.1	245.3	84.9	227.4	59.5	346.0	0.06	21.25	0.75	AR	2454.6	1605.3	1328.6	2038.7	1955.2	2543.1	3329.0	1504.9	1335.6	2063.1	2321.3	2137.3	0.548181608	22.49282139	0.02	Weak	AR-Weak
Aldh4a1	chr4	139178924	139205602	Gene_12957	21.5	29.9	25.9	30.4	24.5	31.1	28.1	30.3	16.6	31.9	13.9	19.3	0.06	5.33	0.75	AR	279.3	500.6	499.5	403.3	443.3	367.6	282.4	548.7	506.8	448.8	404.6	333.1	0.588745772	10.53085547	0.02	Weak	AR-Weak
Dgat1	chr15	76332444	76342248	Gene_06986	9.4	8.1	8.5	7.7	9.0	8.2	8.8	8.5	6.3	9.5	6.6	7.5	0.06	0.23	0.75	AR	19.7	28.5	26.4	22.1	19.9	20.6	18.8	24.8	28.1	24.6	20.2	19.6	0.782304827	9.327708482	0.00	Weak	AR-Weak
Tmem161b	chr13	84361930	84435569	Gene_14278	3.4	3.5	3.8	2.4	2.2	4.7	3.8	3.9	6.6	3.8	3.5	5.4	0.06	3.17	0.75	AR	10.9	9.0	7.5	6.2	7.4	6.4	11.5	6.9	7.6	7.1	6.6	7.1	0.477088694	3.249228855	0.04	Weak	AR-Weak
Golim4	chr3	75680305	75760753	Gene_02914	5.8	6.3	7.3	6.0	5.2	7.3	6.5	6.0	10.0	6.5	5.2	8.4	0.07	6.03	0.76	AR	26.8	35.9	33.7	45.2	38.0	33.9	29.2	32.5	39.3	38.7	37.4	30.4	0.753142664	13.83865905	0.00	Weak	AR-Weak
Dna2l	chr10	62409800	62436925	Gene_13741	4.1	5.1	3.7	4.7	4.2	4.1	6.6	6.1	3.5	6.8	3.9	4.1	0.05	3.85	0.78	AR	6.7	3.9	4.7	5.8	6.0	5.6	6.8	3.5	3.1	5.7	8.3	5.7	0.538717336	20.14476763	0.03	Weak	AR-Weak
Ahr	chr12	36182650	36219661	Gene_19756	3.8	10.3	8.6	10.2	6.4	11.0	11.2	5.9	11.7	13.1	7.8	13.2	0.05	13.18	0.78	AR	19.4	34.4	27.2	40.0	21.9	28.4	21.0	24.8	32.6	41.5	24.3	20.8	0.535422663	12.18845497	0.04	Weak	AR-Weak
AU022252	chr4	118894526	118905311	Gene_15686	9.0	13.1	10.4	15.0	13.0	10.3	10.3	16.1	6.7	11.0	7.8	9.3	0.05	6.93	0.78	AR	34.1	36.1	29.9	40.5	40.2	49.5	37.0	36.6	27.4	28.9	41.2	40.3	0.574919213	21.39479627	0.02	Weak	AR-Weak
2010107H07Rik	chr14	31937691	31942116	Gene_15517	6.2	5.5	7.3	5.8	3.0	4.6	2.9	5.1	2.1	4.8	7.7	2.5	0.05	9.57	0.78	AR	42.3	51.2	50.7	56.7	45.8	37.0	31.4	48.3	44.2	66.5	38.1	46.0	0.492625185	12.23715049	0.05	Weak	AR-Weak
Top1	chr2	160471632	160548499	Gene_06976	7.1	5.9	6.2	5.7	5.5	7.5	6.7	6.0	8.2	7.4	6.7	8.0	0.05	21.03	0.79	AR	18.8	19.8	26.5	28.6	22.2	21.9	22.1	20.5	24.0	26.1	20.6	21.5	0.615611852	13.20210288	0.02	Weak	AR-Weak
Flnb	chr14	8650470	8784101	Gene_12239	15.5	16.0	14.0	14.6	13.4	14.4	17.9	13.4	17.7	14.7	17.6	11.8	0.05	5.42	0.79	AR	20.1	30.9	30.6	31.0	28.6	21.3	20.9	28.5	34.1	28.2	26.7	22.7	0.820990185	11.40678329	0.00	Weak	AR-Weak
BC048951	chr8	129114584	129117306	Gene_14858	10.9	16.1	7.1	33.7	16.6	17.1	12.0	26.1	5.8	14.8	13.2	24.7	0.05	16.75	0.79	AR	23.3	16.1	29.8	25.0	38.7	30.4	25.7	18.0	44.8	53.4	71.1	48.5	0.511434097	17.11482977	0.04	Weak	AR-Weak
Stxbp2	chr8	3631159	3643644	Gene_07289	5.9	5.8	5.4	7.2	6.3	5.3	8.2	7.1	4.2	9.9	6.9	4.3	0.05	12.27	0.79	AR	18.7	22.4	17.3	16.6	14.8	17.4	19.7	21.8	21.2	14.0	17.9	17.6	0.680118234	5.165799135	0.01	Weak	AR-Weak
BC052524	chr8	10899921	10903874	Gene_20770	3.4	2.6	4.1	16.7	5.6	5.9	3.0	17.6	3.2	6.9	7.9	11.9	0.05	13.46	0.79	AR	17.2	5.5	4.5	3.5	5.8	8.0	11.3	2.5	2.5	7.0	12.9	13.2	0.564760306	22.82757025	0.03	Weak	AR-Weak
Tmem14c	chr13	41111660	41117947	Gene_03828	5.0	5.7	6.4	4.8	5.2	6.0	6.9	3.2	5.0	4.8	4.5	4.8	0.05	23.65	0.80	AR	218.6	258.1	301.7	276.1	275.1	245.0	188.9	290.6	295.1	272.5	257.8	214.9	0.716052997	11.78245596	0.00	Weak	AR-Weak
Carhsp1	chr16	8658679	8672246	Gene_06231	8.0	8.4	10.7	9.6	9.3	10.1	8.1	8.5	8.0	8.5	6.7	8.4	0.04	9.64	0.81	AR	122.2	151.4	142.1	128.8	111.8	125.8	109.1	148.6	146.6	97.1	96.9	103.8	0.651353408	7.377450487	0.01	Weak	AR-Weak
Chordc1	chr9	18096710	18118444	Gene_14361	9.3	6.8	7.5	5.6	6.2	11.1	11.1	3.8	13.9	9.5	8.4	10.2	0.04	20.86	0.81	AR	41.1	38.0	48.6	73.9	61.6	48.8	42.1	37.2	50.1	62.5	40.2	44.0	0.59881982	14.96366121	0.01	Weak	AR-Weak
9130227C08Rik	chr14	56503805	56515618	Gene_14972	21.1	21.6	18.9	30.1	17.4	23.5	27.2	34.7	17.2	22.8	23.9	20.7	0.05	2.65	0.81	AR	22.7	27.6	18.4	27.3	28.5	25.0	23.6	20.5	18.5	26.9	36.2	24.8	0.468450104	18.60105647	0.05	Weak	AR-Weak
Jmjd1b	chr18	34936661	34999024	Gene_17918	8.3	9.8	7.3	8.2	9.5	7.2	9.9	10.8	8.6	8.5	10.5	7.5	0.04	3.58	0.81	AR	16.9	14.7	13.2	11.2	13.4	14.7	14.4	13.3	12.5	10.5	13.1	13.4	0.725113692	1.735600992	0.00	Weak	AR-Weak
EG634650	chr5	105752063	105775478	Gene_05472	10.2	4.5	3.8	2.8	2.2	2.2	2.8	5.8	21.2	1.7	18.1	3.5	0.04	8.48	0.82	AR	10.5	6.3	24.4	6.0	4.8	3.7	13.6	27.0	18.5	11.5	7.8	6.3	0.539660157	7.966432413	0.03	Weak	AR-Weak
Jmjd2a	chr4	117809610	117852551	Gene_15857	10.5	10.2	6.9	10.7	9.4	8.0	11.6	11.4	6.8	11.9	8.3	8.4	0.04	1.44	0.83	AR	21.7	14.2	11.0	14.5	13.3	16.4	22.6	14.1	11.7	14.4	21.1	17.6	0.549868048	23.35027557	0.03	Weak	AR-Weak
Slc10a5	chr3	10331733	10335656	Gene_14059	21.9	28.8	28.6	29.7	21.2	38.1	32.5	31.6	56.9	24.8	25.3	39.4	0.06	5.43	0.83	AR	70.3	58.4	77.7	89.0	73.2	75.6	62.9	64.1	63.7	85.9	80.7	66.8	0.650103025	15.74808838	0.01	Weak	AR-Weak
BC051589	chr7	97592187	97593964	Gene_06138	16.6	23.9	11.8	18.3	20.2	16.6	25.1	20.3	22.7	21.6	18.8	19.4	0.04	2.11	0.83	AR	41.0	28.9	22.8	25.3	30.1	31.0	27.4	30.3	18.8	21.5	39.2	30.9	0.497178551	23.03171285	0.04	Weak	AR-Weak
C530044N13Rik	chr16	11803813	11909516	Gene_10624	13.6	11.9	13.9	12.4	11.8	15.4	12.1	10.5	15.9	13.5	9.1	12.4	0.04	6.45	0.84	AR	42.3	54.3	59.5	58.7	50.5	50.4	39.6	58.4	61.2	50.8	49.8	45.5	0.682475187	11.09419147	0.01	Weak	AR-Weak
Cyp2d22	chr15	82201909	82210690	Gene_19686	25.7	41.2	29.9	47.9	31.5	46.8	49.0	37.3	25.5	49.9	36.7	33.3	0.03	16.41	0.84	AR	176.5	305.3	286.8	307.3	250.6	274.7	188.8	308.2	295.3	270.7	289.4	174.6	0.517590536	11.57335482	0.04	Weak	AR-Weak
BC049806	chr1	58584092	58643085	Gene_18195	6.6	7.0	8.8	4.9	4.3	7.0	7.5	6.0	18.1	6.8	13.1	10.1	0.05	9.03	0.84	AR	17.7	21.2	28.6	19.1	21.4	16.4	24.6	25.0	29.6	18.4	18.3	11.1	0.591762697	8.862385059	0.02	Weak	AR-Weak
D5Ertd579e	chr5	36943132	36963898	Gene_12474	14.5	14.5	12.6	10.8	12.8	14.6	14.7	12.4	17.6	14.9	15.4	10.8	0.04	5.42	0.84	AR	37.2	47.7	55.6	51.1	36.6	35.6	33.5	56.4	52.4	48.8	32.7	32.9	0.878331866	9.748069162	0.00	Weak	AR-Weak
Tead3	chr17	28468619	28487750	Gene_00661	5.4	6.1	4.7	6.5	5.6	4.5	5.3	5.6	3.1	6.9	4.9	4.2	0.04	11.15	0.84	AR	10.2	8.2	5.9	6.2	8.7	7.6	9.3	8.5	6.4	6.4	6.7	9.4	0.760797379	0.867071504	0.01	Weak	AR-Weak
Psmd14	chr2	61549750	61638433	Gene_08962	4.1	4.7	4.3	2.7	5.1	6.2	5.3	4.5	8.3	4.2	4.3	6.1	0.04	0.16	0.85	AR	86.7	81.6	73.7	71.0	64.9	73.5	77.8	77.4	82.6	56.2	67.7	80.4	0.631811237	3.786581547	0.01	Weak	AR-Weak
Ppp1r10	chr17	36053927	36069228	Gene_14810	11.2	13.6	10.6	14.1	11.2	14.3	14.0	9.0	13.8	11.2	12.5	11.9	0.03	18.53	0.85	AR	19.7	16.0	19.3	24.5	32.7	23.1	23.1	17.3	16.9	22.6	23.3	17.9	0.527152916	18.05271336	0.02	Weak	AR-Weak
Psd3	chr8	70219945	70586185	Gene_15950	21.1	20.0	19.2	21.5	18.3	21.7	20.8	17.1	23.9	16.1	21.6	20.8	0.04	21.71	0.85	AR	10.6	13.7	13.6	14.1	15.9	13.4	11.3	12.2	14.1	13.5	14.6	12.3	0.605732175	14.94112171	0.01	Weak	AR-Weak
Hist1h4i	chr13	22132684	22133221	Gene_00380	6.5	8.3	6.6	1.5	4.2	10.1	6.0	4.0	17.6	9.9	5.3	8.8	0.04	6.08	0.86	AR	11.5	5.5	10.0	20.7	33.7	20.0	4.4	8.8	6.4	13.1	14.6	11.2	0.567323341	17.79696763	0.01	Weak	AR-Weak
Dpp3	chr19	4907228	4928250	Gene_11137	6.3	6.4	4.6	5.9	7.1	5.6	6.7	6.5	4.5	7.3	4.0	5.1	0.03	0.52	0.86	AR	70.9	51.1	44.5	45.1	45.1	55.9	61.2	47.9	45.4	51.4	53.5	60.7	0.659960514	0.347690733	0.01	Weak	AR-Weak
Rcor1	chr12	112278008	112351597	Gene_02580	6.2	5.8	5.2	6.6	6.8	6.0	7.9	7.9	4.2	8.3	5.3	6.2	0.03	21.52	0.86	AR	22.2	13.1	18.1	21.8	18.9	25.0	26.6	16.2	16.7	19.6	22.3	21.7	0.490944398	21.31916579	0.05	Weak	AR-Weak
Tle1	chr4	71778175	71861891	Gene_19327	13.4	15.9	12.3	15.8	10.6	11.6	14.1	15.9	16.9	15.7	24.6	16.1	0.05	12.98	0.86	AR	13.2	13.0	12.8	9.7	9.1	11.5	15.4	12.2	11.3	11.5	9.5	11.1	0.701119901	4.338247205	0.00	Weak	AR-Weak
AK016162	chr3	103575895	103593325	Gene_12130	8.3	10.0	9.2	10.0	8.1	9.2	12.6	10.2	10.1	12.2	10.3	9.8	0.03	7.21	0.86	AR	14.4	22.3	23.4	20.9	22.5	21.3	20.6	21.1	29.0	26.5	22.4	20.3	0.500812852	12.43461895	0.02	Weak	AR-Weak
Kcnn2	chr18	45428513	45845537	Gene_13075	6.0	7.4	6.2	10.6	5.3	8.0	9.0	11.3	7.9	9.5	7.3	9.1	0.03	6.83	0.86	AR	9.6	14.8	13.1	14.2	14.2	12.0	7.5	13.7	11.6	16.1	15.2	10.0	0.519511775	13.62418798	0.04	Weak	AR-Weak
AK134717	chr7	135121654	135123168	Gene_01477	10.5	12.6	12.6	12.8	10.3	10.1	13.6	13.1	8.6	12.8	12.5	11.5	0.03	5.81	0.86	AR	10.4	9.3	9.2	5.4	6.0	6.9	14.1	7.2	8.8	4.7	6.1	6.2	0.573256638	3.975073562	0.01	Weak	AR-Weak
Pcbp4	chr9	106356220	106366338	Gene_08380	2.8	3.6	2.8	3.1	2.4	3.5	3.5	3.9	1.1	6.9	4.1	2.9	0.05	14.15	0.86	AR	13.2	11.7	9.9	6.9	8.6	8.6	11.1	14.5	5.9	6.1	10.6	7.9	0.522041217	3.328988525	0.04	Weak	AR-Weak
Megf9	chr4	70092960	70195962	Gene_13160	3.3	4.7	3.5	4.3	3.6	5.9	5.7	4.6	6.1	5.8	6.1	4.6	0.03	15.37	0.87	AR	13.1	17.2	19.1	20.2	25.5	22.0	17.1	17.4	29.3	25.5	22.9	21.9	0.498181459	15.19716482	0.05	Weak	AR-Weak
AK039159	chr8	87577058	87584359	Gene_09844	5.2	5.0	4.5	6.0	7.3	5.6	6.4	6.8	2.7	7.3	3.2	5.1	0.03	19.49	0.88	AR	13.0	10.5	8.2	8.4	10.0	11.2	11.4	12.1	9.1	8.9	10.6	10.4	0.753226291	1.255625344	0.00	Weak	AR-Weak
2600011C06Rik	chr12	84983578	85024073	Gene_01152	14.8	15.5	16.4	17.7	17.1	18.8	19.5	18.3	34.9	21.2	18.7	25.2	0.05	10.21	0.88	AR	20.5	27.9	31.5	33.1	28.9	25.9	22.3	25.0	34.3	32.3	28.5	23.6	0.908526394	12.85537092	0.00	Weak	AR-Weak
Rilp	chr11	75323595	75326668	Gene_14586	14.4	17.2	12.0	16.0	12.3	21.3	20.5	20.8	14.2	24.6	14.3	15.7	0.03	0.28	0.88	AR	34.1	28.2	27.0	31.8	38.5	38.6	30.5	27.1	29.7	34.3	41.6	32.9	0.810958188	19.28408022	0.00	Weak	AR-Weak
Sec24a	chr11	51505764	51577136	Gene_10098	13.1	13.5	13.9	11.8	13.1	17.5	17.0	11.5	20.8	15.8	10.1	14.9	0.03	3.84	0.88	AR	30.0	38.5	39.7	39.0	34.8	35.9	29.4	38.3	45.0	46.4	37.0	33.2	0.735185718	12.01316982	0.00	Weak	AR-Weak
BC018371	chr11	94418415	94463100	Gene_15840	7.6	8.7	5.6	8.0	5.6	5.8	6.6	5.2	3.9	7.3	5.9	3.9	0.03	5.64	0.88	AR	158.7	202.6	170.3	171.6	155.7	149.0	158.6	191.3	202.9	165.9	150.0	126.2	0.775354978	8.592548586	0.00	Weak	AR-Weak
Scaf1	chr7	52258319	52271619	Gene_16412	8.8	10.5	5.1	7.9	9.2	7.4	10.0	8.8	4.1	11.7	6.9	6.1	0.03	22.78	0.88	AR	23.5	17.0	19.7	18.3	20.9	22.4	25.9	18.8	16.9	22.3	24.7	27.7	0.636866069	21.86772231	0.01	Weak	AR-Weak
mKIAA0136	chr16	93832536	93845599	Gene_15248	5.3	8.4	8.0	7.9	9.9	14.4	15.5	11.6	19.2	16.7	8.5	10.5	0.03	9.40	0.88	AR	2.8	7.6	8.7	7.5	6.4	7.1	3.9	9.1	8.8	9.8	9.9	6.2	0.523735013	12.82624835	0.03	Weak	AR-Weak
Wwp1	chr4	19536819	19636140	Gene_15242	8.8	11.7	12.6	10.4	7.6	13.7	11.4	10.3	22.2	12.2	11.7	17.9	0.03	7.90	0.89	AR	52.6	68.7	71.5	77.7	70.8	65.1	52.2	66.9	82.9	72.2	68.1	61.4	0.772801554	12.70704351	0.00	Weak	AR-Weak
Scarb1	chr5	125757459	125821444	Gene_00246	9.6	13.6	8.4	21.5	19.6	17.3	16.2	20.9	6.2	17.4	8.2	11.2	0.02	16.34	0.89	AR	135.6	93.8	98.1	102.5	89.0	126.1	159.5	90.4	70.6	120.2	94.8	165.9	0.509153657	23.44025384	0.04	Weak	AR-Weak
Slc25a37	chr14	69859907	69903160	Gene_07836	8.2	11.9	13.1	10.8	13.5	13.6	13.5	8.2	13.3	11.4	7.0	9.8	0.02	8.99	0.89	AR	26.2	57.1	46.7	50.6	41.3	36.9	29.3	59.9	52.0	58.1	45.8	41.9	0.531806081	11.21477656	0.04	Weak	AR-Weak
Arg1	chr10	24635028	24647244	Gene_14011	18.0	67.7	59.4	101.4	48.3	95.7	50.9	75.0	70.3	88.3	16.6	120.5	0.02	12.74	0.89	AR	1834.7	1856.2	2145.6	1980.3	1770.4	1383.5	1627.3	1570.2	1830.4	1975.9	1554.0	1303.9	0.624530435	10.80518909	0.01	Weak	AR-Weak
4933429F08Rik	chr18	61653447	61683653	Gene_06478	3.2	5.0	3.5	11.9	2.6	5.3	5.1	4.3	3.2	4.5	4.1	3.7	0.08	11.82	0.90	AR	4.5	7.5	8.2	9.3	8.2	7.6	4.5	4.8	10.2	8.3	8.9	9.6	0.552087495	14.99638078	0.03	Weak	AR-Weak
Ttc23	chr7	74792326	74871460	Gene_18190	19.3	14.2	19.5	19.8	12.6	19.5	16.5	11.0	33.8	14.0	16.3	21.0	0.04	8.58	0.90	AR	24.8	46.2	63.4	59.4	47.9	50.4	22.5	50.3	68.1	37.0	44.9	35.8	0.505333062	11.91525884	0.05	Weak	AR-Weak
Zmym2	chr14	57505489	57579186	Gene_00774	9.1	11.0	10.8	10.6	8.2	13.3	14.1	12.0	17.8	12.6	11.1	16.1	0.02	3.28	0.90	AR	17.7	13.8	15.5	13.6	15.4	17.8	19.5	14.9	12.2	15.2	16.3	16.5	0.640162153	23.39325847	0.01	Weak	AR-Weak
mKIAA0083	chr10	62428428	62434738	Gene_12527	5.7	6.7	5.2	6.5	6.1	5.1	6.6	6.1	4.9	6.6	5.5	5.4	0.02	6.71	0.91	AR	4.0	2.8	4.8	6.5	3.9	6.0	4.6	4.0	3.7	6.5	9.1	5.4	0.50577738	17.45433533	0.03	Weak	AR-Weak
AK165804	chr10	95241550	95259870	Gene_02165	7.3	12.5	11.3	19.2	10.1	14.7	11.7	19.9	8.3	10.5	15.9	15.7	0.02	16.05	0.92	AR	21.5	12.4	15.7	22.3	19.9	18.7	18.8	9.8	13.5	22.1	19.1	22.1	0.557311808	18.98453949	0.03	Weak	AR-Weak
2410005O16Rik	chr4	19502353	19534079	Gene_08629	8.0	10.1	11.5	10.4	8.8	16.3	12.3	11.3	19.2	9.8	8.3	16.7	0.02	1.80	0.93	AR	29.0	42.3	47.8	34.2	28.0	33.3	24.6	38.1	38.4	32.8	33.1	33.3	0.495509162	9.464459743	0.05	Weak	AR-Weak
Hsd11b1	chr1	195047834	195090239	Gene_09011	3.6	6.7	7.7	8.5	8.6	15.6	5.9	5.8	11.9	5.8	2.6	9.4	0.02	16.47	0.93	AR	766.8	922.1	1266.0	1158.0	1122.7	1115.7	755.6	1038.6	1078.2	1168.0	1035.9	1067.3	0.607337441	14.12348507	0.01	Weak	AR-Weak
Skap2	chr6	51809163	51962548	Gene_17716	7.9	6.0	9.5	6.6	7.7	8.3	8.4	7.1	9.1	5.1	8.9	7.1	0.01	23.01	0.94	AR	42.3	22.8	24.4	23.5	27.4	25.5	34.3	28.9	25.0	24.8	24.1	35.1	0.524358948	0.950255311	0.02	Weak	AR-Weak
Epm2aip1	chr9	111174348	111181595	Gene_04133	9.0	7.4	9.4	7.4	8.9	13.8	12.2	9.7	17.9	10.5	7.8	12.2	0.02	1.74	0.94	AR	22.6	20.3	16.4	20.9	19.9	24.8	19.9	18.5	16.6	20.0	21.0	24.6	0.720682897	21.90157882	0.00	Weak	AR-Weak
AK169506	chr10	95208712	95259870	Gene_14648	6.3	11.9	10.1	18.3	9.4	12.3	10.6	19.3	7.4	9.7	14.8	13.1	0.01	12.90	0.94	AR	17.6	10.6	13.4	17.4	16.5	15.5	14.5	8.5	12.3	18.0	14.7	18.4	0.519669606	18.90812636	0.04	Weak	AR-Weak
C130074G19Rik	chr1	186695804	186706915	Gene_08377	12.0	11.0	8.9	15.7	14.4	11.8	11.5	16.7	6.4	13.7	9.5	10.4	0.01	17.18	0.94	AR	308.0	237.0	259.8	284.5	264.3	320.1	314.4	255.5	195.1	247.1	305.7	311.4	0.693537661	22.1678135	0.01	Weak	AR-Weak
Appl2	chr10	83062778	83111409	Gene_11307	7.8	7.0	7.8	8.1	7.3	7.1	9.1	7.8	6.5	8.4	7.8	7.4	0.01	21.44	0.94	AR	17.8	20.0	14.8	13.5	15.2	15.8	14.2	19.0	16.0	10.8	15.0	14.1	0.504137841	4.41281409	0.04	Weak	AR-Weak
Ing4	chr6	124989865	125001564	Gene_02792	9.5	10.3	9.7	15.8	8.6	10.5	13.3	11.3	7.5	12.2	10.3	10.8	0.01	14.41	0.94	AR	19.0	14.5	13.1	16.0	19.8	21.4	18.4	17.2	17.1	14.0	21.0	17.8	0.632776396	21.66554325	0.02	Weak	AR-Weak
mKIAA0308	chr8	93558803	93578407	Gene_14428	6.1	4.1	5.7	5.1	5.4	6.7	6.0	4.4	9.5	5.2	6.3	4.9	0.02	11.37	0.95	AR	13.0	14.8	17.2	22.8	16.5	13.2	14.4	18.2	16.9	23.0	13.0	15.7	0.555183132	12.56866692	0.02	Weak	AR-Weak
Ltbr	chr6	125256588	125263888	Gene_12613	13.6	13.0	12.3	16.8	14.9	11.8	14.7	16.9	8.3	14.3	12.7	9.4	0.01	8.82	0.96	AR	119.1	113.8	100.8	96.1	94.6	98.0	104.1	122.8	107.3	97.6	75.0	103.9	0.725512418	5.110261578	0.00	Weak	AR-Weak
Pemt	chr11	59784118	59859987	Gene_03594	6.7	18.0	21.6	13.0	20.3	20.0	13.9	17.2	11.7	17.8	2.6	20.8	0.01	6.27	0.97	AR	343.2	468.9	459.2	535.4	449.0	435.7	309.7	514.4	500.0	491.3	469.5	410.0	0.615737773	12.58668152	0.01	Weak	AR-Weak
Trp53inp1	chr4	11083587	11101524	Gene_17664	5.5	9.6	9.6	14.3	5.9	16.7	11.9	12.1	21.7	11.9	3.9	29.5	0.01	22.02	0.97	AR	31.7	49.9	41.0	73.2	54.9	59.3	28.8	38.6	69.2	60.8	53.3	36.6	0.591222241	14.19624492	0.03	Weak	AR-Weak
Ass1	chr2	31325789	31376190	Gene_14294	53.1	67.1	31.5	221.3	39.6	114.3	58.9	95.9	19.9	67.4	14.8	51.5	0.02	12.30	0.97	AR	889.5	1088.3	1336.5	1083.2	1106.2	1093.9	816.6	1025.3	1208.5	1204.0	1258.9	1019.2	0.606782034	13.3597563	0.01	Weak	AR-Weak
Dcps	chr9	34931998	34983572	Gene_14178	10.1	10.0	12.3	10.1	11.2	10.0	12.3	11.0	9.8	10.4	12.2	10.2	0.01	15.93	0.97	AR	46.0	32.6	27.4	31.4	35.0	33.7	34.4	31.8	24.1	34.4	37.7	42.2	0.575200365	22.57890616	0.01	Weak	AR-Weak
Acsl1	chr8	47556395	47621404	Gene_12950	89.9	64.1	82.2	32.3	40.3	68.0	78.2	62.6	117.4	64.1	163.9	79.9	0.01	19.17	0.98	AR	589.0	1096.2	1140.4	1264.5	1454.6	1202.6	720.3	1091.6	1497.2	1143.6	1175.3	852.6	0.545947025	13.71238709	0.03	Weak	AR-Weak
AK083382	chr7	88187277	88190050	Gene_20969	6.0	6.4	6.6	8.1	5.1	6.8	5.4	5.6	3.8	5.8	4.7	5.4	0.00	9.25	0.98	AR	12.4	6.5	8.8	9.0	11.9	8.5	12.0	7.6	6.6	9.9	11.9	11.7	0.521378575	20.92192175	0.05	Weak	AR-Weak
Supl15h	chr11	69470205	69476144	Gene_19957	6.7	4.0	6.2	4.2	5.8	5.1	3.7	3.7	4.0	5.1	3.5	3.4	0.00	11.32	0.98	AR	86.9	109.0	117.2	108.9	111.7	96.4	84.4	111.0	129.3	100.6	96.4	89.4	0.660709919	10.98848631	0.01	Weak	AR-Weak
mKIAA1835	chr15	81548219	81560331	Gene_04721	6.6	5.1	4.9	5.1	4.8	3.6	5.3	2.7	2.6	6.1	3.0	3.9	0.00	0.20	0.98	AR	11.4	10.0	15.5	13.5	15.5	13.0	11.2	9.3	12.7	20.7	15.5	17.2	0.586075414	16.39865401	0.02	Weak	AR-Weak
Paqr9	chr9	95460235	95462540	Gene_04907	23.8	28.9	17.9	12.8	42.2	23.2	26.9	22.1	35.8	29.9	17.0	25.7	0.00	19.76	0.99	AR	318.1	346.4	250.5	421.7	460.7	566.8	353.9	381.3	441.4	360.0	526.9	502.0	0.539345897	19.64586464	0.03	Weak	AR-Weak
Chd9	chr8	93352735	93578407	Gene_08753	11.7	9.2	9.9	10.7	9.1	14.1	13.5	7.9	18.6	10.8	10.0	11.3	0.00	2.80	0.99	AR	8.8	10.7	12.3	16.4	12.1	10.2	10.6	12.1	12.3	15.8	9.2	11.6	0.556662329	12.96641058	0.02	Weak	AR-Weak
Farp1	chr14	121434795	121682948	Gene_20072	5.4	5.1	3.9	5.4	6.8	4.3	4.7	6.0	4.7	4.4	4.4	4.4	0.00	22.26	0.99	AR	17.6	13.1	8.5	10.5	10.3	10.2	14.3	11.2	9.7	8.3	11.7	12.0	0.590952756	1.666758582	0.01	Weak	AR-Weak
Mpdu1	chr11	69470205	69476144	Gene_21127	6.7	4.0	6.1	4.0	5.8	5.1	3.7	3.7	4.0	5.1	3.5	3.3	0.00	11.91	0.99	AR	89.1	111.5	119.9	111.2	114.1	98.3	86.2	113.6	132.3	103.2	98.7	91.4	0.666538333	10.98389886	0.01	Weak	AR-Weak
Extl3	chr14	65670899	65716908	Gene_09628	5.3	5.6	5.3	5.6	5.4	4.4	5.4	5.9	4.1	5.0	6.5	4.6	0.00	12.96	0.99	AR	32.4	22.9	21.7	23.1	24.6	23.5	30.9	28.6	21.1	21.3	25.1	29.0	0.651154396	0.970868014	0.01	Weak	AR-Weak
AK218226	chr19	10788964	10789111	Gene_15064	8.2	0.2	3.8	1.6	4.3	0.7	0.3	1.5	1.6	4.0	0.1	2.7	0.00	20.09	1.00	AR	15.5	4.5	0.0	2.1	7.5	8.4	8.8	6.4	2.0	4.4	5.7	2.9	0.499487959	0.330118537	0.03	Weak	AR-Weak
1810011O10Rik	chr8	25548087	25549418	Gene_19771	15.5	4.4	6.2	15.0	4.3	10.7	15.3	1.6	24.1	11.3	7.6	14.1	0.00	12.94	1.00	AR	23.1	31.4	94.8	96.3	56.4	56.6	17.6	37.2	137.2	46.9	31.2	34.8	0.513464456	11.99822143	0.03	Weak	AR-Weak
Clcn7	chr17	25270338	25299044	Gene_13526	6.5	6.2	5.8	5.5	5.9	4.9	7.0	5.3	5.3	6.3	7.5	4.5	0.00	16.25	1.00	AR	38.2	26.6	25.7	28.4	21.5	31.2	31.6	29.0	25.3	26.0	25.1	29.2	0.510000491	1.946990152	0.02	Weak	AR-Weak
6030436E02Rik	chr5	33171325	33196879	Gene_04685	11.8	13.4	12.5	11.2	10.5	12.1	13.5	13.9	13.7	12.7	10.1	11.7	0.72	4.39	0.00	AR	10.3	7.6	9.8	11.8	12.6	10.9	11.9	10.2	8.5	11.8	11.1	12.2	0.596613135	19.19853643	0.02	Weak	AR-Weak
Tcf20	chr15	82640068	82742564	Gene_07556	13.4	15.8	15.3	13.9	12.4	13.7	13.5	16.4	12.6	13.0	11.5	11.7	0.59	4.84	0.02	AR	20.5	18.4	18.4	14.4	18.0	18.1	19.3	21.8	16.7	16.6	19.0	17.6	0.503124133	2.768253282	0.04	Weak	AR-Weak
Msi2	chr11	88152883	88579543	Gene_03861	5.2	5.0	4.1	4.7	5.1	5.0	5.8	6.3	4.5	4.5	4.0	4.7	0.46	1.06	0.06	AR	7.1	6.2	6.2	5.3	5.9	7.8	6.9	7.1	5.7	6.1	5.6	8.6	0.590102131	0.476066805	0.02	Weak	AR-Weak
Igfbp4	chr11	98902573	98913957	Gene_05665	27.2	63.7	75.0	87.7	43.2	47.8	36.0	56.6	38.5	84.4	36.6	45.2	0.48	10.13	0.06	AR	1964.7	1703.1	2471.3	2407.5	1872.3	1880.3	1784.8	1911.4	1980.2	2594.7	1936.4	1851.5	0.559823966	13.0060953	0.02	Weak	AR-Weak
Dtx3l	chr16	35926600	35939113	Gene_12824	6.8	9.5	8.8	8.1	6.5	8.0	8.2	7.9	7.4	7.2	6.6	6.6	0.46	5.24	0.07	AR	48.6	42.9	34.4	39.7	38.3	36.1	41.7	44.0	39.1	31.7	34.5	36.8	0.548655369	3.750219771	0.03	Weak	AR-Weak
Auh	chr13	52930478	53025046	Gene_15579	3.9	6.7	6.5	8.2	4.6	3.6	5.4	8.2	4.8	5.5	5.4	3.5	0.46	7.78	0.07	AR	11.2	12.1	10.1	10.8	9.5	10.1	8.6	11.9	12.9	10.5	8.7	8.1	0.582223587	8.39336166	0.03	Weak	AR-Weak
Actb	chr5	143664794	143668403	Gene_04360	19.2	18.6	17.9	10.0	15.4	13.1	17.4	13.0	11.0	11.2	8.2	18.5	0.46	0.82	0.07	AR	813.3	539.1	503.5	621.5	569.5	718.8	869.9	561.5	577.7	701.4	655.6	749.0	0.499908235	23.1982728	0.04	Weak	AR-Weak
Pex7	chr10	19580330	19627455	Gene_20546	8.4	11.0	10.4	10.6	6.9	10.4	12.1	14.3	10.2	8.4	8.3	11.2	0.43	3.19	0.08	AR	88.3	122.7	123.3	101.8	107.6	104.9	87.5	134.1	146.0	97.5	92.4	95.4	0.538556066	9.01381091	0.03	Weak	AR-Weak
Itpr2	chr6	146060001	146450434	Gene_21267	11.0	11.7	8.6	16.4	13.0	12.8	11.5	13.1	9.0	16.6	19.1	12.7	0.44	15.48	0.08	AR	13.3	10.1	9.8	10.7	11.0	11.9	12.8	10.2	8.8	12.7	13.2	12.5	0.552526399	21.57151289	0.03	Weak	AR-Weak
Sos2	chr12	70684749	70759047	Gene_09414	3.7	5.2	6.2	5.0	4.1	5.1	4.6	5.6	6.9	6.5	4.0	5.5	0.44	8.25	0.08	AR	12.1	12.5	10.7	9.5	9.5	10.0	9.4	15.0	11.1	10.2	10.9	9.8	0.468103775	6.062258813	0.04	Weak	AR-Weak
Atp5g3	chr2	73746506	73749351	Gene_21368	4.9	8.8	9.6	5.6	7.6	6.9	5.5	6.6	10.0	10.4	6.1	6.7	0.44	9.28	0.08	AR	1238.3	1520.6	1601.0	1421.1	1524.2	1361.5	1031.1	1611.3	1654.4	1401.2	1403.2	1245.4	0.524762694	11.09113752	0.03	Weak	AR-Weak
Sfrs4	chr4	131429589	131457615	Gene_09114	11.7	15.7	16.6	21.7	13.4	14.3	14.8	14.6	13.8	22.5	11.4	13.3	0.40	10.43	0.09	AR	25.9	30.9	28.8	40.5	30.1	30.6	24.6	29.4	32.1	31.4	33.4	27.7	0.542915702	14.08477085	0.01	Weak	AR-Weak
Zfp187	chr13	21534106	21539808	Gene_20778	15.6	18.1	19.2	21.5	20.9	13.2	22.0	23.2	20.2	24.2	15.6	12.7	0.42	8.54	0.10	AR	47.5	57.8	43.9	46.5	41.1	46.8	46.3	54.2	47.9	38.3	46.4	39.0	0.494808745	5.686679983	0.04	Weak	AR-Weak
Apobec1	chr6	122527809	122552462	Gene_13839	7.6	6.6	6.0	10.4	8.7	8.2	7.7	8.1	4.8	6.1	16.5	7.6	0.33	16.89	0.11	AR	20.0	12.8	15.5	21.1	17.7	19.0	17.4	13.9	12.9	14.8	21.1	19.5	0.593490439	20.10362797	0.03	Weak	AR-Weak
PLC-epsilon	chr19	38598686	38773210	Gene_12219	7.2	3.9	5.1	9.1	6.8	3.9	6.6	5.1	9.0	9.4	10.1	3.2	0.39	12.22	0.11	AR	6.6	5.5	8.8	8.9	8.5	6.2	6.5	5.4	9.3	8.3	5.8	5.7	0.57524822	12.98658418	0.04	Weak	AR-Weak
Txnl4b	chr8	112089904	112097928	Gene_19792	2.5	3.8	8.3	6.4	9.1	3.7	3.3	3.9	5.0	3.6	4.4	2.4	0.38	11.61	0.12	AR	16.8	22.8	21.2	21.3	17.3	18.5	21.6	24.0	20.5	16.0	17.6	15.9	0.567996061	7.234840354	0.03	Weak	AR-Weak
Map3k4	chr17	12420486	12511526	Gene_18108	5.2	5.5	5.6	5.1	5.3	5.8	6.3	5.3	5.8	4.4	4.6	5.8	0.37	0.64	0.12	AR	8.0	8.2	5.6	7.4	7.6	7.2	8.7	7.3	6.5	6.7	6.9	7.5	0.473951854	0.786716194	0.05	Weak	AR-Weak
AK161599	chr3	89195785	89202701	Gene_11208	10.3	11.1	7.4	7.9	8.3	8.7	10.2	8.9	4.1	7.0	4.7	5.7	0.38	1.27	0.12	AR	7.4	5.6	7.1	8.1	9.6	8.7	8.0	7.5	5.8	8.3	8.1	7.3	0.560186117	19.06038822	0.02	Weak	AR-Weak
R3hdm2	chr10	126837185	126936436	Gene_12451	9.0	10.6	9.8	8.8	8.7	9.4	10.8	10.7	8.5	8.3	9.4	7.0	0.37	3.49	0.12	AR	38.0	48.2	41.9	35.8	34.2	36.7	42.1	58.9	47.0	34.4	38.6	44.4	0.550826621	5.83595783	0.02	Weak	AR-Weak
Zadh1	chr12	85626263	85656782	Gene_08602	6.2	7.7	10.5	6.3	5.1	8.3	7.7	8.2	13.6	6.0	5.2	8.1	0.35	5.85	0.12	AR	42.6	54.9	63.6	53.0	50.9	54.9	40.0	58.3	66.5	52.6	45.0	47.0	0.557844221	10.38302512	0.03	Weak	AR-Weak
Mbl2	chr19	30307446	30314172	Gene_00195	12.4	14.2	8.1	5.5	13.0	5.0	12.5	16.7	17.4	10.2	7.6	10.1	0.37	4.19	0.12	AR	586.8	644.7	826.9	826.3	745.4	666.7	529.9	675.1	734.3	607.6	714.9	599.3	0.529049441	13.06233042	0.04	Weak	AR-Weak
Rabep1	chr11	70658426	70754800	Gene_20344	11.6	15.2	13.0	8.7	11.2	17.6	15.5	16.0	15.5	12.4	8.2	17.8	0.37	1.04	0.13	AR	37.4	36.8	31.5	42.2	42.2	49.9	36.0	37.5	35.3	34.5	40.4	39.5	0.492001341	20.55411331	0.03	Weak	AR-Weak
Zfyve1	chr12	84887890	84938097	Gene_20686	22.7	21.7	17.3	31.1	22.5	23.3	24.7	20.2	17.6	28.8	33.8	20.6	0.37	15.53	0.13	AR	51.4	50.1	56.0	60.2	79.2	57.4	52.7	56.5	62.7	60.7	73.6	51.4	0.560635618	16.33775983	0.01	Weak	AR-Weak
Cldn2	chrX	136335366	136345923	Gene_08768	7.4	5.4	3.9	2.8	4.6	3.8	9.2	4.7	9.9	1.8	3.1	4.0	0.37	2.40	0.13	AR	132.4	145.2	162.9	152.9	179.4	212.1	146.3	164.9	129.3	161.4	179.1	212.7	0.503957009	20.15818714	0.04	Weak	AR-Weak
AK047558	chr4	131455392	131471435	Gene_05482	5.4	7.2	7.5	11.3	6.8	7.1	5.8	6.3	4.8	10.0	5.4	4.7	0.36	11.44	0.14	AR	16.6	17.8	17.4	23.4	17.1	17.8	14.8	16.7	19.3	18.2	19.9	17.5	0.49301816	14.28616534	0.02	Weak	AR-Weak
Fchsd2	chr7	108257326	108432919	Gene_18124	8.2	9.9	11.8	12.7	7.9	10.6	10.3	9.3	13.2	9.7	10.0	9.3	0.36	9.07	0.14	AR	13.4	17.4	19.5	18.4	18.3	14.8	14.9	23.0	19.7	18.1	15.6	15.8	0.544314933	10.3427304	0.03	Weak	AR-Weak
Slc12a6	chr2	112106470	112246510	Gene_11328	4.4	5.3	6.4	7.0	4.2	5.6	5.4	5.5	5.7	5.6	5.5	5.1	0.35	9.64	0.14	AR	8.2	7.0	7.6	5.7	6.7	5.3	7.3	7.3	8.5	6.0	5.8	6.2	0.535072509	6.455397954	0.04	Weak	AR-Weak
Nudt3	chr17	27716335	27760397	Gene_17945	3.9	4.0	3.2	4.9	5.0	3.5	3.6	2.7	2.2	6.4	4.3	2.6	0.34	13.99	0.15	AR	27.0	30.0	40.0	33.1	28.1	27.4	27.0	32.9	31.2	26.8	24.8	25.4	0.583265273	9.487996734	0.01	Weak	AR-Weak
Pgrmc1	chrX	34138219	34146074	Gene_07206	12.1	12.9	21.1	12.9	11.6	14.5	15.9	14.0	19.7	12.0	9.7	14.2	0.32	6.03	0.18	AR	2135.1	2763.4	2945.3	2608.9	2725.3	2513.4	1917.7	3018.2	3258.8	2548.3	2552.8	2082.4	0.586312403	10.81136625	0.02	Weak	AR-Weak
mKIAA0145	chr1	89834728	89841751	Gene_18575	8.5	10.8	13.5	11.9	9.8	12.6	10.8	10.8	11.3	13.4	10.8	10.6	0.32	10.72	0.18	AR	12.8	14.1	14.1	13.7	11.9	13.0	11.2	15.5	13.9	12.3	12.2	9.8	0.579160003	8.725693325	0.02	Weak	AR-Weak
Coro1b	chr19	4148662	4154035	Gene_00460	7.2	7.9	13.0	7.8	6.0	6.0	9.0	6.8	5.9	8.8	5.6	5.7	0.29	6.99	0.19	AR	67.1	78.4	70.2	65.7	68.8	66.8	68.6	87.0	77.1	65.5	57.3	71.5	0.561495042	6.320320086	0.01	Weak	AR-Weak
AK006906	chr1	57434525	57440462	Gene_08488	2.4	4.0	2.5	2.9	2.9	5.0	4.3	3.6	3.7	2.0	1.4	6.8	0.30	22.83	0.19	AR	53.0	53.9	50.5	61.8	57.1	86.0	61.2	56.9	54.8	62.0	69.1	76.8	0.559915623	20.67905715	0.01	Weak	AR-Weak
4833439L19Rik	chr13	54652585	54666701	Gene_04321	5.1	5.8	7.4	9.2	6.6	8.4	6.4	6.2	5.6	11.0	5.4	7.1	0.30	13.10	0.20	AR	93.2	77.1	119.5	117.6	107.6	103.0	76.6	81.8	116.1	115.4	83.4	92.2	0.549107362	13.72605935	0.04	Weak	AR-Weak
Ywhag	chr5	136384278	136410394	Gene_07126	10.7	6.9	9.6	9.3	9.5	9.6	8.1	5.5	8.3	11.7	8.5	9.0	0.29	15.27	0.21	AR	53.2	65.3	73.2	90.6	78.3	74.1	58.8	75.3	81.2	74.5	62.4	69.9	0.501012876	13.41078724	0.04	Weak	AR-Weak
Gjb2	chr14	57717454	57723502	Gene_00470	13.5	20.1	22.2	20.4	25.2	21.0	13.8	19.6	28.1	20.8	15.2	21.9	0.28	10.79	0.22	AR	461.6	411.6	378.9	360.5	327.8	368.3	454.3	491.7	333.3	402.8	382.5	440.7	0.53165489	3.04296593	0.04	Weak	AR-Weak
Zfp787	chr7	6083090	6107573	Gene_19297	7.7	7.7	7.1	6.9	7.4	6.4	6.8	8.2	5.1	6.3	4.5	4.9	0.28	3.63	0.23	AR	20.9	19.2	18.0	16.5	15.8	19.8	19.5	24.3	19.1	18.2	17.2	21.6	0.556802376	3.534361806	0.02	Weak	AR-Weak
Sars	chr3	108229529	108248087	Gene_02372	6.6	7.2	4.8	5.1	7.1	5.5	7.4	6.8	5.3	6.6	4.3	5.6	0.26	1.15	0.25	AR	41.9	34.5	26.5	31.1	28.5	30.5	36.0	34.6	31.2	31.9	31.0	35.9	0.527358805	2.121616217	0.03	Weak	AR-Weak
Xylb	chr9	119266498	119302438	Gene_04974	20.1	26.1	22.7	28.6	21.5	21.2	24.0	26.9	19.8	46.0	20.0	16.5	0.24	10.17	0.26	AR	96.2	154.2	145.4	140.8	127.6	119.7	99.2	158.7	146.0	123.5	118.3	112.2	0.576996201	10.04929023	0.03	Weak	AR-Weak
Spnb3	chr19	4711222	4752352	Gene_05565	6.7	13.5	12.3	14.5	8.7	9.7	11.3	15.5	7.4	13.7	5.7	9.6	0.26	6.91	0.26	AR	34.6	33.0	26.6	27.2	29.6	32.4	34.7	30.3	23.0	31.2	34.7	32.1	0.578185654	23.51107422	0.02	Weak	AR-Weak
AK046740	chr12	101539746	101759002	Gene_04802	11.0	12.4	10.9	9.2	12.8	10.2	10.3	8.3	11.5	13.1	14.3	12.0	0.25	15.38	0.27	AR	11.3	14.5	14.8	14.0	13.5	14.7	10.3	15.3	17.9	14.5	13.5	10.6	0.533307867	11.08199671	0.03	Weak	AR-Weak
AK156842	chr18	82764853	82790508	Gene_17582	6.4	7.1	4.6	8.6	8.3	7.7	7.5	7.7	6.4	7.4	7.4	7.3	0.25	17.53	0.27	AR	10.0	7.8	8.8	10.7	10.6	10.8	10.3	8.6	8.9	12.0	10.2	10.4	0.596840649	18.47416049	0.02	Weak	AR-Weak
Rbmx	chrX	54636526	54646199	Gene_07725	5.5	5.3	5.3	5.3	5.9	5.9	7.4	6.8	7.4	5.5	3.9	5.7	0.25	3.20	0.27	AR	11.4	9.0	9.8	8.7	9.5	10.6	11.4	9.0	7.0	10.6	8.8	12.0	0.505333526	23.28780209	0.05	Weak	AR-Weak
Rbm35b	chr8	108655082	108660874	Gene_11095	24.5	33.7	19.7	22.6	25.4	27.1	35.8	30.4	19.8	30.7	19.5	21.2	0.25	1.54	0.28	AR	65.1	64.7	53.3	64.6	67.1	65.5	69.9	66.5	56.3	70.2	82.7	74.0	0.47521574	20.53692377	0.04	Weak	AR-Weak
Pkd2	chr5	104888572	104934835	Gene_19679	5.2	4.6	4.1	3.6	4.0	4.1	6.2	5.5	3.3	4.3	5.6	3.4	0.24	0.32	0.28	AR	13.9	13.8	14.9	20.6	17.0	16.3	15.2	14.8	13.5	15.4	16.4	17.3	0.473080555	17.49078151	0.04	Weak	AR-Weak
Pcyt1a	chr16	32431081	32472101	Gene_21359	6.2	7.7	8.8	9.5	8.4	8.1	9.7	7.9	9.4	8.5	6.3	7.1	0.23	8.95	0.29	AR	50.6	66.6	79.8	80.3	82.6	79.2	54.1	72.3	85.2	72.8	76.5	66.2	0.584354485	14.02593387	0.02	Weak	AR-Weak
Stag1	chr9	100544041	100858963	Gene_01102	4.3	4.1	4.4	3.4	3.3	4.7	5.2	4.5	6.5	3.5	3.6	5.3	0.24	2.42	0.29	AR	12.5	10.1	7.8	10.4	10.7	12.2	11.7	9.6	10.9	9.3	10.3	10.5	0.50372081	23.48063778	0.04	Weak	AR-Weak
Rbbp4	chr4	128984343	129012614	Gene_14966	7.4	5.7	5.7	7.0	6.4	5.7	6.7	6.5	5.6	7.9	11.7	6.1	0.23	15.87	0.30	AR	78.9	48.1	51.9	51.5	55.3	53.7	66.2	50.9	47.6	52.6	57.5	64.6	0.491787113	23.80280104	0.03	Weak	AR-Weak
AK193714	chr16	32473038	32474739	Gene_14260	6.1	6.8	10.8	6.9	5.2	7.8	5.8	6.8	10.0	7.9	3.9	9.0	0.23	7.36	0.30	AR	85.3	117.4	125.3	132.0	126.0	111.8	81.9	124.7	121.6	115.2	115.3	107.9	0.576831609	13.02942659	0.01	Weak	AR-Weak
Pnrc2	chr4	135426843	135429742	Gene_01689	9.2	8.9	8.4	6.6	6.9	10.5	10.7	6.8	11.8	7.9	6.5	10.8	0.23	0.59	0.31	AR	97.1	94.6	93.6	109.7	108.5	113.7	81.7	75.6	74.2	81.5	118.8	98.1	0.536699164	19.18960985	0.04	Weak	AR-Weak
AK154077	chr4	155114751	155117009	Gene_08633	5.2	6.6	6.6	4.1	5.6	7.5	6.9	5.7	6.4	6.2	3.5	5.2	0.23	2.91	0.31	AR	25.8	28.7	27.2	30.4	22.9	24.2	21.2	31.3	25.1	28.1	21.8	19.8	0.536743515	9.392683336	0.04	Weak	AR-Weak
Ranbp9	chr13	43498750	43576342	Gene_07362	14.9	10.9	8.9	10.4	8.3	10.7	13.1	11.7	13.8	10.4	14.3	14.1	0.22	23.15	0.32	AR	38.5	33.1	35.1	24.2	30.6	31.4	37.8	32.0	39.0	23.4	26.1	27.4	0.539776255	4.606283061	0.04	Weak	AR-Weak
Nme3	chr17	25033450	25034448	Gene_15302	5.6	4.5	3.4	4.9	6.6	4.2	5.2	3.8	2.3	3.9	3.7	3.8	0.22	20.13	0.33	AR	50.5	45.1	38.0	42.3	43.2	40.1	46.4	46.5	34.0	38.4	47.9	53.9	0.51693684	23.72280177	0.04	Weak	AR-Weak
Solh	chr17	26095313	26122651	Gene_10408	6.4	6.6	4.1	7.5	8.6	6.7	7.6	5.6	2.9	9.0	5.7	5.8	0.22	17.51	0.34	AR	11.4	9.6	9.1	12.4	11.2	11.1	12.1	7.8	8.4	12.8	13.2	10.5	0.506460227	18.75139884	0.04	Weak	AR-Weak
Elp3	chr14	66149292	66211912	Gene_19167	6.0	5.6	6.5	5.3	6.0	5.8	7.1	5.5	5.8	5.8	3.7	5.2	0.22	3.35	0.35	AR	29.1	27.9	24.3	27.2	19.0	24.4	32.6	26.6	24.2	25.1	20.2	26.4	0.516531755	4.091545297	0.04	Weak	AR-Weak
3110049J23Rik	chr10	62487259	62521560	Gene_12783	14.6	18.0	16.3	25.2	22.2	23.3	21.1	15.3	15.6	31.8	12.9	18.3	0.21	13.99	0.35	AR	171.2	226.3	219.5	231.6	259.4	216.3	176.6	227.4	228.5	239.4	230.7	206.9	0.582483581	14.24834985	0.01	Weak	AR-Weak
Ttc19	chr11	62094974	62129926	Gene_00825	10.0	9.3	11.1	8.0	8.6	10.9	10.1	9.3	12.3	9.4	7.6	10.5	0.20	3.61	0.36	AR	12.7	13.6	15.6	15.3	13.8	14.2	10.7	13.4	16.2	15.9	13.3	14.8	0.568420317	13.03732682	0.02	Weak	AR-Weak
Epb4.1l4b	chr4	57074612	57156023	Gene_19943	9.7	9.9	11.1	6.9	9.7	9.0	9.4	10.8	7.3	8.2	9.3	7.6	0.20	2.56	0.36	AR	125.5	103.6	93.8	87.2	87.4	93.9	126.0	87.5	76.6	98.4	86.6	100.0	0.491943476	1.750782746	0.04	Weak	AR-Weak
hnRNP	chr6	51417398	51419893	Gene_19265	32.8	29.5	37.0	26.7	33.7	52.8	44.7	36.4	39.4	46.3	31.6	52.1	0.19	20.55	0.37	AR	135.8	124.3	104.5	117.2	137.9	157.3	155.8	142.0	102.9	149.5	150.6	141.8	0.570823785	22.07465429	0.03	Weak	AR-Weak
Acp6	chr3	96962713	96980491	Gene_17059	8.5	10.8	8.4	9.8	6.0	9.9	10.9	9.0	8.7	10.8	6.6	9.2	0.20	3.64	0.38	AR	32.9	36.1	31.5	32.5	32.9	37.7	37.0	41.0	35.2	26.9	28.9	32.9	0.503504473	3.733391864	0.04	Weak	AR-Weak
Zc3hav1	chr6	38260586	38304603	Gene_02423	5.3	8.2	7.4	7.8	7.1	5.8	6.4	9.3	5.3	5.7	6.1	6.1	0.19	6.09	0.38	AR	24.7	21.2	20.9	22.0	17.1	22.6	25.9	20.8	18.2	19.5	20.2	22.3	0.508624381	1.750212455	0.04	Weak	AR-Weak
Srbd1	chr17	86384004	86544515	Gene_13692	6.5	5.9	7.9	7.8	4.6	6.3	5.3	5.0	9.1	5.4	5.3	7.1	0.19	8.26	0.38	AR	14.8	16.4	17.1	18.1	12.6	13.6	11.5	14.4	14.6	15.9	12.5	10.9	0.58661038	10.49354993	0.02	Weak	AR-Weak
BC066100	chrX	47916301	47988435	Gene_19591	8.6	10.0	8.8	13.8	11.0	8.4	13.1	10.2	9.4	13.8	9.2	7.4	0.18	10.93	0.40	AR	13.4	17.6	20.5	20.1	12.9	13.2	13.6	17.8	16.7	17.1	18.9	14.5	0.598037821	11.30199477	0.02	Weak	AR-Weak
Cth	chr3	157557211	157588027	Gene_14045	24.1	29.5	14.0	85.5	21.2	84.6	30.5	39.9	16.6	26.0	12.4	82.8	0.16	19.23	0.43	AR	348.4	495.5	564.9	536.5	566.2	583.2	371.6	457.8	494.9	576.5	590.0	601.4	0.56037263	16.22037553	0.02	Weak	AR-Weak
AK178359	chr15	98570211	98570649	Gene_05721	4.4	3.5	7.3	6.2	4.2	3.3	3.5	3.9	1.8	5.0	2.6	3.4	0.17	9.79	0.45	AR	52.0	54.9	43.9	47.4	39.1	60.0	53.7	63.8	56.0	39.1	38.5	39.6	0.541498087	4.805784986	0.04	Weak	AR-Weak
AK010366	chr6	49023843	49034717	Gene_00416	3.7	4.3	6.7	3.5	4.6	6.0	4.3	7.5	7.4	4.9	3.9	6.1	0.15	5.77	0.46	AR	38.3	36.8	36.8	36.7	24.0	28.6	39.6	37.7	31.6	35.6	29.7	30.2	0.531556369	6.467388772	0.04	Weak	AR-Weak
Erp29	chr5	121878598	121902483	Gene_04193	4.5	4.7	4.6	4.2	6.5	5.2	5.2	5.0	3.2	4.7	3.8	4.5	0.16	20.24	0.47	AR	34.1	22.2	20.3	26.4	27.6	29.6	30.1	22.9	22.6	32.1	28.6	33.7	0.586405868	21.39472585	0.03	Weak	AR-Weak
Zfp207	chr11	80196847	80219235	Gene_20377	18.6	22.5	19.9	17.2	18.8	21.7	23.4	24.3	32.9	18.7	19.9	25.5	0.16	3.85	0.48	AR	50.7	37.5	35.4	40.4	33.4	43.7	48.3	37.1	37.2	36.7	36.7	41.1	0.520366049	1.169736329	0.03	Weak	AR-Weak
Usp16	chr16	87455300	87483758	Gene_19972	5.4	6.0	6.2	4.7	4.8	5.8	7.8	5.3	8.9	6.3	4.8	7.1	0.15	4.05	0.49	AR	28.9	24.2	25.9	24.3	24.6	22.2	30.2	28.4	26.0	23.0	18.3	25.1	0.528604464	4.725168266	0.03	Weak	AR-Weak
Fto	chr8	93837437	94192329	Gene_09130	9.7	8.9	11.0	10.6	10.9	10.8	9.7	9.3	9.3	8.6	9.1	10.6	0.14	17.89	0.50	AR	10.3	11.2	9.5	8.5	9.9	10.2	10.4	11.1	10.1	7.3	10.0	10.3	0.574473917	2.806072902	0.01	Weak	AR-Weak
Lats1	chr10	7401006	7433067	Gene_14785	7.9	9.8	6.8	9.6	8.0	8.7	9.6	9.3	6.9	8.1	6.8	6.9	0.14	2.47	0.50	AR	23.1	16.2	20.1	19.4	21.4	25.4	25.2	19.7	21.9	22.6	25.7	24.3	0.526693465	21.03611917	0.04	Weak	AR-Weak
Pex1	chr5	3596065	3637101	Gene_12813	9.5	9.0	9.0	8.9	6.7	10.4	9.8	7.3	11.5	8.7	7.0	8.5	0.13	3.89	0.51	AR	10.8	13.3	14.9	15.6	13.7	15.6	10.8	14.0	18.1	14.5	13.9	12.1	0.518802864	12.60387234	0.03	Weak	AR-Weak
Atad3a	chr4	155114749	155135202	Gene_03711	7.6	10.4	9.5	7.1	7.8	9.3	11.9	8.1	8.6	11.8	6.3	7.7	0.13	4.40	0.52	AR	53.9	60.3	54.4	60.0	47.3	50.2	43.3	66.4	54.7	59.3	45.4	47.3	0.5076382	9.03083988	0.05	Weak	AR-Weak
Ythdf1	chr2	180639081	180655641	Gene_19226	5.5	5.1	6.0	3.9	6.0	5.8	6.4	5.7	6.2	5.7	4.9	6.2	0.14	0.09	0.53	AR	45.4	30.2	33.2	34.6	35.7	34.9	43.8	36.8	30.6	30.8	33.5	35.7	0.490746005	0.895745195	0.04	Weak	AR-Weak
Rnpep	chr1	137159288	137180606	Gene_14864	6.7	8.3	7.6	6.4	7.8	8.0	8.2	8.2	6.4	9.2	4.4	5.9	0.13	4.69	0.53	AR	40.5	38.8	30.8	28.3	32.2	29.5	42.9	36.6	28.5	34.6	30.5	37.0	0.585922577	2.595932393	0.03	Weak	AR-Weak
Hbld1	chr12	86114219	86116038	Gene_16779	3.0	3.5	3.8	4.7	3.8	4.6	3.6	5.5	3.8	6.2	2.5	3.8	0.13	9.85	0.54	AR	29.8	35.0	32.6	34.8	26.9	31.8	35.5	39.2	43.2	35.9	30.8	31.6	0.504224327	8.521690805	0.04	Weak	AR-Weak
Ubqln4	chr3	88357637	88373647	Gene_05158	4.4	5.5	3.9	5.5	6.7	5.3	6.2	4.4	3.7	9.7	4.4	4.9	0.15	14.64	0.54	AR	27.4	32.3	32.5	47.1	40.2	34.3	28.1	34.9	33.6	41.8	31.2	33.4	0.571708813	14.54936106	0.02	Weak	AR-Weak
Ninj1	chr13	49282915	49291620	Gene_14379	6.5	6.4	5.9	9.4	6.7	10.4	6.8	4.8	5.5	4.8	5.7	5.7	0.14	18.65	0.55	AR	359.9	253.7	274.8	292.3	276.0	293.2	320.9	237.0	236.3	271.9	297.2	378.5	0.531759812	22.43094408	0.03	Weak	AR-Weak
Arhgef7	chr8	11728168	11835217	Gene_01603	9.6	6.3	6.7	8.1	7.1	7.2	6.9	7.9	3.9	7.3	7.1	6.7	0.14	20.89	0.55	AR	10.8	7.4	7.0	9.1	10.3	8.2	11.4	7.3	7.2	7.5	10.5	10.1	0.557926484	21.804919	0.04	Weak	AR-Weak
Golga5	chr12	103707344	103736117	Gene_18409	5.3	6.1	4.8	5.1	5.9	4.9	6.8	6.3	5.3	7.4	3.6	4.9	0.12	4.61	0.55	AR	27.0	26.5	24.4	27.3	26.4	27.7	33.8	23.6	24.6	21.5	27.4	29.5	0.475758987	23.61052881	0.04	Weak	AR-Weak
Cldn3	chr5	135462083	135463342	Gene_04285	6.9	7.4	7.7	4.9	9.4	8.9	5.1	6.7	3.3	3.7	2.6	5.3	0.12	23.52	0.56	AR	159.7	139.1	110.3	128.3	146.0	154.6	141.9	146.3	96.1	147.4	153.7	137.7	0.491645616	22.36222632	0.03	Weak	AR-Weak
Ccdc131	chr10	114822014	114869827	Gene_16819	16.4	20.3	12.9	15.9	14.8	16.1	22.4	20.8	21.1	21.2	18.7	19.4	0.11	2.62	0.57	AR	19.1	13.3	15.0	16.7	17.1	18.3	17.4	13.8	13.0	16.3	22.7	14.8	0.472058827	19.93453146	0.05	Weak	AR-Weak
Med20	chr17	47748544	47788562	Gene_06567	7.3	7.6	7.6	7.2	7.0	7.3	9.5	8.4	7.4	9.2	7.3	6.9	0.12	4.64	0.58	AR	6.9	10.3	10.0	9.1	8.2	6.6	9.1	10.6	8.2	6.3	6.0	6.6	0.575792214	7.494175496	0.03	Weak	AR-Weak
Gm608	chr16	44173509	44224150	Gene_00717	9.3	11.9	10.3	9.9	10.0	12.4	12.2	11.1	10.9	12.6	7.3	11.0	0.12	2.91	0.59	AR	21.8	29.9	30.1	35.2	36.3	34.2	24.7	31.8	34.2	33.6	33.5	27.3	0.598013686	14.63243696	0.02	Weak	AR-Weak
Sfrs7	chr17	80599419	80606625	Gene_06165	7.0	7.3	7.8	9.1	8.7	10.1	9.6	8.0	12.5	11.2	7.6	10.3	0.11	12.83	0.59	AR	30.8	28.8	28.8	25.4	25.3	27.7	27.6	27.6	24.3	23.5	20.4	24.0	0.562221406	4.417021727	0.02	Weak	AR-Weak
BC094633	chr19	8829278	8831415	Gene_15810	5.5	4.0	8.0	5.3	9.0	7.3	8.0	6.0	7.5	9.9	4.6	6.5	0.10	13.23	0.60	AR	40.5	36.3	26.2	35.8	39.5	40.9	44.7	41.8	29.7	38.1	31.0	45.1	0.553529459	23.80485352	0.03	Weak	AR-Weak
AK041330	chr19	4911646	4915103	Gene_07235	5.4	5.1	4.1	3.7	6.2	3.9	4.2	4.9	3.7	4.1	2.7	3.4	0.11	2.33	0.60	AR	15.8	12.1	9.2	9.7	9.3	11.0	12.8	10.4	10.0	10.7	11.3	12.4	0.567715934	1.322699562	0.01	Weak	AR-Weak
Mta2	chr19	9016409	9026790	Gene_00671	5.1	5.8	4.4	5.6	6.8	4.9	6.0	5.1	3.2	8.6	5.3	4.1	0.12	14.59	0.61	AR	45.7	35.5	31.6	39.1	35.6	39.4	39.9	29.9	29.6	35.4	34.7	46.7	0.552401685	22.61535535	0.03	Weak	AR-Weak
Zfp523	chr17	28314362	28342829	Gene_17203	3.7	4.5	2.9	5.4	4.7	2.4	4.5	3.8	2.0	6.4	3.3	2.9	0.10	12.11	0.61	AR	18.2	15.3	14.4	12.8	16.0	15.9	16.6	19.6	15.4	13.9	16.6	21.2	0.4967532	0.733603583	0.04	Weak	AR-Weak
Hif1an	chr19	44637343	44650764	Gene_01806	4.4	4.8	5.8	5.6	5.8	5.0	5.4	6.1	4.5	5.8	4.6	5.1	0.10	10.36	0.61	AR	23.9	20.6	18.0	18.9	18.4	24.2	27.0	19.0	17.4	20.3	18.9	19.6	0.551208633	0.857591166	0.02	Weak	AR-Weak
Trim25	chr11	88860716	88881607	Gene_07040	12.0	17.2	16.7	10.5	15.5	13.7	15.8	17.6	12.5	17.8	11.2	17.8	0.10	3.14	0.61	AR	67.8	62.6	61.5	58.3	60.6	71.5	64.3	69.6	46.4	41.9	58.3	59.6	0.517764442	1.354547849	0.03	Weak	AR-Weak
Kbtbd4	chr2	90744940	90750717	Gene_00391	6.0	4.2	6.9	8.7	5.2	8.5	5.6	5.7	6.3	5.5	5.3	7.8	0.10	16.55	0.62	AR	27.6	21.7	21.6	21.3	22.8	28.3	25.3	29.0	23.2	18.3	20.7	23.6	0.576024372	2.000649322	0.02	Weak	AR-Weak
Tob2	chr15	81678699	81688756	Gene_02649	8.2	8.1	12.5	9.5	7.8	12.1	9.4	5.4	8.4	18.9	5.4	10.9	0.11	12.62	0.64	AR	26.9	29.7	37.4	34.4	28.0	27.8	23.2	30.6	36.5	22.4	26.1	21.6	0.523454995	10.04192555	0.04	Weak	AR-Weak
mSSH-3L	chr19	4261667	4269172	Gene_08571	3.8	4.3	5.3	3.4	6.2	3.9	4.7	4.2	3.0	6.0	4.2	3.1	0.09	12.75	0.66	AR	9.5	7.7	7.7	9.1	8.1	8.6	9.8	9.2	7.2	6.2	9.0	10.1	0.517204517	23.98184939	0.04	Weak	AR-Weak
Tspan14	chr14	41719732	41780096	Gene_15100	6.5	5.1	8.3	5.5	6.0	6.8	6.0	5.4	4.1	3.6	5.8	5.7	0.09	22.46	0.66	AR	34.8	40.9	30.9	38.1	47.9	50.6	42.9	36.4	37.5	32.7	45.1	42.1	0.551782176	21.18668476	0.03	Weak	AR-Weak
Nat9	chr11	115044145	115048630	Gene_02631	4.4	5.7	5.2	7.3	4.6	5.2	6.3	5.2	4.0	4.3	3.6	3.8	0.08	5.60	0.68	AR	31.7	44.4	36.8	34.1	28.8	36.4	32.7	37.6	35.9	36.3	31.6	33.0	0.459109175	7.42975682	0.05	Weak	AR-Weak
AK134249	chr7	132811156	132813267	Gene_16029	7.1	8.1	5.2	6.5	5.4	6.7	7.3	9.1	4.8	9.1	7.1	7.1	0.08	0.88	0.69	AR	11.0	6.8	6.8	7.4	11.3	10.6	8.3	8.3	6.6	8.9	11.3	8.2	0.599404545	20.69949122	0.02	Weak	AR-Weak
Pqlc2	chr4	138849944	138866582	Gene_10727	7.8	7.2	8.7	8.0	6.7	7.7	8.8	9.0	4.9	8.7	6.1	7.4	0.08	2.42	0.69	AR	10.4	8.6	6.7	10.6	9.6	9.0	10.2	7.6	6.9	7.6	10.5	10.2	0.543029346	21.42536502	0.04	Weak	AR-Weak
Bcl2l1	chr2	152606403	152657418	Gene_05526	11.6	11.1	13.9	13.2	12.1	12.6	12.2	12.8	8.9	14.6	6.7	9.5	0.08	7.38	0.69	AR	23.2	22.8	23.3	32.4	28.2	23.3	22.1	25.2	23.8	27.7	27.5	21.0	0.591409603	14.79809353	0.02	Weak	AR-Weak
Wdtc1	chr4	132848380	132909396	Gene_17602	5.6	7.7	5.7	7.5	4.6	5.4	6.5	10.1	2.5	7.2	6.2	5.5	0.08	3.96	0.70	AR	71.6	79.8	54.3	46.5	62.2	62.7	72.2	79.9	46.3	58.1	65.3	60.7	0.541929545	2.464380244	0.03	Weak	AR-Weak
Abhd14b	chr9	106350991	106355247	Gene_20152	14.0	17.3	22.6	16.0	13.4	21.8	19.8	18.2	14.7	30.8	20.1	15.9	0.09	11.59	0.71	AR	310.6	487.3	489.3	448.4	423.8	402.5	300.8	517.4	442.5	421.3	397.8	355.9	0.520536112	10.62618766	0.04	Weak	AR-Weak
F12	chr13	55519350	55528141	Gene_05212	27.4	34.2	24.2	40.3	36.6	35.3	36.7	36.7	23.6	41.0	30.4	27.2	0.06	15.32	0.72	AR	509.3	437.6	341.8	388.7	380.1	426.0	530.2	435.4	397.3	408.7	472.7	438.9	0.56365272	0.92011396	0.02	Weak	AR-Weak
Sdhb	chr4	140517185	140535107	Gene_17428	6.9	5.6	8.0	9.4	6.7	7.2	7.5	5.9	7.9	6.0	4.0	6.8	0.07	8.13	0.73	AR	279.3	355.5	392.0	333.1	347.7	348.8	256.1	392.4	436.2	370.1	372.0	293.9	0.543955824	11.53951449	0.03	Weak	AR-Weak
Clcn2	chr16	20703038	20717050	Gene_01776	7.3	10.3	8.0	8.3	7.4	7.6	9.6	6.0	6.3	11.5	8.9	5.4	0.06	10.81	0.74	AR	19.6	28.3	29.2	24.1	29.8	22.2	18.6	31.3	30.3	31.4	30.3	22.6	0.519595671	12.24537185	0.04	Weak	AR-Weak
Tmem175	chr5	109058850	109076282	Gene_17934	4.9	4.2	6.7	5.9	4.5	6.3	4.8	4.6	5.3	4.9	4.9	5.6	0.06	13.41	0.75	AR	8.5	6.9	7.0	5.8	8.3	8.7	8.1	7.4	8.1	7.6	7.4	8.9	0.505785512	23.09182116	0.04	Weak	AR-Weak
Crp	chr1	174628196	174630091	Gene_03510	33.0	69.8	67.0	72.9	81.7	69.7	65.9	80.7	62.1	66.5	55.2	138.3	0.08	18.37	0.77	AR	1016.4	732.6	636.1	792.2	922.4	722.3	985.7	668.3	673.9	821.5	1058.3	994.3	0.532338256	21.29746939	0.04	Weak	AR-Weak
Echdc1	chr10	29032988	29066467	Gene_19882	5.6	6.5	7.7	6.2	7.0	9.1	7.3	7.5	13.3	5.3	4.3	8.9	0.07	4.99	0.78	AR	89.0	124.8	112.1	96.9	96.0	101.7	81.8	112.5	130.7	87.4	98.8	76.1	0.505050673	8.993527888	0.04	Weak	AR-Weak
Esco1	chr18	10566509	10610350	Gene_18984	4.3	3.8	4.3	3.4	2.1	5.6	4.9	4.0	9.6	4.4	3.6	5.9	0.07	4.80	0.81	AR	13.3	10.2	11.1	10.9	11.0	11.4	12.8	10.7	8.6	10.2	12.3	12.4	0.579713812	23.03168767	0.02	Weak	AR-Weak
mKIAA1911	chr18	10566509	10595873	Gene_03434	4.4	3.9	4.5	3.7	2.1	5.9	5.1	4.2	10.3	4.5	3.7	6.3	0.07	4.88	0.81	AR	14.1	10.9	11.9	11.2	11.5	12.0	13.5	11.2	8.9	11.0	13.0	13.1	0.563191279	23.12171607	0.02	Weak	AR-Weak
Tnpo2	chr8	87560813	87581479	Gene_06033	6.8	8.3	5.5	7.2	9.4	7.3	9.0	7.7	4.5	10.4	5.7	6.7	0.04	19.00	0.82	AR	27.3	25.4	17.0	22.8	23.2	23.7	27.3	24.4	16.5	21.8	21.0	23.1	0.547506533	0.729387064	0.03	Weak	AR-Weak
Inpp4a	chr1	37356737	37466286	Gene_12074	11.1	13.2	12.5	15.4	10.7	13.9	13.9	16.3	9.0	15.5	17.6	12.0	0.04	14.89	0.82	AR	6.6	8.0	6.9	8.5	8.6	6.9	7.3	6.3	6.9	9.5	9.5	8.5	0.582964683	16.83945272	0.02	Weak	AR-Weak
2610301G19Rik	chr14	70537975	70553598	Gene_12256	5.8	7.0	6.9	6.4	6.9	6.4	7.8	7.8	4.1	7.8	5.1	5.5	0.05	3.42	0.82	AR	17.2	13.7	12.4	13.4	11.7	14.3	15.1	15.8	12.5	13.9	11.4	16.4	0.54603194	2.181580462	0.03	Weak	AR-Weak
Plec1	chr15	76001405	76073864	Gene_05724	8.5	8.2	6.9	8.7	9.2	5.0	8.6	8.3	5.1	8.8	8.7	4.1	0.04	10.25	0.83	AR	19.2	17.5	16.8	14.7	15.0	12.5	18.8	19.5	14.3	15.0	14.3	18.3	0.542357254	4.004973147	0.04	Weak	AR-Weak
Stk40	chr4	125781241	125818125	Gene_08082	5.2	7.4	5.6	6.1	9.2	8.6	6.2	8.1	3.5	8.3	4.1	5.9	0.04	19.08	0.83	AR	24.0	25.2	23.0	29.6	32.9	37.7	27.9	32.2	26.2	28.8	38.6	35.0	0.59101494	19.78160887	0.02	Weak	AR-Weak
1190002N15Rik	chr9	94418282	94438500	Gene_00197	4.8	2.9	3.5	2.1	3.6	3.1	4.8	1.8	6.2	3.3	6.6	3.7	0.03	17.97	0.84	AR	43.3	49.0	55.9	50.2	51.2	40.8	58.4	68.2	64.1	44.0	42.0	41.7	0.508044948	7.935645564	0.05	Weak	AR-Weak
Zfp219	chr14	52625759	52640408	Gene_04037	6.6	9.7	7.2	9.2	13.6	7.6	8.2	10.0	4.5	9.6	6.5	6.2	0.04	14.29	0.86	AR	13.4	15.1	12.0	13.6	18.5	15.4	13.8	13.7	12.5	13.5	18.0	14.6	0.498342639	19.6709614	0.04	Weak	AR-Weak
Rab4a	chr8	126329924	126359187	Gene_16050	9.7	8.2	8.3	9.2	8.4	7.6	8.3	7.0	6.3	8.2	7.0	7.7	0.03	21.38	0.88	AR	42.7	39.2	48.9	53.6	44.8	44.2	34.6	43.6	50.2	46.5	41.1	46.5	0.492354762	13.40041455	0.04	Weak	AR-Weak
Cdo1	chr18	46872858	46887996	Gene_15908	15.1	76.9	33.7	84.6	47.2	73.0	67.4	89.9	28.9	63.2	15.9	90.8	0.03	0.22	0.88	AR	2060.3	2253.0	1432.4	1785.2	2181.1	2344.1	1959.8	2235.7	1830.0	1398.4	1980.3	2148.4	0.513708398	0.277965955	0.04	Weak	AR-Weak
mKIAA1090	chr5	34185760	34238525	Gene_16389	5.3	4.7	4.8	4.7	4.5	5.1	5.9	4.2	5.6	6.3	5.3	5.1	0.03	15.41	0.89	AR	8.8	7.1	6.5	9.4	10.8	10.8	9.5	6.8	8.0	8.1	8.3	8.5	0.564183484	20.24430457	0.03	Weak	AR-Weak
Zubr1	chr4	138908507	139045447	Gene_03653	24.4	37.8	19.6	30.7	28.0	26.6	37.4	34.4	19.3	39.4	26.4	26.4	0.02	1.51	0.90	AR	27.4	31.6	25.4	34.7	34.7	32.2	27.3	28.8	28.7	35.0	39.8	27.8	0.548937401	16.82072613	0.03	Weak	AR-Weak
mKIAA1732	chr9	110496594	110507610	Gene_07293	8.1	8.1	6.9	8.9	6.2	9.1	8.1	8.1	6.7	11.6	8.0	7.8	0.03	14.29	0.90	AR	17.0	13.5	16.1	11.2	15.8	16.3	16.5	14.6	11.0	10.5	12.8	14.1	0.525373217	1.085009134	0.05	Weak	AR-Weak
AK013356	chr12	112088515	112107123	Gene_17292	7.7	7.4	5.7	8.5	8.4	6.5	7.7	9.2	3.6	7.2	7.0	5.3	0.02	21.58	0.90	AR	7.6	7.8	6.5	6.0	7.4	9.0	9.0	5.6	6.4	7.6	7.3	7.9	0.531567663	22.95023852	0.04	Weak	AR-Weak
2810422J05Rik	chr8	73037294	73047078	Gene_04854	9.2	8.1	9.1	7.2	12.5	7.6	9.3	10.7	5.8	9.5	5.9	7.0	0.01	1.24	0.95	AR	68.8	85.7	79.3	64.0	76.3	50.9	54.8	78.8	81.2	61.8	59.3	55.9	0.575201317	8.770932625	0.03	Weak	AR-Weak
Creb1	chr1	64579377	64651122	Gene_16857	3.6	3.2	4.0	3.4	3.5	4.4	4.0	3.3	6.0	3.4	3.2	5.2	0.01	1.27	0.97	AR	8.8	7.8	9.6	10.3	11.9	9.0	9.7	9.4	8.1	9.5	10.8	9.1	0.487063148	17.47308213	0.04	Weak	AR-Weak
Cdc42ep1	chr15	78673076	78681332	Gene_04093	14.9	10.5	15.5	14.3	12.9	14.0	11.2	9.6	7.1	13.4	7.8	8.7	0.01	13.04	0.97	AR	32.3	29.7	31.4	31.1	27.2	30.7	35.0	35.3	28.6	24.3	23.5	24.7	0.534064306	4.959159468	0.04	Weak	AR-Weak
Ank	chr15	27396431	27524660	Gene_13296	10.1	8.1	10.2	7.6	10.9	8.0	7.6	9.7	8.2	7.1	10.0	8.0	0.00	19.35	0.99	AR	25.0	28.7	32.7	30.4	28.6	29.1	20.2	31.3	33.3	26.3	27.8	23.5	0.506019811	11.19059582	0.04	Weak	AR-Weak
Tysnd1	chr10	61158282	61165514	Gene_10834	7.5	8.1	6.9	8.0	8.6	7.5	7.9	5.3	4.3	9.0	3.5	5.4	0.00	17.25	1.00	AR	54.2	65.6	67.8	79.0	72.1	71.5	53.1	63.8	81.9	79.9	57.2	63.3	0.576954916	13.17212709	0.03	Weak	AR-Weak
AK012214	chr13	35055850	35082321	Gene_05010	4.4	6.9	10.1	4.5	1.9	4.6	6.0	5.7	16.0	4.7	4.4	5.4	0.45	6.71	0.02	AR	39.2	56.6	63.5	53.3	52.0	38.7	37.4	60.0	66.2	56.5	50.8	40.5	0.856864828	10.85350775	0.00	Strong	AR-Strong
Fkbp5	chr17	28536041	28654469	Gene_19649	1.6	1.7	2.1	10.7	3.7	1.5	0.8	2.0	1.4	32.2	15.0	3.4	0.43	13.11	0.01	AR	14.3	17.5	55.5	66.6	28.6	22.1	15.2	21.3	42.2	51.4	29.9	20.0	0.825387105	13.0786458	0.00	Strong	AR-Strong
Tmem50a	chr4	134453763	134470831	Gene_03513	3.9	2.4	4.7	20.9	3.6	4.2	3.1	3.9	4.7	11.6	5.7	3.3	0.43	12.11	0.00	AR	98.5	106.1	160.8	155.2	131.5	133.7	97.7	101.5	133.8	190.9	117.5	118.5	0.680120018	13.98233957	0.00	Strong	AR-Strong
Asl	chr5	130487372	130500201	Gene_02974	15.2	42.1	34.6	177.6	39.4	37.0	20.1	37.5	29.9	113.8	38.6	48.7	0.42	12.26	0.01	AR	270.4	420.2	649.8	655.4	687.9	528.5	272.3	378.2	549.6	743.1	682.2	462.5	0.926207039	14.94488732	0.00	Strong	AR-Strong
Pcsk4	chr10	79784046	79792218	Gene_00464	5.1	7.1	12.8	6.3	4.3	6.2	6.6	5.8	6.1	8.3	4.2	3.9	0.42	7.64	0.04	AR	3.2	28.8	20.8	7.6	5.7	6.0	5.1	25.7	19.1	16.6	7.1	5.9	0.693797873	8.561534127	0.01	Strong	AR-Strong
Mafb	chr2	160189496	160192738	Gene_06424	6.4	10.5	11.1	37.0	8.0	10.3	4.7	4.9	10.4	17.4	9.7	12.4	0.39	12.27	0.02	AR	26.4	26.2	65.8	35.5	31.8	22.8	31.3	45.2	69.6	33.3	25.8	24.4	0.615260036	9.913343079	0.00	Strong	AR-Strong
4932438A13Rik	chr3	36762042	36951938	Gene_11266	11.6	11.3	7.1	8.8	8.1	16.2	19.1	13.8	13.7	10.2	10.8	17.4	0.51	23.02	0.05	AR	18.7	15.5	9.7	13.7	17.0	21.1	19.5	13.5	11.4	12.5	23.4	21.6	0.858201356	22.05259907	0.00	Strong	AR-Strong
Tk1	chr11	117676839	117687267	Gene_14040	5.0	9.8	10.3	25.0	10.0	16.0	7.7	11.5	6.4	24.4	16.9	10.4	0.49	13.40	0.05	AR	30.9	40.4	64.1	58.5	55.8	26.3	22.9	35.4	39.3	80.2	57.9	27.0	0.780214215	13.68996689	0.00	Strong	AR-Strong
Camk2b	chr11	5869674	5965751	Gene_17487	1.9	1.7	5.8	10.7	1.9	3.2	1.9	1.5	2.9	2.9	4.0	1.8	0.38	11.79	0.05	AR	4.8	5.5	8.6	8.0	7.0	4.7	3.7	5.3	8.0	8.2	5.0	4.7	0.867569986	12.44447956	0.00	Strong	AR-Strong
AK057615	chr9	108686126	108700319	Gene_02725	7.5	12.3	15.0	30.5	7.8	12.6	13.6	13.5	20.1	23.9	16.5	16.4	0.47	11.31	0.05	AR	5.8	15.2	13.8	17.5	14.0	11.1	7.1	10.4	20.5	19.8	18.2	10.8	0.775378841	13.43439464	0.00	Strong	AR-Strong
Pnkd	chr1	74331607	74400266	Gene_16240	10.0	6.9	1.6	10.2	12.7	14.5	14.5	8.0	1.9	9.5	5.8	8.8	0.49	20.16	0.05	AR	99.5	84.3	49.7	103.9	162.9	163.1	101.4	72.9	65.7	90.0	141.0	144.1	0.912697574	20.38481525	0.00	Strong	AR-Strong
Apbb3	chr18	36830812	36839020	Gene_01783	9.9	7.8	8.2	13.8	10.0	8.0	9.5	7.7	8.5	15.4	11.4	7.9	0.46	13.23	0.05	AR	7.2	12.6	16.0	16.0	10.8	8.3	9.5	11.6	10.8	14.2	8.6	9.3	0.693980942	11.51605979	0.01	Strong	AR-Strong
Foxo3a	chr10	41905591	41996548	Gene_06603	11.9	18.7	15.8	27.1	16.0	15.2	13.7	13.2	12.8	19.6	18.7	12.9	0.43	12.31	0.05	AR	9.3	26.4	20.1	20.4	16.2	15.6	11.8	19.5	23.2	29.0	16.6	14.3	0.606587185	11.41415459	0.02	Strong	AR-Strong
AOP2	chr1	163170242	163181297	Gene_14075	15.2	18.8	17.7	16.7	12.1	14.9	12.4	13.9	16.4	11.4	7.4	12.1	0.48	5.44	0.05	AR	459.2	707.0	777.8	712.8	684.4	673.7	481.9	712.7	808.1	686.6	590.3	555.5	0.637703356	11.49339631	0.01	Strong	AR-Strong
Cyp2a12	chr7	27814108	27821834	Gene_08925	16.6	27.8	22.2	14.6	8.4	21.4	14.6	17.5	24.5	9.5	8.9	17.6	0.49	4.04	0.05	AR	748.4	803.3	1168.5	1310.3	918.2	1024.2	754.9	807.2	935.8	1217.0	1002.2	883.4	0.718144379	14.29262815	0.00	Strong	AR-Strong
Lect2	chr13	56643827	56649861	Gene_02031	5.7	17.8	18.4	6.2	6.0	12.3	17.7	11.6	16.2	4.9	1.0	11.2	0.50	3.90	0.05	AR	259.8	291.3	399.6	467.5	354.0	354.7	210.8	337.8	410.3	377.5	260.6	301.8	0.609961684	12.791409	0.02	Strong	AR-Strong
Plekhf1	chr7	39005691	39012978	Gene_14792	2.2	2.9	5.3	6.2	3.5	2.1	3.7	2.7	2.3	6.4	2.6	2.0	0.49	10.91	0.05	AR	12.8	15.0	16.6	18.1	16.1	11.3	5.4	13.3	17.1	19.8	12.7	8.9	0.766642001	12.47633242	0.00	Strong	AR-Strong
Loxl4	chr19	42668473	42687235	Gene_19622	4.2	2.1	3.2	2.4	3.5	7.9	2.6	4.0	2.1	2.7	2.6	5.1	0.42	20.62	0.05	AR	13.0	1.8	1.2	2.2	2.5	20.8	8.5	1.3	0.5	1.5	9.8	9.7	0.693734961	22.66070835	0.00	Strong	AR-Strong
Dpp9	chr17	56326104	56358259	Gene_01682	8.3	5.8	3.8	5.9	10.2	7.5	8.5	8.5	2.8	7.1	6.8	7.3	0.46	20.28	0.05	AR	27.7	16.7	12.6	18.4	21.6	26.8	26.1	17.1	14.6	18.1	25.9	31.9	0.911248336	22.25278224	0.00	Strong	AR-Strong
Tns1	chr1	73959502	74045042	Gene_04424	22.5	22.8	15.9	37.7	27.1	36.4	26.9	17.5	14.3	37.0	50.5	18.6	0.49	15.98	0.05	AR	26.5	32.5	41.6	48.6	43.7	29.0	24.9	35.4	46.5	51.6	34.1	33.1	0.891657717	13.21337534	0.00	Strong	AR-Strong
BC016495	chr19	18706451	18726674	Gene_15629	8.3	3.9	11.1	10.2	5.2	5.4	4.2	3.1	13.4	12.0	14.6	4.5	0.50	11.76	0.06	AR	24.3	29.1	44.0	50.3	28.5	18.7	20.3	45.8	68.5	21.5	32.9	7.8	0.618954613	10.42418824	0.01	Strong	AR-Strong
Cabc1	chr1	182095270	182126143	Gene_04465	20.3	20.7	8.0	23.2	25.6	55.2	45.4	38.5	13.4	17.4	9.9	37.4	0.48	22.03	0.06	AR	221.6	265.7	138.8	191.5	310.7	378.7	228.5	216.4	144.7	180.4	349.9	306.2	0.712704643	21.37976025	0.01	Strong	AR-Strong
Map3k5	chr10	19654288	19861529	Gene_12146	8.8	10.1	10.5	21.9	7.3	8.9	10.0	9.2	9.2	20.2	14.7	7.9	0.45	11.96	0.06	AR	12.1	15.0	19.6	16.4	15.3	12.1	12.5	15.9	18.6	19.9	12.2	10.1	0.873572179	11.13150891	0.00	Strong	AR-Strong
Cyb5	chr18	85020805	85049255	Gene_00843	22.1	71.5	78.3	42.1	35.9	43.7	51.8	50.2	64.9	49.8	15.6	51.5	0.47	6.26	0.06	AR	2440.5	3521.4	4332.1	3716.8	3843.8	2819.8	2279.5	3999.6	4114.1	4237.1	3338.3	2568.3	0.834126059	11.82422137	0.00	Strong	AR-Strong
Clast2	chr11	117670994	117701219	Gene_20642	2.9	8.8	11.9	30.2	11.6	18.0	5.5	14.1	6.8	27.6	12.1	10.5	0.46	12.76	0.06	AR	123.4	178.2	200.3	199.4	188.2	144.4	118.5	168.3	190.1	205.9	220.0	99.5	0.762192988	12.97701375	0.00	Strong	AR-Strong
AK028077	chr4	104586123	104689468	Gene_06408	10.4	6.3	4.7	5.1	7.8	8.5	9.3	7.9	9.5	3.7	8.1	7.9	0.48	22.89	0.06	AR	6.5	5.6	4.1	4.7	5.3	10.0	8.8	4.0	5.5	6.3	6.8	8.0	0.614801354	22.50371176	0.01	Strong	AR-Strong
Rev1	chr1	38109630	38186507	Gene_18029	5.9	7.5	8.6	8.6	7.0	8.1	7.3	6.0	12.0	11.2	7.4	7.7	0.45	10.74	0.06	AR	6.7	10.5	10.5	10.7	8.0	6.2	7.0	11.0	9.0	10.3	7.6	7.5	0.738585775	10.36850061	0.01	Strong	AR-Strong
Ak3l1	chr4	101091893	101139600	Gene_14823	2.1	2.1	6.5	3.3	2.6	3.0	2.1	1.9	4.6	5.4	1.3	2.6	0.46	9.73	0.06	AR	59.2	99.4	145.8	118.9	100.3	75.4	48.0	130.9	143.5	130.0	79.0	66.8	0.857701695	11.19188249	0.00	Strong	AR-Strong
AK212710	chr5	130500052	130500120	Gene_03884	37.7	146.6	96.2	399.2	92.3	115.7	61.8	114.0	73.0	249.1	112.6	102.8	0.38	11.96	0.06	AR	246.8	357.1	517.0	559.9	568.4	442.3	214.8	305.5	514.2	642.1	623.7	408.8	0.936888666	15.02922881	0.00	Strong	AR-Strong
Herpud1	chr8	96910399	96919258	Gene_02262	39.7	29.4	62.4	98.7	84.2	57.8	48.0	22.0	72.8	120.9	22.6	66.6	0.46	12.88	0.06	AR	215.6	403.7	452.2	429.1	369.4	227.0	214.7	398.5	617.1	467.9	262.5	270.6	0.833559835	11.07193286	0.00	Strong	AR-Strong
Cald1	chr6	34548543	34725469	Gene_06096	13.9	18.7	10.1	11.8	16.5	16.9	19.7	24.1	10.8	11.0	7.6	13.7	0.46	1.14	0.06	AR	189.6	182.0	122.2	155.8	162.7	226.3	176.1	168.9	162.5	129.1	154.8	190.5	0.6579222	0.162805042	0.01	Strong	AR-Strong
Fmo5	chr3	97432726	97456473	Gene_20378	27.4	74.1	58.1	212.6	70.4	119.0	71.2	53.9	98.9	277.9	62.9	71.7	0.41	12.34	0.06	AR	639.6	799.8	1278.1	1397.5	1264.1	866.1	648.3	818.0	1236.4	1407.4	1081.1	861.8	0.968933331	13.91395352	0.00	Strong	AR-Strong
Sdro	chr10	127335590	127348815	Gene_11894	8.6	9.2	5.2	8.1	5.9	10.1	11.7	6.0	7.2	6.8	6.2	18.5	0.40	21.55	0.06	AR	122.7	58.8	83.4	166.1	118.1	155.1	124.1	51.1	52.5	137.6	129.8	162.7	0.66682201	19.52043655	0.01	Strong	AR-Strong
Rfxank	chr8	72654704	72663096	Gene_10658	12.2	5.6	2.7	6.1	7.3	5.5	10.2	7.1	3.5	4.9	5.8	5.4	0.44	22.80	0.06	AR	21.0	10.6	13.7	14.1	22.6	21.9	20.0	9.7	11.3	16.6	20.8	23.8	0.884499266	20.90581289	0.00	Strong	AR-Strong
Itga5	chr15	103174717	103197194	Gene_03646	6.8	7.0	4.4	3.6	8.3	11.9	9.6	8.4	2.5	6.9	2.8	7.1	0.47	22.32	0.06	AR	14.7	10.8	7.6	13.9	17.3	20.1	15.0	9.7	8.1	14.0	18.7	18.3	0.96213668	20.61258789	0.00	Strong	AR-Strong
Fus	chr7	135110992	135125545	Gene_04181	21.7	23.2	27.3	21.1	21.0	22.7	29.4	28.7	28.4	24.3	20.3	23.2	0.49	4.75	0.06	AR	35.2	37.3	27.4	16.6	18.2	23.4	34.0	34.9	34.6	17.2	20.0	24.2	0.912999293	4.856902775	0.00	Strong	AR-Strong
C230093N12Rik	chr2	32390878	32425270	Gene_10378	5.0	4.9	7.4	8.7	5.3	5.5	4.9	2.1	5.0	9.4	4.3	3.9	0.45	11.93	0.06	AR	15.4	31.9	37.4	35.1	23.6	14.9	13.1	33.6	43.8	31.3	16.1	15.9	0.910601977	10.48878122	0.00	Strong	AR-Strong
Bach1	chr16	87699198	87733591	Gene_12250	6.7	6.5	7.8	10.5	6.9	6.6	7.1	7.3	8.7	10.3	15.8	5.6	0.39	13.10	0.07	AR	18.3	34.6	33.9	24.2	20.0	19.0	20.6	31.6	34.6	30.1	21.8	18.7	0.870316526	9.413413933	0.00	Strong	AR-Strong
1810055G02Rik	chr19	3708332	3717881	Gene_15113	7.2	8.2	16.2	18.5	6.9	8.4	7.2	3.3	16.0	9.8	3.3	5.7	0.46	9.54	0.07	AR	22.4	50.6	51.8	50.7	42.8	27.6	16.5	46.5	87.8	32.0	29.5	20.9	0.626154086	10.49655821	0.01	Strong	AR-Strong
mKIAA0933	chr16	93763402	93810833	Gene_00112	8.8	10.9	10.0	27.0	14.8	23.3	16.7	8.3	9.9	32.8	22.7	9.6	0.46	14.43	0.07	AR	10.9	18.3	17.6	27.0	22.7	14.9	8.3	22.7	26.6	28.7	19.6	15.5	0.757081912	13.08487168	0.00	Strong	AR-Strong
Amdhd1	chr10	92986433	93002765	Gene_16848	25.5	35.7	19.4	25.5	24.4	40.4	36.6	62.7	16.8	16.9	15.8	36.7	0.41	0.81	0.07	AR	274.9	229.2	176.2	113.1	189.4	229.6	235.5	278.2	181.2	107.2	233.5	221.9	0.72504898	1.916639608	0.00	Strong	AR-Strong
mKIAA0375	chr4	43434476	43439960	Gene_02400	5.4	4.8	3.4	14.6	7.8	7.6	6.2	4.8	3.6	7.5	7.8	6.0	0.38	15.13	0.07	AR	8.2	9.3	7.9	10.8	17.1	10.0	7.4	6.3	8.3	16.3	13.3	10.0	0.696696238	16.90405053	0.00	Strong	AR-Strong
Morc3	chr16	93832536	93876318	Gene_13102	4.8	6.4	5.5	8.2	8.7	9.0	7.4	5.9	8.6	13.5	7.6	6.4	0.40	13.49	0.07	AR	8.2	11.8	16.5	20.4	13.4	11.9	9.6	17.1	14.5	17.3	14.0	11.2	0.72458035	12.7035811	0.00	Strong	AR-Strong
Epha2	chr4	140857154	140885293	Gene_10406	13.2	11.9	6.1	7.6	11.7	18.1	12.1	9.9	4.4	10.2	3.4	10.3	0.44	22.26	0.07	AR	12.1	7.2	11.4	13.9	19.8	17.2	15.9	6.0	9.3	14.5	18.5	14.1	0.824348304	19.08238379	0.00	Strong	AR-Strong
5830417C01Rik	chr1	180117547	180182728	Gene_19005	3.6	3.0	2.9	4.2	4.7	5.9	4.4	5.4	2.4	5.4	4.2	6.8	0.45	19.06	0.07	AR	20.3	13.3	22.5	37.4	35.4	37.7	22.9	15.7	19.7	27.0	32.1	29.8	0.828524515	18.21819118	0.00	Strong	AR-Strong
Vps37b	chr5	124454649	124482269	Gene_10091	5.5	4.9	4.8	9.9	10.3	6.2	5.2	5.7	1.5	9.7	6.2	6.5	0.44	15.42	0.07	AR	23.1	13.0	18.8	26.1	26.7	26.8	22.5	13.7	17.2	24.5	27.2	22.9	0.829215302	18.78013884	0.00	Strong	AR-Strong
AK137923	chr1	74027213	74033637	Gene_16444	17.1	17.8	12.5	23.2	20.7	32.9	19.1	11.9	11.9	31.9	28.3	15.6	0.46	16.42	0.07	AR	4.2	9.6	11.6	12.5	12.3	10.2	6.6	8.2	11.1	14.9	9.5	11.0	0.713059681	14.4287337	0.00	Strong	AR-Strong
B230342M21Rik	chr5	151374218	151397075	Gene_15595	6.4	27.4	28.7	36.9	17.2	23.3	14.2	22.7	25.1	48.6	14.1	28.2	0.43	10.81	0.07	AR	16.1	50.8	51.1	56.4	37.5	40.9	18.9	44.7	54.7	44.8	46.2	29.1	0.671813363	12.14359939	0.01	Strong	AR-Strong
Dhrs3	chr4	144482729	144518112	Gene_06353	21.9	24.9	13.1	21.1	18.1	29.9	27.1	28.3	12.4	19.8	12.0	23.6	0.46	23.51	0.07	AR	159.8	121.2	88.9	128.5	149.0	207.0	138.6	121.9	79.1	123.0	185.7	150.4	0.78486543	21.43306932	0.00	Strong	AR-Strong
Azin1	chr15	38417184	38449021	Gene_01863	5.6	8.6	12.6	7.4	5.7	8.0	7.4	5.7	12.5	9.6	6.2	7.2	0.44	8.40	0.07	AR	58.2	90.8	88.0	70.6	58.7	63.2	53.3	98.2	91.0	75.3	51.4	56.0	0.799967913	8.782763856	0.00	Strong	AR-Strong
1810063B05Rik	chr8	128946427	128949334	Gene_10321	2.4	2.5	8.0	5.2	2.4	3.5	3.2	3.1	9.2	3.3	1.8	3.7	0.42	8.38	0.07	AR	76.4	79.1	104.5	94.4	81.6	58.8	51.3	75.9	99.6	77.2	66.5	59.0	0.743807506	11.0655635	0.00	Strong	AR-Strong
Pnkp	chr7	52112520	52118299	Gene_05264	6.6	4.6	3.0	4.2	7.2	7.5	6.5	5.7	2.8	5.8	3.6	4.9	0.45	20.99	0.07	AR	25.2	15.5	12.5	16.5	18.1	23.7	22.0	16.3	13.7	17.5	15.8	20.8	0.736491193	23.36643405	0.00	Strong	AR-Strong
Rai14	chr15	10498732	10644379	Gene_00994	10.2	6.7	4.7	3.8	10.4	8.2	10.5	11.9	4.6	6.7	4.9	7.0	0.45	23.41	0.07	AR	30.3	16.9	17.3	25.4	24.4	29.8	35.3	13.9	12.1	21.2	27.8	37.0	0.756315314	21.85976645	0.00	Strong	AR-Strong
Dopey2	chr16	93712151	93810833	Gene_20281	8.7	10.5	9.3	26.9	14.3	23.4	16.1	8.5	10.0	31.0	20.7	10.0	0.45	14.49	0.07	AR	7.8	14.0	13.2	19.4	17.0	11.5	5.9	17.1	18.9	21.2	14.4	11.1	0.736924894	13.07178608	0.00	Strong	AR-Strong
Cryl1	chr14	57893870	58017320	Gene_05556	4.0	6.8	4.2	2.7	2.6	6.1	2.6	6.8	4.1	2.3	1.8	4.0	0.45	2.82	0.08	AR	17.8	27.6	25.9	28.3	15.8	21.0	16.0	31.9	33.4	17.7	20.0	17.3	0.604172413	9.04146809	0.02	Strong	AR-Strong
Slc9a3r1	chr11	115024654	115042492	Gene_21086	12.6	14.5	16.9	17.8	16.3	17.8	11.9	10.3	14.1	18.9	12.8	12.0	0.44	12.67	0.08	AR	284.8	229.3	318.7	306.4	233.9	192.3	245.8	320.4	346.0	353.6	282.7	235.1	0.619062628	10.97721285	0.02	Strong	AR-Strong
Afmid	chr11	117687237	117701219	Gene_05783	3.7	12.1	12.0	31.6	12.2	18.2	6.7	15.4	8.0	28.2	12.6	12.3	0.42	12.60	0.08	AR	88.0	127.3	146.1	141.7	137.4	105.2	83.9	122.8	132.5	151.0	162.8	70.4	0.727461268	13.12887102	0.00	Strong	AR-Strong
Edg1	chr3	115413356	115417965	Gene_19574	9.4	9.5	5.8	7.0	7.8	10.7	10.4	10.3	5.7	9.8	11.3	9.3	0.44	21.23	0.08	AR	152.8	72.3	61.9	62.8	84.5	86.0	123.6	74.9	58.3	67.9	101.9	103.0	0.644827457	23.98211019	0.01	Strong	AR-Strong
Vnn3	chr10	23571277	23589647	Gene_01867	1.9	4.8	4.3	1.9	1.9	3.7	4.4	4.0	8.2	1.6	1.0	3.6	0.40	4.79	0.08	AR	69.8	138.2	97.5	32.8	88.1	32.2	46.2	105.4	116.3	61.5	32.5	10.9	0.617144129	8.02982003	0.02	Strong	AR-Strong
Parp16	chr9	65062527	65087024	Gene_03715	5.0	3.8	4.1	8.4	5.9	6.8	5.1	3.7	3.8	4.5	5.3	5.1	0.40	16.53	0.09	AR	15.7	23.8	25.1	33.7	28.5	20.2	13.0	21.3	24.5	33.4	29.9	27.6	0.805325493	14.81858559	0.00	Strong	AR-Strong
Itpr1	chr6	108163089	108501104	Gene_17543	17.4	17.1	17.6	26.2	14.8	15.8	18.1	17.5	23.6	27.3	25.5	19.9	0.44	12.02	0.09	AR	18.3	19.3	28.1	36.8	24.8	21.2	17.5	21.2	29.8	29.6	24.3	20.4	0.851617754	13.41364906	0.00	Strong	AR-Strong
Psen2	chr1	182157136	182186431	Gene_04675	7.6	8.6	5.8	7.5	9.5	15.0	12.3	12.7	5.1	7.5	4.3	10.6	0.42	22.60	0.09	AR	139.1	122.9	89.2	121.4	138.8	176.0	119.1	106.5	102.5	117.9	153.9	138.9	0.766314707	21.12349741	0.00	Strong	AR-Strong
DQ700655	chr15	83185993	83186023	Gene_10233	2.8	0.6	6.3	1.6	2.2	1.5	3.1	2.5	5.5	4.3	0.0	0.0	0.43	7.68	0.09	AR	9.2	11.0	9.1	0.0	4.2	4.9	16.2	9.9	13.9	5.6	0.0	4.2	0.675668032	5.427352455	0.01	Strong	AR-Strong
Pscd1	chr11	118025488	118109874	Gene_20564	11.6	15.1	20.4	23.8	11.4	14.4	12.9	13.7	12.9	15.2	11.4	10.7	0.39	9.46	0.09	AR	17.7	40.6	31.8	32.4	25.0	24.7	20.5	40.2	36.6	27.7	19.4	19.4	0.675388959	9.113517569	0.01	Strong	AR-Strong
D19Ertd721e	chr19	8946048	8950146	Gene_05914	7.2	3.4	3.9	7.1	5.1	7.3	6.8	7.1	3.1	5.6	5.7	7.5	0.43	20.40	0.09	AR	230.0	151.5	94.3	107.4	134.6	162.5	186.5	134.8	87.5	93.8	146.3	154.8	0.816606062	0.56672812	0.00	Strong	AR-Strong
Pfdn2	chr1	173275829	173288301	Gene_01391	4.7	2.8	3.8	6.5	5.3	3.3	4.6	3.2	3.6	5.6	5.6	2.6	0.43	13.71	0.09	AR	74.3	89.6	90.2	77.9	55.4	57.1	80.9	88.2	73.3	73.6	51.3	69.0	0.795696476	7.179761611	0.00	Strong	AR-Strong
Rusc2	chr4	43394853	43439958	Gene_16853	6.6	6.1	3.7	17.5	9.6	8.3	7.5	6.1	3.1	9.7	10.1	6.9	0.37	15.16	0.09	AR	7.5	6.9	7.5	9.7	12.6	7.3	7.3	5.4	7.3	14.0	11.3	8.3	0.716694297	16.45982376	0.00	Strong	AR-Strong
Map2k3	chr11	60745558	60766305	Gene_04894	7.6	6.6	7.8	7.6	6.5	6.9	4.8	4.9	6.5	8.5	9.3	5.7	0.41	13.24	0.09	AR	67.8	65.8	112.5	80.3	67.6	59.2	62.9	78.0	93.6	84.4	66.3	59.1	0.74470601	10.71576922	0.00	Strong	AR-Strong
mKIAA0858	chr14	102237728	102333290	Gene_12857	3.9	4.9	5.3	7.3	3.1	4.6	5.1	3.8	7.9	7.6	4.9	5.1	0.43	10.29	0.09	AR	6.5	10.0	11.7	11.7	7.9	7.5	5.6	10.2	11.4	10.5	7.5	6.6	0.897494108	11.03215731	0.00	Strong	AR-Strong
Hal	chr10	92951512	92979488	Gene_20248	54.8	73.5	35.0	45.7	49.2	96.2	60.7	111.9	38.4	41.3	35.4	77.3	0.40	0.01	0.09	AR	324.0	244.6	231.5	143.5	222.4	263.5	279.8	294.6	176.5	158.7	315.3	260.0	0.60381417	0.978026453	0.02	Strong	AR-Strong
Prodh	chr16	18060449	18089283	Gene_09548	17.3	33.8	54.8	51.0	23.6	48.3	28.7	18.8	38.8	63.3	25.3	25.2	0.41	11.00	0.09	AR	118.1	157.2	226.5	203.4	149.5	131.8	106.1	149.6	203.1	215.9	164.1	126.6	0.934322467	12.22560492	0.00	Strong	AR-Strong
mKIAA0191	chr4	108227986	108232020	Gene_10192	2.7	3.1	4.9	3.5	2.2	3.2	3.3	2.9	6.4	2.7	2.1	3.3	0.37	7.14	0.10	AR	5.3	6.9	7.1	5.2	5.4	3.0	4.9	7.6	8.2	4.0	4.8	4.4	0.697898125	8.281051762	0.00	Strong	AR-Strong
Tmco4	chr4	138528819	138615079	Gene_02722	2.4	4.0	6.2	3.3	3.5	3.5	2.7	5.0	3.1	4.2	3.5	2.5	0.40	8.24	0.10	AR	14.1	10.3	11.6	9.3	6.6	8.8	11.8	14.8	11.0	9.6	8.6	9.8	0.687154491	5.354711027	0.01	Strong	AR-Strong
A530088I07Rik	chr5	20692084	20797519	Gene_18760	9.7	17.4	16.9	10.6	10.9	15.8	12.9	18.0	12.8	7.7	9.0	13.8	0.41	3.24	0.10	AR	20.6	13.4	13.0	8.6	7.3	9.7	16.2	14.6	12.4	9.0	10.0	10.6	0.725425657	4.134278603	0.00	Strong	AR-Strong
BC021953	chr6	31170430	31287394	Gene_02686	6.2	8.9	9.5	9.8	5.0	7.1	6.2	7.7	7.8	6.3	7.9	6.2	0.41	7.99	0.10	AR	12.0	10.3	11.6	10.0	8.4	6.6	10.9	10.7	14.1	10.7	7.9	7.7	0.666506745	8.305805709	0.01	Strong	AR-Strong
Abhd6	chr14	8835415	8889069	Gene_03193	2.7	3.9	7.5	3.6	2.4	3.8	2.1	1.4	6.7	3.8	3.3	3.0	0.39	9.18	0.10	AR	27.8	53.4	63.8	51.6	58.6	43.7	35.0	65.2	86.6	62.1	45.0	35.2	0.674987132	11.10365519	0.01	Strong	AR-Strong
2010011I20Rik	chr2	172171114	172181249	Gene_09617	6.1	6.0	4.9	6.0	6.2	6.4	5.7	6.5	3.2	8.2	8.4	8.7	0.41	18.03	0.10	AR	123.9	88.0	59.3	73.3	102.7	103.6	104.0	90.3	83.1	54.6	75.5	88.7	0.671079287	0.73080398	0.01	Strong	AR-Strong
Tomm40l	chr1	173147933	173152645	Gene_00958	33.3	85.2	199.2	153.2	86.5	104.4	110.6	35.1	117.8	175.5	62.4	103.0	0.40	10.97	0.10	AR	40.4	173.0	154.1	156.0	141.5	85.5	38.8	154.9	134.0	138.4	140.2	79.2	0.605441671	11.99739491	0.01	Strong	AR-Strong
Lmo7	chr14	102129173	102333290	Gene_21284	3.5	4.4	4.9	6.4	2.8	4.2	4.7	3.4	8.0	6.7	4.6	4.7	0.39	10.00	0.11	AR	5.6	8.5	9.5	9.9	6.8	6.3	4.6	8.2	9.4	8.6	6.3	5.6	0.880810556	11.15912732	0.00	Strong	AR-Strong
Baiap2l1	chr5	145025393	145118981	Gene_05065	7.6	8.9	11.1	15.0	9.7	12.3	10.3	9.7	8.0	16.5	10.5	9.6	0.39	13.13	0.11	AR	13.4	26.1	22.9	37.2	24.3	20.3	15.9	22.4	29.9	27.5	20.5	19.4	0.675282063	12.67182349	0.00	Strong	AR-Strong
Hfe2	chr3	96329107	96333134	Gene_20582	16.4	14.5	13.1	12.4	18.3	24.9	23.3	21.0	15.4	14.4	9.8	15.7	0.39	23.32	0.11	AR	126.3	98.9	77.7	102.3	120.8	118.1	97.1	92.2	93.4	109.7	138.4	120.2	0.70205619	20.35561067	0.01	Strong	AR-Strong
D18Ertd653e	chr18	68092910	68415203	Gene_13928	6.2	5.6	8.6	6.8	3.6	5.5	7.2	6.7	5.7	6.1	5.7	4.2	0.39	6.17	0.11	AR	9.7	9.5	6.4	5.4	7.0	5.8	10.4	9.0	7.4	6.1	7.4	7.6	0.692510041	3.34185126	0.01	Strong	AR-Strong
Gpr146	chr5	139856616	139872368	Gene_10975	14.0	15.1	27.2	14.1	10.9	13.9	13.3	15.7	14.1	9.0	13.8	7.9	0.33	6.44	0.11	AR	106.9	89.5	76.2	52.8	64.5	38.9	86.8	104.6	61.9	55.1	59.4	50.5	0.622494499	5.118529923	0.02	Strong	AR-Strong
B230206H07Rik	chr7	148545076	148551009	Gene_17694	9.4	9.3	2.8	8.2	8.4	8.9	11.3	12.6	1.7	6.6	5.2	7.4	0.39	23.26	0.11	AR	23.3	11.1	6.5	11.5	15.4	16.0	18.2	8.0	4.8	11.1	21.1	20.0	0.775347324	22.11181111	0.00	Strong	AR-Strong
Dexi	chr16	10530299	10543147	Gene_20619	10.0	10.4	5.8	13.3	15.2	19.7	10.3	10.7	4.1	13.4	8.2	11.3	0.37	18.53	0.11	AR	47.8	24.6	38.9	62.4	47.3	57.0	42.5	25.3	26.7	47.7	50.2	59.1	0.674204374	19.18870223	0.01	Strong	AR-Strong
Ces3	chr8	95689970	95721703	Gene_20114	16.2	35.4	123.1	55.5	55.6	59.3	26.7	8.2	196.7	98.1	26.6	69.8	0.36	9.98	0.11	AR	458.7	1272.7	1648.2	1574.3	2364.2	1140.3	493.0	1353.5	1957.4	1876.7	2006.7	803.6	0.722355355	14.06530441	0.01	Strong	AR-Strong
St3gal1	chr15	66934436	67008444	Gene_16711	18.6	9.7	7.8	5.6	20.6	13.0	12.4	17.2	7.2	7.4	17.5	12.2	0.38	20.89	0.12	AR	93.7	41.7	57.7	67.1	79.8	97.8	95.3	47.0	51.2	58.9	92.3	120.7	0.829972743	21.62934219	0.00	Strong	AR-Strong
LOC381806	chr6	122086645	122100976	Gene_08310	65.6	81.1	61.9	30.0	39.1	102.4	116.8	119.3	150.9	27.6	26.3	139.6	0.38	1.59	0.12	AR	138.8	88.8	51.2	62.9	93.3	96.5	168.4	93.6	66.8	73.1	149.5	143.4	0.6730139	23.46523086	0.01	Strong	AR-Strong
Eps8l2	chr7	148524900	148548915	Gene_21088	17.3	18.3	6.0	14.9	14.0	18.7	22.4	24.0	4.3	17.9	11.4	18.0	0.38	22.93	0.12	AR	78.5	37.5	17.7	44.6	56.4	62.0	70.5	28.5	18.7	36.3	68.3	58.1	0.78139657	22.21102699	0.00	Strong	AR-Strong
AK172428	chr19	8945985	8950153	Gene_05701	6.7	3.3	3.8	5.5	5.1	6.6	5.4	7.3	3.0	5.2	4.7	6.7	0.39	21.08	0.12	AR	134.8	88.9	55.0	65.7	80.8	97.1	111.5	78.5	52.5	56.3	85.2	95.0	0.834623292	0.445604047	0.00	Strong	AR-Strong
Aco2	chr15	81702892	81745567	Gene_12298	9.0	10.5	12.4	11.8	8.6	10.4	8.8	9.3	10.6	11.0	6.1	9.4	0.36	8.00	0.12	AR	110.2	147.5	191.6	158.5	157.2	123.7	106.0	161.0	214.5	179.5	133.4	107.6	0.852046318	11.34555443	0.00	Strong	AR-Strong
Ncoa5	chr2	164825856	164860279	Gene_05061	5.5	4.7	3.6	5.3	8.0	7.1	5.8	6.3	3.0	5.9	4.1	5.9	0.37	19.59	0.12	AR	16.5	7.1	11.0	15.4	14.0	18.8	15.1	8.4	7.6	13.9	17.9	17.8	0.789557315	20.40445318	0.00	Strong	AR-Strong
Pik3ap1	chr19	41348707	41459560	Gene_02095	12.5	16.7	18.9	13.4	14.1	8.9	13.0	17.8	8.8	11.2	9.7	9.2	0.38	5.69	0.12	AR	30.2	29.6	21.7	21.2	20.4	23.2	35.6	26.6	20.5	21.2	15.9	29.0	0.750216397	2.838609638	0.00	Strong	AR-Strong
Itsn	chr16	91839860	91909623	Gene_00996	9.2	9.2	7.2	8.6	9.0	9.1	10.2	11.9	3.9	7.8	9.2	9.5	0.35	22.32	0.12	AR	12.5	8.6	7.5	9.3	11.9	9.7	13.3	11.8	8.7	7.9	11.2	12.7	0.607423561	23.53388396	0.03	Strong	AR-Strong
2310076L09Rik	chr17	56251023	56256971	Gene_01066	18.9	6.6	6.6	17.5	13.8	15.9	14.8	5.0	4.6	24.6	15.8	11.5	0.37	16.84	0.12	AR	40.5	26.9	37.8	52.4	80.5	52.7	40.0	26.9	54.0	53.3	51.8	49.5	0.688710931	17.49848314	0.00	Strong	AR-Strong
Zfp276	chr8	125778142	125793636	Gene_00925	9.4	10.1	13.8	17.7	8.6	9.2	10.9	9.3	8.1	16.6	9.4	8.6	0.37	10.85	0.13	AR	7.4	10.0	12.0	14.4	11.4	7.4	8.5	12.7	12.6	12.3	8.8	8.7	0.775828177	11.6856664	0.00	Strong	AR-Strong
Ssh2	chr11	77029926	77269050	Gene_08514	6.2	7.4	9.2	10.6	5.2	5.9	7.9	6.5	8.3	8.9	10.1	7.8	0.37	10.99	0.13	AR	9.9	10.2	12.7	13.3	9.6	7.7	11.5	12.7	12.9	14.4	12.0	10.4	0.602814015	11.41148515	0.02	Strong	AR-Strong
Krt18	chr15	101858655	101862452	Gene_10602	12.5	10.8	6.1	6.2	13.8	10.4	11.0	9.0	5.6	8.0	2.9	9.7	0.37	22.89	0.13	AR	288.9	198.3	124.6	174.3	109.7	232.4	228.1	187.7	153.5	144.3	151.0	202.9	0.677195214	1.689164112	0.01	Strong	AR-Strong
Map3k7ip2	chr10	7625936	7675921	Gene_15633	8.0	7.3	7.1	7.2	7.5	8.6	10.8	11.3	6.9	7.9	8.7	10.2	0.38	22.91	0.13	AR	87.6	49.1	46.5	69.0	77.3	94.5	94.8	53.2	48.8	50.4	88.7	98.3	0.897341609	21.98248304	0.00	Strong	AR-Strong
Mat1a	chr14	41918669	41937701	Gene_11930	59.8	168.5	177.7	226.0	76.8	141.4	102.1	165.0	188.9	193.0	180.1	191.5	0.38	10.53	0.13	AR	1491.6	3791.1	4216.1	4473.2	4267.9	3806.6	1476.9	3734.9	4622.0	3706.1	3868.2	3084.5	0.603731997	13.32556409	0.00	Strong	AR-Strong
BC006779	chr2	180962319	180976732	Gene_01687	40.8	43.0	22.9	32.0	39.5	35.2	50.0	40.4	19.7	39.8	38.9	36.1	0.37	22.01	0.13	AR	55.6	28.5	28.2	37.9	41.0	41.0	51.9	30.3	29.4	40.3	49.2	46.8	0.611187227	21.88234844	0.02	Strong	AR-Strong
Fmo1	chr1	164759691	164796679	Gene_11320	11.5	19.1	19.6	17.1	8.1	11.6	12.5	15.1	43.0	21.9	26.9	17.2	0.33	9.23	0.13	AR	122.6	230.2	468.4	304.5	307.9	337.8	167.8	321.4	420.4	411.6	308.5	206.6	0.633820262	12.59923789	0.02	Strong	AR-Strong
mKIAA1673	chr11	31832078	31835057	Gene_09718	9.1	10.3	11.9	5.0	8.3	11.5	12.2	12.6	13.9	7.5	7.7	13.8	0.36	1.86	0.13	AR	54.3	34.2	27.9	42.4	55.7	67.2	52.5	45.5	34.9	37.9	71.7	54.0	0.790957464	21.27160541	0.00	Strong	AR-Strong
Hdac5	chr11	102057060	102091486	Gene_04490	6.2	8.3	6.2	8.2	11.0	12.9	11.8	8.9	5.1	10.2	5.6	12.2	0.36	20.07	0.14	AR	22.8	22.0	20.0	27.0	27.1	29.9	22.7	23.0	18.7	23.5	35.6	25.8	0.660236649	19.31159096	0.00	Strong	AR-Strong
Lrp5	chr19	3584876	3686554	Gene_09669	9.9	11.2	7.4	12.4	13.1	15.0	13.9	12.0	4.3	10.3	8.2	11.4	0.35	20.69	0.14	AR	50.0	30.4	22.1	39.1	43.5	48.7	46.0	29.4	24.5	38.5	46.7	49.1	0.875460662	21.47103764	0.00	Strong	AR-Strong
AK020087	chr18	6240811	6268385	Gene_16741	5.0	5.7	4.0	5.7	4.7	3.9	5.6	5.7	6.2	5.4	4.0	4.6	0.36	6.05	0.14	AR	3.5	3.3	4.4	4.8	8.8	2.8	0.7	1.9	3.3	6.6	8.4	6.4	0.700192833	16.88580044	0.01	Strong	AR-Strong
Atf5	chr7	52067627	52071942	Gene_08524	15.7	14.4	3.4	4.6	20.9	14.2	22.7	24.8	3.3	13.9	3.4	12.1	0.35	23.58	0.14	AR	371.1	354.5	175.1	381.9	323.9	554.8	377.4	337.2	232.0	244.1	395.7	576.5	0.704175182	22.3900841	0.00	Strong	AR-Strong
Nelf	chr2	24909898	24918401	Gene_07291	20.6	17.4	9.9	18.2	21.4	22.6	23.2	15.5	11.5	18.0	10.1	17.1	0.37	21.33	0.14	AR	84.4	69.9	43.5	62.0	64.0	92.6	85.5	64.0	62.5	60.9	68.1	88.6	0.828842125	23.560967	0.00	Strong	AR-Strong
Acat3	chr17	13116824	13133262	Gene_12762	34.8	31.3	22.3	39.1	24.0	31.8	40.5	38.0	25.5	24.3	23.6	36.4	0.36	0.14	0.14	AR	281.8	254.3	202.8	223.8	282.2	346.4	244.8	264.1	221.9	193.1	285.0	330.9	0.756832693	22.6023013	0.00	Strong	AR-Strong
Zfp386	chr12	117285934	117299062	Gene_00454	4.4	3.8	5.2	2.8	3.3	4.1	4.3	6.2	8.7	2.0	2.1	5.2	0.34	4.24	0.14	AR	24.9	14.5	15.8	13.6	15.5	19.7	21.6	16.0	13.8	12.7	15.3	19.6	0.765261971	0.733250608	0.00	Strong	AR-Strong
Agpat6	chr8	24283417	24318818	Gene_07634	9.7	14.9	12.6	19.5	11.4	10.7	13.4	16.1	14.5	19.7	23.7	12.1	0.35	11.95	0.14	AR	96.7	153.3	180.1	157.5	164.2	112.6	112.8	180.6	219.5	149.0	139.3	118.8	0.698066808	10.9313942	0.01	Strong	AR-Strong
Fga	chr3	82830075	82836192	Gene_07772	70.8	54.4	43.5	108.8	128.3	64.0	103.3	81.6	56.2	62.1	192.7	62.2	0.34	16.50	0.14	AR	13316.6	4105.7	3733.3	4780.7	5401.5	6176.7	13269.4	3960.4	3632.4	4650.6	6076.6	10547.8	0.608897645	0.080810374	0.01	Strong	AR-Strong
Ppp2r5e	chr12	76551867	76697187	Gene_12481	7.0	10.2	9.0	10.0	11.1	13.0	10.5	8.3	12.6	13.5	12.2	13.7	0.35	15.71	0.14	AR	27.8	37.9	39.7	45.2	41.3	39.4	29.0	39.8	39.0	50.2	34.7	32.2	0.654011032	13.30727408	0.01	Strong	AR-Strong
Irak2	chr6	113588496	113644745	Gene_17146	11.1	12.6	9.4	11.8	10.2	11.4	11.9	12.4	6.9	8.5	7.1	10.3	0.35	0.78	0.15	AR	24.5	16.7	14.3	12.7	19.5	19.0	23.1	14.9	12.2	17.1	20.2	18.1	0.642498014	23.29392157	0.01	Strong	AR-Strong
Dclre1a	chr19	56603650	56622516	Gene_09901	3.0	4.2	4.4	4.8	2.1	4.9	4.9	3.9	7.2	5.1	2.2	3.0	0.34	7.09	0.15	AR	7.3	18.4	19.3	17.4	8.9	14.1	9.4	19.7	16.1	20.8	9.1	7.9	0.660631923	10.11915364	0.02	Strong	AR-Strong
Kcnk5	chr14	20959279	21001004	Gene_18922	7.7	10.7	16.1	32.4	12.7	15.2	9.3	8.9	6.6	25.3	5.5	12.3	0.34	12.31	0.15	AR	28.3	36.1	42.8	53.2	34.5	27.8	23.5	28.5	38.8	48.7	31.9	35.2	0.736999294	13.09709408	0.00	Strong	AR-Strong
Brwd2	chr7	136735450	136779250	Gene_20444	6.0	7.0	6.4	4.8	4.8	7.4	7.5	7.3	9.2	5.2	5.1	8.2	0.35	2.26	0.15	AR	13.4	11.8	10.5	8.7	10.8	11.9	12.3	13.3	11.7	7.4	10.9	9.5	0.623635878	3.243088141	0.01	Strong	AR-Strong
Parp9	chr16	35938555	35972691	Gene_15382	8.3	10.6	8.3	5.8	7.4	7.6	8.1	8.1	7.6	8.8	7.4	7.9	0.33	3.09	0.15	AR	56.9	41.6	35.0	30.6	38.8	37.0	51.0	47.0	37.4	25.7	31.7	41.2	0.80416434	2.638706695	0.00	Strong	AR-Strong
Arsg	chr11	109334687	109434643	Gene_16590	4.6	5.5	4.2	3.1	4.7	5.8	4.7	14.2	2.3	2.9	2.3	6.6	0.29	1.69	0.15	AR	30.8	14.1	7.1	16.0	12.1	29.7	28.0	12.4	9.8	14.2	18.3	35.8	0.784710757	23.21468525	0.00	Strong	AR-Strong
mKIAA1109	chr3	36923347	36936762	Gene_10711	6.8	5.1	3.8	4.7	3.3	8.5	9.4	7.7	9.3	5.3	5.0	9.9	0.35	23.72	0.15	AR	10.8	7.2	6.1	6.8	8.9	10.9	11.6	7.5	5.8	7.7	12.9	10.4	0.774766077	22.16404708	0.00	Strong	AR-Strong
ADD1	chr5	34961998	34968084	Gene_16584	5.3	7.6	8.2	7.1	5.1	4.9	6.4	8.0	4.3	4.7	6.0	3.9	0.34	5.84	0.15	AR	32.1	39.7	30.1	27.7	27.7	30.6	31.6	36.4	34.6	21.8	29.1	30.4	0.635699631	4.81118961	0.00	Strong	AR-Strong
2310073E15Rik	chr8	72655231	72657647	Gene_04518	14.0	6.1	3.3	6.7	8.2	5.8	11.1	6.9	3.7	6.0	7.0	5.0	0.34	22.54	0.15	AR	36.0	19.9	27.5	29.3	33.6	35.0	34.5	17.9	21.7	30.3	31.7	33.6	0.66156777	20.63663597	0.01	Strong	AR-Strong
Ppp1r3b	chr8	36438794	36451191	Gene_03654	65.5	37.8	17.9	50.4	60.1	121.1	101.8	22.5	60.7	80.1	29.8	72.6	0.34	20.16	0.15	AR	203.5	260.7	481.6	466.2	615.2	350.4	208.6	240.1	515.8	400.3	397.5	290.4	0.693780868	14.57371292	0.01	Strong	AR-Strong
Fpgs	chr2	32538128	32549652	Gene_09191	35.3	30.1	22.6	47.2	44.8	48.6	41.5	31.9	14.9	38.9	25.5	36.1	0.34	18.79	0.15	AR	210.7	127.6	126.4	187.9	200.7	191.6	186.8	107.0	154.4	175.2	196.1	204.5	0.719763235	20.17464793	0.00	Strong	AR-Strong
Tgm2	chr2	157942140	157972128	Gene_06366	5.6	5.3	5.2	3.9	8.6	6.5	5.5	5.3	1.7	3.8	6.1	4.4	0.33	19.72	0.15	AR	126.3	72.8	66.1	81.0	70.8	86.5	121.2	96.4	74.8	70.7	80.4	97.2	0.634673812	1.35811434	0.01	Strong	AR-Strong
Mast3	chr8	73305798	73320887	Gene_02553	8.2	10.5	12.1	20.8	9.0	13.0	12.4	9.9	9.5	19.9	10.6	8.6	0.34	11.88	0.16	AR	4.1	10.1	8.4	14.8	5.0	6.0	5.0	9.3	11.9	11.8	7.1	7.4	0.632491038	11.63023911	0.01	Strong	AR-Strong
Olfr1033	chr2	85860796	85884965	Gene_12172	4.2	3.5	4.9	5.6	7.3	8.2	4.3	5.5	8.9	5.7	7.5	9.3	0.33	16.32	0.16	AR	8.9	5.3	5.6	11.1	11.0	10.2	11.6	5.5	5.9	9.9	11.8	13.0	0.794308902	19.88633429	0.00	Strong	AR-Strong
Cxcl12	chr6	117118580	117131385	Gene_07780	24.8	48.8	53.1	77.4	86.8	71.8	38.6	59.6	34.4	97.1	35.0	74.0	0.33	14.33	0.16	AR	135.5	151.3	142.2	218.0	211.2	187.4	125.7	154.1	125.7	197.1	232.1	216.7	0.773508982	17.79344301	0.01	Strong	AR-Strong
Rhobtb1	chr10	68675404	68754532	Gene_17630	12.6	11.1	14.7	20.4	13.8	15.3	12.8	12.6	9.9	25.1	11.9	14.0	0.32	13.13	0.16	AR	33.4	38.8	43.1	51.4	44.2	39.3	29.3	42.1	55.1	48.8	41.6	41.8	0.729186144	13.17750631	0.00	Strong	AR-Strong
Arrdc2	chr8	73359036	73363619	Gene_04543	2.5	2.6	3.5	10.4	3.3	3.4	4.3	2.3	1.8	13.0	2.1	2.2	0.33	12.16	0.16	AR	8.7	11.4	19.9	18.5	10.4	11.7	5.4	9.7	12.6	15.8	10.7	10.9	0.637024243	12.74583676	0.01	Strong	AR-Strong
mKIAA0561	chr8	73302998	73316336	Gene_12367	6.7	10.1	10.4	17.6	8.3	11.2	10.8	8.2	7.9	18.2	8.9	7.7	0.34	11.87	0.16	AR	5.9	13.9	10.5	16.8	7.4	6.4	6.6	11.1	13.5	13.8	8.2	7.9	0.696659131	11.19000501	0.01	Strong	AR-Strong
4930562F07Rik	chr1	162004865	162008049	Gene_10119	3.6	2.9	6.9	4.4	1.7	3.3	4.4	3.0	5.5	4.1	4.2	3.1	0.32	8.35	0.16	AR	4.5	8.8	6.7	8.1	7.3	4.1	3.7	9.1	11.4	7.9	4.4	3.4	0.709572353	10.3229903	0.01	Strong	AR-Strong
Nr1i3	chr1	173144100	173149324	Gene_07154	50.1	131.5	266.2	202.1	113.6	160.2	173.1	50.8	192.1	234.8	93.0	156.3	0.32	10.74	0.17	AR	55.0	241.9	252.4	233.1	214.8	136.3	54.8	244.1	240.4	231.1	205.5	122.3	0.719088772	11.95841284	0.00	Strong	AR-Strong
AK083150	chr16	42884482	42912176	Gene_14667	4.0	5.7	10.1	10.2	4.1	6.5	6.5	8.6	14.3	7.7	13.0	7.9	0.33	10.37	0.17	AR	3.6	4.9	13.6	12.4	7.4	9.2	5.2	3.6	11.1	11.9	10.8	7.1	0.716400353	14.18642101	0.01	Strong	AR-Strong
Pah	chr10	86984718	87046876	Gene_04153	41.0	97.1	83.9	215.2	32.2	56.2	60.2	88.6	84.9	72.3	51.9	69.8	0.27	9.43	0.17	AR	1203.7	1427.6	2110.2	1629.8	1322.3	1289.3	1177.9	1338.3	1365.2	1913.6	1409.1	1143.8	0.622845447	12.05061721	0.00	Strong	AR-Strong
Tsku	chr7	105499377	105509798	Gene_17186	43.8	45.6	36.9	69.8	62.1	66.4	42.5	4.8	39.8	132.4	30.4	38.6	0.30	13.76	0.18	AR	51.6	125.9	248.7	258.9	139.7	112.4	103.5	140.3	261.7	201.1	84.1	108.6	0.7827052	11.7426107	0.00	Strong	AR-Strong
Gm1381	chr5	93000562	93019762	Gene_18516	3.4	6.5	9.8	14.4	11.9	19.4	6.8	4.0	9.8	16.3	4.6	10.1	0.32	14.46	0.18	AR	32.0	28.5	59.1	69.8	38.1	38.7	23.2	34.6	46.9	74.0	32.5	28.8	0.710321016	13.09789172	0.00	Strong	AR-Strong
HDAC5	chr11	102057060	102091486	Gene_09479	6.3	8.9	6.6	8.5	11.6	13.0	12.5	9.3	5.3	10.6	5.6	12.3	0.32	20.18	0.18	AR	22.8	22.0	20.0	27.0	27.1	29.9	22.7	23.0	18.7	23.5	35.6	25.8	0.660236649	19.31159096	0.00	Strong	AR-Strong
2810459M11Rik	chr1	87942842	87952030	Gene_04290	14.8	18.6	16.3	14.1	16.2	14.0	17.6	22.5	11.7	16.2	13.0	12.3	0.31	3.90	0.18	AR	121.2	105.3	89.6	90.8	107.1	117.9	118.4	96.3	66.4	93.1	110.0	120.0	0.84563492	23.1005084	0.00	Strong	AR-Strong
Papss2	chr19	32670279	32741677	Gene_16457	4.8	13.3	19.5	15.9	5.3	17.8	7.0	13.7	18.6	15.0	6.4	13.4	0.32	8.51	0.18	AR	117.2	163.7	253.8	180.1	148.5	134.5	80.9	153.2	252.9	199.1	148.1	84.9	0.831097771	11.31735198	0.00	Strong	AR-Strong
Grb14	chr2	64750539	64860823	Gene_19342	7.1	11.4	7.0	6.9	7.7	11.9	10.8	10.7	11.5	7.1	7.4	13.3	0.31	0.08	0.18	AR	36.2	24.3	20.6	19.6	20.5	35.5	35.4	24.9	21.3	23.7	25.5	32.7	0.826642264	0.33584842	0.00	Strong	AR-Strong
Gldc	chr19	30172936	30249908	Gene_18731	13.3	18.3	4.2	20.9	21.1	35.0	24.3	32.6	4.6	21.8	9.6	31.9	0.31	21.07	0.19	AR	118.6	92.3	67.8	131.6	148.8	189.3	127.8	85.5	69.4	108.2	129.3	160.7	0.863839706	20.8721318	0.00	Strong	AR-Strong
1300007F04Rik	chr11	77328618	77334130	Gene_10381	9.1	10.6	15.9	13.2	7.8	11.9	11.2	8.3	10.9	11.5	5.3	7.2	0.30	7.63	0.19	AR	37.1	65.4	77.9	74.6	60.7	54.3	39.8	69.9	82.7	70.0	53.7	58.3	0.757891978	11.57842228	0.00	Strong	AR-Strong
Ahctf1	chr1	181676221	181733791	Gene_18800	8.3	9.1	6.3	9.0	9.6	16.2	14.7	10.7	11.1	13.7	8.1	18.4	0.30	20.46	0.19	AR	23.3	19.2	23.5	34.8	39.4	36.1	20.3	18.5	25.6	31.9	41.6	29.9	0.940669093	17.66795061	0.00	Strong	AR-Strong
Btg1	chr10	96079660	96082261	Gene_13795	2.4	3.4	3.2	3.4	3.2	5.4	5.0	6.0	3.4	2.0	2.0	5.3	0.30	0.06	0.20	AR	60.7	75.6	54.8	96.4	121.9	150.6	48.4	78.9	84.7	89.0	145.7	102.7	0.610756253	18.59191559	0.02	Strong	AR-Strong
BC048644	chr8	124431732	124442328	Gene_03469	5.6	10.4	11.1	10.1	6.2	8.1	6.7	8.6	5.5	9.6	2.7	6.4	0.30	7.19	0.20	AR	17.9	38.3	58.8	42.4	30.1	36.6	14.6	39.3	46.3	55.6	30.3	31.7	0.678466041	11.87691716	0.01	Strong	AR-Strong
Fem1c	chr18	46664259	46685625	Gene_16477	6.7	7.8	7.1	8.0	7.2	9.3	9.9	9.7	8.0	6.6	5.9	10.4	0.30	23.92	0.20	AR	21.3	11.9	12.7	16.3	18.0	18.5	20.4	12.6	14.9	15.0	19.5	19.7	0.703619096	21.63871845	0.01	Strong	AR-Strong
Nfic	chr10	80858935	80893539	Gene_12568	7.2	5.8	7.6	11.0	9.9	13.1	6.0	4.4	4.6	9.9	5.1	6.4	0.30	15.91	0.20	AR	48.6	71.9	84.1	110.9	86.7	87.9	56.7	83.3	73.5	105.4	81.0	72.4	0.660677061	14.42958238	0.00	Strong	AR-Strong
AK040172	chr11	77332117	77352107	Gene_03902	8.0	8.5	7.8	9.8	3.3	7.4	8.2	6.8	7.3	4.7	6.1	4.9	0.30	4.43	0.20	AR	15.7	27.9	33.1	35.3	30.8	16.0	22.3	24.9	28.2	28.7	20.5	26.1	0.60292769	12.19091374	0.02	Strong	AR-Strong
Fgg	chr3	82811817	82818971	Gene_10854	86.3	60.4	58.4	124.8	113.9	89.8	137.7	104.5	98.3	68.8	262.2	110.7	0.27	17.09	0.21	AR	9214.9	2927.7	2888.5	3537.7	3855.1	4582.1	9485.9	2904.7	2707.4	3417.3	4555.0	7652.9	0.610357724	23.99417944	0.01	Strong	AR-Strong
Lasp1	chr11	97660985	97700078	Gene_12595	7.1	6.1	4.0	8.2	11.3	8.5	9.0	7.9	2.0	7.0	4.8	6.7	0.29	19.65	0.21	AR	200.2	126.5	87.1	116.9	156.8	171.9	173.1	123.2	93.6	122.7	148.0	194.8	0.9106517	22.90846496	0.00	Strong	AR-Strong
Pdk2	chr11	94887571	94902629	Gene_19272	5.0	7.2	7.2	13.1	5.0	9.0	7.2	7.4	7.4	11.6	5.1	5.1	0.29	10.52	0.22	AR	83.9	135.7	138.9	92.7	95.1	76.8	67.0	138.8	110.8	101.2	91.6	68.0	0.6807947	9.143302572	0.01	Strong	AR-Strong
Zfp330	chr8	85287518	85298025	Gene_14722	5.0	3.2	4.6	2.0	3.4	3.2	4.1	4.1	6.9	3.2	2.3	4.0	0.28	4.19	0.22	AR	13.6	13.3	11.4	10.3	10.6	11.2	12.8	12.6	11.0	7.6	9.0	10.0	0.777486235	4.046664693	0.00	Strong	AR-Strong
Pvrl1	chr9	43552658	43615544	Gene_10980	6.1	6.4	3.2	4.8	9.8	8.6	7.7	5.3	1.9	7.9	2.9	6.0	0.29	20.00	0.22	AR	31.4	30.8	26.4	45.8	47.4	54.6	33.0	30.5	30.2	38.3	55.2	52.6	0.860413275	19.2871479	0.00	Strong	AR-Strong
0610010D20Rik	chr19	42120340	42145429	Gene_14008	21.8	29.8	35.2	32.5	23.6	30.8	29.6	30.3	25.0	20.5	14.5	22.5	0.28	5.12	0.22	AR	145.5	231.0	235.1	195.8	178.9	174.1	147.2	256.5	228.0	196.3	151.7	171.4	0.673106217	9.235986361	0.01	Strong	AR-Strong
Crcp	chr5	130505175	130536653	Gene_19148	3.6	5.9	5.8	10.5	5.8	6.3	5.3	6.3	4.4	7.7	4.6	5.8	0.28	12.03	0.23	AR	26.1	44.9	49.1	52.7	37.4	40.6	28.6	41.2	40.7	43.8	37.0	32.5	0.630895348	12.07241276	0.01	Strong	AR-Strong
3010026O09Rik	chr11	49988352	50013611	Gene_18508	7.5	9.5	11.8	6.1	6.2	10.1	5.3	10.9	6.4	4.6	4.3	8.8	0.28	3.15	0.23	AR	13.1	13.5	7.0	3.2	4.5	8.6	14.8	11.3	5.2	4.2	10.8	10.6	0.783014778	2.288181266	0.00	Strong	AR-Strong
Irgq	chr7	25315707	25323619	Gene_01060	7.3	6.1	3.8	5.8	9.9	7.1	6.5	6.9	2.9	5.6	5.8	4.7	0.28	19.94	0.23	AR	18.3	10.6	13.2	20.5	19.2	20.4	23.1	12.8	12.1	17.0	19.6	21.6	0.694520497	20.60928566	0.01	Strong	AR-Strong
Slc25a13	chr6	5991217	6167118	Gene_01599	17.4	23.3	22.8	30.2	18.0	27.5	20.8	18.6	27.3	26.0	21.5	22.3	0.27	11.47	0.24	AR	144.8	228.1	250.8	249.7	224.8	210.0	136.4	225.1	266.3	235.7	195.5	176.6	0.745118487	12.05150151	0.00	Strong	AR-Strong
Car5a	chr8	124440043	124468812	Gene_01528	11.1	24.0	26.0	22.1	15.4	23.9	17.9	19.3	18.7	21.9	6.5	15.4	0.27	7.12	0.24	AR	75.2	157.7	202.1	163.7	128.0	144.0	67.0	158.5	185.3	181.3	117.1	129.8	0.662370826	11.63131576	0.01	Strong	AR-Strong
Hspa8	chr9	40609355	40613282	Gene_15251	24.2	8.1	11.0	14.9	13.4	30.7	33.7	4.8	31.5	26.6	20.1	41.9	0.27	19.72	0.24	AR	447.4	552.1	969.0	1492.6	720.5	725.5	634.0	704.3	1084.1	1657.2	686.9	592.1	0.693710836	13.24039969	0.00	Strong	AR-Strong
Chn2	chr6	53989925	54251804	Gene_06487	5.5	5.6	9.4	9.9	4.0	6.4	5.6	5.6	5.6	5.3	4.6	4.0	0.28	8.59	0.24	AR	21.0	30.7	30.6	24.8	26.7	21.6	19.1	34.3	32.7	23.1	20.3	22.8	0.602112766	8.955375954	0.02	Strong	AR-Strong
Med28	chr5	45911490	45920523	Gene_17493	4.3	6.8	5.1	4.6	4.3	5.3	3.6	5.8	2.9	2.9	2.6	4.3	0.27	2.81	0.24	AR	15.0	10.1	9.3	8.6	9.9	11.7	13.1	10.6	10.3	7.3	8.0	11.8	0.775915778	1.737753428	0.00	Strong	AR-Strong
AI842396	chr11	70501862	70513657	Gene_05043	15.2	21.6	14.0	22.6	10.4	19.0	22.0	25.3	8.0	12.4	11.1	12.0	0.27	2.41	0.25	AR	28.8	31.6	21.2	17.8	21.7	31.0	24.9	23.2	16.1	21.5	25.4	30.5	0.642095236	0.314592954	0.02	Strong	AR-Strong
Trim56	chr5	137587155	137592077	Gene_13385	8.0	9.1	7.4	7.3	8.5	5.9	7.2	10.2	4.8	6.5	4.8	3.9	0.27	4.47	0.25	AR	12.4	11.1	9.8	7.5	9.2	12.6	14.0	11.6	8.6	9.5	9.5	12.4	0.882519007	1.414656847	0.00	Strong	AR-Strong
Tsarg7	chr8	24290442	24318818	Gene_15512	14.4	19.8	15.6	27.0	15.6	14.6	20.3	22.5	19.9	25.5	31.1	15.1	0.26	11.80	0.25	AR	88.3	146.0	177.4	146.2	162.5	109.9	115.1	169.0	216.0	149.0	140.1	118.1	0.662681754	11.16942226	0.01	Strong	AR-Strong
Spsb3	chr17	25023668	25029092	Gene_08695	11.2	12.6	9.4	9.7	13.1	10.1	14.1	11.2	7.3	9.2	8.4	8.6	0.26	0.11	0.25	AR	30.5	17.6	12.8	14.4	18.8	19.6	31.1	18.4	13.1	14.9	16.9	24.8	0.772120683	0.610880654	0.00	Strong	AR-Strong
Dot1	chr10	80217950	80257184	Gene_17380	10.8	12.7	7.0	9.8	9.0	10.4	13.4	12.3	4.7	11.5	7.7	8.4	0.27	0.32	0.25	AR	7.6	5.1	6.3	9.0	8.1	8.4	8.5	6.0	6.5	8.3	9.8	7.8	0.694269707	18.78109044	0.00	Strong	AR-Strong
Akr1c19	chr13	4232985	4247604	Gene_13101	5.9	14.1	18.7	9.8	5.8	11.4	8.9	8.1	48.2	21.0	20.3	18.3	0.25	9.44	0.26	AR	62.9	178.9	208.9	191.1	149.8	88.8	52.5	181.3	231.0	176.9	173.2	73.2	0.858695559	11.58724318	0.00	Strong	AR-Strong
Fgb	chr3	82846226	82853712	Gene_07830	129.0	109.9	97.7	152.2	148.0	161.3	212.4	142.6	171.1	114.5	339.2	173.3	0.25	17.85	0.26	AR	14147.2	4635.6	4099.0	5136.8	5407.9	6404.5	14625.3	4653.8	3951.8	5188.9	6484.1	11724.0	0.601611567	0.244284464	0.01	Strong	AR-Strong
Ablim3	chr18	61959046	62071477	Gene_05038	9.9	4.8	1.8	12.2	7.0	8.5	13.5	6.3	5.1	8.6	11.4	6.9	0.26	18.86	0.26	AR	12.9	8.2	16.5	17.4	20.8	16.1	14.5	7.6	15.7	15.0	19.1	13.6	0.682930225	17.05391768	0.00	Strong	AR-Strong
Phospho1	chr11	95685813	95693137	Gene_00166	7.3	5.6	6.6	9.1	8.8	7.3	8.3	3.3	2.7	6.0	6.9	4.8	0.26	17.28	0.26	AR	35.4	24.7	10.6	10.7	18.1	34.8	42.8	27.2	22.4	9.4	23.9	21.1	0.775598795	1.430914783	0.00	Strong	AR-Strong
Tuc1	chr1	135260363	135276892	Gene_10564	14.8	29.8	48.5	69.7	21.9	36.3	23.4	23.1	17.1	46.2	4.2	22.7	0.26	10.46	0.26	AR	279.3	402.5	558.5	417.6	283.1	257.9	268.1	357.6	371.0	533.3	286.4	294.8	0.703360405	11.01984731	0.00	Strong	AR-Strong
Myc	chr15	61816895	61821916	Gene_18880	1.2	0.6	0.8	4.3	1.2	0.3	0.8	0.5	0.4	0.6	11.2	0.5	0.25	15.14	0.26	AR	3.5	1.4	9.2	14.0	1.3	2.6	3.9	4.0	14.5	13.2	1.7	3.1	0.607631645	11.82759646	0.02	Strong	AR-Strong
Stx4a	chr7	134985321	134992479	Gene_02889	9.3	10.4	6.9	8.6	9.7	9.4	15.8	9.9	6.0	9.6	6.1	6.8	0.26	0.37	0.26	AR	43.5	35.2	24.8	22.6	24.5	34.2	31.4	35.8	27.5	21.4	30.0	31.8	0.772739381	2.198073359	0.00	Strong	AR-Strong
Pde3b	chr7	121558767	121681451	Gene_17534	9.8	11.7	8.7	10.5	5.9	10.7	11.9	9.7	16.1	7.9	6.8	12.3	0.26	3.58	0.26	AR	52.0	81.5	89.1	82.1	85.4	64.7	51.7	79.6	101.9	68.9	68.9	59.8	0.636866661	11.37567348	0.01	Strong	AR-Strong
Glt1d1	chr5	128112631	128187890	Gene_17793	11.8	20.0	23.0	44.1	14.0	32.2	22.6	24.0	22.0	36.2	20.6	19.5	0.26	11.76	0.27	AR	13.4	44.1	35.6	50.2	30.3	26.4	11.7	37.5	43.3	47.3	31.6	22.2	0.747116267	12.05886802	0.00	Strong	AR-Strong
AK216920	chr13	54653120	54653496	Gene_09560	4.6	7.2	8.1	16.0	6.2	10.1	7.3	9.6	5.4	12.1	6.2	4.0	0.25	11.10	0.27	AR	103.0	85.1	162.8	163.4	133.4	137.9	90.3	119.9	151.9	166.8	112.8	125.6	0.634184984	13.82171861	0.02	Strong	AR-Strong
Dot1l	chr10	80217950	80257092	Gene_13557	10.8	12.9	7.0	10.2	9.1	10.7	13.7	12.6	4.6	11.5	7.9	8.3	0.25	0.35	0.28	AR	8.0	5.2	6.7	9.3	8.3	8.6	8.7	6.2	6.8	8.7	9.9	8.1	0.676876247	18.74042152	0.01	Strong	AR-Strong
Ddt	chr10	75233977	75236119	Gene_05855	6.2	11.2	10.4	5.2	4.2	9.5	5.1	7.0	8.0	11.1	5.9	5.7	0.24	6.98	0.28	AR	673.7	802.1	930.0	825.8	811.7	710.0	495.2	844.8	874.2	949.2	839.0	622.5	0.755263137	12.2899222	0.00	Strong	AR-Strong
Cda	chr4	137894442	137923870	Gene_16717	7.6	8.4	5.5	1.7	10.2	5.4	4.7	7.1	2.6	3.6	3.8	6.6	0.25	23.22	0.28	AR	16.0	16.9	15.0	20.6	20.3	28.2	20.2	15.2	15.4	16.5	34.2	23.3	0.610180969	19.84411422	0.01	Strong	AR-Strong
Bmp1	chr14	70874364	70919995	Gene_05039	24.5	25.7	13.9	33.0	36.0	34.6	34.3	32.0	12.6	53.4	27.8	35.7	0.25	17.24	0.28	AR	65.3	62.1	55.7	88.0	86.4	91.4	68.0	51.5	50.2	77.4	94.6	93.7	0.893466197	19.22382143	0.00	Strong	AR-Strong
Slc29a1	chr17	45722170	45736536	Gene_18699	13.2	27.6	22.4	56.3	33.9	44.4	30.8	27.3	16.0	59.9	18.4	34.8	0.25	14.21	0.28	AR	129.2	191.9	194.3	223.1	209.2	186.4	117.8	177.0	151.8	246.5	212.2	195.8	0.632148916	15.22712806	0.01	Strong	AR-Strong
Calr	chr8	87365986	87370830	Gene_10917	34.2	13.1	14.1	16.1	44.4	25.3	39.3	7.8	20.5	20.4	9.1	21.6	0.25	20.31	0.29	AR	1414.2	820.8	721.7	953.7	859.2	1147.1	1339.9	917.5	834.9	1016.3	1043.6	1573.2	0.642455958	23.20928619	0.01	Strong	AR-Strong
Alad	chr4	62170203	62181097	Gene_20853	15.7	18.7	15.2	9.6	18.0	18.0	19.7	11.8	9.8	14.9	5.4	12.7	0.24	0.26	0.29	AR	136.2	182.8	177.1	237.2	257.4	148.6	124.7	196.3	279.9	284.3	157.6	148.3	0.658848351	12.88679631	0.01	Strong	AR-Strong
Slc15a4	chr5	128076035	128097762	Gene_03941	10.5	16.2	21.5	35.2	12.3	21.6	14.1	18.3	16.0	22.0	8.5	16.8	0.24	10.43	0.29	AR	10.5	24.2	30.0	30.2	22.2	18.4	11.8	22.7	24.3	26.7	21.7	17.4	0.823898566	12.41937141	0.00	Strong	AR-Strong
mFLJ00298	chr14	61325708	61383386	Gene_19814	5.3	6.7	6.5	5.7	5.9	3.4	5.6	8.4	3.3	5.5	4.5	4.7	0.24	5.17	0.29	AR	16.0	13.3	11.9	14.1	15.4	16.6	14.1	15.5	10.3	12.8	15.9	18.5	0.745194891	22.17056099	0.00	Strong	AR-Strong
Cecr2	chr6	120704731	120717822	Gene_13259	4.8	8.0	7.0	9.1	5.3	5.3	7.0	11.0	5.8	8.0	6.6	6.9	0.24	7.08	0.29	AR	12.2	9.0	8.1	12.0	10.0	11.7	9.9	8.2	6.3	11.1	12.1	12.6	0.618883195	20.45905068	0.02	Strong	AR-Strong
Baiap2	chr11	119804405	119868093	Gene_12083	5.9	12.0	8.8	26.0	19.6	23.2	11.9	16.6	3.0	36.3	7.5	22.0	0.24	15.04	0.29	AR	17.4	8.2	9.4	25.1	21.4	23.3	15.3	6.3	9.0	20.6	27.8	23.0	0.881956082	18.87427567	0.00	Strong	AR-Strong
mKIAA4159	chr14	70874364	70919995	Gene_03551	23.2	25.5	14.1	32.2	34.5	34.1	32.6	32.1	12.0	50.7	26.7	35.4	0.24	17.33	0.29	AR	43.7	41.2	38.6	59.8	59.1	61.3	46.7	34.3	34.5	52.7	65.1	63.5	0.905887351	19.10768685	0.00	Strong	AR-Strong
Ap3m1	chr14	21854031	21871407	Gene_13163	5.9	7.6	10.1	11.8	3.8	11.4	7.9	6.7	14.9	11.7	6.4	9.2	0.23	9.58	0.30	AR	77.1	96.0	140.9	148.3	95.5	83.0	75.1	105.6	135.2	97.6	66.9	68.7	0.730330764	10.92464048	0.00	Strong	AR-Strong
Atxn7	chr14	14845004	14936574	Gene_06135	12.1	16.2	13.5	17.3	14.5	13.4	16.1	17.2	13.9	20.5	14.4	13.0	0.23	9.91	0.30	AR	9.1	16.0	15.6	17.8	12.5	13.8	10.6	12.9	13.5	17.5	14.9	10.8	0.638650783	12.86266639	0.01	Strong	AR-Strong
Arhgef19	chr4	140798798	140813477	Gene_04344	17.1	19.6	6.3	19.1	19.8	26.8	24.2	16.4	5.8	26.4	14.8	14.8	0.24	19.64	0.30	AR	45.1	25.6	32.3	55.8	53.3	53.1	44.7	31.7	31.0	55.5	50.9	47.2	0.768676656	18.66344718	0.00	Strong	AR-Strong
Rnf19b	chr4	128735652	128763125	Gene_15876	5.4	6.1	6.5	4.8	3.6	4.2	5.4	5.0	3.9	5.2	6.0	2.4	0.23	6.29	0.30	AR	21.3	30.5	29.7	23.9	23.3	21.6	29.5	40.1	30.8	23.1	23.9	20.9	0.621523459	7.323048429	0.01	Strong	AR-Strong
Eme2	chr17	25025430	25032091	Gene_09390	16.1	16.0	13.4	13.9	18.8	14.7	18.5	17.2	11.7	14.1	11.4	13.1	0.23	0.08	0.31	AR	20.1	12.2	8.6	10.3	12.7	12.2	22.9	12.8	8.6	9.1	11.3	15.4	0.701794691	0.972742268	0.00	Strong	AR-Strong
Etnk2	chr1	135260363	135276892	Gene_09442	14.6	28.4	46.5	60.4	18.9	35.1	20.8	20.9	16.9	38.6	3.9	21.7	0.23	10.13	0.31	AR	150.5	221.9	305.9	226.5	153.8	141.5	145.8	194.2	202.2	287.4	156.5	161.1	0.702957705	10.9857797	0.00	Strong	AR-Strong
BC085144	chr7	134655515	134666351	Gene_09434	15.0	22.0	15.5	13.4	17.2	15.8	20.3	21.3	17.0	20.9	16.2	15.7	0.22	4.00	0.31	AR	6.6	7.5	5.1	6.4	6.6	10.1	10.3	7.7	4.1	5.7	7.9	7.9	0.634678046	23.59624083	0.01	Strong	AR-Strong
Atf4	chr15	80085613	80087971	Gene_15441	20.9	16.3	19.3	21.8	31.2	27.7	26.6	17.4	20.8	16.3	15.5	20.1	0.22	19.34	0.31	AR	216.7	127.0	110.3	143.4	147.6	161.4	195.9	133.8	116.8	147.6	138.8	207.7	0.660281049	23.4079078	0.01	Strong	AR-Strong
BC057022	chr5	115018259	115063227	Gene_00772	1.9	0.9	0.6	7.5	2.6	3.4	1.6	2.8	0.1	1.9	2.5	3.1	0.23	16.02	0.32	AR	11.5	0.9	1.6	7.5	8.1	5.5	5.9	0.3	0.8	6.6	13.3	14.1	0.675709122	20.22715427	0.01	Strong	AR-Strong
Diap1	chr18	38004478	38095065	Gene_09003	7.2	9.6	5.9	10.6	11.4	10.1	10.1	9.9	6.4	13.7	8.3	11.7	0.23	17.02	0.32	AR	30.7	29.2	31.0	52.2	41.7	44.4	35.6	31.5	30.4	38.4	40.8	47.1	0.640327897	18.39543026	0.01	Strong	AR-Strong
Slc37a4	chr9	44205053	44211048	Gene_12748	13.9	10.2	19.8	14.2	12.2	12.9	14.2	7.5	17.2	24.5	4.9	11.4	0.23	9.68	0.32	AR	99.9	165.8	234.3	209.5	144.3	147.3	100.1	152.7	237.5	231.3	135.8	107.0	0.879918615	11.74289625	0.00	Strong	AR-Strong
Mkl2	chr16	13358731	13412796	Gene_04125	10.4	10.4	9.0	17.5	9.6	14.0	15.1	10.3	9.7	13.1	15.2	11.9	0.22	16.66	0.32	AR	9.9	7.3	9.1	17.3	13.4	11.7	11.1	10.6	11.2	16.5	15.5	15.7	0.688966171	17.12996433	0.01	Strong	AR-Strong
Mn1	chr5	111847185	111886045	Gene_03850	7.5	15.3	10.4	10.0	11.9	8.1	9.3	19.0	3.9	11.1	4.3	5.9	0.22	4.91	0.33	AR	12.0	9.3	4.6	5.0	6.6	6.7	8.3	8.4	5.8	5.7	7.9	8.4	0.64490146	1.626996052	0.01	Strong	AR-Strong
Sppl2b	chr10	80318019	80331453	Gene_00162	8.3	9.7	6.4	7.5	8.3	10.0	10.1	9.1	5.4	10.4	7.8	8.1	0.22	21.84	0.33	AR	11.3	8.9	11.5	12.6	11.7	12.3	10.6	8.3	8.6	12.8	14.8	11.5	0.700690632	18.02250992	0.00	Strong	AR-Strong
Tsc22d3	chrX	137074067	137135061	Gene_14573	7.2	10.8	8.3	26.4	14.3	27.0	17.2	8.5	10.1	36.3	5.6	37.6	0.22	16.60	0.33	AR	63.4	66.8	164.3	216.9	162.0	132.3	62.1	54.0	142.9	216.3	119.8	105.3	0.841867006	14.70519808	0.00	Strong	AR-Strong
AK140090	chr3	89119360	89122829	Gene_13132	2.8	7.2	4.1	3.6	8.3	5.6	7.4	24.1	2.7	2.2	1.4	7.9	0.21	2.33	0.33	AR	11.8	7.1	2.2	2.2	1.7	4.9	11.0	6.4	0.2	3.5	5.4	11.9	0.732604325	1.055452227	0.00	Strong	AR-Strong
AK018513	chr4	49491731	49493908	Gene_18565	34.3	68.5	46.5	44.6	69.9	93.8	64.9	48.4	62.9	56.8	31.5	118.5	0.22	20.46	0.33	AR	12.5	12.2	8.6	19.8	16.0	19.9	9.9	11.6	9.4	18.0	16.0	16.8	0.605868711	18.43243873	0.02	Strong	AR-Strong
Spata13	chr14	61351824	61383386	Gene_01595	4.5	6.0	5.9	5.3	5.4	2.9	5.0	7.8	2.9	5.1	4.5	3.9	0.21	5.96	0.34	AR	14.4	12.1	10.8	12.2	13.8	14.9	12.6	14.0	9.2	11.3	14.2	16.5	0.750027938	22.34996162	0.00	Strong	AR-Strong
Hacl1	chr14	32411915	32454147	Gene_14120	45.9	12.7	7.2	22.9	21.0	24.1	30.8	23.0	38.9	19.8	60.0	37.0	0.21	19.33	0.34	AR	167.6	149.7	167.6	219.8	332.1	231.0	164.3	141.0	192.3	153.1	343.1	228.6	0.683588299	18.4247428	0.00	Strong	AR-Strong
Tilz3b	chrX	137074075	137077724	Gene_09195	9.6	14.2	9.4	31.9	17.1	31.4	21.6	11.1	11.4	39.7	6.7	49.8	0.21	17.30	0.34	AR	56.9	59.1	148.2	190.1	142.2	117.3	55.8	46.2	127.0	186.0	106.9	93.7	0.840221523	14.708576	0.00	Strong	AR-Strong
Tnfaip2	chr12	112680872	112693228	Gene_19556	5.7	8.0	4.7	6.8	9.6	11.4	10.4	12.5	2.9	7.9	2.8	7.7	0.20	23.02	0.35	AR	37.3	15.1	10.6	20.8	28.9	31.6	34.8	14.6	9.3	27.3	38.2	41.2	0.837384261	21.47280592	0.00	Strong	AR-Strong
Slc7a2	chr8	41947720	42007424	Gene_01472	28.1	91.1	65.4	199.9	14.7	28.2	23.4	115.8	34.3	54.3	73.1	52.0	0.21	9.46	0.36	AR	135.0	413.6	278.9	157.1	123.5	129.6	115.7	320.9	254.4	201.2	129.7	143.0	0.677399318	7.983178888	0.00	Strong	AR-Strong
Mpzl2	chr9	44850639	44862094	Gene_20962	4.5	6.8	7.3	9.6	4.5	8.2	8.8	6.2	7.7	8.4	2.9	4.5	0.20	7.64	0.36	AR	30.2	55.5	49.3	56.8	40.9	39.5	28.3	53.6	52.0	56.4	38.5	36.7	0.708993629	11.19389439	0.01	Strong	AR-Strong
DQ722700	chr15	83184462	83184494	Gene_07516	2.2	5.7	9.0	0.0	2.2	0.0	0.0	0.6	0.5	6.7	6.3	0.8	0.20	10.04	0.36	AR	10.0	22.4	15.3	5.3	8.3	2.5	15.7	19.6	17.4	5.1	9.0	8.3	0.719586164	6.493613619	0.01	Strong	AR-Strong
Mcm10	chr2	4911793	4933781	Gene_00402	3.3	5.4	6.0	12.9	2.7	2.5	3.7	5.1	5.0	6.1	35.2	3.1	0.21	14.27	0.36	AR	35.4	34.8	38.8	19.0	23.1	16.0	36.7	37.5	37.7	29.2	19.2	16.7	0.786712095	7.00056028	0.01	Strong	AR-Strong
Isgf3g	chr14	56223039	56228867	Gene_13717	5.3	8.8	6.1	5.3	6.1	5.6	7.2	7.3	4.1	7.1	5.3	4.8	0.20	3.83	0.37	AR	26.2	21.1	23.3	20.3	16.9	19.9	28.9	25.7	15.0	16.5	17.1	22.7	0.616214682	3.010874603	0.02	Strong	AR-Strong
Akr1d1	chr6	37480172	37518394	Gene_10121	9.4	18.5	19.5	29.0	15.8	27.7	13.5	14.4	21.8	20.5	15.5	26.6	0.19	13.80	0.38	AR	111.1	318.5	378.0	376.4	361.9	306.6	97.6	293.4	380.0	355.9	298.8	229.1	0.714262223	13.14504708	0.00	Strong	AR-Strong
Ent1	chr17	45726871	45732452	Gene_02468	17.0	47.2	28.4	81.2	49.0	62.9	48.8	39.6	22.2	77.1	29.1	46.4	0.20	14.43	0.38	AR	90.8	146.0	168.3	174.9	169.0	160.4	94.2	135.6	116.9	209.1	185.2	155.7	0.665503748	15.47874149	0.01	Strong	AR-Strong
A530016O06Rik	chr12	37968225	38308519	Gene_11242	9.9	12.7	18.5	11.8	5.6	14.2	11.0	8.8	33.8	11.2	11.2	15.4	0.20	7.68	0.38	AR	35.6	53.0	65.7	68.7	71.4	59.6	39.9	64.7	74.2	58.1	63.7	42.4	0.607633102	13.15858557	0.02	Strong	AR-Strong
Arhgef10l	chr4	140070399	140221802	Gene_17975	9.6	11.8	8.7	9.2	11.3	9.4	10.4	14.8	4.0	7.7	7.5	7.6	0.20	1.29	0.38	AR	17.4	8.9	9.1	11.6	13.7	11.9	18.3	8.8	5.9	11.4	19.6	17.9	0.637688847	21.66711133	0.02	Strong	AR-Strong
Adck5	chr15	76406788	76426238	Gene_13945	10.7	5.8	3.2	7.6	6.0	5.0	9.1	9.6	3.6	5.6	16.6	8.2	0.20	19.83	0.38	AR	43.2	20.7	12.7	19.3	26.8	27.1	40.9	16.6	16.2	13.4	35.6	32.9	0.712160094	23.21475201	0.01	Strong	AR-Strong
Hist1h2bc	chr13	23776067	23784349	Gene_02727	2.2	2.2	4.0	2.9	3.8	8.3	3.6	1.2	3.3	6.7	2.1	4.6	0.20	16.77	0.39	AR	302.9	253.9	164.9	219.3	230.8	292.4	251.5	231.5	242.9	176.1	263.7	288.2	0.686406404	23.7872145	0.00	Strong	AR-Strong
Tuba4a	chr1	75211548	75215828	Gene_20349	9.9	9.7	11.0	9.4	12.9	15.9	9.9	10.3	7.7	8.7	5.5	11.5	0.19	21.21	0.40	AR	255.5	220.5	144.6	173.8	224.1	255.7	227.3	217.6	145.6	189.3	214.1	256.5	0.87589892	23.34517785	0.00	Strong	AR-Strong
Bclaf1	chr10	20032274	20064419	Gene_11140	11.8	15.4	13.7	12.0	10.6	16.0	16.9	17.6	25.4	15.2	11.5	18.4	0.19	4.70	0.41	AR	29.8	27.9	23.9	23.6	22.6	25.9	36.5	27.8	24.9	19.8	23.6	22.3	0.650849816	3.180819796	0.00	Strong	AR-Strong
Sardh	chr2	27044901	27102332	Gene_03000	31.3	51.9	66.6	69.3	37.4	59.8	50.0	42.4	41.0	49.9	20.0	35.9	0.17	8.08	0.42	AR	332.6	518.0	581.8	523.6	610.3	526.9	336.8	544.4	629.8	615.1	563.4	426.1	0.655009126	13.26471385	0.01	Strong	AR-Strong
Fzd7	chr1	59539022	59543799	Gene_04250	3.8	6.4	3.9	3.3	5.6	4.8	4.8	4.1	3.0	4.0	5.2	4.4	0.17	20.95	0.43	AR	22.6	17.0	12.6	21.7	19.4	22.1	23.6	16.7	15.3	22.6	24.1	22.8	0.611043147	20.88048019	0.02	Strong	AR-Strong
Rhod	chr19	4425456	4439424	Gene_07170	4.0	6.2	4.6	4.0	7.8	6.9	4.4	6.8	2.1	5.1	4.1	6.0	0.16	20.31	0.43	AR	30.9	34.4	22.3	33.4	38.3	42.0	28.8	24.3	24.0	30.1	47.8	39.9	0.731090739	20.02153824	0.01	Strong	AR-Strong
Nr2f2	chr7	77496835	77511632	Gene_06756	4.4	6.6	5.4	4.6	5.3	5.3	4.6	6.1	3.9	5.4	3.5	5.0	0.17	4.02	0.44	AR	25.9	28.7	17.8	20.0	19.8	26.6	27.1	32.1	15.0	17.9	22.5	24.6	0.641683684	2.00945471	0.02	Strong	AR-Strong
Idh2	chr7	87239733	87260207	Gene_03027	4.9	9.2	11.1	8.1	8.3	7.5	7.3	5.9	4.3	10.9	4.4	5.9	0.16	9.98	0.44	AR	69.1	138.7	132.7	116.2	115.6	79.1	64.4	160.0	153.4	117.4	104.6	78.3	0.688599771	10.32770855	0.01	Strong	AR-Strong
Fdx1	chr9	51751411	51771638	Gene_04745	11.6	10.4	10.8	15.3	4.1	7.1	11.7	11.1	23.1	11.0	21.9	8.8	0.17	9.35	0.45	AR	52.4	55.4	77.5	73.1	47.0	46.6	38.1	59.6	58.2	72.7	55.8	53.9	0.66906071	11.8980066	0.01	Strong	AR-Strong
Srxn1	chr2	151931465	151937089	Gene_03470	6.0	5.3	5.0	4.1	6.4	5.1	4.3	3.9	3.3	2.7	2.3	3.7	0.16	24.00	0.45	AR	72.1	75.4	56.7	58.8	47.2	57.2	59.7	75.8	73.0	46.1	41.9	52.6	0.783672476	5.73159483	0.00	Strong	AR-Strong
Elmo3	chr8	107829508	107834660	Gene_17275	10.0	9.0	9.7	10.8	9.6	9.1	10.4	11.4	6.5	7.5	7.1	7.4	0.16	2.30	0.45	AR	16.4	16.9	15.0	10.7	13.4	19.2	17.4	17.8	14.6	10.6	17.3	21.0	0.642998782	0.930228013	0.01	Strong	AR-Strong
Rbpms	chr8	34893115	35040313	Gene_20031	11.0	10.8	6.5	10.1	11.6	9.8	10.7	12.4	5.0	9.9	8.8	8.1	0.16	22.28	0.46	AR	26.7	20.4	14.5	16.6	20.7	19.9	25.6	18.5	14.7	15.3	27.9	23.4	0.638517216	23.173186	0.02	Strong	AR-Strong
NR_002322	chr11	3543270	3547536	Gene_09419	10.0	10.6	11.5	7.7	7.6	12.3	12.6	11.6	23.1	9.2	7.4	14.0	0.18	4.56	0.46	AR	25.6	18.9	17.7	21.3	19.6	27.1	27.0	21.7	15.4	16.6	24.0	21.8	0.692729224	23.48652117	0.01	Strong	AR-Strong
Mrps9	chr1	42908127	42962525	Gene_10740	4.3	4.0	5.7	2.9	3.2	5.1	4.5	4.8	8.5	3.4	3.1	6.2	0.17	4.21	0.47	AR	9.4	10.3	10.4	6.9	9.3	7.5	9.6	11.7	10.1	8.5	7.8	6.4	0.639705649	6.980534202	0.01	Strong	AR-Strong
Dnajc19	chr3	33956679	33980248	Gene_07691	7.6	8.3	11.5	7.5	5.1	9.5	8.6	6.1	15.8	6.6	5.1	10.5	0.16	5.78	0.47	AR	17.2	30.1	33.1	32.6	26.1	25.6	22.4	30.7	34.2	23.8	23.6	21.7	0.628388021	10.53602446	0.02	Strong	AR-Strong
Sgpl1	chr10	60561389	60610361	Gene_16917	5.3	8.1	6.7	6.6	10.1	12.9	11.4	11.8	7.0	10.7	5.4	11.0	0.15	21.53	0.47	AR	67.0	74.4	63.0	73.6	92.6	102.7	71.3	77.2	57.5	75.6	89.7	97.8	0.712310135	20.54592917	0.01	Strong	AR-Strong
Hnf1b	chr11	83664370	83719317	Gene_06747	4.8	5.9	5.4	6.5	6.4	6.3	7.4	9.1	2.6	5.3	3.7	6.7	0.16	23.95	0.47	AR	19.9	15.8	10.3	15.2	16.8	19.0	15.9	14.2	11.0	16.1	22.2	20.2	0.737894044	21.4012568	0.00	Strong	AR-Strong
Wdr91	chr6	34830425	34860831	Gene_05110	8.9	12.6	7.7	17.5	11.2	15.1	16.5	13.6	4.7	17.9	13.0	14.0	0.15	17.78	0.47	AR	25.8	12.4	15.9	27.1	24.5	28.4	26.0	15.5	12.8	22.8	27.0	28.1	0.787176406	20.34222959	0.00	Strong	AR-Strong
Gpt1	chr15	76527193	76530105	Gene_09031	25.1	40.2	39.5	44.4	22.0	42.1	41.6	31.2	29.4	52.5	13.0	25.3	0.15	7.41	0.48	AR	241.2	342.9	404.3	342.7	343.5	261.3	206.3	358.7	415.6	371.1	342.0	226.4	0.840405149	11.64019972	0.00	Strong	AR-Strong
Ctsc	chr7	95426644	95459398	Gene_15284	6.4	6.0	9.1	5.0	11.0	5.9	5.6	10.2	7.7	8.1	11.9	11.4	0.14	15.66	0.49	AR	76.3	38.2	41.8	51.9	42.9	53.7	71.1	48.7	38.2	36.9	66.5	79.1	0.603767502	23.23476707	0.02	Strong	AR-Strong
Cyp2c54	chr19	40112680	40148301	Gene_06825	3.5	16.6	21.7	25.1	6.6	17.8	10.0	13.6	22.3	14.9	13.3	27.2	0.14	10.59	0.49	AR	185.6	519.2	626.0	605.4	539.7	530.9	191.4	533.3	482.0	779.9	639.4	381.6	0.677719352	13.80557509	0.00	Strong	AR-Strong
Amt	chr9	108199252	108203928	Gene_06057	6.8	5.8	3.1	6.2	7.3	5.5	6.3	7.4	2.5	8.6	5.2	6.6	0.15	19.44	0.49	AR	70.1	68.5	39.4	53.3	69.3	86.5	60.0	65.1	48.1	35.6	73.3	79.9	0.716264034	23.00005672	0.00	Strong	AR-Strong
Serpinf2	chr11	75245237	75252977	Gene_12316	19.5	19.1	21.0	29.6	35.4	30.5	27.3	38.6	10.8	29.3	24.5	26.4	0.15	17.87	0.50	AR	1452.9	822.2	764.8	829.3	762.5	981.2	1293.2	805.8	573.1	827.6	902.4	1202.2	0.657973015	0.193518011	0.00	Strong	AR-Strong
Klf12	chr14	100269861	100549014	Gene_02923	12.4	9.7	10.6	12.4	5.8	15.3	16.9	11.5	13.8	10.0	12.6	9.7	0.14	0.77	0.51	AR	36.6	23.3	26.9	26.6	35.1	35.1	34.3	24.9	21.7	28.6	30.9	39.9	0.830110072	21.83713536	0.00	Strong	AR-Strong
Prlr	chr15	10107409	10278311	Gene_13764	6.3	12.2	13.6	4.4	18.2	12.4	10.0	27.9	13.4	6.1	1.3	22.3	0.14	1.95	0.51	AR	17.6	39.1	53.7	57.9	55.4	49.2	15.5	42.8	44.8	42.5	59.6	35.4	0.622247851	14.69749524	0.01	Strong	AR-Strong
Zfp652	chr11	95574321	95696429	Gene_13155	6.3	5.5	4.9	7.2	7.0	5.7	6.8	5.1	3.2	5.6	5.4	4.5	0.13	18.45	0.54	AR	15.1	13.1	10.7	10.6	13.2	17.1	16.6	14.1	11.8	9.5	15.9	13.3	0.715550585	23.95241218	0.01	Strong	AR-Strong
Sds	chr5	120926555	120933914	Gene_10322	25.4	41.0	29.3	125.0	16.7	37.5	19.6	71.0	15.7	48.6	21.4	22.3	0.15	9.92	0.54	AR	178.3	271.7	310.6	181.6	156.3	129.8	189.9	211.3	282.5	164.3	150.0	188.4	0.712685167	8.262426503	0.00	Strong	AR-Strong
Slc17a3	chr13	23931497	23951611	Gene_21377	13.9	20.2	17.1	13.7	20.1	21.4	18.7	15.7	22.2	17.0	18.5	25.8	0.13	19.73	0.54	AR	41.3	30.7	36.6	54.8	44.7	47.5	36.3	36.4	36.8	51.4	51.5	42.6	0.740813726	17.2528668	0.00	Strong	AR-Strong
Enpp3	chr10	24493619	24556001	Gene_16450	5.4	11.4	8.4	11.1	4.0	10.4	12.6	14.8	10.2	8.3	7.2	19.3	0.13	1.07	0.55	AR	41.4	38.7	23.1	22.3	36.6	36.2	43.1	33.1	25.2	18.0	32.6	36.1	0.834658843	0.807306948	0.00	Strong	AR-Strong
Fgfr4	chr13	55254178	55270120	Gene_11425	7.7	8.2	5.4	6.9	9.8	8.3	10.6	9.9	3.4	9.5	8.4	5.4	0.12	21.08	0.55	AR	31.3	27.8	22.6	28.1	31.4	34.5	32.6	24.4	18.9	30.0	34.6	47.2	0.752169292	21.47070008	0.00	Strong	AR-Strong
Angptl2	chr2	33071480	33103234	Gene_12943	6.6	5.3	5.5	7.4	4.4	7.0	5.6	4.5	5.2	5.4	7.9	4.6	0.11	16.36	0.56	AR	4.8	9.8	8.2	8.4	5.4	6.1	6.3	8.3	9.5	6.0	7.0	5.3	0.63112482	9.239690992	0.02	Strong	AR-Strong
BC024139	chr15	75949947	75957026	Gene_05278	4.8	6.2	5.4	7.1	5.4	4.5	6.2	6.0	2.9	4.4	3.4	3.0	0.11	5.03	0.57	AR	4.9	7.9	8.6	11.7	8.5	8.6	6.1	7.4	7.4	8.7	10.0	7.4	0.644152579	14.94684263	0.00	Strong	AR-Strong
Prkcbp1	chr2	165609653	165722450	Gene_00765	7.5	9.1	6.6	7.8	8.5	8.9	7.5	11.3	3.8	7.7	8.5	8.1	0.14	21.95	0.57	AR	9.3	7.8	5.4	5.7	6.7	8.2	8.7	7.5	6.2	6.7	9.7	8.7	0.666158607	23.64840703	0.01	Strong	AR-Strong
Arl6ip2	chr17	80247731	80295463	Gene_18230	7.3	8.1	9.1	10.8	5.7	9.9	7.9	9.6	13.6	14.2	6.7	13.7	0.11	10.04	0.57	AR	40.5	46.9	59.0	66.8	52.0	49.6	41.1	47.5	68.5	58.6	43.9	38.0	0.770731521	12.17412177	0.00	Strong	AR-Strong
St3gal3	chr4	117604758	117807519	Gene_07111	17.0	15.9	12.3	14.7	19.5	12.8	14.5	20.0	7.3	13.6	16.8	14.2	0.12	20.96	0.58	AR	83.7	64.5	44.3	48.0	59.8	64.9	92.2	59.3	52.8	48.9	60.1	74.1	0.824498136	0.805638333	0.00	Strong	AR-Strong
AK007597	chr11	57873642	57875534	Gene_20740	10.5	8.4	9.6	9.4	14.0	14.2	8.7	13.0	6.0	12.0	6.1	10.4	0.11	19.60	0.58	AR	145.7	94.9	85.7	110.2	111.6	118.7	132.0	83.3	93.9	100.3	123.9	147.0	0.704950628	22.22138972	0.01	Strong	AR-Strong
Gck	chr11	5800823	5849602	Gene_10907	36.5	11.8	12.1	14.2	53.2	80.2	68.9	8.0	52.9	106.3	22.0	23.6	0.11	16.93	0.59	AR	72.3	110.4	289.4	253.5	251.5	127.6	110.3	143.0	246.6	316.0	117.3	131.3	0.777229086	13.09945637	0.00	Strong	AR-Strong
2010209O12Rik	chr5	24092561	24100213	Gene_08786	19.1	17.6	16.0	16.7	18.7	16.2	23.9	16.9	16.0	18.0	15.0	13.0	0.13	1.58	0.59	AR	23.4	20.4	10.7	17.5	17.1	19.8	20.8	17.3	14.5	13.7	22.0	22.2	0.683073772	23.52208798	0.01	Strong	AR-Strong
Eml3	chr19	9004183	9016072	Gene_03329	4.6	4.8	3.7	5.8	5.9	5.6	6.0	6.3	2.4	7.3	5.2	4.6	0.11	17.51	0.60	AR	18.8	12.3	11.0	12.6	17.0	16.9	15.5	14.9	9.7	16.3	19.4	18.2	0.727448889	21.42736039	0.00	Strong	AR-Strong
BC046436	chr3	137892034	137903369	Gene_10380	41.9	41.0	49.0	34.8	32.7	59.7	52.9	35.9	67.0	34.8	36.2	56.2	0.10	0.90	0.60	AR	47.3	40.5	51.9	50.1	69.0	59.1	50.2	49.0	43.5	58.9	84.0	61.3	0.710494497	18.5468335	0.00	Strong	AR-Strong
Sfxn1	chr13	54167246	54203711	Gene_16984	4.1	6.7	8.3	11.5	5.2	14.5	6.8	10.9	10.4	11.5	7.2	7.6	0.10	11.18	0.60	AR	86.5	110.2	133.0	130.2	127.1	102.0	78.0	134.1	139.8	127.0	99.0	81.6	0.761101627	11.59989041	0.01	Strong	AR-Strong
9130005N14Rik	chr5	65361350	65433112	Gene_01132	7.7	6.6	5.8	6.0	7.5	4.9	6.9	6.2	4.3	6.4	3.9	5.2	0.11	1.42	0.60	AR	35.6	25.5	23.3	26.3	21.8	32.1	34.5	25.2	25.1	22.9	22.6	40.6	0.62274383	0.452538711	0.01	Strong	AR-Strong
Stat5b	chr11	100642044	100711867	Gene_01097	5.2	6.8	6.2	9.3	6.2	9.0	8.5	11.6	4.4	6.5	5.9	10.2	0.10	22.62	0.61	AR	46.1	28.7	28.8	32.8	36.8	44.5	38.5	29.1	25.9	33.0	44.8	39.6	0.792274834	21.67245361	0.00	Strong	AR-Strong
4921513D11Rik	chr17	80026016	80028021	Gene_01284	11.9	26.6	18.5	12.8	13.6	29.3	22.1	14.1	23.9	20.1	11.3	29.6	0.10	23.86	0.61	AR	3.7	4.5	6.0	8.7	9.1	7.2	0.9	4.0	4.6	7.1	8.7	5.8	0.798681122	16.31323519	0.00	Strong	AR-Strong
mKIAA0164	chr10	20053059	20062307	Gene_00978	8.4	8.5	10.3	7.2	7.4	9.9	10.9	10.8	17.3	9.3	7.9	12.9	0.12	4.88	0.61	AR	31.3	28.3	23.8	23.1	22.0	23.8	33.3	25.9	23.6	18.1	20.4	22.3	0.745194069	3.441269801	0.00	Strong	AR-Strong
Lrrc16	chr13	24104352	24372659	Gene_03883	15.7	25.0	13.9	23.3	21.9	14.3	21.1	29.7	13.5	21.2	11.8	20.2	0.10	4.16	0.63	AR	8.4	6.7	6.1	5.2	6.2	11.0	8.5	5.1	5.1	5.3	9.6	11.0	0.770941526	22.48848836	0.00	Strong	AR-Strong
4930432O21Rik	chr17	22099724	22131330	Gene_02812	2.8	3.4	4.3	2.3	2.8	3.7	3.6	3.5	8.5	2.5	2.6	5.0	0.13	5.77	0.64	AR	14.5	16.5	11.5	9.4	14.0	12.7	17.2	17.2	13.1	9.6	12.3	11.5	0.65299981	3.512735687	0.01	Strong	AR-Strong
AK007459	chr2	25994065	25995063	Gene_09529	7.4	8.4	3.4	8.1	8.2	7.3	6.7	5.1	1.8	9.3	4.6	4.9	0.08	18.34	0.66	AR	64.5	53.2	41.1	67.3	63.2	73.6	63.6	60.8	49.1	58.9	74.2	75.6	0.762185063	21.02181665	0.00	Strong	AR-Strong
Aspa	chr11	73118489	73138136	Gene_01513	2.5	3.8	4.0	2.9	2.1	4.8	2.5	3.2	8.9	3.0	2.4	4.8	0.12	6.90	0.67	AR	5.8	9.1	12.7	9.5	7.8	6.4	3.9	11.2	11.5	7.4	7.5	5.0	0.738705939	10.36469182	0.00	Strong	AR-Strong
Wrnip1	chr13	32893906	32914478	Gene_09511	2.3	4.3	3.0	3.3	4.8	4.5	3.8	5.6	3.1	6.0	3.1	7.6	0.08	18.88	0.68	AR	36.4	26.6	23.3	36.7	49.5	44.1	29.7	31.7	26.2	32.8	57.3	38.9	0.765459669	19.41902565	0.00	Strong	AR-Strong
AK163095	chr8	129112197	129114990	Gene_01747	10.3	10.6	7.1	23.0	13.5	12.6	8.8	16.8	4.6	11.2	9.9	15.2	0.09	16.29	0.68	AR	16.6	11.0	22.8	22.9	19.4	19.6	14.9	12.3	22.2	29.2	37.9	26.8	0.610154943	16.6416096	0.01	Strong	AR-Strong
Ugt2b35	chr5	87429884	87442299	Gene_17459	28.3	34.2	22.5	16.7	16.6	28.1	33.6	24.6	53.3	19.6	38.9	44.2	0.08	0.88	0.68	AR	382.0	290.4	266.1	222.6	171.5	219.2	419.1	281.1	237.4	238.9	221.3	231.8	0.608225147	3.763014277	0.00	Strong	AR-Strong
Lrrc28	chr7	74658296	74790117	Gene_06081	8.4	6.7	12.6	5.8	6.1	9.2	7.8	3.6	19.5	7.5	7.2	9.5	0.10	8.04	0.70	AR	11.1	20.0	23.4	31.7	21.5	20.4	8.7	19.8	29.8	20.7	14.5	12.7	0.649835545	12.20669792	0.01	Strong	AR-Strong
Midn	chr10	79611034	79621112	Gene_11397	9.4	7.8	9.1	11.7	9.3	8.1	8.5	8.0	5.3	9.6	6.5	5.2	0.07	11.11	0.71	AR	36.9	26.9	21.4	20.0	20.2	22.1	31.0	28.7	24.3	17.4	24.1	22.8	0.706858777	3.070120202	0.00	Strong	AR-Strong
Rtp3	chr9	110887446	110892217	Gene_15386	20.4	21.9	17.8	22.5	24.6	25.1	25.1	24.6	14.8	23.9	18.3	16.9	0.07	21.16	0.72	AR	101.0	60.3	57.9	98.9	90.4	94.3	90.3	55.7	48.8	88.8	94.8	83.1	0.618755341	20.14043597	0.02	Strong	AR-Strong
Cbr1	chr16	93608081	93610594	Gene_10630	0.9	3.9	4.2	3.7	3.6	4.7	3.5	4.8	2.3	10.6	1.5	5.6	0.10	12.04	0.72	AR	80.8	117.6	130.0	176.6	141.4	121.6	81.7	143.8	150.8	173.4	147.1	106.8	0.819439659	13.63152148	0.00	Strong	AR-Strong
Ptp4a1	chr1	30997147	31006600	Gene_12887	2.2	1.9	3.1	4.2	2.3	4.5	2.4	1.8	8.3	3.1	3.7	6.7	0.07	13.71	0.73	AR	63.2	127.6	216.0	166.7	124.7	114.7	69.8	146.5	215.6	171.5	101.3	95.4	0.82547143	11.42198638	0.00	Strong	AR-Strong
Ugt2a3	chr5	87753996	87766201	Gene_17494	17.6	15.7	11.9	14.9	5.7	10.4	18.5	14.6	73.9	8.1	26.7	16.2	0.13	7.30	0.74	AR	377.9	449.3	741.8	670.5	597.5	623.6	430.3	554.6	647.5	645.4	526.8	504.5	0.635212819	13.34008015	0.02	Strong	AR-Strong
Klhl25	chr7	82993267	83019017	Gene_05184	3.6	5.5	4.2	5.0	7.2	6.1	4.3	5.8	2.0	6.4	1.9	6.1	0.06	18.70	0.74	AR	14.9	11.3	15.3	21.4	17.8	21.6	16.6	12.2	10.7	21.8	19.7	20.6	0.707826465	18.53083352	0.01	Strong	AR-Strong
CMAH	chr13	24508769	24562007	Gene_18111	21.3	19.5	15.8	27.8	23.5	21.2	24.3	32.5	24.7	17.2	17.7	22.8	0.07	2.57	0.74	AR	71.3	53.2	54.1	62.9	67.3	87.4	75.4	45.4	60.4	69.9	77.1	79.3	0.757064241	20.75583762	0.00	Strong	AR-Strong
Cmah	chr13	24419272	24562880	Gene_03342	26.1	20.9	18.1	29.8	27.3	26.0	27.9	32.5	30.1	19.5	25.1	27.8	0.06	22.17	0.74	AR	71.3	53.2	54.1	62.9	67.3	87.4	75.4	45.4	60.4	69.9	77.1	79.3	0.757064241	20.75583762	0.00	Strong	AR-Strong
BC067207	chr16	11216333	11218693	Gene_16818	3.6	3.2	5.0	3.4	3.4	4.7	3.7	4.1	7.7	3.6	3.0	5.3	0.09	6.77	0.75	AR	53.4	44.5	37.1	41.6	33.6	39.5	52.0	37.5	32.0	29.5	27.0	45.2	0.609655884	2.361166163	0.02	Strong	AR-Strong
AK185715	chr5	31502153	31502520	Gene_02254	15.6	14.3	15.6	14.3	15.5	9.9	15.0	12.5	9.1	13.3	11.7	8.3	0.06	6.28	0.75	AR	22.5	19.3	11.7	11.0	12.3	31.6	22.4	12.2	10.5	14.6	9.5	31.4	0.648278912	23.91648973	0.01	Strong	AR-Strong
Akr1c14	chr13	4058836	4089668	Gene_02816	11.8	24.4	27.8	16.7	10.6	20.5	19.9	19.8	30.1	24.2	45.4	27.2	0.07	12.25	0.75	AR	516.8	815.2	754.9	621.6	605.9	499.7	459.2	795.0	682.2	582.4	529.1	483.2	0.683121676	9.007896775	0.01	Strong	AR-Strong
Ptprd	chr4	75587142	77857799	Gene_21405	16.8	17.6	18.6	15.4	8.8	21.1	22.0	13.4	32.6	17.6	16.0	23.2	0.07	4.28	0.76	AR	32.8	59.6	62.4	65.8	61.0	53.7	33.7	59.0	65.1	54.8	61.8	43.2	0.636928877	12.81769009	0.01	Strong	AR-Strong
Adi1	chr12	29360071	29367039	Gene_21060	2.9	7.3	7.0	3.9	5.5	8.1	6.5	5.8	5.8	7.4	3.4	5.2	0.05	5.36	0.77	AR	199.0	359.3	294.4	282.9	266.4	196.3	239.0	292.2	381.3	336.0	236.3	154.7	0.772833546	10.21642563	0.00	Strong	AR-Strong
Dmtf1	chr5	9118800	9161716	Gene_11151	8.0	9.3	10.1	12.4	9.5	12.3	10.0	10.9	12.7	10.9	9.4	15.2	0.06	15.60	0.78	AR	12.0	9.8	9.1	7.9	6.7	8.1	11.8	10.8	9.2	6.4	9.9	7.4	0.60806683	3.986398992	0.02	Strong	AR-Strong
Crebzf	chr7	97591290	97596229	Gene_08843	9.1	10.2	10.3	8.4	9.3	9.9	11.6	9.8	17.3	11.0	9.3	12.9	0.08	6.25	0.79	AR	27.8	20.6	18.1	18.2	20.1	24.0	24.2	20.9	15.1	19.1	24.9	25.3	0.802916863	23.38061352	0.00	Strong	AR-Strong
Dnaja1	chr4	40669565	40681997	Gene_18697	9.0	9.3	11.6	5.1	6.7	12.7	8.6	5.4	12.1	9.2	6.8	12.5	0.05	23.73	0.79	AR	197.1	205.5	300.6	331.3	240.1	218.1	187.9	225.9	306.2	342.6	165.6	197.8	0.712119902	12.21371878	0.01	Strong	AR-Strong
Btg2	chr1	135971441	135975732	Gene_18891	5.9	3.4	4.0	8.2	5.7	4.1	3.8	4.8	5.1	3.1	4.1	4.4	0.06	13.14	0.80	AR	7.6	8.7	10.5	11.8	8.2	6.1	6.9	12.5	14.0	15.3	9.9	9.4	0.657059446	11.73083105	0.01	Strong	AR-Strong
Crabp2	chr3	87752614	87757294	Gene_00153	1.8	2.5	4.9	4.9	0.0	6.1	0.0	2.3	2.3	0.0	4.4	0.0	0.04	10.55	0.81	AR	7.6	10.4	0.0	0.0	0.0	0.0	6.4	6.7	9.8	0.0	0.0	0.0	0.683096041	5.514969736	0.02	Strong	AR-Strong
Thrsp	chr7	104561466	104566020	Gene_10501	36.7	22.4	69.0	44.1	26.0	83.9	47.9	3.6	168.9	43.0	23.9	51.6	0.07	8.94	0.81	AR	174.2	1953.7	4136.9	2293.4	1840.1	1098.5	162.4	2011.9	6239.7	2735.3	1470.9	412.2	0.723362656	11.12384802	0.00	Strong	AR-Strong
Pon1	chr6	5118104	5143824	Gene_17763	19.9	40.7	44.2	45.5	32.9	63.5	49.9	39.4	41.1	41.4	13.6	68.3	0.04	22.27	0.82	AR	992.1	1426.3	1642.2	1415.0	1484.0	1247.8	927.2	1621.1	1712.2	1417.6	1548.5	1035.0	0.639353811	11.79117335	0.01	Strong	AR-Strong
Aldh1a1	chr19	20676471	20717952	Gene_08813	26.5	52.7	53.1	20.8	25.5	59.6	49.1	13.6	89.1	31.4	22.6	67.2	0.04	3.30	0.82	AR	1395.9	2969.9	3195.3	3936.1	3530.7	2871.3	1490.9	3257.9	3799.9	3222.7	2681.0	2267.5	0.675571301	12.84368645	0.00	Strong	AR-Strong
mKIAA0004	chr14	48323861	48356239	Gene_06194	5.2	5.4	5.7	5.3	5.0	5.8	5.7	6.2	8.2	5.1	6.6	6.1	0.06	7.07	0.82	AR	10.1	12.5	10.1	8.9	8.6	8.8	10.5	12.4	10.7	6.3	8.7	9.7	0.712915998	5.131830106	0.00	Strong	AR-Strong
unknown	chr10	126817965	126827487	Gene_20953	14.1	13.0	8.3	13.4	15.1	12.7	17.8	10.8	15.6	15.6	4.1	12.1	0.05	1.97	0.83	AR	17.7	24.6	16.7	10.3	19.4	22.7	27.8	21.4	17.6	15.2	16.2	23.4	0.635763915	1.845669288	0.01	Strong	AR-Strong
Dirc2	chr16	35694988	35769442	Gene_08088	3.3	3.7	3.5	6.5	3.0	4.4	4.7	4.3	2.3	5.1	3.3	4.9	0.04	15.99	0.86	AR	31.2	17.9	18.6	17.4	23.0	28.8	27.5	17.2	19.0	17.9	22.2	25.1	0.755852458	23.28734876	0.00	Strong	AR-Strong
Tomm40	chr7	20286673	20300774	Gene_10882	5.7	6.7	6.2	5.1	6.1	5.5	6.6	3.3	5.3	6.8	3.7	4.2	0.03	7.02	0.86	AR	37.8	37.5	48.4	37.1	29.2	33.4	33.8	40.3	53.1	46.0	35.1	30.5	0.716361433	9.869024238	0.00	Strong	AR-Strong
Dgat	chr15	76332444	76333610	Gene_05872	7.6	7.1	11.0	6.1	10.4	8.2	9.2	8.8	6.8	10.0	8.4	8.7	0.03	15.85	0.86	AR	24.7	36.1	30.9	26.5	21.6	17.8	22.1	31.5	33.1	28.0	20.8	23.1	0.858059396	8.606456375	0.00	Strong	AR-Strong
Ahdc1	chr4	132567420	132634025	Gene_08300	9.3	8.3	6.8	10.4	9.9	10.0	8.9	8.4	3.9	10.9	5.7	5.4	0.03	17.80	0.87	AR	6.8	5.7	6.1	9.0	8.7	7.1	6.5	5.5	5.2	9.2	8.1	7.2	0.739299048	17.33556033	0.01	Strong	AR-Strong
Adh1	chr3	137940608	137953655	Gene_07061	60.7	63.9	72.8	63.8	62.3	82.3	89.9	34.6	168.1	73.2	36.7	87.5	0.05	7.34	0.88	AR	2596.1	3758.7	4072.1	3246.2	3633.8	2484.3	2382.1	3925.9	4383.0	3601.9	3577.6	2807.0	0.69798796	11.03923773	0.01	Strong	AR-Strong
Zkscan1	chr5	138526311	138549050	Gene_02022	12.1	15.4	15.3	17.8	15.1	16.0	17.5	19.7	13.8	18.5	12.3	17.4	0.02	6.89	0.89	AR	19.4	21.5	19.8	25.9	26.1	25.6	20.6	18.5	17.4	24.5	33.3	22.0	0.683906662	18.005782	0.00	Strong	AR-Strong
Dgat2	chr7	106302172	106331223	Gene_05221	20.4	40.4	48.0	35.3	30.4	48.6	34.0	32.8	33.2	47.1	9.4	48.7	0.02	6.82	0.90	AR	518.7	817.5	895.2	779.4	756.2	661.0	446.8	862.6	1014.4	749.6	656.1	579.5	0.702804475	10.88582417	0.01	Strong	AR-Strong
Pspc1	chr14	57341285	57397153	Gene_18255	11.3	10.8	10.2	10.3	10.5	12.2	12.2	10.3	15.6	10.4	11.4	13.3	0.03	23.09	0.90	AR	7.0	6.5	7.6	6.0	4.6	5.4	6.4	6.9	9.4	6.6	4.4	5.6	0.667939942	8.033270844	0.00	Strong	AR-Strong
mKIAA1441	chr3	94810623	94819359	Gene_04281	6.0	6.8	5.2	7.1	6.1	5.5	6.4	6.6	3.3	7.2	4.1	4.5	0.02	4.68	0.90	AR	14.2	9.9	7.1	6.5	9.9	12.4	15.2	8.7	8.1	10.2	9.6	14.4	0.798478866	23.93519724	0.00	Strong	AR-Strong
Sar1b	chr11	51577208	51605423	Gene_05391	6.3	8.3	11.1	7.0	9.3	16.0	12.4	7.4	20.1	16.6	5.8	14.0	0.02	10.90	0.91	AR	321.0	471.5	492.6	468.6	444.3	402.1	305.4	447.3	548.5	451.3	397.0	318.7	0.768266727	11.35294243	0.00	Strong	AR-Strong
Rbm25	chr12	84972185	85015613	Gene_00269	16.3	16.8	16.6	18.7	18.9	20.2	21.7	20.1	35.9	22.7	20.9	24.6	0.05	10.29	0.91	AR	16.4	21.3	27.7	25.8	23.2	23.8	18.5	21.1	29.2	27.5	25.6	19.3	0.792393052	13.15657288	0.00	Strong	AR-Strong
AK050197	chr12	72456427	72599698	Gene_13799	7.4	10.5	18.4	18.3	6.3	23.9	15.9	12.1	21.0	8.3	12.4	12.9	0.02	7.72	0.92	AR	3.2	3.9	11.1	15.9	13.9	10.0	2.8	7.6	2.5	15.4	8.2	6.8	0.625910798	15.4997492	0.02	Strong	AR-Strong
Zfp687	chr3	94810623	94819160	Gene_09551	6.0	6.8	5.1	7.4	6.2	5.6	6.4	6.7	3.3	7.1	4.2	4.4	0.02	5.06	0.93	AR	14.4	9.8	7.6	6.7	9.7	12.3	16.1	9.1	8.4	10.1	9.9	14.3	0.78332963	0.134432566	0.00	Strong	AR-Strong
Aco1	chr4	40090297	40146042	Gene_06961	10.5	13.6	14.5	13.5	13.3	15.8	15.0	11.3	16.2	16.4	9.6	17.1	0.01	12.29	0.93	AR	119.6	176.1	166.8	186.2	185.9	169.5	112.4	177.3	197.5	190.8	177.2	143.3	0.644598702	13.22356061	0.01	Strong	AR-Strong
Clec2d	chr6	129130639	129136552	Gene_14232	120.2	144.9	135.1	150.6	91.5	204.8	202.0	149.1	434.3	145.3	164.1	224.5	0.05	6.60	0.94	AR	215.3	295.8	319.7	288.6	216.4	167.6	214.1	375.1	293.8	321.0	223.1	210.1	0.779001037	9.617702887	0.00	Strong	AR-Strong
MINK	chr11	70376382	70420031	Gene_07779	10.1	13.5	8.1	11.0	12.2	9.2	12.3	11.5	5.4	14.6	10.2	8.9	0.01	19.12	0.96	AR	23.4	17.2	13.6	18.8	20.9	25.8	24.9	18.6	20.7	19.5	22.1	21.4	0.625986394	22.44203117	0.01	Strong	AR-Strong
U83174	chr6	113020398	113027191	Gene_16400	5.0	3.1	7.1	2.8	5.4	4.3	5.5	3.8	7.3	5.1	4.9	7.5	0.00	16.31	0.98	AR	19.2	14.4	14.6	18.4	16.8	21.7	17.5	14.2	13.0	12.0	16.4	19.3	0.641417143	22.31779982	0.01	Strong	AR-Strong
Vcpip1	chr1	9713277	9738463	Gene_03474	12.5	14.0	13.2	13.0	11.5	11.0	13.6	14.9	14.2	12.3	11.8	11.8	0.84	5.40	0.00	AR	33.7	25.8	32.8	35.7	32.1	34.2	35.8	31.6	30.0	28.9	34.3	29.7	0.129988942	20.41389209	0.54	AR	AR-AR
Hnrnpc	chr14	52694473	52723657	Gene_21004	7.4	8.6	7.0	6.8	6.0	6.5	8.5	7.9	7.5	6.8	5.8	6.4	0.83	3.62	0.00	AR	78.2	66.5	69.7	86.8	79.5	75.6	72.7	71.8	65.1	72.7	79.1	71.7	0.394241125	18.40974191	0.10	AR	AR-AR
1110018G07Rik	chr12	86259098	86311815	Gene_00528	6.9	7.9	7.6	6.0	5.6	6.4	8.1	7.8	6.9	6.8	5.4	6.4	0.82	3.77	0.00	AR	34.3	37.0	28.8	30.0	34.4	32.7	31.2	38.1	39.4	31.2	32.9	28.1	0.225330758	6.746378324	0.31	AR	AR-AR
Pum1	chr4	130219271	130337187	Gene_03918	15.7	18.1	16.2	15.2	13.6	15.3	16.7	18.8	15.8	16.7	13.9	13.7	0.72	4.70	0.00	AR	22.4	27.7	20.4	21.4	20.8	21.4	21.6	26.0	22.5	19.1	24.7	20.0	0.275728968	5.403448296	0.25	AR	AR-AR
1110031B06Rik	chr11	59220651	59263458	Gene_15572	12.6	13.5	14.7	17.2	15.5	13.4	11.9	13.2	12.8	15.4	17.9	13.0	0.71	13.51	0.00	AR	168.1	124.4	121.0	139.8	115.9	131.2	162.2	114.9	121.0	136.3	125.3	145.8	0.300746599	0.382260484	0.21	AR	AR-AR
Atad2b	chr12	4924158	5054216	Gene_08035	6.7	7.2	5.3	5.4	4.9	6.6	6.9	7.3	6.5	6.1	5.4	6.4	0.71	1.90	0.00	AR	10.7	8.2	10.0	10.8	10.1	10.4	11.8	8.8	8.2	11.2	11.3	9.8	0.336569793	19.53976885	0.16	AR	AR-AR
Rbm9	chr15	76910908	77137358	Gene_07974	10.7	13.8	12.9	9.7	10.4	10.0	11.9	11.6	11.8	10.9	9.5	10.4	0.69	4.85	0.00	AR	10.5	18.7	13.6	16.3	14.1	15.0	11.2	15.5	12.3	13.2	15.0	12.7	0.080548726	11.76961054	0.69	AR	AR-AR
Crkrs	chr11	98064627	98108018	Gene_08332	15.6	19.9	15.2	15.2	13.5	14.4	19.7	18.0	19.2	16.0	13.4	14.8	0.67	4.24	0.01	AR	11.1	9.2	10.6	9.0	8.8	10.7	11.8	9.9	9.3	9.9	10.0	8.6	0.235709852	2.698274176	0.29	AR	AR-AR
Mcl1	chr3	95462642	95467101	Gene_01492	14.5	14.6	19.9	19.4	19.0	16.0	16.4	19.6	20.5	19.3	16.4	15.3	0.65	10.12	0.02	AR	98.6	94.3	103.8	103.3	96.2	75.8	93.5	98.8	85.5	76.4	81.7	84.6	0.229267802	7.45137349	0.30	AR	AR-AR
Ttc15	chr12	29375880	29435294	Gene_20015	7.1	6.6	7.8	6.2	6.1	6.5	7.5	7.2	6.7	6.1	5.2	6.3	0.62	3.64	0.01	AR	9.8	8.6	9.5	9.9	9.6	11.3	8.1	10.0	8.1	8.3	8.4	10.9	0.224324374	22.22656638	0.31	AR	AR-AR
Zfp180	chr7	24866962	24892234	Gene_09319	6.9	7.9	7.4	6.7	7.1	6.4	7.3	7.3	6.9	6.4	6.1	6.2	0.60	4.51	0.02	AR	14.7	14.3	13.9	15.6	19.7	15.2	17.6	12.2	14.9	12.9	16.2	14.8	0.316296608	19.90913646	0.18	AR	AR-AR
Ncoa2	chr1	13129239	13364164	Gene_01209	7.1	8.1	8.3	8.2	6.3	7.1	9.0	9.2	8.8	8.1	7.4	7.3	0.58	5.84	0.02	AR	17.7	14.1	16.2	14.9	14.6	17.1	17.0	16.2	12.8	15.1	14.8	16.9	0.507316582	0.361015081	0.05	AR	AR-AR
Asxl2	chr12	3426883	3506849	Gene_19069	8.8	11.6	12.2	10.9	9.6	10.4	10.5	12.3	11.8	12.8	9.2	10.5	0.58	7.75	0.03	AR	13.3	13.9	16.5	13.9	13.3	13.9	14.2	15.5	13.0	11.8	12.9	13.3	0.289620799	6.317601422	0.22	AR	AR-AR
Tnks	chr8	35889513	36028744	Gene_04317	7.3	7.4	6.4	6.6	6.0	6.6	7.4	7.5	8.4	6.6	6.2	6.6	0.57	4.18	0.02	AR	13.8	15.1	15.4	13.3	15.8	13.7	16.6	14.0	15.2	13.2	15.6	12.1	0.044428861	7.223506762	0.81	AR	AR-AR
Immt	chr6	71781324	71827382	Gene_18785	6.4	7.7	7.4	6.5	5.3	6.2	7.5	7.6	7.6	8.0	7.0	5.8	0.57	6.48	0.03	AR	55.9	67.5	62.4	59.6	64.3	63.6	54.8	69.1	74.2	56.5	56.2	54.2	0.353861131	8.84761736	0.14	AR	AR-AR
Dock5	chr14	68369984	68551629	Gene_20963	5.3	6.6	7.0	6.8	5.0	6.1	7.2	6.7	7.1	6.6	5.7	5.3	0.56	6.77	0.04	AR	7.6	8.7	7.4	7.8	7.5	5.8	7.1	8.3	6.9	7.7	5.9	5.6	0.489220166	8.20029944	0.06	AR	AR-AR
Sbno1	chr5	124818710	124875923	Gene_04704	6.0	6.7	6.5	5.7	5.2	5.6	6.6	7.3	7.1	7.4	5.0	6.4	0.53	5.48	0.04	AR	19.4	22.9	21.7	22.1	22.5	22.1	21.5	23.2	21.8	18.8	19.6	20.5	0.151539378	6.68020456	0.45	AR	AR-AR
Tpd52l2	chr2	181231957	181251462	Gene_20045	6.1	5.4	5.7	4.5	5.0	4.9	5.7	5.5	6.4	4.8	4.9	4.6	0.52	4.17	0.04	AR	25.9	32.2	33.2	30.1	29.1	27.8	29.3	30.9	26.3	26.9	25.8	30.6	0.163139453	7.166608901	0.43	AR	AR-AR
Sfrs12	chr13	104531694	104564688	Gene_16515	11.5	14.9	13.0	14.1	12.2	11.3	14.4	16.4	16.5	15.7	11.2	13.2	0.52	6.83	0.04	AR	12.2	13.7	15.7	17.6	15.6	16.7	14.7	12.6	16.6	16.0	16.6	14.7	0.626859251	15.51174082	0.01	AR	AR-AR
Alkbh3	chr2	93820790	93850887	Gene_06328	6.7	6.6	7.0	5.7	5.9	7.7	8.5	7.5	6.6	6.6	5.7	7.5	0.52	0.62	0.04	AR	18.1	13.4	14.8	15.9	12.7	13.9	13.0	14.9	12.7	12.6	13.3	14.4	0.110150131	3.050432486	0.63	AR	AR-AR
Acvr1	chr2	58298848	58419239	Gene_18484	7.4	6.4	5.0	5.1	5.1	6.0	6.0	5.7	5.2	6.0	5.4	5.9	0.50	0.03	0.03	AR	19.5	12.0	17.0	14.3	11.5	11.3	16.9	13.6	11.4	14.9	13.1	12.2	0.117316464	4.916421565	0.57	AR	AR-AR
Itsn2	chr12	4599813	4720758	Gene_07967	7.9	8.8	8.8	8.1	7.2	8.1	9.8	8.7	9.3	8.3	8.2	7.7	0.48	4.97	0.05	AR	12.9	11.3	11.5	12.0	10.3	13.8	13.4	11.2	11.6	11.8	11.6	12.3	0.358098713	0.31019777	0.13	AR	AR-AR
Chid1	chr7	148679036	148725703	Gene_06400	7.5	3.8	6.9	6.8	11.1	6.7	6.8	3.8	6.0	6.9	7.0	6.0	0.45	16.10	0.04	AR	37.5	18.3	25.6	27.9	22.3	24.3	31.4	19.6	21.6	27.7	26.9	29.6	0.191029458	22.3547476	0.39	AR	AR-AR
AK149509	chr7	27716649	27724403	Gene_08726	2.2	3.0	5.2	0.1	0.0	0.4	1.3	0.3	8.4	0.1	0.0	0.1	0.45	6.42	0.04	AR	0.4	20.9	7.1	0.3	10.2	2.3	0.6	36.9	31.7	0.1	1.0	0.2	0.44959702	7.695631611	0.06	AR	AR-AR
Rnf152	chr1	107176507	107253247	Gene_06719	4.6	7.2	16.3	5.2	2.6	4.5	6.4	4.8	9.9	3.0	3.3	4.1	0.45	6.54	0.02	AR	10.1	27.2	12.6	12.7	15.4	13.9	8.4	24.1	13.5	12.8	15.4	14.3	0.142146602	7.032760688	0.54	AR	AR-AR
Sh3bgrl3	chr4	133683320	133684668	Gene_01748	2.3	2.6	2.6	8.7	4.4	3.1	2.6	1.6	1.5	4.7	3.5	2.3	0.45	13.63	0.02	AR	27.4	13.6	19.3	16.0	15.5	13.0	16.9	19.2	19.0	11.5	19.7	14.3	0.134988366	4.428043672	0.56	AR	AR-AR
Pcmtd2	chr2	181572607	181592155	Gene_03064	4.8	6.3	7.0	7.7	4.8	5.4	6.8	8.5	11.1	6.4	5.8	6.8	0.45	7.38	0.05	AR	41.4	41.0	40.6	32.4	37.2	38.2	35.6	43.7	37.3	30.6	43.0	32.7	0.213755694	4.555007475	0.33	AR	AR-AR
AK041133	chr1	54581127	54614528	Gene_20101	3.9	6.8	6.3	1.7	1.2	3.6	4.4	5.3	12.0	3.7	2.8	5.2	0.44	5.48	0.04	AR	1.8	6.3	5.3	4.3	3.8	6.8	3.9	8.1	2.9	5.0	4.8	4.8	0.028846602	6.436162184	0.88	AR	AR-AR
Smyd2	chr1	191704370	191746167	Gene_16246	3.4	4.1	4.1	5.0	4.4	4.3	3.2	2.5	2.9	8.9	5.5	5.6	0.44	14.38	0.04	AR	31.1	27.9	42.4	53.3	27.1	57.1	32.1	24.7	38.0	46.7	31.8	42.6	0.19066098	16.41951299	0.38	AR	AR-AR
Nnmt	chr9	48399981	48413182	Gene_18898	9.6	15.4	10.0	45.7	17.2	17.7	5.7	13.6	4.3	23.0	29.1	18.1	0.44	14.21	0.05	AR	242.3	90.7	248.7	174.8	70.3	145.0	293.9	95.3	226.5	305.4	249.5	193.0	0.014995256	13.8560659	0.93	AR	AR-AR
Tcirg1	chr19	3896052	3907112	Gene_06605	9.9	11.3	10.4	14.5	16.2	13.4	10.3	9.7	5.2	23.8	14.7	11.1	0.44	14.75	0.05	AR	29.6	19.4	26.3	24.8	19.1	21.6	28.0	23.3	17.3	28.2	25.7	26.4	0.061118865	23.03441545	0.74	AR	AR-AR
Fgfrl1	chr5	109123520	109135917	Gene_07616	5.5	6.0	12.1	4.1	3.0	4.6	5.0	5.0	6.6	2.9	2.0	4.3	0.44	5.54	0.02	AR	27.8	78.6	38.0	32.0	48.4	33.0	31.3	82.7	68.4	26.1	28.0	32.1	0.437101876	7.215163516	0.08	AR	AR-AR
Phyh	chr2	4840076	4859770	Gene_05802	22.6	43.0	46.5	84.8	22.0	31.3	39.0	47.2	40.9	51.3	42.5	26.2	0.44	9.86	0.04	AR	2761.4	2416.2	2914.6	2646.2	2702.1	2494.1	2484.7	2600.7	2686.5	2865.2	2428.2	2551.5	0.285653704	11.83029018	0.23	AR	AR-AR
Cebpb	chr2	167514414	167515918	Gene_03257	13.3	8.5	10.3	41.9	15.7	5.5	11.2	4.7	6.0	25.4	19.3	5.5	0.44	12.94	0.04	AR	60.2	42.8	94.1	75.2	56.2	33.6	66.6	68.0	112.1	65.9	46.8	70.0	0.423314733	10.18699002	0.08	AR	AR-AR
Moxd1	chr10	23943322	24022589	Gene_04288	5.0	1.3	0.0	9.0	20.5	0.1	1.3	0.4	0.0	6.1	43.8	2.4	0.43	15.70	0.01	AR	246.1	0.1	0.1	0.0	0.1	0.1	229.0	0.0	0.0	0.0	0.1	0.3	0.399978352	1.997744725	0.00	AR	AR-AR
Hmox2	chr16	4726388	4766248	Gene_07655	8.0	8.6	11.0	32.5	12.3	12.7	8.1	11.1	8.1	19.4	11.2	9.1	0.42	12.60	0.01	AR	100.1	67.3	82.4	83.0	70.0	82.5	98.7	65.2	76.7	81.7	62.6	77.9	0.127673052	1.875619312	0.54	AR	AR-AR
AK035112	chr5	120020141	120077391	Gene_03706	2.2	6.3	6.6	12.5	5.1	5.3	4.0	3.9	2.4	18.9	5.5	5.0	0.42	12.25	0.04	AR	2.2	4.9	4.9	6.2	3.3	3.3	2.4	5.1	3.0	12.2	6.0	4.9	0.37577326	13.88287829	0.07	AR	AR-AR
Zfp715	chr7	50551892	50568631	Gene_14736	4.5	5.2	5.2	6.3	5.8	5.3	5.3	5.8	5.9	9.8	5.9	5.1	0.42	11.98	0.01	AR	14.6	13.0	14.4	12.1	11.1	10.7	12.8	13.6	10.4	11.9	13.5	11.9	0.192565269	5.083160828	0.38	AR	AR-AR
Tmem49	chr11	86397366	86497324	Gene_12294	27.3	15.9	15.2	41.7	30.1	29.1	26.3	12.7	33.6	35.8	119.2	49.5	0.41	16.13	0.01	AR	112.2	82.2	88.1	112.3	96.6	109.5	120.6	83.3	102.4	119.2	96.4	114.0	0.226638662	20.30610621	0.30	AR	AR-AR
Derl3	chr10	75356142	75358686	Gene_19664	2.5	1.2	1.1	5.5	16.8	1.6	1.5	3.4	1.5	2.4	10.7	1.4	0.41	15.54	0.04	AR	40.2	1.1	3.6	8.8	2.7	1.4	21.1	1.9	1.1	9.1	6.4	14.2	0.265388345	0.807278404	0.24	AR	AR-AR
Il6st	chr13	113254316	113297049	Gene_13474	10.9	11.4	12.4	15.4	16.4	11.1	12.2	14.0	14.1	14.3	25.4	12.4	0.39	14.37	0.04	AR	85.6	58.7	68.9	77.0	74.7	71.9	87.4	67.8	64.5	83.1	75.8	71.5	0.186008277	20.75879347	0.38	AR	AR-AR
BC075659	chr11	119322514	119352549	Gene_15084	7.3	14.2	9.3	7.3	7.3	7.7	8.9	9.6	7.0	8.1	7.3	7.5	0.38	4.08	0.04	AR	12.8	5.2	7.7	7.5	4.8	6.5	9.1	8.7	6.2	8.1	5.3	7.3	0.241558385	3.518303445	0.29	AR	AR-AR
Pmvk	chr3	89258462	89272928	Gene_14649	1.8	0.6	0.7	1.8	3.0	6.9	2.1	1.1	1.5	2.3	1.1	2.3	0.38	18.98	0.03	AR	44.0	81.2	45.7	73.6	63.2	84.5	42.1	61.8	73.2	98.7	107.4	54.5	0.328734479	15.64155004	0.17	AR	AR-AR
Fgl1	chr8	42276787	42300478	Gene_10332	6.1	2.4	3.8	3.7	36.1	0.8	3.1	5.5	2.6	13.7	74.5	4.6	0.37	15.71	0.03	AR	1878.2	196.9	229.3	576.4	387.6	288.0	1610.2	260.8	258.6	399.6	582.7	1836.5	0.452607398	23.92068558	0.08	AR	AR-AR
AK165776	chr10	7500065	7501154	Gene_03635	2.7	4.8	4.6	12.0	2.2	2.0	1.5	1.6	4.4	4.4	1.8	2.8	0.37	10.46	0.05	AR	11.5	2.0	9.3	9.5	3.5	5.3	13.6	2.8	4.4	11.4	5.1	8.5	0.016690319	22.34246763	0.92	AR	AR-AR
AK143784	chr3	96359690	96370724	Gene_11455	1.9	2.9	13.7	2.7	1.6	2.4	3.3	2.3	37.5	7.9	2.3	4.7	0.33	8.29	0.04	AR	19.9	36.8	24.7	27.0	26.3	18.6	16.8	44.4	29.0	21.8	34.6	21.2	0.211687313	9.108789051	0.34	AR	AR-AR
Mme	chr3	63099509	63186153	Gene_15890	0.7	0.8	2.8	2.2	0.3	0.8	1.0	0.3	9.9	1.6	1.2	1.0	0.31	8.69	0.05	AR	7.7	32.5	45.9	27.4	49.1	33.9	10.8	36.8	50.1	38.1	26.2	14.9	0.49411247	12.27164257	0.06	AR	AR-AR
Steap4	chr5	7960471	7982213	Gene_10548	6.2	4.1	8.4	6.6	14.1	5.1	8.0	3.8	8.5	10.9	48.6	4.9	0.29	15.37	0.04	AR	513.4	117.6	203.7	250.5	179.3	149.9	373.8	138.1	212.2	203.8	150.8	193.9	0.153602369	1.978582963	0.52	AR	AR-AR
1700019H03Rik	chr2	180460043	180476983	Gene_01848	2.8	1.9	1.9	2.4	7.2	2.7	2.5	1.0	2.1	3.2	2.0	2.7	0.34	16.58	0.05	AR	7.8	3.2	6.0	8.7	3.9	6.9	5.7	3.3	5.7	9.1	6.2	7.8	0.206160211	17.39795091	0.34	AR	AR-AR
Taok1	chr11	77342663	77421317	Gene_06511	6.1	6.0	7.2	5.6	4.8	6.6	6.9	6.7	8.5	6.0	4.5	5.7	0.48	5.11	0.05	AR	21.4	24.0	23.3	23.7	22.0	25.6	22.2	23.9	24.9	22.0	23.8	21.0	0.104173993	10.01055172	0.59	AR	AR-AR
Rapgef1	chr2	29475239	29595883	Gene_06678	7.6	9.2	11.4	9.3	8.4	7.4	6.6	7.6	7.1	9.6	7.2	6.4	0.48	9.48	0.05	AR	25.1	32.9	33.5	30.4	26.4	25.0	25.8	36.7	32.8	30.4	27.1	25.5	0.812801962	9.2955264	0.00	AR	AR-AR
Trim44	chr2	102140275	102241057	Gene_00763	8.9	9.1	9.3	9.3	8.5	6.6	10.2	10.5	8.8	9.9	7.9	6.7	0.49	6.49	0.05	AR	46.1	50.1	41.6	42.4	56.1	50.0	44.5	50.4	48.5	41.6	42.1	43.0	0.058951545	1.803288145	0.75	AR	AR-AR
Crkl	chr16	17452079	17486348	Gene_17597	8.0	6.7	6.1	6.0	7.6	9.4	7.9	8.3	6.4	7.5	6.1	7.4	0.48	22.24	0.05	AR	27.7	24.6	24.8	31.8	29.3	29.1	31.4	27.0	22.2	27.9	29.2	31.7	0.549821699	20.61463346	0.03	AR	AR-AR
Aldh8a1	chr10	21097105	21116384	Gene_04004	26.4	31.0	29.6	31.1	21.4	33.1	31.7	40.2	29.6	26.0	18.5	28.2	0.46	3.66	0.05	AR	456.6	565.3	487.7	527.0	469.9	463.8	475.1	551.2	495.5	416.2	426.3	437.9	0.487578051	7.16619326	0.05	AR	AR-AR
Atxn7l1	chr12	33987415	34057222	Gene_09678	11.9	9.1	6.7	8.0	5.2	7.2	9.9	10.4	6.2	6.4	9.1	7.4	0.49	1.01	0.05	AR	6.8	4.4	4.4	4.1	4.9	5.1	9.4	3.9	5.2	4.7	6.1	5.1	0.313788886	0.386278716	0.15	AR	AR-AR
AK076318	chr8	126268530	126278128	Gene_12307	5.8	5.8	4.2	1.9	7.7	6.3	7.9	9.9	3.4	1.0	1.6	4.2	0.49	0.74	0.05	AR	5.5	4.3	9.8	5.4	3.7	5.8	3.8	4.0	5.9	5.1	3.9	5.1	0.181767665	10.30073414	0.43	AR	AR-AR
Oma1	chr4	102986450	103039033	Gene_16213	6.7	9.1	6.6	5.5	5.6	7.8	7.7	6.2	7.6	3.7	5.0	8.5	0.49	0.94	0.05	AR	20.1	26.0	23.3	22.2	23.9	25.2	20.1	26.0	26.9	23.4	24.5	25.6	0.050928765	11.42619013	0.78	AR	AR-AR
Kox-1	chr7	94395304	94547116	Gene_11432	3.4	4.2	4.8	2.8	1.4	3.9	4.0	6.1	5.9	1.3	2.2	5.2	0.50	3.38	0.05	AR	29.5	42.2	40.4	31.1	34.2	38.5	31.7	41.7	31.4	29.3	35.4	41.9	0.101960495	3.46091418	0.59	AR	AR-AR
Ccdc21	chr4	133685775	133742965	Gene_17618	12.4	10.8	13.1	20.2	20.4	15.9	17.7	11.9	12.0	22.6	17.6	10.1	0.50	14.34	0.05	AR	95.2	48.4	119.1	116.1	73.0	47.9	68.7	41.1	96.9	95.0	66.5	43.2	0.431606793	12.28624415	0.09	AR	AR-AR
Asgr2	chr11	69906145	69919688	Gene_16523	9.5	6.6	8.7	6.4	7.3	9.1	9.0	9.7	5.9	3.8	4.3	6.3	0.50	1.10	0.05	AR	199.8	248.7	265.7	273.6	240.0	248.4	212.1	281.9	232.4	265.6	249.2	257.5	0.295119297	12.94755691	0.21	AR	AR-AR
Slc13a2	chr11	78210777	78235687	Gene_20879	2.2	3.2	0.5	0.8	2.4	6.7	3.1	6.0	0.2	1.3	0.9	5.0	0.49	22.59	0.05	AR	4.3	2.3	4.4	1.3	4.4	4.6	2.2	1.5	1.0	5.6	8.7	4.3	0.423554806	18.89371401	0.08	AR	AR-AR
Arhgap12	chr18	6024447	6136096	Gene_03658	6.9	7.3	7.1	5.8	4.9	7.5	8.1	7.1	9.2	5.9	5.3	7.1	0.48	3.19	0.05	AR	20.8	21.7	16.7	18.5	19.3	20.6	21.1	19.4	17.1	18.6	16.3	19.0	0.524331241	1.913198199	0.04	AR	AR-AR
Gpld1	chr13	25035020	25083805	Gene_18412	16.4	23.0	28.8	42.8	22.5	27.1	23.6	24.6	21.5	38.1	23.5	24.7	0.44	11.99	0.05	AR	145.9	139.0	170.7	175.7	151.2	156.4	161.2	130.5	124.9	205.4	189.2	153.0	0.431908191	16.37468993	0.08	AR	AR-AR
KIF1B	chr4	148638578	148681807	Gene_11244	9.2	15.6	13.8	10.3	7.9	10.4	17.7	17.1	15.9	14.0	9.3	14.2	0.51	4.39	0.05	AR	36.2	58.7	37.9	39.4	46.4	47.0	35.4	54.9	46.7	33.5	45.7	39.4	0.096925967	5.926166051	0.63	AR	AR-AR
Pign	chr1	107417716	107560239	Gene_09843	8.8	9.2	9.2	4.3	5.2	9.7	11.3	9.3	11.8	6.3	5.9	11.8	0.50	1.57	0.05	AR	6.8	6.2	8.9	11.6	5.9	13.7	8.4	9.2	8.3	9.3	6.0	8.8	0.012288357	17.32667561	0.95	AR	AR-AR
Acbd5	chr2	22923720	22970032	Gene_00830	13.8	23.6	24.8	21.2	13.5	19.8	20.4	28.3	25.5	15.9	9.3	23.0	0.49	5.07	0.05	AR	225.3	316.9	240.4	231.7	243.0	260.9	227.8	292.1	256.6	195.4	222.8	238.9	0.351749998	5.390807043	0.13	AR	AR-AR
Stap2	chr17	56136501	56144991	Gene_20186	7.2	7.9	7.2	11.3	14.2	7.8	9.9	7.8	7.1	15.9	13.6	5.3	0.49	13.94	0.05	AR	57.2	42.5	53.5	45.7	35.7	39.7	53.9	38.5	39.3	53.4	43.1	46.0	0.04688085	4.707162628	0.80	AR	AR-AR
Lrba	chr3	86028155	86586616	Gene_13527	8.8	10.5	8.6	7.7	7.3	10.1	11.4	10.0	11.9	6.8	8.1	9.9	0.51	2.09	0.05	AR	8.4	10.7	8.5	9.3	8.4	9.9	7.8	9.4	10.2	8.2	10.1	9.0	0.033708384	9.294736555	0.85	AR	AR-AR
Dio1	chr4	106964069	106979748	Gene_00019	2.7	10.9	16.9	10.8	9.9	5.8	2.0	3.6	11.1	14.1	3.5	10.7	0.49	10.44	0.05	AR	424.6	150.3	279.7	302.1	259.4	326.1	536.1	127.5	221.8	198.5	234.6	308.8	0.312171698	23.60916361	0.18	AR	AR-AR
AK152002	chr3	122272531	122322585	Gene_11061	6.7	7.6	4.9	4.2	6.3	7.4	7.0	5.9	3.6	5.4	2.2	6.2	0.48	23.95	0.05	AR	9.6	1.3	5.5	11.0	7.5	10.7	10.1	9.8	6.2	9.1	3.9	6.4	0.049736562	21.4948029	0.79	AR	AR-AR
Osbpl1a	chr18	12913844	13100229	Gene_10998	9.4	8.8	10.4	14.4	7.2	9.2	8.8	9.3	14.6	12.2	11.4	9.5	0.48	10.47	0.05	AR	40.0	54.0	53.1	41.2	45.7	41.9	38.5	51.6	49.9	38.4	41.9	37.2	0.533550523	8.43361523	0.04	AR	AR-AR
Pskh1	chr8	108424373	108455702	Gene_04101	6.3	9.0	9.9	10.4	6.9	7.6	7.6	10.3	8.1	6.8	5.9	6.3	0.51	6.87	0.05	AR	35.9	41.0	35.8	36.1	38.9	36.0	40.8	34.3	33.3	30.3	35.5	37.1	0.284876442	1.201350621	0.22	AR	AR-AR
Apc	chr18	34380637	34479735	Gene_02110	4.7	5.8	5.9	5.6	4.9	5.5	6.4	6.9	7.7	6.1	4.5	5.5	0.47	6.20	0.05	AR	13.0	16.3	15.8	18.6	15.9	15.1	14.3	17.5	15.6	17.8	17.2	16.6	0.457489207	13.82007602	0.06	AR	AR-AR
IMPA1	chr3	10328196	10329008	Gene_11741	12.9	16.1	15.5	12.9	10.0	17.7	18.1	15.8	17.4	11.4	9.7	14.4	0.50	2.80	0.05	AR	24.7	37.6	26.7	36.1	32.1	50.6	41.2	28.9	33.0	28.4	32.0	41.9	0.286608791	22.37904374	0.22	AR	AR-AR
Slc17a4	chr13	23989757	24006876	Gene_13257	7.8	6.5	7.9	3.2	2.9	8.8	10.0	4.8	8.2	2.3	1.4	9.7	0.49	0.88	0.05	AR	32.6	53.0	42.0	54.1	62.7	95.6	24.8	55.7	52.4	36.2	42.1	57.3	0.103473391	19.86104846	0.66	AR	AR-AR
Sfrs10	chr16	22245813	22266002	Gene_09024	4.7	4.5	3.6	2.7	2.7	5.4	4.8	4.0	4.8	3.5	3.7	7.1	0.46	23.03	0.05	AR	48.3	42.2	37.9	48.1	41.6	43.3	44.3	33.6	35.2	40.7	37.4	40.7	0.145963877	22.15696945	0.48	AR	AR-AR
Helb	chr10	119520663	119549946	Gene_11489	5.4	6.0	5.3	6.0	5.1	4.2	6.2	6.9	6.0	6.4	5.2	4.8	0.48	6.65	0.05	AR	10.4	8.2	6.3	6.9	6.9	7.6	9.4	7.2	9.2	5.1	8.4	10.9	0.478497256	1.039675737	0.06	AR	AR-AR
Mcoln1	chr8	3500518	3515231	Gene_19329	9.1	10.4	9.5	11.8	11.4	9.8	10.1	10.9	12.0	12.4	9.3	8.2	0.49	10.08	0.05	AR	26.4	27.6	33.8	32.0	25.2	26.6	29.6	29.0	31.9	33.2	27.4	26.2	0.681205263	10.8610241	0.01	AR	AR-AR
Eif2ak1	chr5	144578660	144663586	Gene_17161	3.8	5.7	5.7	5.1	3.9	4.5	4.6	6.3	4.4	5.5	4.1	4.2	0.50	6.84	0.05	AR	34.9	33.4	28.6	25.0	31.4	32.3	32.9	37.5	35.1	24.2	35.2	23.8	0.270578939	4.085696414	0.24	AR	AR-AR
zfp507	chr7	36557370	36588008	Gene_14234	7.0	7.5	6.4	6.1	7.0	8.3	8.3	9.0	7.5	6.8	5.7	7.1	0.48	1.48	0.05	AR	9.5	9.1	11.8	9.2	11.1	10.8	11.4	9.5	10.8	9.4	10.7	11.7	0.113863775	20.89372525	0.55	AR	AR-AR
Rnaseh2c	chr19	5601872	5602959	Gene_16119	3.9	5.3	6.7	4.2	2.9	5.3	7.7	8.1	6.7	5.0	4.5	4.7	0.49	4.36	0.05	AR	68.7	54.3	74.0	73.8	74.7	66.0	63.8	78.4	75.7	71.7	61.5	78.0	0.086866195	13.59006293	0.67	AR	AR-AR
Chfr	chr5	110564878	110600988	Gene_20788	5.5	5.9	6.2	6.1	5.1	5.6	6.8	6.4	6.3	6.2	5.0	5.6	0.49	5.43	0.05	AR	17.2	15.5	14.0	13.5	14.4	15.2	17.3	14.6	13.8	13.2	15.3	15.1	0.778237566	1.291637848	0.00	AR	AR-AR
Atxn2	chr5	122161617	122264959	Gene_09009	20.5	35.3	26.3	28.5	15.3	25.8	31.0	35.6	22.6	26.4	19.4	21.9	0.49	4.44	0.05	AR	28.2	32.6	22.4	31.2	28.4	29.1	30.0	38.5	24.3	28.5	32.4	26.1	0.055342995	2.740199815	0.79	AR	AR-AR
Tmem19	chr10	114776729	114799318	Gene_08015	8.1	9.1	7.5	8.2	7.3	9.0	12.1	6.7	6.5	7.0	7.4	11.1	0.46	22.24	0.05	AR	154.8	141.1	141.8	164.2	155.5	190.8	140.6	142.5	130.9	131.8	152.4	186.7	0.563314256	21.30436115	0.02	AR	AR-AR
AK131819	chr4	116357574	116358627	Gene_04819	16.2	12.3	9.7	7.8	9.8	9.7	8.9	9.6	8.5	7.9	8.7	12.8	0.44	23.76	0.06	AR	40.7	40.1	43.7	43.1	41.7	40.9	42.3	41.0	41.0	36.4	35.9	39.8	0.146530731	6.271282281	0.49	AR	AR-AR
Grpel2	chr18	61869999	61885985	Gene_17992	5.8	6.3	14.6	6.0	4.1	7.6	6.3	8.3	12.2	6.3	5.1	6.5	0.43	6.91	0.06	AR	18.7	37.5	21.7	17.5	30.8	21.1	19.2	35.5	33.5	17.7	29.9	21.1	0.129548061	7.581093373	0.51	AR	AR-AR
AK136355	chr2	94167973	94170857	Gene_07090	6.0	7.3	6.3	3.9	4.1	5.7	6.0	5.1	10.6	2.8	3.4	3.5	0.44	4.66	0.06	AR	14.9	13.0	8.5	11.1	9.9	6.8	11.0	7.8	5.7	6.1	5.2	8.6	0.276747505	3.193795836	0.22	AR	AR-AR
Sbk1	chr7	133416132	133438513	Gene_00673	3.2	4.9	7.0	7.2	6.6	4.0	2.5	4.0	4.4	8.6	1.5	4.0	0.48	10.85	0.06	AR	7.6	23.5	21.3	18.1	14.3	18.5	6.7	26.9	25.3	13.0	18.3	8.8	0.432761627	9.921828677	0.09	AR	AR-AR
Rmnd5a	chr6	71338881	71390482	Gene_19305	7.0	9.5	13.2	7.8	5.3	8.5	10.5	11.6	18.4	8.2	8.5	9.7	0.42	6.32	0.06	AR	95.3	174.8	123.7	120.7	134.2	124.2	92.3	167.7	174.8	100.4	120.4	93.6	0.355890273	8.771747724	0.14	AR	AR-AR
Aldh6a1	chr12	85771667	85791900	Gene_09830	6.2	9.3	13.4	10.4	6.1	9.9	11.0	11.8	15.6	11.0	5.7	9.7	0.48	7.02	0.06	AR	397.3	634.8	614.7	577.7	637.7	547.1	407.2	685.8	691.2	576.9	575.3	476.9	0.486415098	11.48999139	0.05	AR	AR-AR
Lphn2	chr3	148478549	148652444	Gene_05607	8.6	7.1	6.3	4.9	7.6	6.6	7.6	9.6	8.7	5.2	5.5	8.1	0.48	1.58	0.06	AR	20.1	18.1	14.6	15.1	15.9	15.8	18.3	15.1	13.7	13.6	24.5	20.4	0.383135729	22.49839686	0.11	AR	AR-AR
Akap9	chr5	3928053	4080204	Gene_02115	9.8	12.9	11.5	12.6	9.8	10.1	13.2	12.5	15.2	12.6	11.4	11.0	0.47	7.26	0.06	AR	13.4	11.4	11.5	11.8	12.0	11.6	12.2	12.2	11.6	10.9	11.6	11.9	0.388276292	1.534436662	0.08	AR	AR-AR
Junb	chr8	87498382	87502617	Gene_19841	3.8	6.1	22.7	9.7	6.0	4.7	6.0	4.9	12.2	4.5	8.6	5.3	0.37	9.02	0.06	AR	21.9	40.5	9.8	9.3	18.6	14.1	20.5	49.8	15.3	23.2	28.9	11.0	0.227827582	5.319736661	0.33	AR	AR-AR
Dhdh	chr7	52728932	52744166	Gene_04795	16.7	28.2	25.6	26.4	16.2	20.4	23.6	35.0	17.2	20.2	13.9	15.4	0.47	5.27	0.06	AR	160.7	238.9	213.4	179.2	220.5	211.2	165.4	230.7	223.0	158.9	196.3	162.6	0.173829038	8.634010822	0.40	AR	AR-AR
Rnf111	chr9	70273235	70351532	Gene_21164	7.5	8.9	7.8	7.5	6.3	7.8	9.4	9.6	9.3	8.3	6.3	9.2	0.49	3.46	0.06	AR	10.8	10.4	10.6	10.8	11.3	10.9	10.3	10.8	9.6	10.6	13.4	12.0	0.480368557	19.42157818	0.02	AR	AR-AR
Errfi1	chr4	150228027	150242989	Gene_19719	250.3	194.1	154.9	407.3	247.3	323.4	225.4	196.4	269.4	391.3	305.4	347.8	0.48	15.44	0.06	AR	1081.1	283.3	1065.8	1005.6	687.7	661.6	1002.1	524.2	1122.1	1026.8	355.5	859.8	0.051808223	11.13377433	0.78	AR	AR-AR
Abca1	chr4	53043660	53172767	Gene_17912	41.9	37.5	31.8	27.1	35.0	33.3	41.2	38.1	43.2	25.6	36.0	33.8	0.47	1.37	0.06	AR	87.2	84.3	83.1	75.9	68.1	75.8	99.5	72.3	80.7	75.8	75.9	79.1	0.390159729	3.789592006	0.09	AR	AR-AR
BC023105	chr18	60598948	60602911	Gene_10932	0.9	1.6	1.5	1.2	0.9	1.1	3.2	9.4	3.3	1.4	0.8	1.2	0.33	4.31	0.06	AR	13.5	9.5	7.7	25.8	4.1	6.4	9.4	36.6	9.2	5.7	8.1	6.9	0.1810298	7.238756884	0.47	AR	AR-AR
Tmem183a	chr1	136242673	136258576	Gene_12097	6.5	9.0	11.2	8.6	6.2	9.2	7.0	13.6	11.7	9.7	6.9	8.8	0.48	6.75	0.06	AR	112.7	114.3	107.3	107.3	115.5	105.0	95.3	108.6	107.5	100.9	115.0	110.7	0.027724012	18.34039488	0.89	AR	AR-AR
Tmem41a	chr16	21934399	21947617	Gene_20566	2.5	4.4	2.9	8.4	4.6	4.5	2.5	3.2	2.2	5.7	4.7	4.2	0.43	13.98	0.06	AR	15.6	11.0	14.5	17.8	15.0	8.5	13.4	13.5	13.7	16.7	16.4	14.0	0.326902598	14.32068958	0.16	AR	AR-AR
D16H22S680E	chr16	18300917	18344007	Gene_05870	5.3	6.4	6.8	14.0	5.9	7.7	6.4	5.9	4.9	13.5	8.3	6.4	0.43	12.92	0.06	AR	51.1	43.8	60.5	57.3	50.7	38.6	46.5	45.3	51.7	63.0	52.6	63.4	0.304073616	14.38779097	0.20	AR	AR-AR
C4a	chr17	34865331	34960399	Gene_02834	53.5	14.0	10.1	38.4	50.3	23.0	38.4	14.5	24.7	41.2	110.9	29.9	0.39	16.73	0.06	AR	155.4	78.6	111.0	110.6	90.7	80.3	136.0	73.9	76.4	88.3	94.9	140.9	0.235566095	23.86702187	0.30	AR	AR-AR
Fah	chr7	91733680	91754260	Gene_15153	56.8	60.5	52.2	51.7	36.8	67.0	75.1	69.3	69.8	54.1	51.8	58.5	0.47	2.26	0.06	AR	699.3	789.5	872.8	804.8	772.7	733.6	682.7	773.4	791.6	800.3	781.9	711.4	0.789134542	11.93599453	0.00	AR	AR-AR
2810055F11Rik	chr12	73174414	73186300	Gene_06767	4.4	4.4	6.8	3.8	2.7	4.3	4.9	4.8	7.0	3.7	2.3	5.0	0.46	5.15	0.06	AR	15.8	31.2	19.7	15.5	20.7	15.0	21.4	23.5	33.6	9.9	17.1	8.9	0.444130426	7.470433135	0.07	AR	AR-AR
Slc1a2	chr2	102498839	102621900	Gene_19607	10.0	13.0	26.4	24.3	4.9	7.5	14.6	7.0	14.2	23.4	19.1	8.3	0.48	10.28	0.06	AR	37.8	58.1	26.4	42.1	61.2	38.9	40.2	65.5	48.6	84.1	60.1	17.5	0.157611578	12.81030766	0.47	AR	AR-AR
Hsd17b13	chr5	104384460	104406383	Gene_03572	3.9	6.2	12.7	6.6	3.3	6.4	6.6	10.9	16.7	5.4	4.2	8.0	0.45	6.72	0.06	AR	255.5	311.4	371.7	349.6	368.1	347.4	242.6	371.3	368.1	331.6	311.6	286.4	0.470821261	12.53838683	0.06	AR	AR-AR
Erbb2ip	chr13	104608865	104710594	Gene_19684	6.5	8.6	10.1	7.1	4.9	7.9	9.2	9.3	13.6	7.0	5.6	8.9	0.44	5.43	0.06	AR	45.3	51.9	42.9	42.9	44.0	45.7	44.5	52.3	51.8	41.2	44.2	42.5	0.471688876	6.130073911	0.06	AR	AR-AR
Hook2	chr8	87514517	87527160	Gene_16970	2.8	4.5	5.9	5.2	3.2	2.5	4.1	4.0	3.2	8.2	5.6	2.8	0.45	10.68	0.06	AR	8.0	15.9	11.4	9.2	10.4	9.4	8.5	16.5	10.1	9.4	11.5	9.5	0.271834661	7.371045992	0.26	AR	AR-AR
Ap1m1	chr8	74764030	74781278	Gene_15094	6.4	6.7	5.9	6.1	7.4	7.2	6.8	6.4	4.5	6.4	6.1	6.5	0.41	20.26	0.06	AR	30.4	29.2	28.0	34.5	29.9	28.2	30.3	28.7	31.9	32.0	27.2	32.4	0.085038651	13.99739837	0.67	AR	AR-AR
Fyco1	chr9	123698627	123761007	Gene_21462	11.8	16.8	13.0	14.0	11.2	12.7	15.1	17.4	12.0	13.1	12.1	11.5	0.46	4.28	0.06	AR	24.3	25.5	17.8	24.3	24.1	24.8	25.9	26.8	21.7	21.0	25.3	25.8	0.449420284	23.946618	0.06	AR	AR-AR
Galk1	chr11	115869670	115874033	Gene_11125	5.0	4.2	6.0	2.6	3.3	3.1	5.2	3.4	3.8	2.9	2.1	2.5	0.47	3.81	0.06	AR	36.9	82.7	74.6	59.7	70.6	49.5	38.5	84.3	91.9	57.2	70.7	54.7	0.449983365	10.54416198	0.08	AR	AR-AR
Prdx1	chr4	116358203	116372605	Gene_18151	12.5	10.9	8.9	5.5	9.2	9.4	8.5	9.5	6.9	6.6	10.6	9.3	0.47	23.27	0.06	AR	1661.3	1467.2	1472.9	1416.3	1323.8	1288.0	1492.7	1483.2	1537.1	1212.1	1258.6	1369.6	0.608615279	5.297665156	0.02	AR	AR-AR
Kng2	chr16	22985924	23029174	Gene_19926	10.8	17.2	23.2	8.1	10.0	13.8	16.7	23.7	31.8	13.0	17.1	11.3	0.46	6.16	0.06	AR	163.9	189.5	194.9	193.0	180.8	153.6	155.1	189.0	176.3	194.0	197.2	187.3	0.471886951	12.80789647	0.06	AR	AR-AR
Ccdc117	chr11	5428890	5442158	Gene_19065	4.3	4.4	4.5	4.0	6.8	6.2	4.4	3.8	5.6	8.1	6.4	4.7	0.46	14.78	0.06	AR	28.8	20.3	31.8	33.9	33.1	29.5	33.5	29.9	30.9	31.1	22.1	26.3	0.062939992	13.29954167	0.74	AR	AR-AR
4930535B03Rik	chr3	95563795	95622876	Gene_05904	5.5	6.0	5.8	5.9	5.0	5.9	5.6	5.9	5.9	5.9	4.8	5.5	0.45	5.67	0.06	AR	8.2	6.7	6.8	6.0	7.5	7.2	7.3	7.3	7.7	7.1	6.8	5.5	0.097371717	4.775270996	0.63	AR	AR-AR
Trim11	chr11	58791617	58804960	Gene_03234	14.2	17.7	19.0	16.5	16.7	12.6	14.1	15.3	13.7	16.6	11.1	10.0	0.47	7.89	0.06	AR	16.3	17.0	15.3	16.8	12.5	12.1	17.5	17.8	15.4	15.9	18.0	10.9	0.287671243	8.159712337	0.22	AR	AR-AR
BC050078	chr11	59274698	59285976	Gene_18999	2.3	4.3	6.8	3.1	3.1	3.1	2.8	4.7	6.2	4.0	3.9	4.4	0.46	8.04	0.06	AR	8.8	6.2	6.4	8.0	4.5	3.6	6.6	4.0	5.6	4.8	6.5	5.6	0.024264805	6.529681663	0.89	AR	AR-AR
[truncated: 3,653 more rows]
