# Supplementary material for: Nascent-Seq reveals novel features of mouse circadian transcriptional regulation
Source: eLife. 2012 Nov 13;1:e00011. doi: 10.7554/eLife.00011 (PMC3492862; doi:10.7554/eLife.00011)
Supplement: Figure 3—source data 1. — DOI: http://dx.doi.org/10.7554/eLife.00011.013 [file elife00011s002.txt]

#name	chrom	PeakStart	PeakEnd	Localization	Orientation	GeneID	geneSymbol	Dist_txStart	Strand	txStart	txEnd	cdsStart	cdsEnd	exonCount	exonStarts	exonEnds	proteinID	mRNA	spID	spDisplayID	refseq	protAcc	description
CLKBMAL1Peak001	chr11	98634888	98635752	GENE		uc007lhh.1	Nr1d1	1236	-	98629248	98636556	98629533	98636062	8	98629248,98630362,98631016,98631501,98632513,98632750,98633106,98636031,	98629733,98630573,98631202,98632145,98632658,98632839,98633448,98636556,		NM_145434	Q3UV55	NR1D1_MOUSE	NM_145434	NP_663409	nuclear receptor subfamily 1 group D member 1
CLKBMAL1Peak002	chr11	98636166	98637193	INTERG	Both	uc007lhh.1	Nr1d1	-124	-	98629248	98636556	98629533	98636062	8	98629248,98630362,98631016,98631501,98632513,98632750,98633106,98636031,	98629733,98630573,98631202,98632145,98632658,98632839,98633448,98636556,	Q3UV55	NM_145434	Q3UV55	NR1D1_MOUSE	NM_145434	NP_663409	nuclear receptor subfamily 1 group D member 1
CLKBMAL1Peak003	chr3	95685769	95687019	INTERG	Upstream	uc008qlm.1	Gm129	-243	-	95682427	95686151	95682556	95685448	6	95682427,95684331,95684557,95684905,95685103,95686077,	95683072,95684443,95684636,95684981,95685512,95686151,	Q3TQ03	NM_001033302	A2RTE4	A2RTE4_MOUSE	NM_001033302	NP_001028474	hypothetical protein LOC229599
CLKBMAL1Peak004	chr11	98644403	98645139	INTERG	Both	uc007lhh.1	Nr1d1	-8215	-	98629248	98636556	98629533	98636062	3	98656829,98660453,98661313,	98657918,98660677,98662352,	Q80XS0	BC055715	Q6PDM1-4	Q6PDM1-4	NM_028722	NP_082998	male-specific lethal 1 homolog
CLKBMAL1Peak005	chr15	81641048	81641918	GENE		uc007wxj.1	Tef	-8237	+	81633246	81657293	81633249	81654111	4	81633246,81645373,81651628,81653895,	81633316,81645691,81651849,81657293,		NM_153484	Q9JLC6-2	Q9JLC6-2	NM_153484	NP_705617	thyrotroph embryonic factor isoform 2
CLKBMAL1Peak006	chr7	52962783	52963723	GENE		uc009gws.1	Dbp	-2652	+	52960601	52965521	52960993	52965250	4	52960601,52961975,52963629,52965034,	52961132,52962386,52963841,52965521,		NM_016974	Q60925	DBP_MOUSE	NM_016974	NP_058670	D site-binding protein
CLKBMAL1Peak007	chr11	68908069	68908987	INTERG	Down	uc007jpf.1	Per1	227	+	68908755	68919960	68914143	68919157	18	68908755,68914010,68914506,68914697,68914952,68915176,68915488,68915665,68916175,68916326,68916605,68916854,68917050,68917343,68917532,68917792,68918135,68918891,	68908805,68914418,68914605,68914852,68915074,68915378,68915540,68915808,68916254,68916433,68916759,68916963,68917182,68917449,68917704,68917923,68918315,68919960,	Q8C4K7	AK081813	Q8C4K7	Q8C4K7_MOUSE	NM_011065	NP_035195	period circadian protein homolog 1
CLKBMAL1Peak008	chr6	145814579	145815192	INTERG	Both	uc009ert.1	Bhlhe41	-1026	-	145811256	145813860	145811371	145813787	5	145811256,145812650,145813095,145813516,145813725,	145812258,145812762,145813203,145813580,145813860,	Q99PV5	NM_024469	Q6L8F5	Q6L8F5_MOUSE	NM_024469	NP_077789	class E basic helix-loop-helix protein 41
CLKBMAL1Peak009	chr14	19070688	19071458	GENE		uc007shq.1	Nr1d2	433	-	19047049	19071506	19047378	19071340	5	19047049,19049163,19052481,19054500,19071324,	19048007,19049308,19052570,19054767,19071506,		AK054522	Q8C6J1	Q8C6J1_MOUSE	NM_011584	NP_035714	nuclear receptor subfamily 1 group D member 2
CLKBMAL1Peak010	chr1	93355697	93356403	INTERG	Both	uc007caw.1	Per2	-145	-	93329804	93355905	93329804	93347402	13	93329804,93331198,93331593,93332226,93334910,93336463,93337408,93341161,93342077,93345284,93346389,93347181,93355749,	93330098,93331307,93331747,93332333,93334989,93336606,93337460,93341363,93342199,93345439,93346455,93347420,93355905,	Q8C8R0	AK044658	Q8C8R0	Q8C8R0_MOUSE	NM_011066	NP_035196	period circadian protein homolog 2
CLKBMAL1Peak011	chr7	52959945	52960689	INTERG	Down	uc009gws.1	Dbp	284	+	52960601	52965521	52960993	52965250	4	52960601,52961975,52963629,52965034,	52961132,52962386,52963841,52965521,	NP_058670	NM_016974	Q60925	DBP_MOUSE	NM_016974	NP_058670	D site-binding protein
CLKBMAL1Peak012	chr5	149806550	149807118	INTERG	Both	uc009aoz.1	AK036974	-43	-	149801631	149806791	149801631	149801631	2	149801631,149806693,	149805100,149806791,	0	AK036974	0	0	0	0	Mus musculus 13 days embryo forelimb cDNA, RIKEN full-length enriched library, clone:5930430L01 product:unclassifiable, full insert sequence.
CLKBMAL1Peak013	chr2	92263741	92264305	GENE		uc008kxz.1	Cry2	10162	-	92251416	92274185	92251784	92274180	11	92251416,92252770,92253105,92253423,92253792,92256310,92262318,92263034,92264701,92267058,92273968,	92251924,92252863,92253308,92253575,92254104,92256451,92262407,92263219,92264844,92267167,92274185,		NM_001113333	A2AGA5	A2AGA5_MOUSE	NM_001113333	NP_001106804	cryptochrome-2
CLKBMAL1Peak014	chr7	52961087	52961682	GENE		uc009gws.1	Dbp	-784	+	52960601	52965521	52960993	52965250	4	52960601,52961975,52963629,52965034,	52961132,52962386,52963841,52965521,		NM_016974	Q60925	DBP_MOUSE	NM_016974	NP_058670	D site-binding protein
CLKBMAL1Peak015	chr17	8541770	8542187	INTERG	Down	uc008ajo.1	Prr18	-8709	+	8533270	8536978	8533878	8534802	2	8533270,8533871,	8533571,8536978,	NP_848889	NR_028280	Q6PAN7	PRR18_MOUSE	NM_178774	NP_848889	proline-rich protein 18
CLKBMAL1Peak016	chr15	58830719	58831595	GENE		uc007vtz.1	Mtss1	82387	-	58774801	58913544	58774984	58913082	14	58774801,58776871,58777400,58779877,58783024,58785068,58786660,58787987,58800393,58802531,58804030,58886572,58889915,58913010,	58775685,58777079,58777574,58779997,58783235,58785166,58786768,58788145,58800468,58802623,58804115,58886646,58889977,58913544,		NM_001146180	Q6ZQB7	Q6ZQB7_MOUSE	NM_001146180	NP_001139652	metastasis suppressor protein 1 isoform 2
CLKBMAL1Peak017	chr3	41368259	41369160	GENE		uc008pcj.1	Phf17	-9057	+	41359653	41420779	41385142	41417925	11	41359653,41385116,41392855,41395604,41397688,41400536,41403943,41405288,41408391,41413724,41417044,	41359741,41385194,41392944,41395762,41397876,41400748,41404111,41405405,41408913,41413842,41420779,		NM_001130184	Q6ZPI0	JADE1_MOUSE	NM_001130184	NP_001123656	protein Jade-1
CLKBMAL1Peak018	chr11	90279207	90279830	INTERG	Upstream	uc007kws.1	Hlf	-27288	-	90197848	90252231	90202072	90251678	4	90197848,90207071,90249099,90251563,	90202288,90207292,90249435,90252231,	Q8BW74	NM_172563	Q5SVU4	Q5SVU4_MOUSE	NM_172563	NP_766151	hepatic leukemia factor
CLKBMAL1Peak019	chr6	108609149	108609774	GENE		uc009ddm.1	AK042445	70	-	108607038	108609531	108607038	108607038	1	108607038,	108609531,		AK042445	0	0	0	0	Mus musculus 0 day neonate head cDNA, RIKEN full-length enriched library, clone:4833447P13 product:hypothetical protein, full insert sequence.
CLKBMAL1Peak020	chr15	84753221	84753786	INTERG	Down	uc007xcq.1	Nup50	354	+	84753857	84773393	84757807	84770278	8	84753857,84757797,84759801,84763964,84765293,84767916,84768787,84770075,	84754080,84757876,84759885,84764148,84765953,84767998,84768906,84773393,	Q6P1F4	NM_016714	Q6P1F4	Q6P1F4_MOUSE	NM_016714	NP_057923	nuclear pore complex protein Nup50
CLKBMAL1Peak021	chr2	58607161	58607700	GENE		uc008jsv.1	Upp2	-187638	+	58419793	58645381	58419828	58644241	8	58419793,58607768,58616085,58623831,58626526,58630215,58632412,58644188,	58419939,58607833,58616203,58623990,58626641,58630425,58632559,58645381,		AK044005	A2APN2	A2APN2_MOUSE	NM_029692	NP_083968	uridine phosphorylase 2
CLKBMAL1Peak022	chr1	55109108	55109765	INTERG	Both	uc007azz.1	Coq10b	177	+	55109613	55129546	55109718	55128647	5	55109613,55118118,55121024,55124340,55128479,	55109834,55118268,55121217,55124442,55129546,	NP_001034799	NM_001039710	Q3THF9	CQ10B_MOUSE	NM_001039710	NP_001034799	coenzyme Q-binding protein COQ10 homolog B,
CLKBMAL1Peak023	chr6	94949039	94949475	INTERG	Down	uc009czw.2	Kbtbd8	118642	+	95067899	95079781	95067952	95076934	4	95067899,95068516,95071732,95076470,	95067968,95068727,95072841,95079781,	Q3UQV5	NM_001008785	Q3UQV5	KBTB8_MOUSE	NM_001008785	NP_001008785	kelch repeat and BTB domain-containing protein 8
CLKBMAL1Peak024	chr16	8829167	8830099	INTERG	Both	uc007yda.1	1810013L24Rik	554	+	8830187	8859017	8830552	8856131	4	8830187,8831413,8843060,8855886,	8830778,8831494,8843336,8859017,	Q14AM7	NM_001081400	Q14AM7	CP072_MOUSE	NM_001081400	NP_001074869	hypothetical protein LOC69053
CLKBMAL1Peak025	chr2	126378363	126379021	INTERG	Both	uc008mdq.1	Slc27a2	67	+	126378759	126413979	126378890	126413672	10	126378759,126387272,126390413,126393482,126400437,126403595,126404584,126406641,126411987,126413495,	126379368,126387482,126390572,126393607,126400632,126403686,126404783,126406739,126412118,126413979,	Q91WV6	NM_011978	Q91WV6	Q91WV6_MOUSE	NM_011978	NP_036108	very long-chain acyl-CoA synthetase
CLKBMAL1Peak026	chr7	56607108	56607805	GENE		uc009hbj.1	Nav2	-47950	+	56559507	56693159	56559877	56692320	7	56559507,56617467,56627686,56653452,56664002,56675543,56692231,	56559928,56617585,56627739,56653525,56664276,56675710,56693159,		AK031334	Q8BYJ2	Q8BYJ2_MOUSE	0	0	SubName: Full=Putative uncharacterized protein;
CLKBMAL1Peak027	chr6	91106922	91107449	GENE		uc009cxv.1	Hdac11	-378	+	91106808	91124677	91106839	91123258	10	91106808,91107390,91109154,91115554,91116236,91117797,91118802,91119388,91122158,91123042,	91106841,91107539,91109255,91115671,91116279,91117874,91118865,91119485,91122337,91124677,		NM_144919	Q543U1	Q543U1_MOUSE	NM_144919	NP_659168	histone deacetylase 11
CLKBMAL1Peak028	chr4	133466500	133467274	INTERG	Upstream	uc008vdp.1	Rps6ka1	-30011	-	133427801	133436876	133427801	133427801	3	133427801,133428513,133436831,	133427918,133428651,133436876,	0	AK179546	0	0	0	0	Mus musculus B16 F10Y cells cDNA, RIKEN full-length enriched library, clone:G370051M10 product:ribosomal protein S6 kinase polypeptide 1, full insert sequence.
CLKBMAL1Peak029	chr11	44331988	44332436	INTERG	Both	uc007ini.1	Rnf145	731	+	44332943	44368479	44338461	44365325	6	44332943,44338429,44344777,44356130,44362265,44365145,	44333170,44338645,44344886,44356222,44362501,44368479,	Q8BU61	NM_001166553	Q8BU61	Q8BU61_MOUSE	NM_001166553	NP_001160025	RING finger protein 145 isoform 2
CLKBMAL1Peak030	chr11	68911954	68912559	GENE		uc007jpf.1	Per1	-3502	+	68908755	68919960	68914143	68919157	18	68908755,68914010,68914506,68914697,68914952,68915176,68915488,68915665,68916175,68916326,68916605,68916854,68917050,68917343,68917532,68917792,68918135,68918891,	68908805,68914418,68914605,68914852,68915074,68915378,68915540,68915808,68916254,68916433,68916759,68916963,68917182,68917449,68917704,68917923,68918315,68919960,	Q8C4K7	AK081813	Q8C4K7	Q8C4K7_MOUSE	NM_011065	NP_035195	period circadian protein homolog 1
CLKBMAL1Peak031	chr2	11456949	11457508	INTERG	Upstream	uc008iin.1	Pfkfb3	-33535	-	11401526	11423694	11401731	11423327	14	11401526,11403497,11403680,11404071,11405555,11405831,11406281,11407845,11410352,11411297,11411916,11414186,11415529,11423251,	11401998,11403562,11403743,11404201,11405660,11405978,11406489,11407970,11410409,11411372,11411983,11414283,11415655,11423694,	Q9ESY2	AK054285	A2AUP5	A2AUP5_MOUSE	NM_001177754	NP_001171225	6-phosphofructo-2-kinase/fructose-2,
CLKBMAL1Peak032	chr15	64176679	64177057	INTERG	Upstream	uc007vzn.1	Shag1	-32633	-	64022625	64144235	64022895	64144036	3	64022625,64040045,64143910,	64023191,64040118,64144235,	0	AK161586	0	0	0	0	Mus musculus ADP-ribosylation factor-directed GTPase activating protein isoform a (Shag1) mRNA, complete cds.
CLKBMAL1Peak033	chr4	132478436	132478949	INTERG	Both	uc008vca.1	Fam76a	-267	-	132456536	132478426	132457136	132478353	8	132456536,132457917,132459812,132469583,132472033,132473636,132476641,132478272,	132457223,132458019,132459948,132469741,132472186,132473691,132476706,132478426,	Q922G2-2	NM_001163792	Q922G2-2	Q922G2-2	NM_001163792	NP_001157264	hypothetical protein LOC230789 isoform B
CLKBMAL1Peak034	chr5	93014902	93015401	GENE		uc008ydn.1	Fam47e	-14590	+	93000562	93019762	93014308	93019640	7	93000562,93003594,93007497,93008629,93014281,93016541,93019541,	93000736,93003739,93007599,93008710,93014437,93016619,93019762,		NM_001033478	D3Z2U0	D3Z2U0_MOUSE	NM_001033478	NP_001028650	hypothetical protein LOC384198 isoform 1
CLKBMAL1Peak035	chr5	113582021	113582611	GENE		uc008yua.1	2900026A02Rik	9995	-	113517969	113592311	113521438	113592128	8	113517969,113521434,113522121,113522985,113524609,113526617,113530478,113592077,	113520044,113521517,113522264,113523104,113524784,113526858,113530597,113592311,		NM_172884	Q8BRV5	K1671_MOUSE	NM_172884	NP_766472	hypothetical protein LOC243219
CLKBMAL1Peak036	chr1	88255071	88255621	INTERG	Upstream	uc007bvm.1	Snord82	-2444	-	88252834	88252902	88252834	88252834	1	88252834,	88252902,	0	NR_002851	0	0	NR_002851	0	Mus musculus small nucleolar RNA, C/D box 82 (Snord82), small nuclear RNA.
CLKBMAL1Peak037	chr3	89577039	89577412	INTERG	Both	uc008qac.1	AK040741	-63	-	89574024	89577163	89574024	89574024	1	89574024,	89577163,	0	AK040741	0	0	0	0	Mus musculus adult male aorta and vein cDNA, RIKEN full-length enriched library, clone:A530022C24 product:unclassifiable, full insert sequence.
CLKBMAL1Peak038	chr11	98634126	98634641	GENE		uc007lhh.1	Nr1d1	2173	-	98629248	98636556	98629533	98636062	8	98629248,98630362,98631016,98631501,98632513,98632750,98633106,98636031,	98629733,98630573,98631202,98632145,98632658,98632839,98633448,98636556,	Q3UV55	NM_145434	Q3UV55	NR1D1_MOUSE	NM_145434	NP_663409	nuclear receptor subfamily 1 group D member 1
CLKBMAL1Peak039	chr15	88680733	88681383	INTERG	Down	uc007xeq.1	Pim3	11565	+	88692623	88696156	88693097	88695192	6	88692623,88693267,88693470,88693608,88694745,88695004,	88693182,88693377,88693521,88693978,88694922,88696156,	P58750	NM_145478	Q3TX64	Q3TX64_MOUSE	NM_145478	NP_663453	serine/threonine-protein kinase pim-3
CLKBMAL1Peak040	chr3	94175491	94176047	GENE		uc008qfx.1	AK040387	5398	-	94172533	94181167	94172533	94172533	3	94172533,94173750,94181051,	94172770,94174338,94181167,		AK040387	0	0	0	0	Mus musculus 0 day neonate thymus cDNA, RIKEN full-length enriched library, clone:A430090J22 product:unclassifiable, full insert sequence.
CLKBMAL1Peak041	chr6	142419555	142420147	GENE		uc009epi.1	Gys2	1616	-	142371132	142421467	142371928	142421321	17	142371132,142371913,142375873,142377028,142378809,142394505,142396908,142397949,142398988,142400053,142402941,142403651,142404808,142407901,142409653,142411744,142421200,	142371351,142372153,142375954,142377192,142378905,142394632,142397022,142398028,142399048,142400160,142403062,142403769,142404953,142408084,142409845,142411926,142421467,		NM_145572	Q3UTY0	Q3UTY0_MOUSE	NM_145572	NP_663547	glycogen [starch] synthase, liver
CLKBMAL1Peak042	chr6	145813808	145814288	INTERG	Both	uc009ert.1	Bhlhe41	-188	-	145811256	145813860	145811371	145813787	5	145811256,145812650,145813095,145813516,145813725,	145812258,145812762,145813203,145813580,145813860,	Q99PV5	NM_024469	Q6L8F5	Q6L8F5_MOUSE	NM_024469	NP_077789	class E basic helix-loop-helix protein 41
CLKBMAL1Peak043	chr4	128623814	128624421	GENE		uc008uvr.1	Adc	15544	-	128622940	128639661	128623282	128638711	9	128622940,128624702,128626035,128626833,128627843,128637027,128638606,128639327,128639544,	128623413,128624862,128626201,128626968,128628016,128637201,128638803,128639448,128639661,		AK047522	B2RSR5	B2RSR5_MOUSE	NM_172875	NP_766463	antizyme inhibitor 2
CLKBMAL1Peak044	chr5	122764797	122765335	GENE		uc008zky.1	Pptc7	-30660	+	122734406	122774290	122734677	122770883	6	122734406,122758139,122763603,122767119,122769722,122770824,	122734918,122758319,122763802,122767243,122769852,122774290,		NM_177242	Q6NVE9	PPTC7_MOUSE	NM_177242	NP_796216	protein phosphatase PTC7 homolog
CLKBMAL1Peak045	chr9	66359377	66359932	GENE		uc009qex.1	Fbxl22	2729	-	66356265	66362383	66359449	66362360	2	66356265,66362025,	66359825,66362383,		NM_175206	Q8C7B6	FXL22_MOUSE	NM_175206	NP_780415	F-box/LRR-repeat protein 22
CLKBMAL1Peak046	chr10	84647588	84648065	INTERG	Upstream	uc007gle.1	Cry1	-28	-	84594444	84647799	84595799	84647216	13	84594444,84595795,84595986,84605760,84606383,84606898,84609088,84609480,84610651,84611358,84613957,84619830,84647058,	84595052,84595903,84596058,84605913,84606586,84607050,84609400,84609621,84610740,84611543,84614100,84619939,84647799,	P97784	NM_007771	P97784	CRY1_MOUSE	NM_007771	NP_031797	cryptochrome-1
CLKBMAL1Peak047	chr6	146219503	146220080	GENE		uc009erx.1	Itpr2	230643	-	146060001	146450434	146060192	146450400	56	146060001,146060898,146092630,146105491,146107408,146115100,146119745,146121765,146128701,146135961,146138977,146143034,146172530,146173221,146176012,146178214,146180815,146182399,146188793,146189658,146240046,146242534,146245070,146259508,146261360,146271632,146273512,146275615,146276816,146277994,146278229,146293578,146295589,146298544,146303151,146307815,146319774,146321615,146322885,146324313…	146060279,146061060,146092791,146105657,146107539,146115193,146119941,146121930,146128877,146136087,146139170,146143142,146172653,146173317,146176123,146178415,146181072,146182583,146188981,146189767,146240155,146242677,146245261,146259629,146261489,146271758,146273764,146275816,146276939,146278120,146278319,146293752,146295755,146298602,146303281,146308009,146319925,146321760,146323137,146324499…		NM_010586	B2KF90	B2KF90_MOUSE	NM_010586	NP_034716	inositol 1,4,5-trisphosphate receptor type 2
CLKBMAL1Peak048	chr8	126789521	126790251	GENE		uc009nwz.1	Galnt2	-34593	+	126755293	126869622	126755426	126867358	16	126755293,126819257,126829414,126847571,126847891,126848170,126851991,126853612,126855908,126856467,126858174,126860473,126861161,126862342,126864718,126867202,	126755549,126819351,126829568,126847670,126847959,126848236,126852113,126853700,126855996,126856571,126858301,126860566,126861245,126862469,126864838,126869622,		NM_139272	Q6PB93	GALT2_MOUSE	NM_139272	NP_644678	polypeptide N-acetylgalactosaminyltransferase 2
CLKBMAL1Peak049	chr7	6362645	6363250	INTERG	Down	uc009fbj.1	Olfr1344	39	+	6362986	6393578	6362986	6362986	5	6362986,6377333,6379789,6391584,6392611,	6365199,6377569,6379866,6391727,6393578,	0	AK029628	0	0	0	0	Mus musculus adult male testis cDNA, RIKEN full-length enriched library, clone:4930415J05 product:Mus musculus olfactory receptor MOR124-1 pseudogene, partial sequence, full insert sequence.
CLKBMAL1Peak050	chr19	23209938	23210601	INTERG	Down	uc008gzy.1	AK019124	-881	+	23209389	23210198	23209389	23209389	2	23209389,23209848,	23209444,23210198,	0	AK019124	0	0	0	0	Mus musculus ES cells cDNA, RIKEN full-length enriched library, clone:2410071A13 product:hypothetical protein, full insert sequence.
CLKBMAL1Peak051	chr7	35018921	35019461	INTERG	Both	uc009giy.1	AK087850	204	+	35019395	35025226	35019395	35019395	2	35019395,35021170,	35019514,35025226,	0	AK087850	0	0	0	0	Mus musculus 2 days pregnant adult female ovary cDNA, RIKEN full-length enriched library, clone:E330029N23 product:unclassifiable, full insert sequence.
CLKBMAL1Peak052	chr6	55125911	55126388	INTERG	Both	uc009can.1	Inmt	-1166	-	55120620	55124984	55120841	55124977	3	55120620,55123279,55124820,	55121271,55123487,55124984,	P40936	NM_009349	P40936	INMT_MOUSE	NM_009349	NP_033375	indolethylamine N-methyltransferase
CLKBMAL1Peak053	chr7	127986080	127986600	INTERG	Down	uc009jnb.1	Eef2k	56	+	127986396	128047515	128001933	128046905	18	127986396,128001857,128016822,128019945,128023327,128023818,128028171,128028935,128029323,128030099,128031372,128032703,128033202,128035109,128035378,128038697,128042881,128046795,	127986614,128002176,128016923,128020006,128023365,128023990,128028321,128029068,128029451,128030301,128031440,128032781,128033265,128035244,128035567,128038822,128043060,128047515,	O08796	NM_007908	O08796	EF2K_MOUSE	NM_007908	NP_031934	eukaryotic elongation factor 2 kinase
CLKBMAL1Peak054	chr4	150418568	150419104	INTERG	Upstream	uc008vyi.1	Per3	-105	-	150402823	150418731	150402853	150418341	9	150402823,150403244,150406021,150407965,150411997,150415380,150416784,150417667,150418216,	150403014,150403351,150406100,150408105,150412046,150415582,150416900,150417813,150418731,	NP_035197	AK166514	Q8CBC2	Q8CBC2_MOUSE	NM_011067	NP_035197	period circadian protein homolog 3
CLKBMAL1Peak055	chr2	172978383	172981887	GENE		uc008odn.1	Pck1	-1562	+	172978573	172984754	172978889	172984147	10	172978573,172978848,172979435,172980201,172980677,172981438,172982412,172982729,172983493,172983692,	172978672,172979113,172979617,172980405,172980865,172981601,172982637,172982861,172983589,172984754,	Q9Z2V4	NM_011044	A2APF6	A2APF6_MOUSE	NM_011044	NP_035174	phosphoenolpyruvate carboxykinase, cytosolic
CLKBMAL1Peak056	chr11	72421786	72422237	GENE		uc007jzd.1	Ube2g1	-1250	+	72420762	72499983	72421091	72492957	6	72420762,72476572,72486461,72491206,72492870,72497025,	72421137,72476675,72486559,72491385,72492994,72499983,		NM_025985	Q5F239	Q5F239_MOUSE	NM_025985	NP_080261	ubiquitin-conjugating enzyme E2 G1
CLKBMAL1Peak057	chr1	88928837	88929382	GENE		uc007bvu.1	Dis3l2	-328693	+	88600417	88945770	88750960	88945533	21	88600417,88641255,88641915,88650801,88656862,88709086,88717796,88750934,88753701,88774977,88827328,88856317,88869974,88886666,88917612,88940591,88941404,88943611,88944022,88944262,88945407,	88600446,88641403,88642073,88650855,88656964,88709164,88718025,88751035,88753949,88775151,88827408,88856430,88870082,88886900,88917692,88940775,88941491,88943759,88944153,88944367,88945770,		AK029652	Q8CI75-2	Q8CI75-2	NM_153530	NP_705758	DIS3-like exonuclease 2 isoform 2
CLKBMAL1Peak058	chr8	87502484	87503021	INTERG	Both	uc009mop.1	Junb	-136	-	87498382	87502617	87500727	87502316	3	87498382,87500713,87501440,	87498555,87500781,87502617,	Q569U6	AK044253	Q569U6	Q569U6_MOUSE	NM_008416	NP_032442	transcription factor jun-B
CLKBMAL1Peak059	chr8	63378988	63379435	GENE		uc009ltj.1	2700029M09Rik	-9965	+	63369247	63386376	63378890	63386265	7	63369247,63372497,63375534,63378880,63382796,63384344,63386133,	63369333,63372657,63375633,63379031,63382884,63384517,63386376,		AK151754	Q8CFE2	CD027_MOUSE	0	0	RecName: Full=UPF0609 protein C4orf27 homolog;
CLKBMAL1Peak060	chr17	5893058	5893571	GENE		uc008afj.1	Snx9	-51936	+	5841379	5930711	5841534	5930617	18	5841379,5886996,5890074,5891773,5899326,5902363,5904888,5908353,5908581,5918379,5920070,5920569,5922129,5924604,5926071,5927205,5928204,5930569,	5841546,5887083,5890149,5891899,5899495,5902514,5904973,5908479,5908699,5918510,5920174,5920673,5922207,5924681,5926161,5927320,5928296,5930711,		NM_025664	Q3U1P2	Q3U1P2_MOUSE	NM_025664	NP_079940	sorting nexin-9
CLKBMAL1Peak061	chr11	118126931	118127401	GENE		uc007mou.1	Usp36	24328	-	118123702	118151494	118123702	118147304	19	118123702,118124348,118124956,118126011,118129115,118129857,118133445,118134264,118134829,118136281,118137452,118138073,118138581,118140518,118141129,118146172,118147051,118148980,118151270,	118123818,118124450,118125156,118126554,118129246,118130526,118133584,118134365,118134970,118136393,118137535,118138144,118138649,118140621,118141240,118146394,118147313,118149137,118151494,		AK028572	B1AQJ2	UBP36_MOUSE	NM_001033528	NP_001028700	ubiquitin specific peptidase 36
CLKBMAL1Peak062	chr13	113777681	113778085	INTERG	Down	uc007rwz.1	Ccno	126	+	113778009	113780986	113778105	113780265	3	113778009,113779098,113779779,	113778492,113779284,113780986,	P0C242	NM_001081062	B2RWG0	B2RWG0_MOUSE	NM_001081062	NP_001074531	cyclin-O
CLKBMAL1Peak063	chr1	64789294	64789776	INTERG	Upstream	uc007bgz.1	Fzd5	-5211	-	64777131	64784324	64781416	64783174	2	64777131,64783813,	64783427,64784324,	NP_001036124	NM_001042659	Q149L3	Q149L3_MOUSE	NM_001042659	NP_001036124	frizzled-5 precursor
CLKBMAL1Peak064	chr4	49560678	49562553	GENE		uc008svw.1	Aldob	740	-	49548866	49562355	49549664	49557780	9	49548866,49550999,49551589,49552584,49554002,49555665,49556528,49557668,49562305,	49549760,49551199,49551764,49552668,49554163,49555720,49556740,49557790,49562355,		NM_144903	Q3UER1	Q3UER1_MOUSE	NM_144903	NP_659152	fructose-bisphosphate aldolase B
CLKBMAL1Peak065	chr14	34260400	34260809	INTERG	Both	uc007szv.1	jnk1	-262	-	34220056	34260343	34221200	34224163	3	34220056,34224041,34260200,	34221363,34224210,34260343,	0	AK085745	0	0	0	0	Mus musculus mRNA for JNK1, complete cds.
CLKBMAL1Peak066	chr11	69813742	69814362	INTERG	Down	uc007jtn.1	Dvl2	75	+	69814127	69825803	69814127	69814127	16	69814127,69818306,69818656,69818938,69819163,69819439,69819637,69819792,69820015,69820954,69821316,69821521,69821782,69822278,69822645,69824378,	69814528,69818376,69818802,69819048,69819299,69819530,69819707,69819932,69820092,69821022,69821445,69821653,69821962,69822497,69824279,69825803,	0	BC092396	0	0	NM_007888	0	segment polarity protein dishevelled homolog
CLKBMAL1Peak067	chr9	21171870	21172396	INTERG	Down	uc009olb.1	Ilf3	313	+	21172446	21206247	21192238	21204945	19	21172446,21192143,21192555,21192967,21193749,21196738,21198154,21198638,21199274,21199814,21200463,21200660,21201912,21202412,21203568,21203859,21204128,21204403,21204895,	21172543,21192241,21192594,21193197,21193927,21196886,21198246,21198734,21199386,21199912,21200575,21200771,21202112,21202580,21203694,21204036,21204285,21204457,21206247,	Q9Z1X4-2	NM_001042708	Q45VK6	Q45VK6_MOUSE	NM_001042708	NP_001036173	interleukin enhancer-binding factor 3 isoform 3
CLKBMAL1Peak068	chr4	149506638	149507190	GENE		uc008vxk.1	Slc2a5	-13462	+	149493452	149518277	149494844	149517340	14	149493452,149493763,149494792,149499698,149500234,149503151,149509652,149513529,149513739,149514038,149514867,149516286,149516908,149517133,	149493659,149494157,149494874,149499797,149500395,149503276,149509805,149513655,149513927,149514149,149514969,149516362,149517036,149518277,		NM_019741	Q8R1N7	Q8R1N7_MOUSE	NM_019741	NP_062715	solute carrier family 2, facilitated glucose
CLKBMAL1Peak069	chr4	40775865	40776341	GENE		uc008shw.1	B4galt1	24928	-	40751634	40801031	40754217	40800838	6	40751634,40754765,40756711,40759717,40770471,40800423,	40754350,40754870,40756834,40759905,40770707,40801031,		NM_022305	Q3U478	Q3U478_MOUSE	NM_022305	NP_071641	beta-1,4-galactosyltransferase 1
CLKBMAL1Peak070	chr19	44845863	44846686	GENE		uc008hqa.1	Pax2	-14392	+	44831883	44910517	44831883	44910517	10	44831883,44835364,44836177,44863266,44865172,44890397,44892915,44907655,44909880,44910440,	44831926,44835533,44836375,44863352,44865292,44890573,44893042,44907757,44909967,44910517,		BC148232	P32114-2	P32114-2	NM_011037	NP_035167	paired box protein Pax-2
CLKBMAL1Peak071	chr5	136150717	136151076	INTERG	Down	uc008zyt.1	Por	14187	+	136165083	136211195	136191754	136210827	16	136165083,136191741,136204531,136205268,136206098,136206713,136206962,136207432,136208352,136208555,136209371,136209642,136209896,136210252,136210490,136210682,	136165122,136191933,136204580,136205397,136206248,136206838,136207052,136207531,136208469,136208674,136209553,136209792,136210167,136210398,136210576,136211195,	P37040	NM_008898	P37040	NCPR_MOUSE	NM_008898	NP_032924	NADPH--cytochrome P450 reductase
CLKBMAL1Peak072	chr15	101934444	101935051	GENE		uc007xuo.1	Tenc1	-1330	+	101933418	101946832	101933517	101946427	29	101933418,101934960,101935769,101936674,101937021,101937219,101937445,101937912,101938232,101938441,101939285,101939751,101939943,101940130,101940901,101941109,101941301,101941512,101942859,101943097,101943766,101944140,101944471,101944691,101944901,101945420,101945991,101946167,101946288,	101933592,101935069,101935807,101936713,101937060,101937269,101937617,101937963,101938355,101938506,101939369,101939864,101940004,101940206,101941031,101941175,101941415,101942724,101943007,101943663,101943856,101944266,101944564,101944769,101944979,101945589,101946060,101946197,101946832,		NM_153533	Q8CGB6	TENC1_MOUSE	NM_153533	NP_705761	tensin-like C1 domain-containing phosphatase
CLKBMAL1Peak073	chr9	121716698	121717138	GENE		uc009sdz.1	Ccdc13	2364	-	121707698	121719282	121707902	121717343	5	121707698,121709620,121717269,121718198,121719211,	121708258,121709769,121717392,121718282,121719282,		AK038868	Q8BYN7	Q8BYN7_MOUSE	0	0	SubName: Full=Putative uncharacterized protein; Flags: Fragment;
CLKBMAL1Peak074	chr2	179853621	179854059	INTERG	Both	uc008oik.1	Osbpl2	230	+	179854070	179893997	179871780	179893828	13	179854070,179871683,179872917,179875809,179879536,179879793,179883130,179884883,179885720,179887903,179889971,179892533,179893733,	179854174,179871817,179873062,179875885,179879671,179879891,179883313,179884991,179885810,179888027,179890112,179892657,179893997,	Q8BX94	AK166059	A2ABW5	A2ABW5_MOUSE	NM_144500	NP_653083	oxysterol-binding protein-related protein 2
CLKBMAL1Peak075	chr15	82184451	82184984	INTERG	Upstream	uc007wzc.1	Ndufa6	-51	-	82180592	82184667	82180669	82184658	3	82180592,82181408,82184510,	82180801,82181524,82184667,	Q9CQZ5	NM_025987	Q9CQZ5	NDUA6_MOUSE	NM_025987	NP_080263	NADH dehydrogenase [ubiquinone] 1 alpha
CLKBMAL1Peak076	chr2	29478696	29479301	GENE		uc008izt.1	Rapgef1	-3760	+	29475239	29586132	29475558	29586130	16	29475239,29534652,29541624,29544626,29554516,29555205,29555705,29556187,29557712,29562717,29565675,29575112,29577743,29580292,29581725,29586047,	29475583,29534789,29541803,29544783,29554605,29555358,29555826,29556371,29558198,29562920,29565828,29575370,29577829,29580404,29581801,29586132,		BC129881	A1L338	A1L338_MOUSE	NM_001039086	NP_001034175	Rap guanine nucleotide exchange factor (GEF) 1
CLKBMAL1Peak077	chr15	25621766	25622363	GENE		uc007vjc.1	Myo10	-69761	+	25552304	25743426	25552764	25741977	41	25552304,25596180,25631316,25643783,25651924,25653638,25654826,25654950,25656174,25661724,25663742,25665700,25666155,25666349,25667204,25667711,25669041,25672095,25673930,25705775,25706072,25707835,25709337,25710118,25710728,25712672,25715557,25722905,25725437,25726953,25729165,25729795,25730877,25733017,25734053,25735265,25736297,25736811,25737490,25740113,25741875,	25552785,25596279,25631475,25643971,25652059,25653763,25654840,25655035,25656278,25661854,25663861,25665847,25666256,25666416,25667297,25667780,25669124,25672204,25674011,25705900,25706187,25707942,25709565,25710167,25711619,25712796,25715801,25723001,25725531,25727009,25729308,25729990,25731035,25733141,25734351,25735473,25736434,25736932,25737943,25740305,25743426,		NM_019472	Q9JJY5	Q9JJY5_MOUSE	NM_019472	NP_062345	myosin X
CLKBMAL1Peak078	chr10	80139076	80139756	INTERG	Upstream	uc007geg.1	Mnk2	-731	-	80134480	80138685	80134480	80134480	3	80134480,80134672,80138568,	80134582,80134819,80138685,	0	AK188571	0	0	0	0	Mus musculus Mnk2 mRNA for MAP-kinase-signal-integrating kinase 2a, complete cds.
CLKBMAL1Peak079	chr18	84545865	84546269	GENE		uc008fup.1	Zfp407	35745	-	84449211	84581812	84450616	84581712	6	84449211,84485197,84512337,84520291,84523916,84581683,	84450657,84485376,84512458,84520375,84524083,84581812,	Q3V1S4	AK132276	Q3V1S4	Q3V1S4_MOUSE	0	0	SubName: Full=Putative uncharacterized protein;
CLKBMAL1Peak080	chr10	19886556	19887032	GENE		uc007eno.1	Mtap7	-17975	+	19868819	20000512	19868819	19999812	18	19868819,19950589,19953174,19965075,19966403,19970175,19976989,19981664,19986541,19986928,19989165,19993085,19993584,19994051,19994407,19995981,19997930,19999801,	19868886,19950688,19953252,19965239,19966521,19970286,19977103,19981789,19986657,19987182,19989394,19993260,19993686,19994102,19994465,19996081,19998151,20000512,		NM_008635	O88735	MAP7_MOUSE	NM_008635	NP_032661	ensconsin isoform 1
CLKBMAL1Peak081	chr4	141297793	141298233	INTERG	Both	uc008vpe.1	Agmat	4576	+	141302589	141315178	141302724	141314986	7	141302589,141305489,141310739,141311713,141313300,141314253,141314912,	141303014,141305692,141310788,141311909,141313480,141314338,141315178,	NP_001074877	NM_001081408	A2AS89	SPEB_MOUSE	NM_001081408	NP_001074877	agmatinase, mitochondrial precursor
CLKBMAL1Peak082	chr1	74116005	74116554	INTERG	Both	uc007blk.1	Rufy4	55835	+	74172114	74194797	74175620	74194320	12	74172114,74174165,74174442,74175521,74175912,74176271,74177751,74179293,74180677,74187492,74193227,74194217,	74172188,74174297,74174526,74175647,74176019,74176415,74177821,74179920,74180781,74187639,74193338,74194797,	Q3TYX8	NM_001034060	D3YY30	D3YY30_MOUSE	NM_001034060	NP_001029232	RUN and FYVE domain-containing protein 4 isoform
CLKBMAL1Peak083	chr16	87610340	87610791	INTERG	Down	uc007zuo.1	#N/A	-56992	+	87553574	87595581	87556185	87594663	6	87553574,87556146,87570542,87581374,87594482,87595511,	87553840,87556255,87570604,87581490,87595499,87595581,	P58500	#N/A	#N/A	#N/A	#N/A	#N/A	#N/A
CLKBMAL1Peak084	chr6	90413149	90414046	GENE		uc009cxj.1	Klf15	-979	+	90412619	90425203	90416438	90424282	3	90412619,90416413,90424113,	90412719,90417517,90425203,		NM_023184	Q9EPW2	KLF15_MOUSE	NM_023184	NP_075673	Krueppel-like factor 15
CLKBMAL1Peak085	chr8	37612100	37612561	INTERG	3'end	uc009llq.1	Dlc1	64598	-	37630798	37676928	37633336	37676649	14	37630798,37634318,37635721,37637008,37637860,37640088,37642277,37642600,37645754,37646594,37649729,37656430,37662422,37676612,	37633457,37634492,37635939,37637227,37637975,37640302,37642476,37642760,37645931,37648021,37649793,37656512,37662494,37676928,	NP_056617	NM_015802	Q9R0Z9	RHG07_MOUSE	NM_015802	NP_056617	rho GTPase-activating protein 7 isoform 2
CLKBMAL1Peak086	chr19	36805812	36806274	INTERG	Upstream	uc008hhs.1	Ppp1r3c	5051	-	36806220	36811094	36807904	36811056	2	36806220,36811042,	36808844,36811094,	Q7TMB3	NM_016854	Q7TMB3	PPR3C_MOUSE	NM_016854	NP_058550	protein phosphatase 1 regulatory subunit 3C
CLKBMAL1Peak087	chr10	95085765	95086220	INTERG	Upstream	uc007gwp.1	Nudt4	-59213	-	95009922	95026780	95011921	95026391	5	95009922,95012409,95014082,95015119,95026295,	95012124,95012494,95014127,95015230,95026780,	NP_081998	NM_027722	Q4FJR0	Q4FJR0_MOUSE	NM_027722	NP_081998	diphosphoinositol polyphosphate phosphohydrolase
CLKBMAL1Peak088	chr15	81666699	81667185	INTERG	3'end	uc007wxl.1	Tef	-15920	+	81651022	81651849	81651022	81651022	2	81651022,81651628,	81651085,81651849,	0	AK189278	0	0	0	0	Mus musculus thyrotroph embryonic factor (Tef) mRNA, complete cds.
CLKBMAL1Peak089	chr10	77927615	77928030	INTERG	Both	uc007fxu.2	Pdxk	-130	-	77899491	77927693	77903545	77927592	11	77899491,77903881,77906525,77907727,77909694,77910639,77911974,77913027,77914223,77916218,77927505,	77903658,77903948,77906662,77907839,77909740,77910725,77912021,77913111,77914328,77916273,77927693,	Q8K183	NM_172134	Q8K183	PDXK_MOUSE	NM_172134	NP_742146	pyridoxal kinase
CLKBMAL1Peak090	chr7	28271662	28272152	INTERG	Down	uc009fwh.1	Sertad1	64	+	28271971	28275333	28274274	28274985	2	28271971,28274271,	28272097,28275333,	Q9JL10	NM_018820	Q9JL10	SRTD1_MOUSE	NM_018820	NP_061290	SERTA domain-containing protein 1
CLKBMAL1Peak091	chr2	163366246	163366789	GENE		uc008nsz.1	Hnf4a	-33935	+	163332583	163392122	163332674	163392101	8	163332583,163377312,163378295,163383920,163384690,163388254,163389889,163391856,	163332723,163377487,163378390,163384027,163384846,163388342,163390045,163392122,		EF193391	A2ICG8	A2ICG8_MOUSE	NM_008261	NP_032287	hepatocyte nuclear factor 4-alpha
CLKBMAL1Peak092	chr9	107576761	107577299	INTERG	Upstream	uc009rmr.1	Gnat1	4893	-	107576804	107581923	107578218	107581879	9	107576804,107578217,107578526,107578873,107579223,107579459,107579704,107579961,107581773,	107577914,107578409,107578680,107579003,107579352,107579617,107579846,107580004,107581923,	P20612	NM_008140	P20612	GNAT1_MOUSE	NM_008140	NP_032166	guanine nucleotide-binding protein G(t) subunit
CLKBMAL1Peak093	chr5	73865580	73866114	INTERG	Down	uc008xsy.1	Dcun1d4	6446	+	73872293	73952025	73872327	73948926	12	73872293,73872446,73902124,73902365,73911354,73913891,73922742,73925844,73935285,73946597,73948492,73948870,	73872333,73872507,73902195,73902405,73911469,73913983,73922813,73925936,73935394,73946702,73948595,73952025,	Q8C5X2	NM_001190734	Q8C5X2	Q8C5X2_MOUSE	NM_001190734	NP_001177663	DCN1-like protein 4 isoform A
CLKBMAL1Peak094	chr7	87591046	87591552	INTERG	Upstream	uc009iav.1	Furin	-40982	-	87534079	87550317	87535592	87543656	16	87534079,87536393,87536613,87537072,87537355,87537559,87537769,87538294,87540220,87540845,87541814,87542007,87542783,87542980,87543479,87550204,	87536182,87536504,87536738,87537252,87537473,87537663,87537870,87538507,87540393,87540934,87541891,87542136,87542879,87543079,87543814,87550317,	Q6GTN6	NM_001081454	Q6GTN6	Q6GTN6_MOUSE	NM_001081454	NP_001074923	furin preproprotein
CLKBMAL1Peak095	chr6	124624594	124625070	GENE		uc009drf.1	Lpcat3	-11687	+	124613145	124654197	124613226	124653629	13	124613145,124648087,124649256,124650024,124650258,124650690,124651486,124652253,124652429,124653023,124653244,124653512,124653817,	124613377,124648195,124649363,124650118,124650296,124650869,124651595,124652340,124652596,124653171,124653403,124653645,124654197,		NM_145130	Q91V01	MBOA5_MOUSE	NM_145130	NP_660112	lysophospholipid acyltransferase 5
CLKBMAL1Peak096	chr11	6428496	6429087	INTERG	Both	uc007hyu.1	AK160548	-29	-	6425621	6428763	6425621	6425621	3	6425621,6426357,6428308,	6425820,6426440,6428763,	0	AK160548	0	0	0	0	Mus musculus ES cells cDNA, RIKEN full-length enriched library, clone:2410044B02 product:similar to Hermansky-Pudlak syndrome protein variant (Fragment) [Rattus norvegicus], full insert sequence.
CLKBMAL1Peak097	chr2	154906796	154907263	INTERG	Both	uc008nka.1	Ahcy	-6868	-	154885047	154900162	154886184	154900128	10	154885047,154887884,154889515,154889724,154889889,154890549,154891272,154893058,154894563,154900100,	154886316,154888079,154889633,154889812,154890097,154890662,154891422,154893134,154894754,154900162,	NP_057870	NM_016661	Q3TF14	Q3TF14_MOUSE	NM_016661	NP_057870	adenosylhomocysteinase
CLKBMAL1Peak098	chr13	35832484	35832983	GENE		uc007qce.1	Cdyl	-80986	+	35751748	35965493	35761814	35964539	10	35751748,35761680,35775614,35881969,35907777,35948531,35949944,35955067,35963446,35964380,	35751862,35761817,35775707,35882044,35908444,35948788,35950117,35955278,35963590,35965493,		NM_009881	Q9WTK2	CDYL_MOUSE	NM_009881	NP_034011	chromodomain Y-like protein isoform 1
CLKBMAL1Peak099	chr4	57124938	57125418	GENE		uc008sxz.1	Epb4.1l4b	30845	-	57074612	57156023	57075976	57155986	16	57074612,57077670,57081176,57083923,57086133,57089162,57089405,57089785,57090035,57091746,57096894,57098867,57100857,57101673,57116295,57155719,	57076151,57077735,57081210,57083954,57086243,57089332,57089475,57089874,57090123,57091867,57096947,57098912,57100936,57101716,57116400,57156023,		NM_019427	A2ALK7	A2ALK7_MOUSE	NM_019427	NP_062300	band 4.1-like protein 4B
CLKBMAL1Peak100	chr7	71062516	71063061	GENE		uc009hfn.1	Klf13	20955	-	71036252	71083743	71036393	71083432	2	71036252,71082852,	71036683,71083743,		NM_021366	Q9JJZ6	KLF13_MOUSE	NM_021366	NP_067341	Krueppel-like factor 13
CLKBMAL1Peak101	chr6	145804151	145804661	INTERG	3'end	uc009ert.1	Bhlhe41	9454	-	145811256	145813860	145811371	145813787	5	145811256,145812650,145813095,145813516,145813725,	145812258,145812762,145813203,145813580,145813860,	Q99PV5	NM_024469	Q6L8F5	Q6L8F5_MOUSE	NM_024469	NP_077789	class E basic helix-loop-helix protein 41
CLKBMAL1Peak102	chr5	148357304	148357897	GENE		uc009aog.1	Pan3	-16293	+	148341308	148360071	148341658	148357963	8	148341308,148342792,148347976,148350818,148351317,148354645,148357181,148357940,	148341696,148342883,148348116,148350948,148351382,148354784,148357311,148360071,		AK012409	Q640Q5-4	Q640Q5-4	NM_028291	NP_082567	PAB-dependent poly(A)-specific ribonuclease
CLKBMAL1Peak103	chr4	11118200	11118558	GENE		uc008rzc.1	AK080292	42	-	11103110	11118421	11103110	11103110	5	11103110,11107024,11107718,11109607,11118291,	11105821,11107156,11107982,11110389,11118421,		AK080292	0	0	0	0	Mus musculus 3 days neonate thymus cDNA, RIKEN full-length enriched library, clone:A630034I12 product:unclassifiable, full insert sequence.
CLKBMAL1Peak104	chr19	3832927	3833577	INTERG	Down	uc008fxd.1	Chka	18520	+	3851772	3867549	3852075	3864798	2	3851772,3864647,	3852413,3867549,	O54804-4	NM_001025566	Q5J2U5	Q5J2U5_MOUSE	NM_001025566	NP_001020737	choline kinase alpha isoform 2
CLKBMAL1Peak105	chr2	3249699	3250003	GENE		uc008ids.1	Rpp38	12	-	3246220	3249863	3246292	3247135	2	3246220,3249798,	3247145,3249863,		NM_001013376	A2AJG0	A2AJG0_MOUSE	NM_001013376	NP_001013394	ribonuclease P protein subunit p38
CLKBMAL1Peak106	chr7	20426992	20427359	INTERG	Upstream	uc009fnk.1	Bcl3	-19112	-	20393810	20408064	20394220	20408002	9	20393810,20394490,20394844,20396405,20396668,20396843,20397753,20405395,20407785,	20394405,20394608,20395012,20396483,20396757,20397048,20397862,20405549,20408064,	Q9Z2F6	NM_033601	Q9Z2F6	BCL3_MOUSE	NM_033601	NP_291079	B-cell lymphoma 3 protein homolog
CLKBMAL1Peak107	chr9	25268441	25268946	INTERG	Down	uc009opn.1	Eepd1	20488	+	25289181	25411695	25290026	25411193	8	25289181,25289865,25355136,25389476,25394246,25397019,25402145,25410993,	25289481,25290904,25355188,25389587,25394381,25397158,25402340,25411695,	Q3TGW2	NM_026189	Q3TGW2	EEPD1_MOUSE	NM_026189	NP_080465	endonuclease/exonuclease/phosphatase family
CLKBMAL1Peak108	chr18	68221619	68222166	GENE		uc008fng.1	D18Ertd653e	-128983	+	68092910	68415203	68224300	68414193	6	68092910,68223870,68266204,68395308,68410224,68413662,	68093042,68224340,68266345,68395463,68410278,68415203,		NM_172631	Q4VAH9	Q4VAH9_MOUSE	NM_172631	NP_766219	hypothetical protein LOC52662
CLKBMAL1Peak109	chr8	112514229	112516170	INTERG	Down	uc009njs.1	Tat	-844	+	112514356	112523701	112515384	112522789	12	112514356,112515372,112515742,112516482,112517721,112518460,112519068,112519966,112520693,112521421,112522196,112522648,	112514420,112515619,112515847,112516550,112517880,112518599,112519121,112520119,112520822,112521505,112522295,112523701,	Q8QZR1	NM_146214	Q8QZR1	ATTY_MOUSE	NM_146214	NP_666326	tyrosine aminotransferase
CLKBMAL1Peak110	chr2	128769649	128769913	INTERG	Both	uc008mgz.1	Zc3h8	-25	-	128752003	128769756	128754631	128769660	9	128752003,128754622,128755582,128756528,128757013,128758934,128761047,128765578,128769583,	128752547,128754664,128755690,128756639,128757136,128759068,128761282,128765672,128769756,	NP_065619	NM_020594	A2AP86	A2AP86_MOUSE	NM_020594	NP_065619	zinc finger CCCH domain-containing protein 8
CLKBMAL1Peak111	chr6	72091204	72091622	GENE		uc009chz.1	St3gal5	-43807	+	72047606	72104564	72078259	72103664	7	72047606,72078257,72082045,72092133,72097062,72099012,72103424,	72047988,72078381,72082157,72092477,72097249,72099171,72104564,		NM_011375	O88829-2	O88829-2	NM_011375	NP_035505	lactosylceramide alpha-2,3-sialyltransferase
CLKBMAL1Peak112	chr1	135258668	135259334	INTERG	Down	uc007cqg.1	Etnk2	1362	+	135260363	135271627	135260424	135269892	4	135260363,135262152,135265326,135269711,	135260595,135262412,135265449,135271627,	Q8C0D2	AK031665	A7MCT6-2	A7MCT6-2	0	0	RecName: Full=Ethanolamine kinase 2; Short=EKI 2; EC=2.7.1.82; AltName: Full=Ethanolamine kinase-like protein;
CLKBMAL1Peak113	chr1	155526293	155526730	GENE		uc007dad.1	Rgs8	-26346	+	155500166	155544795	155515057	155540037	7	155500166,155512965,155514954,155517912,155518883,155538027,155539854,	155500485,155513046,155515083,155518014,155518948,155538194,155544795,		NM_026380	Q8BXT1	RGS8_MOUSE	NM_026380	NP_080656	regulator of G-protein signaling 8
CLKBMAL1Peak114	chrX	137054702	137055148	INTERG	3'end	uc009ukz.1	Tsc22d3	22209	-	137074067	137077134	137075406	137076646	3	137074067,137076643,137077049,	137075646,137076695,137077134,	Q9Z2S7-2	AF201287	Q9Z2S7-2	Q9Z2S7-2	NM_010286	NP_034416	TSC22 domain family protein 3 isoform 2
CLKBMAL1Peak115	chr7	106331298	106331820	INTERG	Upstream	uc009ile.1	Dgat2	-336	-	106302172	106331223	106303055	106331022	8	106302172,106305486,106306662,106307342,106313144,106313591,106318207,106330901,	106303210,106305689,106306837,106307547,106313215,106313699,106318336,106331223,	Q9DCV3	NM_026384	Q9DCV3	DGAT2_MOUSE	NM_026384	NP_080660	diacylglycerol O-acyltransferase 2
CLKBMAL1Peak116	chr2	4917270	4917831	GENE		uc008ifi.1	Mcm10	16231	-	4911793	4933781	4912438	4931741	20	4911793,4913140,4913923,4914788,4915615,4916766,4918149,4919579,4919775,4920725,4921905,4922309,4925053,4925991,4927389,4928112,4928373,4929525,4931734,4933750,	4912522,4913183,4914069,4914902,4915728,4916911,4918378,4919688,4919886,4920826,4922102,4922426,4925221,4926157,4927624,4928247,4928478,4929858,4931821,4933781,		NM_027290	Q0VBD2	MCM10_MOUSE	NM_027290	NP_081566	protein MCM10 homolog
CLKBMAL1Peak117	chr16	20672535	20672906	INTERG	Down	uc007yqs.1	Eif4g1	101	+	20672821	20682878	20673974	20682878	17	20672821,20673940,20674300,20674858,20675416,20675802,20677758,20678654,20678956,20679285,20680785,20680962,20681255,20681492,20681806,20682114,20682731,	20672949,20674034,20674387,20674879,20675593,20675902,20677871,20678747,20679023,20680098,20680874,20681149,20681389,20681651,20681995,20682312,20682878,	Q3UTK0	AK139371	Q6NZJ6	IF4G1_MOUSE	NM_145941	NP_666053	eukaryotic translation initiation factor 4 gamma
CLKBMAL1Peak118	chr7	52829415	52829773	GENE		uc009gwd.1	Bcat2	-3862	+	52825732	52845078	52825745	52844714	11	52825732,52830800,52831168,52840286,52840480,52840783,52843018,52843304,52843608,52843823,52844675,	52825769,52830875,52831372,52840397,52840600,52840947,52843161,52843390,52843749,52843898,52845078,		NM_009737	Q3ULU3	Q3ULU3_MOUSE	NM_009737	NP_033867	branched-chain-amino-acid aminotransferase,
CLKBMAL1Peak119	chr2	164248987	164249520	INTERG	3'end	uc008nuq.1	Sdc4	19435	-	164249746	164268688	164251585	164268664	5	164249746,164254392,164255179,164256686,164268589,	164251737,164254588,164255226,164256813,164268688,	O35988	NM_011521	Q3U5S6	Q3U5S6_MOUSE	NM_011521	NP_035651	syndecan-4 precursor
CLKBMAL1Peak120	chr7	31892993	31893363	GENE		uc009gid.1	Hpn	7116	-	31887779	31900294	31887781	31899709	9	31887779,31888172,31888319,31888518,31893983,31894109,31895732,31899696,31900154,	31887945,31888213,31888442,31888648,31894025,31894211,31895792,31899763,31900294,		NM_001110252	B2RSC4	B2RSC4_MOUSE	NM_001110252	NP_001103722	serine protease hepsin isoform 1
CLKBMAL1Peak121	chr6	86476531	86477018	GENE		uc009csd.1	BC029726	-511	+	86476264	86514443	86476264	86476264	4	86476264,86482186,86513425,86514269,	86477968,86482301,86513531,86514443,		BC029726	0	0	0	0	Mus musculus adult female placenta cDNA, RIKEN full-length enriched library, clone:1600020E01 product:unclassifiable, full insert sequence.
CLKBMAL1Peak122	chr17	74605884	74606238	GENE		uc008dnv.1	#N/A	88262	-	74600045	74694323	74600533	74694092	10	74600045,74601600,74616366,74624771,74641244,74644314,74654567,74657763,74694031,74694210,	74600665,74601705,74616443,74624914,74641356,74644427,74654636,74657845,74694152,74694323,		#N/A	#N/A	#N/A	#N/A	#N/A	#N/A
CLKBMAL1Peak123	chr10	62114029	62114376	INTERG	Upstream	uc007fhq.1	Ddx50	-16949	-	62085918	62097254	62088829	62096751	3	62085918,62090268,62096724,	62089030,62090430,62097254,	0	AK162347	0	0	0	0	Mus musculus nucleolar protein GU2 mRNA, complete cds.
CLKBMAL1Peak124	chr6	108416170	108416653	INTERG	3'end	uc009ddj.1	Itpr1	-49609	+	108366803	108390681	108367961	108390681	5	108366803,108367882,108382639,108388293,108390490,	108366952,108367994,108382690,108388426,108390681,	0	S75867	0	0	0	0	Synthetic construct Mus musculus clone IMAGE:100069456, MGC:199358 inositol 1,4,5-triphosphate receptor 1 (Itpr1) mRNA, encodes complete protein.
CLKBMAL1Peak125	chr8	122570100	122570622	GENE		uc009nqq.1	Crispld2	-43736	+	122526625	122575308	122534411	122574237	15	122526625,122534333,122537909,122539173,122539565,122542752,122547467,122549961,122552696,122553165,122554284,122554967,122557459,122563925,122574182,	122526751,122534651,122538028,122539306,122539681,122542853,122547602,122550022,122552763,122553296,122554328,122555040,122557535,122564059,122575308,		AK019034	Q8BZQ2-2	Q8BZQ2-2	NM_030209	NP_084485	cysteine-rich secretory protein LCCL
CLKBMAL1Peak126	chr17	10512445	10512748	GENE		uc008akf.1	#N/A	123	-	10403044	10512719	10408295	10511738	9	10403044,10409024,10410580,10431757,10466811,10475703,10511596,10512186,10512242,	10408339,10409324,10410668,10431901,10466928,10475846,10511758,10512242,10512719,		#N/A	#N/A	#N/A	#N/A	#N/A	#N/A
CLKBMAL1Peak127	chr2	172984753	172986085	INTERG	3'end	uc008odn.1	Pck1	-6846	+	172978573	172984754	173032717	173044276	8	173032113,173033242,173034528,173036036,173037599,173041177,173042272,173044242,	173032727,173033420,173034750,173036234,173037767,173041366,173042509,173044391,	Q9QY24	NM_021394	A2APF7	A2APF7_MOUSE	NM_021394	NP_067369	Z-DNA-binding protein 1 isoform 1
CLKBMAL1Peak128	chr10	95236035	95236652	GENE		uc007gws.1	AK169506	-27632	+	95208712	95259870	95208712	95208712	6	95208712,95236153,95243142,95246361,95254317,95257439,	95208866,95236292,95243260,95246617,95254366,95259870,		AK169506	0	0	0	0	Mus musculus adult male gall bladder cDNA, RIKEN full-length enriched library, clone:G630086B13 product:unclassifiable, full insert sequence.
CLKBMAL1Peak129	chr18	5818909	5819298	INTERG	3'end	uc008dyz.1	Zeb1	-224904	+	5594200	5768023	5705150	5768023	6	5594200,5705040,5748691,5758962,5761325,5766218,	5594470,5705241,5748853,5759165,5761431,5768023,	NP_035676	AK140038	A4QPD1	A4QPD1_MOUSE	NM_011546	NP_035676	zinc finger E-box-binding homeobox 1
CLKBMAL1Peak130	chr6	113646830	113647187	INTERG	Down	uc009dhg.1	Tatdn2	484	+	113647492	113661062	113647706	113660175	8	113647492,113647700,113652094,113654027,113657259,113659453,113660034,113660727,	113647595,113648111,113652532,113654900,113657387,113659637,113660208,113661062,	NP_001028635	NM_001033463	B7ZNL9	B7ZNL9_MOUSE	NM_001033463	NP_001028635	TatD DNase domain containing 2
CLKBMAL1Peak131	chr9	58429690	58430001	INTERG	Both	uc009pxd.1	Nptn	201	+	58430046	58500686	58430242	58499125	8	58430046,58471493,58475640,58488475,58491335,58498303,58499064,58499665,	58430333,58471662,58475735,58488609,58491609,58498325,58499139,58500686,	P97300	NM_009145	P97300-1	P97300-1	NM_009145	NP_033171	neuroplastin precursor
CLKBMAL1Peak132	chr7	121466546	121467047	GENE		uc009jia.1	4933406I18Rik	91879	-	121458994	121558675	121458994	121458994	4	121458994,121462966,121464653,121558376,	121459296,121463155,121464765,121558675,		NR_029437	0	0	NR_029437	0	Mus musculus adult male testis cDNA, RIKEN full-length enriched library, clone:4933403D24 product:unclassifiable, full insert sequence.
CLKBMAL1Peak133	chr4	133523035	133523406	GENE		uc008vdr.1	Hmgn2	686	-	133520653	133523906	133521452	133523724	6	133520653,133521865,133522343,133522674,133522871,133523709,	133521488,133521961,133522394,133522710,133522916,133523906,		BC083085	Q5XK38	Q5XK38_MOUSE	NM_016957	NP_058653	non-histone chromosomal protein HMG-17
CLKBMAL1Peak134	chr6	121072674	121073026	GENE		uc009dob.1	Mical3	8167	-	120971200	121081017	120971200	120992277	16	120971200,120972243,120972401,120974656,120976983,120979664,120981014,120983715,120984047,120986490,120987461,120988027,120988504,120990399,120992013,121080787,	120971374,120972306,120972514,120974853,120977131,120979761,120981141,120983831,120984305,120986591,120987617,120988129,120988621,120990607,120992352,121081017,		AK048201	Q8CJ19-2	Q8CJ19-2	NM_153396	NP_700445	protein MICAL-3
CLKBMAL1Peak135	chr5	111935312	111935715	INTERG	Down	uc008ysg.1	#N/A	75189	+	112010702	112016406	112010702	112010702	4	112010702,112011198,112011440,112014853,	112010890,112011316,112011530,112016406,	0	#N/A	#N/A	#N/A	#N/A	#N/A	#N/A
CLKBMAL1Peak136	chr2	92274096	92274700	INTERG	Upstream	uc008kya.1	mPHLL2	-213	-	92265310	92274185	92267040	92274180	2	92265310,92273968,	92267167,92274185,	0	AK037778	0	0	0	0	Mus musculus mRNA for photolyase/blue-light receptor homolog2, partial cds.
CLKBMAL1Peak137	chr2	68160997	68161378	GENE		uc008jxp.1	Stk39	148851	-	68100847	68310038	68101211	68309934	16	68100847,68105095,68145097,68147048,68152420,68152537,68196870,68197042,68204130,68206453,68207052,68228970,68230167,68236480,68248085,68309690,	68101360,68105148,68145165,68147111,68152450,68152660,68196936,68197091,68204264,68206555,68207162,68229026,68230309,68236589,68248198,68310038,		AK017292	A2AQL0	A2AQL0_MOUSE	NM_016866	NP_058562	STE20/SPS1-related proline-alanine-rich protein
CLKBMAL1Peak138	chr6	142399861	142400354	GENE		uc009epi.1	Gys2	21360	-	142371132	142421467	142371928	142421321	17	142371132,142371913,142375873,142377028,142378809,142394505,142396908,142397949,142398988,142400053,142402941,142403651,142404808,142407901,142409653,142411744,142421200,	142371351,142372153,142375954,142377192,142378905,142394632,142397022,142398028,142399048,142400160,142403062,142403769,142404953,142408084,142409845,142411926,142421467,		NM_145572	Q3UTY0	Q3UTY0_MOUSE	NM_145572	NP_663547	glycogen [starch] synthase, liver
CLKBMAL1Peak139	chr9	103268191	103268654	INTERG	Both	uc009rgs.1	AK048941	-1826	-	103263933	103266597	103263933	103263933	1	103263933,	103266597,	0	AK048941	0	0	0	0	Mus musculus 0 day neonate cerebellum cDNA, RIKEN full-length enriched library, clone:C230084J24 product:unclassifiable, full insert sequence.
CLKBMAL1Peak140	chr12	17551897	17552282	GENE		uc007ncv.1	Odc1	-412	+	17551678	17558308	17554104	17557557	12	17551678,17553901,17554088,17554438,17554755,17555114,17555350,17555592,17556229,17556473,17556668,17557412,	17551974,17553999,17554206,17554612,17554928,17555249,17555432,17555676,17556392,17556586,17556883,17558308,		NM_013614	Q6PB87	Q6PB87_MOUSE	NM_013614	NP_038642	ornithine decarboxylase
CLKBMAL1Peak141	chr2	119302650	119303037	GENE		uc008ltt.1	Ino80	522	-	119198778	119303365	119200099	119283959	36	119198778,119203082,119205298,119205701,119207645,119208599,119209085,119218588,119228065,119232551,119238137,119244056,119249340,119250994,119251440,119252324,119252635,119254212,119256723,119257663,119258926,119259884,119265110,119267348,119268118,119270182,119271196,119272591,119273940,119275738,119277065,119279791,119282120,119282307,119283816,119303114,	119200317,119203298,119205458,119205857,119207734,119208702,119209244,119218661,119228160,119232679,119238363,119244197,119249512,119251088,119251508,119252458,119252803,119254298,119256841,119257748,119259069,119259944,119265206,119267429,119268328,119270250,119271392,119272795,119273994,119275953,119277186,119279953,119282188,119282477,119284002,119303365,		NM_026574	A2AQP9	A2AQP9_MOUSE	NM_026574	NP_080850	putative DNA helicase INO80 complex homolog 1
CLKBMAL1Peak142	chr4	150058972	150059590	INTERG	Both	uc008vxu.1	Slc45a1	-32998	-	150004155	150026283	150004987	150018453	8	150004155,150007421,150008995,150012082,150016554,150017397,150018056,150026135,	150005232,150007598,150009149,150012819,150016779,150017490,150018477,150026283,	Q8BIV7	AK134677	B0QZL3	B0QZL3_MOUSE	NM_173774	NP_776135	proton-associated sugar transporter A
CLKBMAL1Peak143	chr17	46188199	46188745	INTERG	Both	uc008crr.1	Vegfa	-19773	-	46162144	46168699	46162220	46168305	3	46162144,46165299,46168239,	46162492,46165348,46168699,	Q00731-5	AY263146	Q00731-5	Q00731-5	NM_001025257	NP_001020428	vascular endothelial growth factor A isoform 3
CLKBMAL1Peak144	chr3	67386408	67386906	INTERG	Both	uc008plp.1	Mfsd1	32	+	67386689	67408153	67386739	67406620	16	67386689,67388565,67389519,67391222,67391839,67393752,67396491,67398220,67398689,67400090,67400515,67401949,67403861,67404514,67405243,67406616,	67386899,67388618,67389632,67391265,67391907,67393861,67396594,67398319,67398801,67400147,67400672,67402047,67403974,67404562,67405301,67408153,	Q9DC37	NM_025813	Q9DC37	MFSD1_MOUSE	NM_025813	NP_080089	major facilitator superfamily domain-containing
CLKBMAL1Peak145	chr11	84693536	84693956	GENE		uc007kqz.1	Pigw	41	-	84689814	84693787	84690491	84692003	2	84689814,84693729,	84692014,84693787,		NM_001077636	B7ZN11	B7ZN11_MOUSE	NM_001077636	NP_001071104	phosphatidylinositol-glycan biosynthesis class W
CLKBMAL1Peak146	chr4	149957553	149957996	GENE		uc008vxr.1	Rere	-301751	+	149656024	149996075	149780448	149993598	23	149656024,149780304,149805631,149813451,149842803,149844403,149851472,149874111,149882938,149884047,149908955,149944324,149984962,149986095,149986655,149987833,149988248,149988585,149990049,149990867,149992514,149993133,149993564,	149656184,149780773,149805702,149813577,149842909,149844500,149851577,149874160,149883063,149884147,149909054,149944405,149985125,149986188,149986855,149987995,149988362,149989940,149990272,149991588,149992661,149993314,149996075,		NM_001085492	A2A7T4	A2A7T4_MOUSE	NM_001085492	NP_001078961	arginine-glutamic acid dipeptide repeats
CLKBMAL1Peak147	chr8	118507269	118507735	INTERG	Both	uc009nof.1	Maf	-276708	-	118227152	118230794	118229650	118230763	1	118227152,	118230794,	NP_001020748	NM_001025577	P54843-2	P54843-2	NM_001025577	NP_001020748	transcription factor Maf
CLKBMAL1Peak148	chr1	157887837	157888207	INTERG	Both	uc007dbz.1	#N/A	24	+	157888046	157898753	157888046	157888046	3	157888046,157888204,157898423,	157888132,157888264,157898753,	0	#N/A	#N/A	#N/A	#N/A	#N/A	#N/A
CLKBMAL1Peak149	chr16	45970175	45970777	INTERG	Upstream	uc007zje.1	Plcxd2	-6208	-	45959373	45964268	45959373	45959373	1	45959373,	45964268,	0	NM_001134480	B2RXA1	B2RXA1_MOUSE	NM_001134480	NP_001127952	phosphatidylinositol-specific phospholipase C, X
CLKBMAL1Peak150	chr9	48792822	48793339	INTERG	Both	uc009pir.1	Usp28	409	+	48793489	48850622	48793585	48849654	24	48793489,48808455,48809612,48811095,48811927,48816533,48817200,48818347,48819367,48823206,48824786,48826476,48832010,48833872,48834923,48836177,48838831,48840318,48843697,48843986,48845281,48845872,48847086,48849478,	48793642,48808533,48809745,48811201,48812087,48816620,48817338,48818421,48819447,48823355,48824914,48826572,48832190,48834093,48834994,48836406,48839026,48840458,48843876,48844065,48845361,48845996,48847282,48850622,	Q5I043	NM_175482	Q5I043	UBP28_MOUSE	NM_175482	NP_780691	ubiquitin carboxyl-terminal hydrolase 28
CLKBMAL1Peak151	chr1	36527117	36527528	INTERG	Both	uc007aqg.1	Cnnm4	1507	+	36528829	36563796	36528918	36563451	7	36528829,36554834,36555239,36556255,36556729,36562445,36563253,	36529930,36554978,36555374,36556425,36556826,36562624,36563796,	Q9JIM7	NM_033570	Q69ZF7	CNNM4_MOUSE	NM_033570	NP_291048	metal transporter CNNM4
CLKBMAL1Peak152	chr2	152186148	152186648	GENE		uc008nfg.1	Gm14164	-14994	+	152171404	152201060	152171404	152171404	5	152171404,152187534,152194433,152196539,152199535,	152171462,152187680,152194536,152196706,152201060,		NR_033505	0	0	NR_033505	0	Mus musculus clone NIA:H4063H10 unknown mRNA.
CLKBMAL1Peak153	chr18	64648709	64649063	INTERG	Upstream	uc008fej.1	Fech	-166	-	64616918	64648720	64618254	64648621	10	64616918,64621174,64621760,64623739,64627381,64630335,64634710,64638304,64642987,64648554,	64618368,64621339,64621868,64623838,64627488,64630470,64634859,64638424,64643111,64648720,	Q91W09	BC006746	Q91W09	Q91W09_MOUSE	0	0	RecName: Full=Ferrochelatase; EC=4.99.1.1;
CLKBMAL1Peak154	chr16	45158764	45159374	INTERG	Both	uc007zii.1	Atg3	-128	+	45158941	45188651	45159212	45187854	12	45158941,45162518,45167092,45169978,45171758,45175361,45178342,45182768,45182933,45183794,45186278,45187772,	45159284,45162560,45167142,45170049,45171866,45175411,45178424,45182803,45183089,45183922,45186347,45188651,	Q9CPX6	NM_026402	Q9CPX6	ATG3_MOUSE	NM_026402	NP_080678	ubiquitin-like-conjugating enzyme ATG3
CLKBMAL1Peak155	chr5	90892910	90893499	GENE		uc008yaz.1	Alb	-3279	+	90889926	90905626	90889960	90904336	15	90889926,90890746,90891725,90893009,90893878,90894899,90896369,90897506,90898527,90899766,90901030,90901486,90903592,90904294,90905485,	90890039,90890804,90891858,90893221,90894011,90894997,90896499,90897721,90898660,90899864,90901169,90901710,90903725,90904362,90905626,	NP_033784	NM_009654	Q546G4	Q546G4_MOUSE	NM_009654	NP_033784	serum albumin precursor
CLKBMAL1Peak156	chr16	70353353	70353636	GENE		uc007zqu.1	Gbe1	-39164	+	70314331	70569961	70314397	70569290	16	70314331,70361102,70401978,70433789,70434758,70437172,70441354,70478550,70484065,70488272,70492178,70495472,70527361,70529124,70561268,70569233,	70314540,70361272,70402094,70433915,70434894,70437263,70441564,70478666,70484193,70488371,70492289,70495644,70527546,70529255,70561386,70569961,		NM_028803	Q9D6Y9	GLGB_MOUSE	NM_028803	NP_083079	1,4-alpha-glucan-branching enzyme
CLKBMAL1Peak157	chr7	38869725	38870468	INTERG	Upstream	uc009gkr.1	Ccne1	22413	-	38883002	38892509	38883533	38891819	12	38883002,38884010,38884265,38884486,38884807,38885573,38887804,38888064,38891297,38891614,38891805,38892340,	38883656,38884168,38884377,38884621,38884903,38885720,38887940,38888213,38891366,38891702,38891848,38892509,	Q05BA1	NM_007633	Q61457	CCNE1_MOUSE	NM_007633	NP_031659	G1/S-specific cyclin-E1
CLKBMAL1Peak158	chr4	139187959	139188531	GENE		uc008vmq.1	#N/A	-9321	+	139178924	139205602	139179053	139204185	16	139178924,139189629,139189811,139190578,139191303,139192873,139193100,139194289,139196527,139197991,139198428,139199304,139200026,139200893,139204072,139205343,	139179112,139189723,139189904,139190626,139191459,139193023,139193175,139194477,139196601,139198188,139198476,139199457,139200148,139201012,139205329,139205602,		#N/A	#N/A	#N/A	#N/A	#N/A	#N/A
CLKBMAL1Peak159	chr12	113334299	113334817	INTERG	Down	uc007pek.1	Aspg	10335	+	113344893	113365784	113345102	113364956	15	113344893,113350402,113351191,113352590,113353777,113354611,113358164,113359075,113359363,113359960,113361154,113361500,113363020,113364522,113364872,	113345184,113350511,113351303,113352716,113353861,113354738,113358277,113359258,113359477,113360074,113361250,113361664,113363107,113364622,113365784,	A0JNU3	NM_001081169	A0JNU3	LPP60_MOUSE	NM_001081169	NP_001074638	60 kDa lysophospholipase
CLKBMAL1Peak160	chr4	154865343	154865532	INTERG	Down	uc008wdp.1	Gnb1	35	+	154865472	154931836	154901561	154931386	12	154865472,154889739,154901521,154907805,154909466,154914664,154917139,154925763,154927426,154929123,154931279,154931579,	154865689,154889788,154901618,154907844,154909573,154914728,154917302,154925830,154927628,154929340,154931395,154931836,	P62874	NM_001160016	D3Z1T4	D3Z1T4_MOUSE	NM_001160016	NP_001153488	guanine nucleotide-binding protein
CLKBMAL1Peak161	chr4	149166242	149166707	INTERG	Upstream	uc008vxe.1	Slc25a33	-18099	-	149118144	149148376	149118846	149148164	7	149118144,149123157,149126512,149127907,149130183,149136475,149148108,	149119046,149123438,149126579,149128008,149130261,149136655,149148376,	Q3TZX3	NM_027460	B2KFP6	B2KFP6_MOUSE	NM_027460	NP_081736	solute carrier family 25 member 33
CLKBMAL1Peak162	chr3	138105423	138105969	INTERG	Down	uc008rnk.1	Adh5	431	+	138106127	138118463	138106145	138118073	9	138106127,138108253,138110046,138110815,138113862,138114207,138116705,138117631,138118048,	138106157,138108355,138110188,138110903,138114082,138114468,138116841,138117770,138118463,	P28474	NM_007410	Q6P5I3	Q6P5I3_MOUSE	NM_007410	NP_031436	alcohol dehydrogenase class-3
CLKBMAL1Peak163	chr18	15120931	15121261	INTERG	Upstream	uc008edm.1	AK016027	-63216	-	15054170	15057880	15054170	15054170	2	15054170,15057813,	15054692,15057880,	0	AK016027	0	0	0	0	Mus musculus adult male testis cDNA, RIKEN full-length enriched library, clone:4930543D07 product:unclassifiable, full insert sequence.
CLKBMAL1Peak164	chr3	131015336	131015826	INTERG	Upstream	uc008rjp.1	Cyp2u1	-9436	-	130997327	131006145	130997968	131006045	5	130997327,130998305,131000703,131001079,131005597,	130997973,130998467,131000974,131001339,131006145,	Q8BIM3	AK041477	Q9CX98-3	Q9CX98-3	NM_027816	NP_082092	cytochrome P450 2U1
CLKBMAL1Peak165	chr16	20673895	20674370	GENE		uc007yqw.1	Eif4g1	-1312	+	20672821	20692956	20673974	20692504	32	20672821,20673940,20674300,20675416,20675802,20677758,20678654,20678956,20679285,20680785,20680962,20681255,20681492,20681809,20682114,20682731,20683490,20683884,20684094,20684480,20685583,20685931,20686223,20686585,20686832,20687222,20687453,20688611,20688803,20689043,20689264,20692319,	20672949,20674034,20674387,20675593,20675902,20677871,20678747,20679023,20680098,20680874,20681149,20681389,20681651,20681995,20682312,20682878,20683727,20683989,20684254,20684581,20685686,20686028,20686450,20686704,20687005,20687348,20687535,20688710,20688938,20689125,20689405,20692956,		NM_001005331	Q6NZJ6	IF4G1_MOUSE	NM_001005331	NP_001005331	eukaryotic translation initiation factor 4 gamma
CLKBMAL1Peak166	chr5	136410224	136410718	INTERG	Upstream	uc008zzh.1	14-3-3 gamma	-77	-	136406549	136410394	136406549	136406549	2	136406549,136410192,	136408512,136410394,	0	AK076615	0	0	0	0	Mus musculus mRNA for 14-3-3 protein gamma subtype, complete cds.
CLKBMAL1Peak167	chr11	31724550	31725037	INTERG	Both	uc007iio.1	AK158233	-247	-	31717983	31724547	31717983	31717983	4	31717983,31718511,31723331,31724292,	31718392,31718602,31723496,31724547,	0	AK158233	0	0	0	0	Mus musculus 0 day neonate kidney cDNA, RIKEN full-length enriched library, clone:D630024D03 product:unclassifiable, full insert sequence.
CLKBMAL1Peak168	chr5	136577929	136578763	GENE		uc008zzv.1	Rasa4	-18561	+	136559785	136587730	136577541	136587422	20	136559785,136565222,136567063,136567617,136569014,136571396,136572530,136574557,136576771,136577113,136577814,136578104,136578397,136579149,136579706,136580385,136581473,136582940,136587121,136587300,	136560047,136565279,136567177,136567679,136569137,136571478,136572662,136574649,136576889,136577559,136577927,136578297,136578535,136579294,136579876,136580523,136581609,136583061,136587186,136587730,		BC027230	Q6PFQ7	RASL2_MOUSE	0	0	RecName: Full=Ras GTPase-activating protein 4; AltName: Full=Calcium-promoted Ras inactivator; AltName: Full=Ras p21 protein activator 4; AltName: Full=RasGAP-activating-like protein 2;
CLKBMAL1Peak169	chr15	83197777	83198165	INTERG	Upstream	uc007xaz.1	1700001L05Rik	-259	-	83187989	83197712	83187989	83187989	4	83187989,83194249,83195458,83197419,	83189380,83194358,83195940,83197712,	0	NR_027980	0	0	NR_027980	0	Mus musculus adult male testis cDNA, RIKEN full-length enriched library, clone:4921523C20 product:hypothetical protein, full insert sequence.
CLKBMAL1Peak170	chr5	149790014	149790473	INTERG	Upstream	uc009aoz.1	AK036974	16548	-	149801631	149806791	149801631	149801631	2	149801631,149806693,	149805100,149806791,	0	AK036974	0	0	0	0	Mus musculus 13 days embryo forelimb cDNA, RIKEN full-length enriched library, clone:5930430L01 product:unclassifiable, full insert sequence.
CLKBMAL1Peak171	chr17	24300438	24300911	GENE		uc008auo.1	Amdhd2	26	-	24299186	24300700	24300022	24300631	2	24299186,24300548,	24300299,24300700,		AK078259	0	0	0	0	Mus musculus 8 days embryo whole body cDNA, RIKEN full-length enriched library, clone:5730457F11 product:weakly similar to PUTATIVE N-ACETYLGLUCOSAMINE-6-PHOSPHATE DEACETYLASE (EC 3.5.1.25) (GLCNAC 6-P DEACETYLASE) [Caenorhabditis elegans], full insert sequence.
CLKBMAL1Peak172	chr7	36621717	36622200	INTERG	Both	uc009gki.1	Znf507	-41322	-	36558745	36580637	36561431	36580635	4	36558745,36572736,36576666,36578541,	36561591,36572851,36576781,36580637,	0	AK162510	Q6ZPY5	ZN507_MOUSE	0	0	RecName: Full=Zinc finger protein 507;
CLKBMAL1Peak173	chr12	73861562	73862058	INTERG	Both	uc007nvt.1	Ppm1a	780	+	73862590	73888382	73884689	73887805	3	73862590,73884669,73887658,	73862618,73885523,73888382,	Q9EQE3	AK076054	Q9EQE3	Q9EQE3_MOUSE	NM_008910	NP_032936	protein phosphatase 1A
CLKBMAL1Peak174	chr6	125081691	125082165	INTERG	Down	uc009dtn.1	Nop2	28	+	125081956	125094771	125082230	125094659	16	125081956,125082225,125083536,125083731,125084564,125086930,125087072,125087328,125087652,125089657,125089823,125090552,125090807,125091053,125091291,125094018,	125082021,125082336,125083582,125083820,125084749,125086986,125087233,125087528,125087742,125089745,125089964,125090692,125090897,125091176,125091520,125094771,	NP_620086	NM_138747	Q922K7	NOP2_MOUSE	NM_138747	NP_620086	putative ribosomal RNA methyltransferase NOP2
CLKBMAL1Peak175	chr8	114250328	114250929	GENE		uc009nmw.1	Bcar1	5382	-	114243291	114256010	114244580	114255950	2	114243291,114255938,	114245231,114256010,		AK138372	0	0	0	0	Mus musculus adult male hypothalamus cDNA, RIKEN full-length enriched library, clone:A230062C04 product:v-crk-associated tyrosine kinase substrate, full insert sequence.
CLKBMAL1Peak176	chr9	106145279	106146007	GENE		uc009rjj.1	Alas1	4544	-	106136259	106150187	106136367	106149288	11	106136259,106137718,106138770,106140405,106140973,106141862,106143446,106143966,106145492,106149089,106150115,	106136528,106137881,106139039,106140567,106141153,106142047,106143669,106144116,106145726,106149309,106150187,		BC022110	Q3V0B2	Q3V0B2_MOUSE	NM_020559	NP_065584	5-aminolevulinate synthase, nonspecific,
CLKBMAL1Peak177	chr11	109594310	109594760	INTERG	Upstream	uc007mcw.1	Fam20a	-10965	-	109534203	109583570	109534613	109583029	11	109534203,109535936,109536419,109537156,109538467,109539084,109539669,109544150,109545951,109546656,109582625,	109534878,109535996,109536501,109537266,109538648,109539200,109539762,109544229,109546002,109546841,109583570,	Q8CID3	NM_153782	A2AGP7	A2AGP7_MOUSE	NM_153782	NP_722477	family with sequence similarity 20, member A
CLKBMAL1Peak178	chr8	26895635	26896131	INTERG	Both	uc009lgz.1	Lsm1	179	+	26896062	26908209	26896143	26904396	3	26896062,26902628,26904148,	26896189,26902697,26908209,	0	AK048497	Q544C9	Q544C9_MOUSE	NM_026032	NP_080308	U6 snRNA-associated Sm-like protein LSm1
CLKBMAL1Peak179	chr3	138117796	138118036	GENE		uc008rnk.1	Adh5	-11789	+	138106127	138118463	138106145	138118073	9	138106127,138108253,138110046,138110815,138113862,138114207,138116705,138117631,138118048,	138106157,138108355,138110188,138110903,138114082,138114468,138116841,138117770,138118463,		NM_007410	Q6P5I3	Q6P5I3_MOUSE	NM_007410	NP_031436	alcohol dehydrogenase class-3
CLKBMAL1Peak180	chr10	41997792	41998256	INTERG	Upstream	uc007eyp.1	Foxo3	-1476	-	41967251	41996548	41967475	41995239	3	41967251,41994621,41996331,	41967592,41995351,41996548,	0	AK143198	D3Z6Y6	D3Z6Y6_MOUSE	NM_019740	NP_062714	forkhead box protein O3
CLKBMAL1Peak181	chr11	102269650	102270158	INTERG	Both	uc007lru.1	Slc25a39	-767	-	102267868	102269137	102267868	102267868	2	102267868,102269091,	102267968,102269137,	0	AK182785	0	0	0	0	Mus musculus adult male kidney cDNA, RIKEN full-length enriched library, clone:0610009E11 product:MITOCHONDRIAL CARRIER PROTEIN CGI-69 LONG FORM homolog [Homo sapiens], full insert sequence.
CLKBMAL1Peak182	chr7	51501984	51502382	INTERG	Both	uc009gos.1	2410002F23Rik	-88	+	51502095	51507686	51506042	51506897	7	51502095,51502607,51503621,51504911,51505390,51505678,51505982,	51502178,51502786,51503665,51504969,51505429,51505710,51507686,	Q3TE80	AK169796	Q3TE80	Q3TE80_MOUSE	NM_025880	NP_080156	hypothetical protein LOC668661
CLKBMAL1Peak183	chr5	97426215	97426563	INTERG	Down	uc008yfo.1	Bmp2k	318	+	97426707	97498668	97426946	97497613	14	97426707,97456849,97460155,97465914,97467439,97469691,97474053,97482115,97483870,97485884,97490424,97492463,97493847,97497417,	97427115,97456968,97460261,97466057,97467561,97469773,97474186,97482219,97483950,97486045,97490675,97492562,97494032,97498668,	Q91Z96-2	AK046752	Q91Z96-2	Q91Z96-2	NM_080708	NP_542439	BMP-2-inducible protein kinase
CLKBMAL1Peak184	chr3	121128734	121129180	INTERG	Down	uc008rdy.1	Cnn3	501	+	121129458	121161123	121129689	121160344	7	121129458,121152866,121153209,121154300,121154800,121157864,121159999,	121129746,121152988,121153276,121154438,121154917,121158011,121161123,	Q9DAW9	NM_028044	Q9DAW9	CNN3_MOUSE	NM_028044	NP_082320	calponin-3
CLKBMAL1Peak185	chr19	43856497	43856970	INTERG	Down	uc008how.1	Abcc2	64	+	43856797	43912708	43856893	43912047	32	43856797,43858672,43870941,43872550,43872896,43873579,43875026,43878132,43879425,43881499,43883139,43884960,43885605,43886920,43887679,43889177,43891286,43892503,43893844,43896108,43896496,43897464,43897827,43900324,43901073,43902370,43904301,43904900,43906534,43908354,43911073,43911917,	43856923,43858846,43871067,43872685,43873004,43873635,43875258,43878296,43879603,43881754,43883205,43885098,43885752,43887005,43887746,43889304,43891463,43892671,43894025,43896235,43896632,43897684,43897982,43900480,43901273,43902497,43904403,43905044,43906693,43908521,43911268,43912708,	Q8VI46	NM_013806	Q8VI46	Q8VI46_MOUSE	NM_013806	NP_038834	canalicular multispecific organic anion
CLKBMAL1Peak186	chr19	37152512	37153025	GENE		uc008hic.1	Cpeb3	129230	-	37128551	37281998	37128735	37249464	9	37128551,37142662,37162027,37162909,37180280,37200821,37213620,37248456,37281784,	37128864,37142781,37162117,37163077,37180304,37200878,37213711,37249475,37281998,		AK161513	Q7TN99-5	Q7TN99-5	NM_198300	NP_938042	cytoplasmic polyadenylation element-binding
CLKBMAL1Peak187	chr10	40219562	40220005	INTERG	Down	uc007ewz.1	Slc22a16	70384	+	40290167	40323938	40290274	40323752	8	40290167,40293428,40301103,40304660,40307307,40311589,40315061,40323323,	40290327,40293908,40301221,40305192,40307435,40311699,40315161,40323938,	Q497L8	NM_027572	B2RRB7	B2RRB7_MOUSE	NM_027572	NP_081848	solute carrier family 22 member 16
CLKBMAL1Peak188	chr5	90903337	90903806	GENE		uc008yaz.1	Alb	-13646	+	90889926	90905626	90889960	90904336	15	90889926,90890746,90891725,90893009,90893878,90894899,90896369,90897506,90898527,90899766,90901030,90901486,90903592,90904294,90905485,	90890039,90890804,90891858,90893221,90894011,90894997,90896499,90897721,90898660,90899864,90901169,90901710,90903725,90904362,90905626,	NP_033784	NM_009654	Q546G4	Q546G4_MOUSE	NM_009654	NP_033784	serum albumin precursor
CLKBMAL1Peak189	chr1	135272235	135272889	GENE		uc007cqi.1	Etnk2	-10654	+	135261908	135276892	135262206	135275966	7	135261908,135265326,135269711,135271103,135273482,135275025,135275893,	135262412,135265449,135269854,135271187,135273628,135275099,135276892,		AK087818	A7MCT6	EKI2_MOUSE	NM_175443	NP_780652	ethanolamine kinase 2
CLKBMAL1Peak190	chr16	44061493	44061938	INTERG	Upstream	uc007zgt.1	Gramd1c	-45244	-	43980467	44016472	43982170	44013075	13	43980467,43983253,43983620,43987034,43988193,43989880,43990735,43992171,43997838,44005572,44009517,44013034,44016200,	43982251,43983359,43983731,43987092,43988370,43989984,43990878,43992290,43997976,44005735,44009650,44013150,44016472,	Q8CI52	NM_153528	Q8CI52	GRM1C_MOUSE	NM_153528	NP_705756	GRAM domain-containing protein 1C
CLKBMAL1Peak191	chr7	117264786	117265337	INTERG	Down	uc009jey.1	Wee1	511	+	117265572	117286813	117265863	117285626	11	117265572,117267969,117269320,117269509,117270214,117274342,117278268,117279151,117282662,117283075,117285469,	117266439,117268175,117269381,117269682,117270336,117274489,117278364,117279237,117282833,117283221,117286813,	P47810	NM_009516	P47810	WEE1_MOUSE	NM_009516	NP_033542	wee1-like protein kinase
CLKBMAL1Peak192	chr14	71166661	71167005	INTERG	Both	uc007uoy.1	Dok2	7354	+	71174187	71178301	71174244	71177880	5	71174187,71175272,71175790,71176622,71177265,	71174316,71175554,71175878,71176804,71178301,	O70469	NM_010071	Q3TX09	Q3TX09_MOUSE	NM_010071	NP_034201	docking protein 2
CLKBMAL1Peak193	chr8	14771806	14772078	INTERG	Both	uc009kzd.1	Dlgap2	5830	+	14777772	14847680	14778195	14846708	8	14777772,14778195,14822342,14829868,14831232,14839698,14843497,14846489,	14777814,14778415,14822695,14829954,14831648,14839790,14843650,14847680,	NP_766498	AK033077	0	0	NM_172910	NP_766498	disks large-associated protein 2 isoform 1
CLKBMAL1Peak194	chr6	141723030	141723353	INTERG	3'end	uc009eos.1	Slco1a4	81501	-	141753960	141804692	141755481	141793989	17	141753960,141757802,141758970,141761194,141763969,141766238,141767960,141773499,141774762,141779224,141783141,141788048,141789778,141793929,141800725,141803733,141804644,	141755701,141757920,141759035,141761367,141764135,141766434,141768125,141773721,141774861,141779371,141783248,141788181,141789920,141794039,141800839,141803810,141804692,	Q9EP96	NM_030687	Q9EP96	SO1A4_MOUSE	NM_030687	NP_109612	solute carrier organic anion transporter family
CLKBMAL1Peak195	chr14	59328652	59329072	INTERG	3'end	uc007udz.1	1700129C05Rik	432868	-	59752075	59761730	59752240	59761684	5	59752075,59758440,59758840,59760949,59761294,	59752255,59758512,59758939,59761030,59761730,	Q9CQ77	NM_026461	Q9CQ77	Q9CQ77_MOUSE	NM_026461	NP_080737	hypothetical protein LOC67932
CLKBMAL1Peak196	chr4	98735565	98735879	INTERG	Down	uc008tus.1	Angptl3	-35829	+	98699893	98712802	98699893	98699893	5	98699893,98701135,98701519,98710679,98710955,	98700058,98701249,98701615,98710856,98712802,	0	AK040679	0	0	0	0	Mus musculus angiopoietin-related protein 3 (Angptl3) mRNA, complete cds.
CLKBMAL1Peak197	chr7	129164467	129164941	GENE		uc009jod.1	mKIAA1080	8	-	129148260	129164712	129150681	129164602	5	129148260,129151844,129154196,129155662,129164502,	129150894,129151943,129154272,129155747,129164712,		AK148205	0	0	0	0	Mus musculus adult male lung cDNA, RIKEN full-length enriched library, clone:1200007E24 product:similar to ADP-RIBOSYLATION FACTOR BINDING PROTEIN GGA2 (GOLGI-LOCALIZED, GAMMA EAR-CONTAINING, ARF-BINDING PROTEIN 2) (GAMMA-ADAPTIN RELATED PROTEIN 2) (VEAR) (VHS DOMAIN AND EAR DOMAIN OF GAMMA-ADAPTIN) [Homo sapiens], full insert sequence.
CLKBMAL1Peak198	chr6	49992028	49992483	INTERG	Down	uc009bwu.1	Mpp6	68120	+	50060375	50148581	50095774	50148329	13	50060375,50093717,50095772,50108680,50112584,50113420,50128387,50130174,50130589,50133708,50144524,50146512,50148152,	50060463,50093783,50095891,50108833,50112734,50113648,50128519,50130274,50130658,50133870,50144727,50146641,50148581,	NP_064323	NM_019939	B9EHZ5	B9EHZ5_MOUSE	NM_019939	NP_064323	MAGUK p55 subfamily member 6 isoform b
CLKBMAL1Peak199	chr2	3336091	3336582	GENE		uc008idx.1	Meig1	3584	-	3326314	3339920	3326466	3329254	3	3326314,3329116,3339662,	3326595,3329283,3339920,		NM_008579	A2AJG3	A2AJG3_MOUSE	NM_008579	NP_032605	meiosis expressed gene 1
CLKBMAL1Peak200	chr8	75166812	75167187	INTERG	Down	uc009mgk.1	Nwd1	3617	+	75170616	75217612	75177386	75217060	12	75170616,75177384,75180959,75186045,75190508,75194802,75196085,75198305,75199002,75205822,75211965,75216818,	75170908,75177470,75181076,75186343,75191778,75195006,75196245,75198423,75199161,75206020,75212088,75217612,	0	AK087622	E0CYZ6	E0CYZ6_MOUSE	NM_176940	NP_795914	NACHT and WD repeat domain-containing protein 1
CLKBMAL1Peak201	chr17	26708318	26708791	GENE		uc008bef.1	Ergic1	-10099	+	26698456	26793878	26698557	26792119	10	26698456,26745537,26751300,26761534,26766499,26771361,26772930,26775687,26778526,26792011,	26698577,26745599,26751373,26761629,26766624,26771466,26772991,26775788,26778649,26793878,		NM_026170	Q4FK22	Q4FK22_MOUSE	NM_026170	NP_080446	endoplasmic reticulum-Golgi intermediate
CLKBMAL1Peak202	chr2	132424826	132425345	GENE		uc008mnd.1	AU019990	-1155	+	132423931	132478803	132423931	132423931	6	132423931,132428612,132440117,132443437,132473701,132478531,	132424141,132428752,132440228,132443490,132473801,132478803,		NR_033468	0	0	NR_033468	0	Mus musculus in vitro fertilized eggs cDNA, RIKEN full-length enriched library, clone:7420435F01 product:unclassifiable, full insert sequence.
CLKBMAL1Peak203	chr3	101609326	101609924	INTERG	Upstream	uc008qrk.1	BC037703	30259	-	101616998	101639884	101618941	101639165	7	101616998,101622545,101623288,101627162,101630653,101638916,101639843,	101619175,101622740,101623467,101627454,101630794,101639187,101639884,	NP_758499	NM_172295	Q8CI17	CA161_MOUSE	NM_172295	NP_758499	hypothetical protein LOC242125
CLKBMAL1Peak204	chr5	90891450	90892397	GENE		uc008yaz.1	Alb	-1998	+	90889926	90905626	90889960	90904336	15	90889926,90890746,90891725,90893009,90893878,90894899,90896369,90897506,90898527,90899766,90901030,90901486,90903592,90904294,90905485,	90890039,90890804,90891858,90893221,90894011,90894997,90896499,90897721,90898660,90899864,90901169,90901710,90903725,90904362,90905626,	NP_033784	NM_009654	Q546G4	Q546G4_MOUSE	NM_009654	NP_033784	serum albumin precursor
CLKBMAL1Peak205	chr6	135117941	135118573	INTERG	Both	uc009elh.1	Hebp1	-24	-	135087536	135118233	135087906	135118115	4	135087536,135102838,135105168,135118037,	135088081,135103019,135105307,135118233,	NP_038574	NM_013546	Q9R257	HEBP1_MOUSE	NM_013546	NP_038574	heme-binding protein 1
CLKBMAL1Peak206	chr13	51166769	51167017	INTERG	Upstream	uc007qlx.1	9430083A17Rik	29192	-	51193740	51196085	51193740	51193740	1	51193740,	51196085,	0	NR_029463	0	0	NR_029463	0	Mus musculus 12 days embryo embryonic body between diaphragm region and neck cDNA, RIKEN full-length enriched library, clone:9430083A17 product:RIKEN cDNA 9430083A17 gene, full insert sequence.
CLKBMAL1Peak207	chr8	125815532	125816034	GENE		uc009nvh.1	Fanca	26693	-	125810088	125842476	125810342	125836965	26	125810088,125811960,125812285,125812623,125813260,125813698,125815296,125818905,125819031,125820193,125821666,125821809,125823909,125828191,125828637,125829152,125829649,125830324,125831029,125831613,125832404,125836483,125836920,125840262,125841961,125842374,	125810451,125812151,125812382,125812694,125813397,125813812,125815373,125818955,125819092,125820282,125821726,125821905,125824020,125828325,125828779,125829229,125829762,125830388,125831063,125831696,125832517,125836557,125837273,125840356,125842071,125842476,		AK084990	0	0	NM_016925	NP_058621	Fanconi anemia group A protein homolog
CLKBMAL1Peak208	chr3	96249813	96250150	GENE		uc008qmz.1	BC107364	6360	-	96237550	96256341	96238299	96246074	5	96237550,96238659,96244631,96245965,96256098,	96238365,96238753,96244785,96246090,96256341,		BC107365	Q3KNB5	Q3KNB5_MOUSE	0	0	SubName: Full=BC107364 protein;
CLKBMAL1Peak209	chr5	145009118	145009537	GENE		uc009aln.1	AK019366	7728	-	145002558	145017055	145002558	145002558	2	145002558,145016947,	145002959,145017055,		AK019366	0	0	0	0	Mus musculus adult male hippocampus cDNA, RIKEN full-length enriched library, clone:2900089D17 product:unclassifiable, full insert sequence.
CLKBMAL1Peak210	chr10	80377033	80377480	GENE		uc007gfk.1	Lmnb2	3734	-	80364107	80380990	80365603	80380906	12	80364107,80365956,80366194,80366675,80366859,80367297,80367630,80367825,80369895,80370129,80372653,80380708,	80365645,80366067,80366314,80366783,80367133,80367518,80367756,80367996,80370021,80370286,80372790,80380990,		NM_010722	P21619	LMNB2_MOUSE	NM_010722	NP_034852	lamin-B2
CLKBMAL1Peak211	chr4	98021505	98021896	INTERG	3'end	uc008tua.1	Tm2d1	28256	-	98022060	98049956	98024627	98049927	7	98022060,98024608,98032253,98037182,98041610,98047308,98049758,	98022371,98024738,98032327,98037274,98041719,98047380,98049956,	Q99MB3	NM_053157	Q99MB3	TM2D1_MOUSE	NM_053157	NP_444387	TM2 domain-containing protein 1 precursor
BMAL1onlyPeak0001	chr10	79785540	79786822	GENE		uc007gcs.1	Pcsk4	6037	-	79784046	79792218	79784550	79792195	15	79784046,79784825,79785468,79785734,79786227,79786417,79786598,79787676,79787977,79788327,79788517,79788694,79788904,79791690,79792015,	79784696,79784954,79785593,79785920,79786345,79786521,79786699,79787889,79788150,79788416,79788594,79788823,79788997,79791795,79792218,		NM_008793	P29121	PCSK4_MOUSE	NM_008793	NP_032819	proprotein convertase subtilisin/kexin type 4
BMAL1onlyPeak0002	chr14	47441592	47442467	INTERG	Both	uc007thh.1	Gmfb	-145	-	47427823	47441885	47431426	47441778	7	47427823,47433918,47434579,47435273,47435852,47437060,47441775,	47431498,47433992,47434662,47435323,47435902,47437157,47441885,	NP_071306	NM_022023	Q9CQI3	GMFB_MOUSE	NM_022023	NP_071306	glia maturation factor beta
BMAL1onlyPeak0003	chr1	155544441	155545256	INTERG	Down	uc007dae.1	Rgs16	42655	+	155587503	155592596	155587598	155590985	5	155587503,155587992,155588749,155589092,155590763,	155587642,155588103,155588811,155589259,155592596,	NP_035397	NM_011267	Q542U0	Q542U0_MOUSE	NM_011267	NP_035397	regulator of G-protein signaling 16
BMAL1onlyPeak0004	chr6	31166013	31167181	GENE		uc009bfy.1	BC145649	1836	-	31116025	31168433	31116025	31116025	4	31116025,31131021,31147779,31168073,	31116635,31131149,31147851,31168433,		BC145649	0	0	0	0	Mus musculus brain cDNA, clone MNCb-1768.
BMAL1onlyPeak0005	chr6	91548827	91549618	INTERG	Down	uc009cyf.1	AK154635	6	+	91549228	91555508	91549228	91549228	2	91549228,91554015,	91549410,91555508,	0	AK154635	0	0	0	0	Mus musculus B16 F10Y cells cDNA, RIKEN full-length enriched library, clone:G370093C17 product:unclassifiable, full insert sequence.
BMAL1onlyPeak0006	chr7	35954130	35954705	INTERG	Down	uc009gjm.1	Slc7a10	17019	+	35971436	35980468	35971500	35980314	2	35971436,35980105,	35971669,35980468,	0	BC027516	0	0	0	0	Mus musculus mRNA for asc1, complete cds.
BMAL1onlyPeak0007	chr19	42203259	42204412	INTERG	Both	uc008hnh.1	Avpi1	-353	-	42197764	42203483	42198178	42199506	3	42197764,42199237,42203360,	42198338,42199516,42203483,	Q9D7H4	NM_027106	Q9D7H4	AVPI1_MOUSE	NM_027106	NP_081382	arginine vasopressin-induced protein 1
BMAL1onlyPeak0008	chr15	99670412	99670956	GENE		uc007xqi.1	Lima1	35157	-	99608938	99705841	99610727	99674224	11	99608938,99613950,99624839,99627172,99632541,99636853,99638089,99649924,99657222,99674105,99705763,	99611721,99614084,99624949,99627230,99632643,99637002,99638174,99650389,99657268,99674254,99705841,		NM_001113545	Q8K2H0	Q8K2H0_MOUSE	NM_001113545	NP_001107017	LIM domain and actin-binding protein 1 isoform
BMAL1onlyPeak0009	chr4	141510638	141512002	INTERG	Upstream	uc008vpo.1	#N/A	-3329	-	141484294	141507991	141484294	141507586	7	141484294,141485444,141488707,141494935,141495971,141507396,141507871,	141484399,141485552,141488815,141495073,141496042,141507592,141507991,	Q9CUV2	#N/A	#N/A	#N/A	#N/A	#N/A	#N/A
BMAL1onlyPeak0010	chr4	123667904	123668439	INTERG	3'end	uc008uqn.1	Rragd	-73497	+	123594675	123614240	123597597	123612932	7	123594675,123597091,123598193,123601202,123601989,123607074,123612780,	123595010,123597684,123598393,123601317,123602132,123607223,123614240,	0	BC071245	B1AWT4	B1AWT4_MOUSE	0	0	SubName: Full=Ras-related GTP binding D;
BMAL1onlyPeak0011	chr10	11000503	11001149	INTERG	Down	uc007ejt.1	Fbxo30	345	+	11001171	11016763	11009333	11015218	3	11001171,11009317,11015014,	11001298,11011370,11016763,	Q8BJL1	NM_027968	Q3UXU4	Q3UXU4_MOUSE	NM_027968	NP_082244	F-box only protein 30
BMAL1onlyPeak0012	chr1	174239953	174240650	INTERG	Both	uc007dqe.1	Igsf8	2236	+	174242537	174249966	174242666	174249539	7	174242537,174246281,174247485,174248167,174248684,174249423,174249714,	174242724,174246659,174247947,174248575,174249098,174249554,174249966,	NP_536344	NM_080419	Q8R366	IGSF8_MOUSE	NM_080419	NP_536344	immunoglobulin superfamily member 8
BMAL1onlyPeak0013	chr3	87709759	87710322	INTERG	Both	uc008ptc.1	Hdgf	247	+	87710287	87720048	87710549	87718830	6	87710287,87717012,87717234,87717973,87718394,87718823,	87710636,87717089,87717373,87718159,87718612,87720048,	NP_032257	NM_008231	P51859	HDGF_MOUSE	NM_008231	NP_032257	hepatoma-derived growth factor
BMAL1onlyPeak0014	chr2	167828861	167829659	INTERG	Both	uc008oan.1	AK027991	6768	+	167836028	167837006	167836028	167836028	2	167836028,167836390,	167836284,167837006,	0	AK027991	0	0	0	0	Mus musculus 18-day embryo whole body cDNA, RIKEN full-length enriched library, clone:1110062I07 product:unclassifiable, full insert sequence.
BMAL1onlyPeak0015	chr17	66426213	66427077	INTERG	Upstream	uc008dgv.1	Ankrd12	-259	-	66386137	66426386	66386824	66402380	4	66386137,66399125,66402293,66426223,	66386979,66399273,66402431,66426386,	Q9CQQ3	AK012645	Q9CQQ3	Q9CQQ3_MOUSE	0	0	SubName: Full=Ankrd12 protein; SubName: Full=Ankyrin repeat domain 12, isoform CRA_d; SubName: Full=Putative uncharacterized protein;
BMAL1onlyPeak0016	chr6	116287717	116288354	INTERG	Down	uc009djz.1	39148	4	+	116288039	116359558	116326788	116356344	8	116288039,116288403,116326710,116342541,116351054,116353437,116355652,116356042,	116288233,116288508,116326881,116342592,116351140,116353618,116355800,116359558,	Q9DBD2	BC050908	Q9DBD2	MARH8_MOUSE	NM_027920	NP_082196	E3 ubiquitin-protein ligase MARCH8
BMAL1onlyPeak0017	chr1	71934360	71934923	INTERG	3'end	uc007bkf.1	AK049041	-234912	+	71699730	71709417	71699730	71699730	4	71699730,71703618,71707325,71708592,	71699960,71703740,71707519,71709417,	0	AK049041	0	0	0	0	Mus musculus 0 day neonate cerebellum cDNA, RIKEN full-length enriched library, clone:C230094L05 product:unclassifiable, full insert sequence.
BMAL1onlyPeak0018	chr9	75257612	75258221	INTERG	Both	uc009qsg.1	AK017040	74	+	75257990	75265516	75257990	75257990	4	75257990,75259514,75262104,75264854,	75258573,75259671,75262183,75265516,	0	AK017040	0	0	0	0	Mus musculus adult male testis cDNA, RIKEN full-length enriched library, clone:4921522K19 product:unclassifiable, full insert sequence.
BMAL1onlyPeak0019	chr3	41368809	41369314	GENE		uc008pcj.1	Phf17	-9409	+	41359653	41420779	41385142	41417925	11	41359653,41385116,41392855,41395604,41397688,41400536,41403943,41405288,41408391,41413724,41417044,	41359741,41385194,41392944,41395762,41397876,41400748,41404111,41405405,41408913,41413842,41420779,		NM_001130184	Q6ZPI0	JADE1_MOUSE	NM_001130184	NP_001123656	protein Jade-1
BMAL1onlyPeak0020	chr13	44401397	44402195	INTERG	Both	uc007qgp.1	AK039634	-89940	-	44288957	44311856	44288957	44288957	4	44288957,44293415,44311496,44311739,	44290676,44293484,44311528,44311856,	0	AK039634	0	0	0	0	Mus musculus adult male spinal cord cDNA, RIKEN full-length enriched library, clone:A330050A06 product:unclassifiable, full insert sequence.
BMAL1onlyPeak0021	chr7	104572192	104572778	INTERG	Both	uc009ije.1	Thrsp	-6465	-	104561466	104566020	104565560	104566013	2	104561466,104565541,	104562025,104566020,	Q62264	NM_009381	Q543J4	Q543J4_MOUSE	NM_009381	NP_033407	thyroid hormone-inducible hepatic protein
BMAL1onlyPeak0022	chr9	55125318	55125740	GENE		uc009psf.1	Nrg4	4894	-	55069107	55130423	55075728	55130367	7	55069107,55074422,55075659,55084246,55089867,55128696,55130357,	55069215,55074561,55075745,55084326,55090014,55128790,55130423,		NM_032002	Q9WTX4	NRG4_MOUSE	NM_032002	NP_114391	pro-neuregulin-4, membrane-bound isoform
BMAL1onlyPeak0023	chr15	3945440	3946123	INTERG	Both	uc007vch.1	AW549877	-30	-	3932034	3945752	3936195	3945714	6	3932034,3938590,3939554,3941717,3942357,3945614,	3936479,3938705,3939686,3941864,3942464,3945752,	Q8BR90	NM_145930	Q8BR90	CE051_MOUSE	NM_145930	NP_666042	hypothetical protein LOC106064
BMAL1onlyPeak0024	chr4	34830008	34830588	INTERG	Both	uc008sgp.1	#N/A	-100	-	34758748	34830198	34758749	34830168	8	34758748,34763522,34766712,34773941,34786580,34786817,34787080,34830006,	34759292,34763664,34766849,34774144,34786716,34786896,34787235,34830198,	Q8CGI6	#N/A	#N/A	#N/A	#N/A	#N/A	#N/A
BMAL1onlyPeak0025	chr11	94409894	94410771	GENE		uc007kzb.1	Rsad1	189	-	94401111	94410521	94403843	94405985	9	94401111,94404194,94404607,94404868,94405418,94405733,94409472,94409784,94410292,	94403961,94404298,94404662,94405016,94405482,94406099,94409677,94409918,94410521,		AK046706	Q5SUV1	RSAD1_MOUSE	0	0	RecName: Full=Radical S-adenosyl methionine domain-containing protein 1, mitochondrial; EC=1.3.99.-; AltName: Full=Oxygen-independent coproporphyrinogen-III oxidase-like protein RSAD1; Flags: Precursor;
BMAL1onlyPeak0026	chr10	6372526	6373182	GENE		uc007ehk.1	Mthfd1l	569	-	6190438	6373423	6198442	6373286	28	6190438,6198414,6240011,6243197,6256367,6257145,6258265,6262664,6289679,6298272,6298569,6304691,6311222,6313177,6314201,6315804,6318009,6327941,6329719,6330935,6338687,6356543,6360874,6362332,6366136,6366274,6367822,6373062,	6190891,6198532,6240164,6243305,6256545,6257246,6258307,6262804,6289791,6298341,6298710,6304768,6311325,6313252,6314309,6315851,6318146,6328115,6329817,6331027,6338799,6356680,6360975,6362457,6366190,6366325,6367907,6373423,		NM_001170786	Q3V3R1	C1TM_MOUSE	NM_001170786	NP_001164257	monofunctional C1-tetrahydrofolate synthase,
BMAL1onlyPeak0027	chr14	51549978	51550987	GENE		uc007tmd.1	Tmem55b	44	-	51545744	51550526	51547600	51550450	6	51545744,51548495,51548680,51549258,51549808,51550308,	51547712,51548586,51548733,51549365,51549999,51550526,		BC039161	E0CZF6	E0CZF6_MOUSE	0	0	SubName: Full=Putative uncharacterized protein Tmem55b;
BMAL1onlyPeak0028	chr2	129023649	129024634	INTERG	Down	uc008mhi.1	Slc20a1	394	+	129024535	129026912	129025454	129025811	2	129024535,129025184,	129024728,129026912,	0	AK089184	0	0	0	0	Mus musculus adult male brain cDNA, RIKEN full-length enriched library, clone:0710008P21 product:solute carrier family 20, member 1, full insert sequence.
BMAL1onlyPeak0029	chr11	58115571	58116433	INTERG	Down	uc007jay.1	Zfp692-ps	4986	+	58120988	58123167	58121087	58123165	5	58120988,58121474,58122296,58122893,58123029,	58121263,58121506,58122560,58122942,58123167,	Q7TPN8	AK170358	0	0	NM_182996	NP_892041	zinc finger protein 692
BMAL1onlyPeak0030	chr14	57725876	57726254	INTERG	Upstream	uc007ucx.1	Gjb2	-2563	-	57717454	57723502	57718905	57719586	2	57717454,57723305,	57719608,57723502,	Q00977	NM_008125	Q3UJE9	Q3UJE9_MOUSE	NM_008125	NP_032151	gap junction beta-2 protein
BMAL1onlyPeak0031	chr10	77471954	77472874	GENE		uc007fwo.1	Pfkl	80	-	77450015	77472494	77450954	77472428	22	77450015,77451419,77451609,77452310,77452634,77452886,77453416,77454098,77454760,77455136,77456126,77456880,77457988,77459064,77460268,77462570,77462879,77463420,77464055,77464754,77468185,77472343,	77451102,77451525,77451709,77452422,77452696,77453051,77453569,77454186,77454831,77455283,77456190,77456945,77458114,77459157,77460364,77462679,77462924,77463586,77464245,77464832,77468259,77472494,		NM_008826	Q8VDX7	Q8VDX7_MOUSE	NM_008826	NP_032852	6-phosphofructokinase, liver type
BMAL1onlyPeak0032	chr11	90251794	90252570	GENE		uc007kws.1	Hlf	49	-	90197848	90252231	90202072	90251678	4	90197848,90207071,90249099,90251563,	90202288,90207292,90249435,90252231,	Q8BW74	NM_172563	Q5SVU4	Q5SVU4_MOUSE	NM_172563	NP_766151	hepatic leukemia factor
BMAL1onlyPeak0033	chr7	107375680	107376035	INTERG	Down	uc009imr.1	Pgm2l1	276	+	107376133	107425953	107376133	107376133	15	107376133,107398801,107400694,107401742,107404043,107408393,107410109,107410575,107411420,107415174,107415995,107416626,107418837,107420836,107425667,	107376544,107398969,107400801,107401827,107404127,107408587,107410299,107410673,107411598,107415268,107416125,107416816,107418971,107421208,107425953,	0	BC076571	0	0	NM_027629	0	glucose 1,6-bisphosphate synthase
BMAL1onlyPeak0034	chr12	75008498	75009011	INTERG	Down	uc007nwp.1	Hif1a	262	+	75009016	75034063	75009276	75033467	6	75009016,75027543,75028972,75029200,75031643,75033260,	75009311,75027734,75029118,75029285,75031756,75034063,	NP_034561	AK017853	Q3UU00	Q3UU00_MOUSE	NM_010431	NP_034561	hypoxia-inducible factor 1-alpha
BMAL1onlyPeak0035	chr9	43893510	43894509	GENE		uc009pbp.1	Usp2	-1008	+	43893002	43903710	43893271	43901944	12	43893002,43897214,43898112,43899086,43899294,43899918,43900167,43900358,43900559,43900784,43901209,43901856,	43893418,43897265,43898236,43899198,43899405,43899983,43900271,43900439,43900638,43900892,43901330,43903710,		NM_198091	O88623-2	O88623-2	NM_198091	NP_932759	ubiquitin carboxyl-terminal hydrolase 2 isoform
BMAL1onlyPeak0036	chr10	93003025	93003624	INTERG	Both	uc007guu.1	Ccdc38	52	+	93003376	93047071	93008213	93045300	16	93003376,93008199,93011653,93012906,93018263,93025475,93025949,93028538,93030408,93032620,93033591,93036755,93038017,93042506,93044477,93045186,	93003554,93008250,93011754,93013072,93018328,93025639,93026030,93028690,93030501,93032678,93033664,93036907,93038153,93042712,93044571,93047071,	Q8CDN8	NM_175488	Q8CDN8	CCD38_MOUSE	NM_175488	NP_780697	coiled-coil domain-containing protein 38
BMAL1onlyPeak0037	chr15	76528104	76528990	GENE		uc007wls.1	Gpt	-1354	+	76527193	76530105	76527287	76529940	11	76527193,76527588,76527751,76527971,76528269,76528732,76528885,76529144,76529425,76529665,76529849,	76527449,76527678,76527860,76528105,76528513,76528812,76529022,76529319,76529581,76529778,76530105,		NM_182805	Q566C3	Q566C3_MOUSE	NM_182805	NP_877957	alanine aminotransferase 1
BMAL1onlyPeak0038	chr5	138696308	138697332	INTERG	Down	uc009afd.1	0910001L09Rik	138	+	138696958	138700627	138697028	138700365	4	138696958,138697480,138699882,138700267,	138697031,138697561,138700000,138700627,	NP_001074577	NM_001081108	Q8CF66	CG059_MOUSE	NM_001081108	NP_001074577	hypothetical protein LOC66096
BMAL1onlyPeak0039	chr8	128257819	128258555	INTERG	Down	uc009nyj.1	Ntpcr	-59	+	128258128	128263077	128258215	128262026	4	128258128,128259967,128261222,128261954,	128258249,128260130,128261319,128263077,	Q8C373	AK086714	Q8C373	Q8C373_MOUSE	NM_025636	NP_079912	nucleoside-triphosphatase C1orf57 homolog
BMAL1onlyPeak0040	chr2	167906031	167906712	INTERG	Down	uc008oao.1	Pard6b	413	+	167906784	167924710	167906793	167924710	3	167906784,167912841,167923883,	167906859,167913064,167924710,	Q9JK83	NM_021409	A2ANX8	A2ANX8_MOUSE	NM_021409	NP_067384	partitioning defective 6 homolog beta
BMAL1onlyPeak0041	chr10	79166982	79167498	INTERG	Down	uc007fzl.1	Bsg	-138	+	79167102	79174724	79167262	79174302	8	79167102,79171441,79172415,79172802,79173004,79173382,79174000,79174238,	79167329,79171789,79172572,79172885,79173147,79173665,79174025,79174724,	P18572	NM_009768	P18572	BASI_MOUSE	NM_009768	NP_033898	basigin isoform 1
BMAL1onlyPeak0042	chr13	48641934	48642398	INTERG	Upstream	uc007qih.1	Zfp169	-33370	-	48590024	48608796	48593665	48602308	4	48590024,48594148,48602275,48608755,	48593787,48594275,48602362,48608796,	0	AK162962	0	0	NM_001164576	NP_001158048	GLI-Kruppel family member HKR1 isoform b
BMAL1onlyPeak0043	chr7	77490947	77491429	INTERG	Upstream	uc009hnh.1	AK049871	-8459	-	77417387	77482729	77417387	77417387	4	77417387,77429895,77430408,77482588,	77418864,77430055,77430523,77482729,	0	AK049871	0	0	0	0	Mus musculus adult male hippocampus cDNA, RIKEN full-length enriched library, clone:C630005I06 product:unclassifiable, full insert sequence.
BMAL1onlyPeak0044	chr6	108469209	108469730	INTERG	3'end	uc009ddj.1	Itpr1	-102667	+	108366803	108390681	108367961	108390681	5	108366803,108367882,108382639,108388293,108390490,	108366952,108367994,108382690,108388426,108390681,	0	S75867	0	0	0	0	Synthetic construct Mus musculus clone IMAGE:100069456, MGC:199358 inositol 1,4,5-triphosphate receptor 1 (Itpr1) mRNA, encodes complete protein.
BMAL1onlyPeak0045	chr15	98447076	98447600	INTERG	Both	uc007xna.1	Adcy6	-9274	-	98420420	98438064	98422780	98435162	22	98420420,98423103,98423891,98424761,98425343,98425557,98426470,98426947,98427324,98427594,98427810,98428157,98428528,98428787,98429052,98429288,98430330,98430602,98430825,98431341,98434304,98437911,	98422906,98423228,98424096,98425025,98425473,98425593,98426649,98427106,98427441,98427682,98427908,98428305,98428554,98428916,98429194,98429447,98430458,98430720,98430947,98431491,98435163,98438064,	NP_031431	NM_007405	Q01341	ADCY6_MOUSE	NM_007405	NP_031431	adenylate cyclase type 6
BMAL1onlyPeak0046	chr7	26005355	26005965	INTERG	Both	uc009fru.1	Dedd2	-782	-	25987858	26004878	25988558	26004147	5	25987858,25996167,26002563,26003819,26004782,	25988950,25996317,26002686,26004186,26004878,	Q8QZV0	NM_207677	Q8QZV0	DEDD2_MOUSE	NM_207677	NP_997560	DNA-binding death effector domain-containing
BMAL1onlyPeak0047	chr2	118872245	118872746	INTERG	Down	uc008ltb.1	Casc5	390	+	118872885	118898654	118883032	118898394	8	118872885,118883016,118884090,118885279,118888095,118889780,118891684,118893858,	118873296,118883067,118884130,118885339,118888157,118889833,118891737,118898654,	Q66JQ7	BC080815	A3KGI4	A3KGI4_MOUSE	NM_029617	NP_083893	protein CASC5
BMAL1onlyPeak0048	chr4	129496948	129497445	INTERG	Both	uc008uyf.1	Ptp4a2	268	+	129497464	129527219	129516826	129525066	7	129497464,129497772,129516221,129519913,129522305,129523708,129524957,	129497556,129497845,129516922,129520006,129522436,129523783,129527219,	O70274	AK155895	A2ACH4	A2ACH4_MOUSE	NM_008974	NP_033000	protein tyrosine phosphatase type IVA 2
BMAL1onlyPeak0049	chr2	168546775	168547283	GENE		uc008obe.1	Atp9a	20271	-	168493070	168567300	168493475	168567249	14	168493070,168498976,168500291,168500700,168501641,168507475,168509212,168512840,168514798,168516465,168530622,168531694,168536331,168567181,	168493718,168499089,168500434,168500861,168501718,168507551,168509293,168512935,168514850,168516524,168530731,168531808,168536476,168567300,		BC021814	0	0	NM_015731	NP_056546	probable phospholipid-transporting ATPase IIA
BMAL1onlyPeak0050	chrX	71557983	71558458	INTERG	Down	uc009ton.1	Fam50a	151	+	71558371	71565472	71558553	71565307	13	71558371,71560015,71560202,71560765,71562768,71562975,71563480,71563706,71564153,71564388,71564529,71564730,71565298,	71558664,71560100,71560302,71560911,71562845,71563042,71563542,71563783,71564208,71564437,71564600,71564841,71565472,	NP_613073	NM_138607	Q9WV03	FA50A_MOUSE	NM_138607	NP_613073	family with sequence similarity 50, member A
BMAL1onlyPeak0051	chr15	38497929	38498703	INTERG	Both	uc007vnu.1	Azin1	-49295	-	38417184	38449021	38420115	38427101	12	38417184,38421230,38421998,38423228,38424046,38425027,38427018,38428423,38430052,38431158,38444227,38448663,	38420227,38421445,38422111,38423391,38424121,38425109,38427305,38428596,38430226,38431355,38444364,38449021,	0	BC046814	O35484	AZIN1_MOUSE	0	0	RecName: Full=Antizyme inhibitor 1; Short=AZI; AltName: Full=Ornithine decarboxylase antizyme inhibitor;
BMAL1onlyPeak0052	chr8	41947403	41948056	INTERG	Down	uc009lnf.1	Slc7a2	-10	+	41947720	42007424	41984306	42001888	12	41947720,41984290,41985409,41987852,41989799,41990858,41993751,41996348,41997833,41999316,42000273,42001691,	41947911,41984682,41985565,41988018,41989933,41991081,41993888,41996451,41998039,41999483,42000382,42007424,	NP_031540	NM_007514	P18581	CTR2_MOUSE	NM_007514	NP_031540	low affinity cationic amino acid transporter 2
BMAL1onlyPeak0053	chr1	176837607	176838298	GENE		uc007dtf.1	Grem2	13998	-	176763915	176851950	176766905	176767412	2	176763915,176851703,	176767413,176851950,		NM_011825	Q3TST1	Q3TST1_MOUSE	NM_011825	NP_035955	gremlin-2 precursor
BMAL1onlyPeak0054	chr6	108610116	108610987	INTERG	Both	uc009ddn.1	Bhlhe40	71	+	108610622	108616919	108610906	108615326	5	108610622,108611154,108611498,108612514,108614472,	108610986,108611224,108611606,108612638,108616919,	O35185	NM_011498	Q542A5	Q542A5_MOUSE	NM_011498	NP_035628	class E basic helix-loop-helix protein 40
BMAL1onlyPeak0055	chr7	134397373	134398487	GENE		uc009juv.1	Zfp771	-9891	+	134388039	134398315	134388507	134398131	3	134388039,134388498,134397318,	134388122,134388648,134398315,		NM_177362	Q8BJ90	ZN771_MOUSE	NM_177362	NP_796336	zinc finger protein 771
BMAL1onlyPeak0056	chr13	53070044	53070522	GENE		uc007qni.1	Nfil3	6125	-	53062577	53076408	53062846	53064235	2	53062577,53076229,	53064390,53076408,		NM_017373	O08750	NFIL3_MOUSE	NM_017373	NP_059069	nuclear factor interleukin-3-regulated protein
BMAL1onlyPeak0057	chr2	75541513	75542189	GENE		uc008ker.1	Nfe2l2	847	-	75529108	75542698	75529108	75529108	2	75529108,75542420,	75530429,75542698,	0	AK029360	0	0	0	0	Mus musculus 0 day neonate head cDNA, RIKEN full-length enriched library, clone:4833405D16 product:nuclear, factor, erythroid derived 2, like 2, full insert sequence.
BMAL1onlyPeak0058	chr17	36106494	36107059	INTERG	Upstream	uc008cjk.1	Abcf1	-82	-	36093763	36106695	36094367	36106663	23	36093763,36094623,36094786,36095017,36095269,36096013,36096173,36096380,36096812,36097058,36097525,36097759,36097987,36098645,36098930,36100070,36100265,36100513,36100702,36100861,36101198,36102021,36106590,	36094534,36094696,36094851,36095186,36095302,36096084,36096248,36096665,36096937,36097142,36097674,36097899,36098174,36098768,36099029,36100181,36100337,36100624,36100740,36100991,36101285,36102068,36106695,	Q6P542	NM_013854	Q6P542	ABCF1_MOUSE	NM_013854	NP_038882	ATP-binding cassette sub-family F member 1
BMAL1onlyPeak0059	chr8	116614600	116615059	INTERG	Both	uc009nnx.1	#N/A	42685	+	116657514	116676212	116657514	116657514	3	116657514,116671794,116675553,	116657600,116671953,116676212,	0	#N/A	#N/A	#N/A	#N/A	#N/A	#N/A
BMAL1onlyPeak0060	chr13	39533556	39534148	INTERG	Upstream	uc007qeb.1	AK029768	352901	-	39867159	39886753	39867159	39867159	3	39867159,39868126,39886563,	39867297,39868251,39886753,	0	AK029768	0	0	0	0	Mus musculus adult male testis cDNA, RIKEN full-length enriched library, clone:4930539H17 product:unclassifiable, full insert sequence.
BMAL1onlyPeak0061	chr17	29533603	29534243	INTERG	Down	uc008bsy.1	Fgd2	-31563	+	29502360	29516498	29503970	29516005	13	29502360,29503949,29504215,29504865,29505128,29506189,29510162,29510328,29510955,29511791,29513772,29515257,29515789,	29502555,29504072,29504354,29504924,29505275,29506282,29510242,29510359,29511048,29511923,29513919,29515404,29516498,	Q8BY35-2	BC021845	Q8BY35-2	Q8BY35-2	0	0	RecName: Full=FYVE, RhoGEF and PH domain-containing protein 2;
BMAL1onlyPeak0062	chr8	74945274	74945754	INTERG	Upstream	uc009mfv.1	Eps15l1	-155	-	74921480	74945359	74922859	74945336	4	74921480,74923575,74924090,74945303,	74922952,74923665,74924132,74945359,	0	AK079132	0	0	0	0	Mus musculus adult male bone cDNA, RIKEN full-length enriched library, clone:9830147J04 product:epidermal growth factor receptor pathway substrate 15, related sequence, full insert sequence.
BMAL1onlyPeak0063	chr1	180298941	180299538	INTERG	Both	uc007dvd.1	#N/A	-31397	-	180259445	180267843	180259484	180267702	16	180259445,180259998,180260295,180260722,180261223,180261479,180261965,180262223,180263127,180263677,180264017,180266012,180266177,180267083,180267210,180267224,	180259538,180260070,180260477,180260977,180261392,180261608,180262085,180262487,180263240,180263777,180264157,180266086,180266289,180267210,180267215,180267843,	NP_058085	#N/A	#N/A	#N/A	#N/A	#N/A	#N/A
BMAL1onlyPeak0064	chr14	55136309	55136774	INTERG	Upstream	uc007twg.1	Jbp1	-298	-	55134942	55136244	55134942	55134942	2	55134942,55136083,	55135028,55136244,	0	AK184449	0	0	0	0	Mus musculus protein methyltransferase (Jbp1) mRNA, partial cds.
BMAL1onlyPeak0065	chr9	21510906	21511365	INTERG	Down	uc009omg.1	Ldlr	16902	+	21528037	21542976	21528221	21542469	7	21528037,21536190,21536755,21537934,21539680,21541663,21542317,	21528288,21536313,21536878,21538318,21539803,21541786,21542976,	NP_034830	AK018697	0	0	NM_010700	NP_034830	low-density lipoprotein receptor
BMAL1onlyPeak0066	chr11	68876278	68876775	INTERG	Down	uc007jpb.1	2310047M10Rik	-3251	+	68873276	68875078	68873299	68874382	1	68873276,	68875078,	Q9D6W8	NM_028005	Q9D6W8	CQ059_MOUSE	NM_028005	NP_082281	hypothetical protein LOC71923
BMAL1onlyPeak0067	chr2	104689361	104690169	GENE		uc008lki.1	Prrg4	66	-	104670897	104689831	104672735	104689335	6	104670897,104679478,104682211,104685146,104689232,104689702,	104672967,104679611,104682260,104685310,104689357,104689831,		NM_178695	Q4KL73	Q4KL73_MOUSE	NM_178695	NP_848810	transmembrane gamma-carboxyglutamic acid protein
BMAL1onlyPeak0068	chr11	118109729	118110747	INTERG	Upstream	uc007mot.1	Usp36	41256	-	118123292	118151494	118123312	118141196	20	118123292,118123702,118124348,118124956,118126011,118129115,118129857,118133445,118134264,118134829,118136281,118137452,118138073,118138581,118140518,118141129,118146172,118147051,118148980,118151270,	118123444,118123818,118124450,118125156,118126554,118129246,118130526,118133584,118134365,118134970,118136393,118137535,118138144,118138649,118140621,118141240,118146394,118147148,118149137,118151494,	0	AK049205	B1AQJ2	UBP36_MOUSE	NM_001033528	NP_001028700	ubiquitin specific peptidase 36
BMAL1onlyPeak0069	chr6	108241559	108241922	GENE		uc009ddi.1	Itpr1	-38790	+	108202951	108342994	108203064	108342613	23	108202951,108289500,108299591,108301986,108304600,108306193,108306384,108313603,108315292,108319004,108326755,108327678,108328155,108330909,108331181,108332098,108333614,108336613,108337357,108338178,108339360,108341824,108342524,	108203077,108289616,108299678,108302145,108304699,108306277,108306531,108313699,108315337,108319159,108326855,108327839,108328297,108331068,108331354,108332218,108333809,108336865,108337499,108338332,108339548,108341963,108342994,		AK049015	Q8C7X9	Q8C7X9_MOUSE	NM_010585	NP_034715	inositol 1,4,5-trisphosphate receptor type 1
BMAL1onlyPeak0070	chr5	139856271	139856977	GENE		uc009agl.1	3110082I17Rik	79864	-	139835692	139936488	139837125	139931499	4	139835692,139839926,139931370,139936422,	139837342,139840117,139931500,139936488,		BC058580	Q9CXL3	CG050_MOUSE	NM_028469	NP_082745	hypothetical protein LOC73212
BMAL1onlyPeak0071	chr14	63783624	63784101	GENE		uc007uhj.1	Fdft1	14553	-	63763987	63798415	63765586	63796618	10	63763987,63769986,63771163,63775395,63777854,63782138,63783368,63796519,63797729,63798363,	63765805,63770139,63771340,63775587,63777983,63782322,63783466,63797328,63797814,63798415,		AK136159	Q8BPF5	Q8BPF5_MOUSE	NM_010191	NP_034321	squalene synthase
BMAL1onlyPeak0072	chr4	124370768	124371293	INTERG	Both	uc008uqu.1	Utp11l	-233	-	124356007	124370798	124356146	124370746	8	124356007,124356945,124359436,124359656,124360478,124360996,124363332,124370683,	124356230,124357056,124359567,124359750,124360592,124361099,124363394,124370798,	Q9CZJ1	NM_026031	Q9CZJ1	UTP11_MOUSE	NM_026031	NP_080307	probable U3 small nucleolar RNA-associated
BMAL1onlyPeak0073	chr12	109550019	109550936	GENE		uc007ozn.1	Hhipl1	-5999	+	109544479	109566510	109544620	109566422	9	109544479,109549897,109554660,109556663,109557535,109558165,109560012,109565335,109565877,	109544893,109550544,109554804,109556992,109557662,109558311,109560094,109565418,109566510,		NM_001044380	Q14DK5	HIPL1_MOUSE	NM_001044380	NP_001037845	HHIP-like protein 1 precursor
BMAL1onlyPeak0074	chr6	71184940	71185630	GENE		uc009cgk.1	Smyd1	86942	-	71165171	71272227	71165744	71271943	10	71165171,71166721,71169251,71170921,71175325,71185336,71187350,71188541,71189543,71271908,	71165903,71166890,71169415,71171014,71175515,71185375,71187481,71188755,71189720,71272227,		U76371	P97443-3	P97443-3	NM_001160127	NP_001153599	SET and MYND domain-containing protein 1 isoform
BMAL1onlyPeak0075	chr2	152631899	152632348	GENE		uc008ngm.1	Bcl2l1	25295	-	152606403	152657418	152607880	152655726	3	152606403,152655162,152657338,	152608018,152655838,152657418,		NM_009743	Q5HZH3	Q5HZH3_MOUSE	NM_009743	NP_033873	bcl-2-like protein 1
BMAL1onlyPeak0076	chr14	26313206	26314017	GENE		uc007srm.1	Zmiz1	-34835	+	26278777	26467976	26391554	26466604	11	26278777,26322140,26356230,26391505,26395616,26401053,26455358,26463043,26464141,26465144,26466202,	26279042,26322245,26356310,26391614,26395730,26401159,26455503,26463158,26464359,26465343,26467976,		AK054366	0	0	NM_183208	NP_899031	zinc finger MIZ domain-containing protein 1
BMAL1onlyPeak0077	chr10	126500164	126500785	INTERG	Both	uc007hhv.1	Cdk4	196	+	126500670	126504451	126501291	126504077	8	126500670,126501275,126501640,126501890,126502210,126503008,126503156,126503984,	126500815,126501509,126501776,126502058,126502320,126503059,126503292,126504451,	P30285	NM_009870	Q545C3	Q545C3_MOUSE	NM_009870	NP_034000	cell division protein kinase 4
BMAL1onlyPeak0078	chr17	32250461	32251001	GENE		uc008bvw.1	BC048393	-358	+	32250373	32278788	32250373	32250373	2	32250373,32276584,	32250955,32278788,		BC048393	0	0	0	0	Mus musculus, clone IMAGE:6337397, mRNA.
BMAL1onlyPeak0079	chr12	106224993	106225842	GENE		uc007oxs.1	4831426I19Rik	22602	-	106168158	106248019	106170374	106214003	17	106168158,106177791,106178815,106181514,106183290,106184775,106185101,106191195,106192372,106193736,106196163,106197606,106199535,106201380,106206091,106213947,106247923,	106170581,106177830,106178965,106181673,106183420,106184948,106185263,106191330,106192516,106193919,106196338,106197740,106199883,106201542,106206401,106214105,106248019,		NM_172500	Q4FZC9-2	Q4FZC9-2	NM_172500	NP_766088	nesprin-3 isoform beta
BMAL1onlyPeak0080	chr7	142246166	142246825	INTERG	Upstream	uc009kdz.1	Fam196a	-116383	-	142090717	142130113	142090788	142110482	3	142090717,142109325,142129394,	142090900,142110487,142130113,	Q3USH1	BC158080	Q3USH1	F196A_MOUSE	NM_001143802	NP_001137274	hypothetical protein LOC627214
BMAL1onlyPeak0081	chr1	55144871	55145522	INTERG	Both	uc007bac.1	Hspe1	-37	+	55145160	55148150	55145253	55147964	4	55145160,55145894,55147556,55147913,	55145256,55146059,55147646,55148150,	Q64433	NM_008303	Q4KL76	Q4KL76_MOUSE	NM_008303	NP_032329	10 kDa heat shock protein, mitochondrial
BMAL1onlyPeak0082	chr8	79568626	79569265	GENE		uc009mhl.1	Nr3c2	-142540	+	79426406	79767538	79432170	79766429	9	79426406,79432168,79609425,79679100,79709674,79711418,79734542,79741326,79766273,	79426439,79433927,79609565,79679217,79710013,79711563,79734673,79741484,79767538,		NM_001083906	A3KN90	A3KN90_MOUSE	NM_001083906	NP_001077375	mineralocorticoid receptor
BMAL1onlyPeak0083	chr11	69232126	69232663	INTERG	Upstream	uc007jqf.1	Kdm6b	-12720	-	69216438	69219675	69217044	69219474	3	69216438,69217291,69217507,	69217185,69217418,69219675,	NP_001017426	AK134236	0	0	NM_001017426	NP_001017426	lysine-specific demethylase 6B
BMAL1onlyPeak0084	chr19	12085958	12086605	INTERG	3'end	uc008gtl.1	Olfr1423	24949	-	12110297	12111230	12110297	12111230	1	12110297,	12111230,	Q8VFV0	NM_146680	Q8VFV0	Q8VFV0_MOUSE	NM_146680	NP_666891	olfactory receptor 1423
BMAL1onlyPeak0085	chr10	67011501	67012038	INTERG	Upstream	uc007flz.1	Ado	-80	-	67007878	67011690	67010750	67011506	1	67007878,	67011690,	NP_001005419	NM_001005419	Q6PDY2	AEDO_MOUSE	NM_001005419	NP_001005419	2-aminoethanethiol dioxygenase
BMAL1onlyPeak0086	chr10	84506933	84507364	INTERG	3'end	uc007gkz.1	Ric8b	-35689	+	84471460	84479192	84471460	84471460	3	84471460,84472196,84477820,	84471538,84472372,84479192,	0	AK183187	0	0	0	0	Mus musculus 15 days embryo head cDNA, RIKEN full-length enriched library, clone:4022435G01 product:Heterotrimeric G protein guanine nucleotide exchange factor-like protein Ric-8B homolog [Rattus norvegicus], full insert sequence.
BMAL1onlyPeak0087	chr7	146100845	146101751	INTERG	Both	uc009kfg.1	Bnip3	-109	-	146082518	146101189	146083597	146101076	6	146082518,146086062,146086292,146089678,146090363,146101045,	146083643,146086212,146086399,146089760,146090511,146101189,	O55003	NM_009760	O55003	BNIP3_MOUSE	NM_009760	NP_033890	BCL2/adenovirus E1B 19 kDa protein-interacting
BMAL1onlyPeak0088	chr7	52721942	52722395	GENE		uc009gvi.1	Bax	100	-	52717064	52722268	52717231	52722145	6	52717064,52718768,52720558,52721346,52721589,52722111,	52717336,52718873,52720694,52721493,52721641,52722268,		NM_007527	Q544Z6	Q544Z6_MOUSE	NM_007527	NP_031553	apoptosis regulator BAX
BMAL1onlyPeak0089	chr2	84601966	84602478	INTERG	3'end	uc008kjd.1	Serping1	12775	-	84605543	84614997	84605730	84614947	7	84605543,84607431,84609930,84610249,84611581,84613287,84614896,	84605984,84607651,84610067,84610453,84611716,84613801,84614997,	P97290	AK165744	A2ATR7	A2ATR7_MOUSE	NM_009776	NP_033906	plasma protease C1 inhibitor precursor
BMAL1onlyPeak0090	chr4	82159015	82159549	INTERG	Upstream	uc008tki.1	Nfib	-8277	-	82141887	82151005	82144106	82150664	2	82141887,82150634,	82144673,82151005,	NP_032713	AK034793	B1AUB6	B1AUB6_MOUSE	NM_008687	NP_032713	nuclear factor 1 B-type isoform 3
BMAL1onlyPeak0091	chr15	83986214	83987002	INTERG	Both	uc007xbw.1	Pnpla3	11637	+	83998245	84019951	83998303	84016515	8	83998245,84001511,84003145,84004697,84007245,84009609,84011349,84016406,	83998490,84001744,84003211,84004907,84007306,84009765,84011482,84019951,	NP_473429	NM_054088	Q91WW7	PLPL3_MOUSE	NM_054088	NP_473429	patatin-like phospholipase domain-containing
BMAL1onlyPeak0092	chr19	23564152	23564589	INTERG	Upstream	uc008hac.1	Mamdc2	-41559	-	23377098	23522812	23378111	23522548	14	23377098,23378301,23385251,23405375,23408480,23425088,23427793,23433639,23438199,23448407,23451755,23453152,23522069,23522514,	23378176,23378386,23385511,23405528,23408574,23425354,23427937,23433733,23438456,23448545,23451840,23453424,23522183,23522812,	NP_777282	NM_174857	Q3U4I9	Q3U4I9_MOUSE	NM_174857	NP_777282	MAM domain-containing protein 2 precursor
BMAL1onlyPeak0093	chr4	33335287	33335936	GENE		uc008sfu.1	Pnrc1	151	-	33332397	33335762	33333038	33335372	2	33332397,33334922,	33333482,33335762,		NM_001033225	Q3TWH3	Q3TWH3_MOUSE	NM_001033225	NP_001028397	proline-rich nuclear receptor coactivator 1
BMAL1onlyPeak0094	chr11	23533441	23533914	INTERG	Upstream	uc007ifi.1	Kiaa1841	-47	-	23488634	23533631	23488635	23520460	15	23488634,23489950,23493425,23495380,23506613,23509000,23511746,23511961,23515095,23517137,23520228,23524935,23528872,23531204,23533492,	23488734,23489983,23493525,23495526,23506766,23509124,23511857,23512048,23515256,23517196,23520467,23525122,23529031,23531334,23533631,	0	BC055049	Q68FF0-2	Q68FF0-2	0	0	RecName: Full=Uncharacterized protein KIAA1841;
BMAL1onlyPeak0095	chr16	70313948	70314521	INTERG	Both	uc007zqt.1	Gbe1	97	+	70314331	70361895	70314397	70361286	2	70314331,70361102,	70314540,70361895,	Q8BT78	AK013167	Q8BT78	Q8BT78_MOUSE	0	0	SubName: Full=Putative uncharacterized protein; Flags: Fragment;
BMAL1onlyPeak0096	chr5	64203400	64204002	INTERG	Down	uc008xmg.1	0610040J01Rik	32	+	64203733	64290858	64287690	64290103	4	64203733,64267688,64287668,64289193,	64203834,64267738,64287722,64290858,	Q9DCE0	NM_029554	Q99K99	CD019_MOUSE	NM_029554	NP_083830	hypothetical protein LOC76261
BMAL1onlyPeak0097	chr2	112333278	112333818	GENE		uc008lpe.1	Aven	-428	+	112333120	112471227	112333147	112471051	6	112333120,112354606,112465311,112467905,112469896,112470935,	112333378,112354784,112465382,112468001,112470233,112471227,		NM_028844	A2AGL4	A2AGL4_MOUSE	NM_028844	NP_083120	cell death regulator Aven isoform 1
BMAL1onlyPeak0098	chr9	42280027	42280696	INTERG	Upstream	uc009pay.1	Grik4	-53	-	42220399	42280309	42328911	42616657	21	42328518,42332562,42345396,42349904,42351840,42355649,42358489,42374381,42399432,42405936,42430141,42431008,42437059,42463569,42467800,42479220,42483295,42496015,42616575,42626952,42752409,	42329268,42332681,42345525,42350130,42352006,42355823,42358599,42374495,42399636,42406044,42430246,42431161,42437221,42463623,42467979,42479386,42483393,42496180,42616707,42627057,42752454,	Q8BMF5	NM_175481	Q148R5	Q148R5_MOUSE	NM_175481	NP_780690	glutamate receptor, ionotropic kainate 4
BMAL1onlyPeak0099	chr5	77379823	77380458	GENE		uc008xvm.1	Ppat	110	-	77342300	77380250	77344233	77380109	11	77342300,77344969,77347058,77348395,77348780,77350494,77351235,77351479,77354698,77355815,77379981,	77344430,77345090,77347280,77348523,77348932,77350567,77351381,77351592,77354905,77355882,77380250,		NM_172146	Q8CIH9	Q8CIH9_MOUSE	NM_172146	NP_742158	phosphoribosyl pyrophosphate amidotransferase
BMAL1onlyPeak0100	chr7	151533640	151533845	GENE		uc009kqf.1	Shank2	-63454	+	151470289	151608580	151470873	151607040	11	151470289,151472546,151581367,151582255,151582542,151584145,151591234,151593025,151593960,151595366,151606463,	151471042,151472671,151581503,151582336,151582551,151584166,151591365,151593137,151593981,151597773,151608580,		NM_001081370	D3YZ39	D3YZ39_MOUSE	NM_001081370	NP_001074839	SH3 and multiple ankyrin repeat domains protein
BMAL1onlyPeak0101	chr8	86238714	86239195	INTERG	Both	uc009mlb.1	Ddx39	143	+	86239097	86247247	86239097	86239097	12	86239097,86243285,86243710,86244447,86244855,86245364,86245632,86246128,86246347,86246547,86246785,86247023,	86239236,86243497,86243838,86244540,86245039,86245423,86245751,86246260,86246457,86246692,86246933,86247247,	0	AK151395	0	0	0	0	Mus musculus 10 days embryo whole body cDNA, RIKEN full-length enriched library, clone:2610002F14 product:nuclear RNA helicase, DECD variant of DEAD box family, full insert sequence.
BMAL1onlyPeak0102	chr1	158251087	158251617	GENE		uc007dch.1	Nphs2	-10487	+	158240865	158258166	158240918	158256269	8	158240865,158243105,158246942,158248818,158251014,158253867,158255067,158255990,	158241198,158243209,158247015,158248901,158251218,158253923,158255146,158258166,		NM_130456	C0LL94	C0LL94_MOUSE	NM_130456	NP_569723	podocin
BMAL1onlyPeak0103	chr1	187027582	187028176	INTERG	Both	uc007dyu.1	Rab3gap2	42675	+	187070554	187108576	187070603	187107875	26	187070554,187071722,187071891,187073758,187074811,187075542,187075909,187076194,187079623,187082376,187083192,187084279,187085208,187086557,187087509,187090779,187091051,187095312,187096450,187099790,187101025,187102026,187105529,187106176,187107260,187107725,	187070663,187071802,187071981,187073898,187075028,187075686,187075992,187076259,187079714,187082504,187083406,187084377,187085314,187086718,187087738,187090953,187091158,187095379,187096521,187099826,187101100,187102245,187105619,187106389,187107419,187108576,	Q8BMG7	NM_001163754	Q8BMG7	RBGPR_MOUSE	NM_001163754	NP_001157226	rab3 GTPase-activating protein non-catalytic
BMAL1onlyPeak0104	chr7	139811847	139812553	GENE		uc009kce.1	Lhpp	-9875	+	139802325	139898102	139802388	139897371	7	139802325,139822164,139825683,139833206,139834169,139841940,139897274,	139802513,139822352,139825837,139833270,139834262,139842032,139898102,		NM_029609	Q9D7I5	LHPP_MOUSE	NM_029609	NP_083885	phospholysine phosphohistidine inorganic
BMAL1onlyPeak0105	chr10	81106160	81106732	GENE		uc007gjd.1	Ankrd24	-2810	+	81103636	81108712	81103654	81106701	4	81103636,81104720,81105045,81105261,	81103735,81104793,81105164,81108712,		AK019475	Q8VD21	Q8VD21_MOUSE	NM_027480	NP_081756	ankyrin repeat domain-containing protein 24
BMAL1onlyPeak0106	chr1	155997240	155997904	INTERG	Upstream	uc007das.1	AK154552	-32491	-	155895238	155965081	155895238	155895238	4	155895238,155924144,155959325,155964569,	155898680,155925282,155959459,155965081,	0	AK154552	0	0	0	0	Mus musculus 10 days neonate cortex cDNA, RIKEN full-length enriched library, clone:A830008E24 product:unclassifiable, full insert sequence.
BMAL1onlyPeak0107	chr12	33504737	33505399	INTERG	Down	uc007nif.1	Nampt	271	+	33505339	33536473	33505434	33535398	11	33505339,33515031,33517896,33519766,33523163,33524015,33525789,33527549,33531570,33533481,33535287,	33505491,33515188,33518000,33519895,33523322,33524152,33526015,33527669,33531711,33533616,33536473,	NP_067499	NM_021524	Q99KQ4	NAMPT_MOUSE	NM_021524	NP_067499	nicotinamide phosphoribosyltransferase
BMAL1onlyPeak0108	chr11	78364121	78364626	INTERG	Upstream	uc007kjv.1	Tmem97	-137	-	78355318	78364237	78356038	78364155	3	78355318,78356987,78364029,	78356298,78357132,78364237,	Q8VD00	NM_133706	Q8VD00	TMM97_MOUSE	NM_133706	NP_598467	transmembrane protein 97
BMAL1onlyPeak0109	chr17	27069679	27070338	INTERG	Down	uc008bev.1	Tctex-3	63	+	27070071	27074835	27070071	27070071	15	27070071,27071138,27071398,27071575,27071998,27072193,27072484,27072694,27072863,27073068,27073231,27073467,27073715,27073998,27074224,	27070479,27071313,27071480,27071671,27072099,27072342,27072580,27072763,27072987,27073136,27073336,27073625,27073810,27074079,27074835,	0	BC145596	0	0	0	0	Mus musculus Tctex-3 mRNA, complete cds.
BMAL1onlyPeak0110	chr9	114407290	114407913	INTERG	Upstream	uc009rxo.1	Ccr4	-1940	-	114400740	114405662	114401030	114402113	2	114400740,114405615,	114402173,114405662,	P51680	NM_009916	Q14A03	Q14A03_MOUSE	NM_009916	NP_034046	C-C chemokine receptor type 4
BMAL1onlyPeak0111	chr3	19528006	19529115	INTERG	Down	uc008orw.1	Trim55	15899	+	19544459	19591599	19544608	19591599	10	19544459,19545273,19559127,19561784,19570923,19571406,19571529,19572755,19574253,19591476,	19544776,19545446,19559293,19561880,19571157,19571429,19571654,19572997,19574541,19591599,	NP_001074750	NM_001081281	0	0	NM_001081281	NP_001074750	tripartite motif-containing protein 55
BMAL1onlyPeak0112	chr8	128096085	128096724	INTERG	Both	uc009nyf.1	Sipa1l2	-2749	-	127941962	128093656	127943044	128016496	22	127941962,127945780,127946478,127957077,127963163,127966482,127968385,127971406,127973780,127974232,127975818,127977200,127988051,127992074,127993647,127997397,127998723,128004053,128005947,128015010,128043745,128093554,	127943191,127945862,127946602,127957209,127963383,127966636,127968610,127971792,127973884,127974333,127975902,127977458,127988326,127992651,127993805,127997501,127998898,128004242,128006081,128016733,128043806,128093656,	Q80TE4-2	BC072593	B9EK76	B9EK76_MOUSE	NM_001081337	NP_001074806	signal-induced proliferation-associated 1-like
BMAL1onlyPeak0113	chr10	106477286	106477693	GENE		uc007gyv.1	Acss3	83235	-	106402137	106560724	106403052	106560639	11	106402137,106404003,106425861,106441719,106460709,106460912,106482268,106486419,106490383,106521862,106560343,	106403111,106404099,106425965,106441871,106460805,106460993,106482409,106486554,106490572,106522007,106560724,		NM_198636	Q14DH7-2	Q14DH7-2	NM_198636	NP_941038	acyl-CoA synthetase short-chain family member 3,
BMAL1onlyPeak0114	chr2	160176621	160177205	INTERG	Upstream	uc008nqw.1	Mafb	15825	-	160189496	160192738	160191440	160192412	1	160189496,	160192738,	P54841	NM_010658	P54841	MAFB_MOUSE	NM_010658	NP_034788	transcription factor MafB
BMAL1onlyPeak0115	chr9	21889335	21890054	GENE		uc009onu.1	Ecsit	158	-	21876689	21889852	21876767	21882687	9	21876689,21877425,21877869,21878126,21879034,21880671,21882591,21888466,21889800,	21877024,21877531,21878018,21878184,21879258,21881089,21882709,21888652,21889852,		AK007564	Q9QZH6	ECSIT_MOUSE	NM_012029	NP_036159	evolutionarily conserved signaling intermediate
BMAL1onlyPeak0116	chr17	87681965	87682478	INTERG	Both	uc008duu.1	Ttc7	4	+	87682225	87771244	87682563	87770115	19	87682225,87689528,87692150,87706268,87708068,87720742,87721777,87722463,87728662,87729364,87733606,87739230,87740227,87741406,87745880,87758453,87761188,87762795,87769798,	87682750,87689692,87692319,87706399,87708184,87720821,87721935,87722527,87728800,87729448,87733711,87739348,87740285,87741479,87746041,87758570,87761283,87762930,87771244,	Q8BGB2	AK153704	D3Z0R8	D3Z0R8_MOUSE	NM_028639	NP_082915	tetratricopeptide repeat protein 7A
BMAL1onlyPeak0117	chr11	51569859	51570431	GENE		uc007iuo.1	Sec24a	6991	-	51555630	51577136	51556993	51569675	3	51555630,51569578,51577060,	51557502,51570336,51577136,		AK038836	Q8BIN5	Q8BIN5_MOUSE	0	0	SubName: Full=Putative uncharacterized protein;
BMAL1onlyPeak0118	chr7	36091526	36091970	GENE		uc009gjr.1	Gpatch1	11711	-	36068589	36103459	36068589	36103389	18	36068589,36069734,36072141,36073535,36074058,36076744,36078673,36080273,36082502,36084239,36086596,36088247,36090948,36092207,36093197,36094319,36095458,36103359,	36068687,36069842,36072355,36073699,36074195,36076872,36078852,36080570,36082707,36084319,36086744,36088490,36091007,36092305,36093350,36094405,36095593,36103459,		AK014367	D6RET6	D6RET6_MOUSE	0	0	SubName: Full=Putative uncharacterized protein Gpatch1;
BMAL1onlyPeak0119	chr19	10178754	10179270	INTERG	Both	uc008gpc.1	Fads2	-3019	-	10160990	10175993	10163134	10175919	4	10160990,10163397,10166230,10175712,	10163293,10163595,10166341,10175993,	NP_062673	AK031337	0	0	NM_019699	NP_062673	fatty acid desaturase 2
BMAL1onlyPeak0120	chr17	29534973	29535633	INTERG	Down	uc008bsy.1	Fgd2	-32943	+	29502360	29516498	29503970	29516005	13	29502360,29503949,29504215,29504865,29505128,29506189,29510162,29510328,29510955,29511791,29513772,29515257,29515789,	29502555,29504072,29504354,29504924,29505275,29506282,29510242,29510359,29511048,29511923,29513919,29515404,29516498,	Q8BY35-2	BC021845	Q8BY35-2	Q8BY35-2	0	0	RecName: Full=FYVE, RhoGEF and PH domain-containing protein 2;
BMAL1onlyPeak0121	chr7	28146310	28146854	GENE		uc009fwc.1	Spnb4	85026	-	28141401	28231608	28142310	28227585	36	28141401,28144761,28144953,28146585,28147414,28149089,28150582,28151426,28151618,28152618,28154207,28155420,28156892,28157115,28159164,28160391,28176451,28179176,28182969,28187754,28189186,28192129,28193261,28199676,28201723,28202976,28203389,28203583,28204006,28208727,28211844,28213202,28218066,28219224,28227413,28231481,	28142469,28144804,28145127,28146878,28147487,28149709,28150779,28151511,28151757,28152863,28154588,28155625,28157023,28157394,28159254,28160616,28176715,28179323,28183060,28187957,28189937,28192267,28194195,28199827,28202026,28203135,28203507,28203771,28204119,28208843,28211925,28213294,28218240,28219376,28227600,28231608,		NM_032610	Q8VIE5	Q8VIE5_MOUSE	NM_032610	NP_115999	spectrin beta 4 isoform sigma1
BMAL1onlyPeak0122	chr3	121559099	121559487	INTERG	Both	uc008reg.1	Abcd3	-41160	-	121461827	121518133	121463149	121518036	23	121461827,121464332,121467918,121471539,121472084,121472269,121472432,121475220,121476906,121477059,121478348,121478534,121478719,121479914,121482472,121484845,121486928,121487390,121488919,121494651,121495721,121499366,121517926,	121463227,121464389,121468023,121471659,121472174,121472335,121472510,121475284,121476979,121477151,121478440,121478632,121478789,121479984,121482615,121484902,121487052,121487488,121488989,121494740,121495820,121499403,121518133,	NP_033017	NM_008991	Q3U645	Q3U645_MOUSE	NM_008991	NP_033017	ATP-binding cassette sub-family D member 3
BMAL1onlyPeak0123	chr10	79794281	79794942	GENE		uc007gcu.1	Reep6	-1698	+	79792914	79799186	79792975	79797862	5	79792914,79796247,79796433,79796710,79797854,	79793090,79796341,79796572,79796879,79799186,		BC029741	Q9JM62-2	Q9JM62-2	NM_139292	NP_647453	receptor expression-enhancing protein 6
BMAL1onlyPeak0124	chr1	172963855	172964342	INTERG	3'end	uc007dmw.1	Fcgr4	-15030	+	172949069	172959882	172949110	172959446	5	172949069,172949658,172950026,172955674,172959267,	172949150,172949679,172950281,172955929,172959882,	NP_653142	NM_144559	Q3TC44	Q3TC44_MOUSE	NM_144559	NP_653142	Fc receptor, IgG, low affinity IV
BMAL1onlyPeak0125	chr5	144670183	144670794	GENE		uc009akx.1	Aimp2	199	-	144663572	144670687	144663670	144670584	4	144663572,144665433,144667417,144670569,	144664059,144665665,144667624,144670687,		NM_146165	Q8R3V2	Q8R3V2_MOUSE	NM_146165	NP_666277	aminoacyl tRNA synthase complex-interacting
BMAL1onlyPeak0126	chr10	21721410	21721829	INTERG	3'end	uc007eox.1	Sgk1	-7120	+	21714500	21719695	21714555	21718633	12	21714500,21714771,21715279,21715599,21715831,21716028,21716364,21716784,21717147,21717703,21717965,21718465,	21714631,21714847,21715355,21715704,21715915,21716160,21716477,21716908,21717243,21717859,21718055,21719695,	Q9WVC6	NM_011361	Q9WVC6	SGK1_MOUSE	NM_011361	NP_035491	serine/threonine-protein kinase Sgk1 isoform e
BMAL1onlyPeak0127	chr9	123438278	123438886	INTERG	Down	uc009sgh.1	Sacm1l	417	+	123438999	123501716	123439007	123500055	20	123438999,123451461,123456101,123457979,123461785,123468342,123469683,123475508,123478041,123479066,123479614,123486094,123488066,123491365,123494204,123494402,123495461,123495679,123496662,123499918,	123439039,123451559,123456176,123458107,123461935,123468402,123469717,123475610,123478127,123479153,123479683,123486174,123488165,123491504,123494274,123494475,123495555,123495772,123496720,123501716,	Q9EP69	NM_030692	Q9EP69	SAC1_MOUSE	NM_030692	NP_109617	phosphatidylinositide phosphatase SAC1
BMAL1onlyPeak0128	chr16	76055337	76055777	INTERG	Down	uc007zrv.1	AK146213	-54529	+	76001028	76034847	76001028	76001028	4	76001028,76001559,76009855,76034352,	76001081,76001593,76009986,76034847,	0	AK146213	0	0	0	0	Mus musculus TIB-55 BB88 cDNA, RIKEN full-length enriched library, clone:I730035C06 product:unclassifiable, full insert sequence.
BMAL1onlyPeak0129	chr19	42119565	42120594	INTERG	Down	uc008hnb.1	Hoga1	261	+	42120340	42145429	42120407	42144827	7	42120340,42134377,42134656,42135417,42135792,42137681,42144677,	42120600,42134506,42134784,42135552,42135889,42137815,42145429,	Q9DCU9	NM_026152	Q9DCU9	DAPAL_MOUSE	NM_026152	NP_080428	probable 4-hydroxy-2-oxoglutarate aldolase,
BMAL1onlyPeak0130	chr5	129526175	129526649	GENE		uc008zsr.1	Ran	-382	+	129526030	129530196	129526413	129528693	7	129526030,129526402,129526558,129526740,129527877,129528249,129528648,	129526153,129526449,129526643,129526866,129528065,129528420,129530196,		NM_009391	A6H622	A6H622_MOUSE	NM_009391	NP_033417	GTP-binding nuclear protein Ran
BMAL1onlyPeak0131	chr10	75994098	75994742	GENE		uc007fuq.1	Lss	-49	+	75994371	76016679	75994405	76015813	22	75994371,75994594,75996257,75998303,75998988,76001096,76002529,76003056,76003590,76004563,76005212,76006595,76007209,76008195,76008806,76009507,76010179,76011964,76012547,76013329,76015064,76015681,	75994419,75994763,75996396,75998412,75999110,76001193,76002665,76003165,76003709,76004661,76005240,76006652,76007281,76008246,76008956,76009604,76010285,76012030,76012628,76013500,76015143,76016679,		NM_146006	Q8BLN5	ERG7_MOUSE	NM_146006	NP_666118	lanosterol synthase
BMAL1onlyPeak0132	chr18	31864528	31865152	GENE		uc008eie.1	Sap130	-30832	+	31834008	31872668	31834127	31871393	8	31834008,31837009,31840022,31841663,31849051,31858175,31870851,31871262,	31834150,31837131,31840325,31841838,31849156,31858534,31871100,31872668,		AK032704	Q8BIH0-2	Q8BIH0-2	NM_172965	NP_766553	histone deacetylase complex subunit SAP130
BMAL1onlyPeak0133	chr4	117559746	117560272	INTERG	Upstream	uc008ujc.1	Atp6v0b	-75	-	117556934	117559934	117557219	117559841	8	117556934,117557708,117558233,117558408,117558672,117558880,117559194,117559774,	117557246,117557899,117558285,117558478,117558750,117558964,117559243,117559934,	Q91V37	NM_033617	Q3U889	Q3U889_MOUSE	NM_033617	NP_291095	V-type proton ATPase 21 kDa proteolipid subunit
BMAL1onlyPeak0134	chr15	81632599	81633408	GENE		uc007wxg.1	AK045688	40	-	81631220	81633043	81631220	81631220	2	81631220,81632839,	81632131,81633043,		AK045688	0	0	0	0	Mus musculus adult male corpora quadrigemina cDNA, RIKEN full-length enriched library, clone:B230304I02 product:hypothetical protein, full insert sequence.
BMAL1onlyPeak0135	chr2	132515454	132516008	GENE		uc008mne.1	1110034G24Rik	-3032	+	132512699	132576791	132517689	132576391	3	132512699,132517685,132575948,	132512717,132517867,132576791,		AK004090	B2RR16	B2RR16_MOUSE	NM_028637	NP_082913	hypothetical protein LOC73747
BMAL1onlyPeak0136	chr5	116840072	116840610	INTERG	Upstream	uc008zez.1	Hspb8	32532	-	116858503	116872873	116859339	116872488	3	116858503,116865415,116872121,	116859499,116865479,116872873,	Q9JK92	NM_030704	Q9JK92	HSPB8_MOUSE	NM_030704	NP_109629	heat shock protein beta-8
BMAL1onlyPeak0137	chr8	26711686	26712360	INTERG	Both	uc009lgk.1	Whsc1l1	754	+	26712777	26774071	26751092	26773746	6	26712777,26751048,26758912,26760012,26770212,26773212,	26713208,26751797,26758984,26760175,26770367,26774071,	Q6P2L6-4	AK172238	Q6P2L6-4	Q6P2L6-4	NM_001001735	NP_001001735	histone-lysine N-methyltransferase NSD3 isoform
BMAL1onlyPeak0138	chr9	92825341	92825955	INTERG	3'end	uc009raw.1	AK018841	74923	-	92874762	92900571	92874762	92874762	4	92874762,92875563,92898642,92900521,	92875093,92875691,92898741,92900571,	0	AK018841	0	0	0	0	Mus musculus adult male testis cDNA, RIKEN full-length enriched library, clone:1700034K08 product:unclassifiable, full insert sequence.
BMAL1onlyPeak0139	chr5	136164283	136165114	INTERG	Down	uc008zyt.1	Por	385	+	136165083	136211195	136191754	136210827	16	136165083,136191741,136204531,136205268,136206098,136206713,136206962,136207432,136208352,136208555,136209371,136209642,136209896,136210252,136210490,136210682,	136165122,136191933,136204580,136205397,136206248,136206838,136207052,136207531,136208469,136208674,136209553,136209792,136210167,136210398,136210576,136211195,	P37040	NM_008898	P37040	NCPR_MOUSE	NM_008898	NP_032924	NADPH--cytochrome P450 reductase
BMAL1onlyPeak0140	chr17	27076160	27076976	INTERG	Both	uc008bex.1	Cuta	-175	-	27074916	27076393	27075518	27076303	6	27074916,27075362,27075516,27075671,27075828,27076261,	27075121,27075412,27075594,27075731,27076037,27076393,	0	AK007912	Q9CQ89-3	Q9CQ89-3	0	0	RecName: Full=Protein CutA; AltName: Full=Brain acetylcholinesterase putative membrane anchor; Flags: Precursor;
BMAL1onlyPeak0141	chr7	16683288	16684257	INTERG	Down	uc009fgw.1	Napa	219	+	16683991	16703324	16684025	16701914	11	16683991,16692901,16694399,16697932,16698460,16698698,16698824,16699469,16700551,16700948,16701812,	16684123,16692981,16694516,16697979,16698538,16698754,16698909,16699574,16700620,16700999,16703324,	Q9DB05	NM_025898	Q9DB05	SNAA_MOUSE	NM_025898	NP_080174	alpha-soluble NSF attachment protein
BMAL1onlyPeak0142	chr7	148661646	148662560	GENE		uc009kln.1	Tspan4	-965	+	148661138	148679321	148668402	148678852	8	148661138,148668385,148675450,148676660,148677470,148677672,148677878,148678783,	148661396,148668465,148675642,148676735,148677572,148677804,148677962,148679321,		NM_053082	Q4FJW7	Q4FJW7_MOUSE	NM_053082	NP_444312	tetraspanin-4
BMAL1onlyPeak0143	chr10	75300113	75300562	INTERG	Both	uc007frh.1	AB251164	395	+	75300732	75300763	75300732	75300732	1	75300732,	75300763,	0	AB251164	0	0	0	0	AB251164
BMAL1onlyPeak0144	chr13	21802744	21803191	INTERG	3'end	uc007pra.1	Hist1h2bl	5045	-	21807631	21808012	21807631	21808012	1	21807631,	21808012,	P10853	NM_178199	A2AB77	A2AB77_MOUSE	NM_178199	NP_835506	histone H2B type 1-F/J/L
BMAL1onlyPeak0145	chr12	16660193	16660858	GENE		uc007nbx.1	Ntsr2	-251	+	16660275	16667042	16660305	16666552	4	16660275,16663402,16665170,16666514,	16660929,16663618,16665261,16667042,		AK005368	Q8VIF5	Q8VIF5_MOUSE	0	0	SubName: Full=Low affinity neurotensin receptor; SubName: Full=Neurotensin receptor 2; SubName: Full=Putative uncharacterized protein;
BMAL1onlyPeak0146	chr7	107731190	107731606	GENE		uc009inh.1	Mrpl48	25112	-	107697630	107756510	107697821	107708335	8	107697630,107699053,107701092,107708261,107713707,107719765,107722975,107756404,	107697896,107699143,107701195,107708431,107713793,107719803,107723028,107756510,		NR_003559	A2VCS1	A2VCS1_MOUSE	NM_198831	NP_942128	39S ribosomal protein L48, mitochondrial
BMAL1onlyPeak0147	chr4	48421554	48422165	GENE		uc008svb.1	Invs	-129187	+	48292673	48444825	48409178	48442580	19	48292673,48296097,48320554,48357443,48394976,48397976,48402830,48404176,48405455,48409106,48410376,48410921,48415704,48420469,48428777,48434318,48438866,48439905,48442476,	48292847,48296227,48320721,48357559,48395150,48398144,48403011,48404286,48405565,48409278,48410532,48411151,48415811,48420682,48429070,48435021,48439096,48439980,48444825,		AK158766	A0JNT0	A0JNT0_MOUSE	0	0	SubName: Full=Invs protein;
BMAL1onlyPeak0148	chr1	72916740	72917190	GENE		uc007bkx.1	Igfbp5	4474	-	72904638	72921439	72908950	72920713	4	72904638,72909716,72910424,72920379,	72909082,72909836,72910654,72921439,		NM_010518	Q3UQV0	Q3UQV0_MOUSE	NM_010518	NP_034648	insulin-like growth factor-binding protein 5
BMAL1onlyPeak0149	chr13	102631975	102632413	INTERG	Down	uc007rrw.1	AK043460	-6749	+	102625445	102626306	102625445	102625445	2	102625445,102626047,	102625731,102626306,	0	AK043460	0	0	0	0	Mus musculus 7 days neonate cerebellum cDNA, RIKEN full-length enriched library, clone:A730097F20 product:unclassifiable, full insert sequence.
BMAL1onlyPeak0150	chr7	91119484	91119991	GENE		uc009iec.1	9930013L23Rik	115275	-	91109308	91235012	91111437	91234820	15	91109308,91112495,91121682,91123549,91130701,91131643,91135847,91136469,91137642,91140527,91145731,91147000,91147618,91151821,91234767,	91111624,91112701,91121892,91123725,91130893,91131776,91135969,91136565,91137713,91140707,91145968,91147139,91147765,91151931,91235012,		AK162689	Q14AX8	Q14AX8_MOUSE	0	0	SubName: Full=Putative uncharacterized protein;
BMAL1onlyPeak0151	chr9	119892080	119892667	GENE		uc009sbv.1	Csrnp1	1403	-	119880283	119893776	119881357	119886324	5	119880283,119882481,119883271,119886119,119893751,	119882329,119882796,119883531,119886363,119893776,		NM_153287	P59054	CSRN1_MOUSE	NM_153287	NP_695019	cysteine/serine-rich nuclear protein 1
BMAL1onlyPeak0152	chr3	65466944	65467609	INTERG	Down	uc008pks.1	Lekr1	2913	+	65470189	65490101	65473052	65488116	3	65470189,65473011,65487813,	65470233,65473100,65490101,	Q3UVB4	NM_001037923	B2RVN1	B2RVN1_MOUSE	NM_001037923	NP_001033012	leucine, glutamate and lysine rich 1 isoform 2
BMAL1onlyPeak0153	chr11	98906865	98907447	GENE		uc007lie.1	Igfbp4	-4583	+	98902573	98913957	98902810	98912893	4	98902573,98909539,98910407,98912758,	98903159,98909685,98910542,98913957,		NM_010517	P47879	IBP4_MOUSE	NM_010517	NP_034647	insulin-like growth factor-binding protein 4
BMAL1onlyPeak0154	chr18	35721458	35721921	INTERG	Down	uc008emg.1	Matr3	232	+	35721921	35751063	35731677	35750084	15	35721921,35731496,35737211,35738069,35738558,35738919,35740823,35741250,35741572,35742369,35743531,35744168,35747284,35747985,35750033,	35721946,35732589,35737273,35738111,35738671,35738972,35740949,35741376,35741740,35742501,35743575,35744535,35747507,35748107,35751063,	Q8K310	NM_010771	Q5BL18	Q5BL18_MOUSE	NM_010771	NP_034901	matrin-3
BMAL1onlyPeak0155	chr18	61370927	61371543	GENE		uc008fbu.1	Slc26a2	15	-	61356507	61371250	61357791	61362033	4	61356507,61361334,61363963,61371051,	61359312,61362057,61364099,61371250,		NM_007885	Q62273	S26A2_MOUSE	NM_007885	NP_031911	sulfate transporter
BMAL1onlyPeak0156	chr7	4102312	4102929	INTERG	Upstream	uc009exd.1	Leng9	-1147	-	4099784	4101474	4099819	4101277	1	4099784,	4101474,	Q8BTN6	NM_175529	Q8BTN6	Q8BTN6_MOUSE	NM_175529	NP_780738	leukocyte receptor cluster member 9
BMAL1onlyPeak0157	chr2	167164073	167164522	GENE		uc008nzm.1	B4galt5	10381	-	167123944	167174678	167126835	167174532	9	167123944,167127509,167130495,167131159,167132090,167133043,167134722,167138586,167174417,	167126983,167127611,167130618,167131347,167132207,167133168,167134836,167138721,167174678,		NM_019835	A2A5T7	A2A5T7_MOUSE	NM_019835	NP_062809	beta-1,4-galactosyltransferase 5
BMAL1onlyPeak0158	chr10	80040538	80041156	INTERG	Both	uc007gdu.1	AK133627	544	+	80041391	80043420	80041391	80041391	2	80041391,80042058,	80041820,80043420,	0	AK133627	0	0	0	0	Mus musculus adult male pituitary gland cDNA, RIKEN full-length enriched library, clone:5330420K15 product:unclassifiable, full insert sequence.
BMAL1onlyPeak0159	chr4	152595718	152596183	INTERG	Upstream	uc008war.1	AK135377	-74832	-	152519698	152521119	152519698	152519698	2	152519698,152520905,	152519992,152521119,	0	AK135377	0	0	0	0	Mus musculus 12 days embryo female mullerian duct includes surrounding region cDNA, RIKEN full-length enriched library, clone:6820409J11 product:unclassifiable, full insert sequence.
BMAL1onlyPeak0160	chr9	78023057	78023305	INTERG	Down	uc009qtx.1	AK050586	539	+	78023720	78026686	78023781	78024851	4	78023720,78024377,78024805,78025631,	78023842,78024549,78024900,78026686,	0	AK050586	0	0	0	0	Mus musculus 2 days neonate thymus thymic cells cDNA, RIKEN full-length enriched library, clone:C920006O11 product:unclassifiable, full insert sequence.
BMAL1onlyPeak0161	chr7	148622863	148623512	GENE		uc009klb.1	Slc25a22	330	-	148615650	148623517	148617003	148618565	10	148615650,148617248,148617400,148617637,148617919,148618561,148619479,148619798,148620054,148623467,	148617157,148617324,148617555,148617812,148618057,148618652,148619535,148619924,148620228,148623517,		AK018760	Q9D6M3	GHC1_MOUSE	0	0	RecName: Full=Mitochondrial glutamate carrier 1; Short=GC-1; AltName: Full=Glutamate/H(+) symporter 1; AltName: Full=Solute carrier family 25 member 22;
BMAL1onlyPeak0162	chr4	100848633	100849170	GENE		uc008tvk.1	Jak1	88986	-	100824578	100937887	100826099	100866393	25	100824578,100827142,100827620,100828997,100829556,100830358,100831418,100831619,100832636,100834411,100835453,100836262,100837062,100839147,100843839,100846690,100847678,100850172,100852059,100854384,100856941,100861683,100864079,100866387,100937646,	100826195,100827253,100827738,100829170,100829681,100830551,100831513,100831770,100832788,100834547,100835581,100836350,100837206,100839254,100844026,100846814,100847836,100850361,100852399,100854548,100857095,100861807,100864278,100866468,100937887,		NM_146145	B1ASP2	B1ASP2_MOUSE	NM_146145	NP_666257	tyrosine-protein kinase JAK1
BMAL1onlyPeak0163	chr12	29382664	29383657	GENE		uc007nfx.1	Ttc15	52134	-	29375880	29435294	29376179	29432396	12	29375880,29376623,29377358,29382008,29386400,29388390,29396736,29405916,29407227,29422597,29431163,29435193,	29376422,29376711,29377459,29382107,29386474,29388463,29396849,29406055,29407341,29422714,29432401,29435294,		NM_001161410	Q8K2L8	TTC15_MOUSE	NM_001161410	NP_001154882	tetratricopeptide repeat protein 15 isoform 1
BMAL1onlyPeak0164	chr2	126701679	126702269	INTERG	Upstream	uc008mei.1	ChaK	-27	-	126656576	126701947	126656902	126701712	14	126656576,126659423,126661191,126663070,126666479,126668591,126670035,126671809,126674232,126675634,126677078,126680378,126684148,126701709,	126657073,126659477,126661326,126663171,126666552,126668715,126670210,126671981,126674357,126675848,126677277,126680417,126684228,126701947,	0	AK162483	0	0	0	0	Mus musculus transient receptor potential-related protein (ChaK) mRNA, complete cds.
BMAL1onlyPeak0165	chr14	61274717	61275216	INTERG	Down	uc007ufc.1	Spata13	50742	+	61325708	61383386	61325760	61379888	11	61325708,61328261,61364481,61365550,61366277,61368799,61370471,61372617,61375048,61378419,61379712,	61325916,61328406,61364618,61365730,61366463,61368979,61370704,61372747,61375421,61378494,61383386,	0	BC145285	B9EHV2	B9EHV2_MOUSE	NM_001033272	NP_001028444	spermatogenesis-associated protein 13
BMAL1onlyPeak0166	chr4	139814719	139815299	INTERG	Upstream	uc008vmu.1	Igsf21	-12310	-	139582766	139802699	139582919	139802286	10	139582766,139583638,139583963,139584612,139590265,139593337,139623051,139663169,139713375,139802216,	139582993,139583677,139584156,139584698,139590740,139593453,139623170,139663291,139713488,139802699,	Q7TNR6	NM_198610	Q7TNR6	IGS21_MOUSE	NM_198610	NP_941012	immunoglobulin superfamily member 21 precursor
BMAL1onlyPeak0167	chr4	44085579	44086223	GENE		uc008sro.1	Gne	11137	-	44049698	44097038	44049989	44079790	12	44049698,44051818,44053125,44054534,44055034,44057630,44058774,44065642,44068076,44072647,44079626,44096919,	44050225,44051935,44053308,44054756,44055164,44057841,44058862,44065855,44068229,44073099,44079832,44097038,		NM_015828	Q3UW64	Q3UW64_MOUSE	NM_015828	NP_056643	bifunctional UDP-N-acetylglucosamine
BMAL1onlyPeak0168	chr6	99713591	99714331	INTERG	Upstream	uc009dbv.1	Prok2	-37575	-	99672098	99676386	99672460	99676314	2	99672098,99676221,	99672628,99676386,	Q9QXU7-3	AF182065	Q9QXU7-3	Q9QXU7-3	NM_001037539	NP_001032628	prokineticin-2 isoform 2
BMAL1onlyPeak0169	chr3	92304049	92304645	GENE		uc008qee.1	Sprr4	68	-	92304184	92304415	92304184	92304415	1	92304184,	92304415,		NM_173070	Q8CGN8	SPRR4_MOUSE	NM_173070	NP_775093	small proline-rich protein 4
BMAL1onlyPeak0170	chr1	186647994	186648717	GENE		uc007dyq.1	Mosc2	21371	-	186636946	186669726	186643099	186669696	8	186636946,186643079,186646213,186646367,186656454,186657738,186665132,186669424,	186637762,186643226,186646285,186646429,186656595,186657907,186665306,186669726,		NM_133684	Q922Q1	MOSC2_MOUSE	NM_133684	NP_598445	MOSC domain-containing protein 2, mitochondrial
BMAL1onlyPeak0171	chr3	85775573	85776039	GENE		uc008pqy.1	SH3d19	-478	+	85775328	85884359	85775328	85775328	4	85775328,85844747,85879069,85884316,	85775346,85844787,85879110,85884359,		AK180019	0	0	0	0	Mus musculus cDNA, clone:Y0G0112J21, strand:unspecified.
BMAL1onlyPeak0172	chr4	82970024	82970583	INTERG	Both	uc008tks.1	Ttc39b	-211	-	82905101	82970093	82905236	82970016	7	82905101,82906785,82907729,82909597,82917020,82943831,82969974,	82905370,82906862,82907861,82909705,82917122,82943866,82970093,	Q9D8N8	AK007856	Q8BYY4-3	Q8BYY4-3	0	0	RecName: Full=Tetratricopeptide repeat protein 39B; Short=TPR repeat protein 39B;
BMAL1onlyPeak0173	chr12	111829354	111830186	INTERG	Down	uc007pbo.1	Dync1h1	9834	+	111839604	111905154	111839814	111904901	77	111839604,111850554,111852254,111852562,111853100,111854549,111854907,111855829,111857398,111858508,111859736,111862718,111863636,111863940,111864131,111865068,111866149,111866442,111866933,111867117,111867486,111867786,111868032,111868707,111868953,111869818,111870849,111871362,111872428,111873710,111874104,111874535,111875315,111875705,111876948,111877943,111878355,111878708,111879028,111879311…	111840064,111850642,111852428,111852818,111853287,111854821,111855135,111856906,111857578,111858658,111859883,111862859,111863813,111864051,111864251,111865308,111866305,111866556,111867044,111867327,111867633,111867953,111868206,111868873,111869142,111870013,111871132,111871463,111872588,111873954,111874288,111874748,111875554,111875862,111877176,111878174,111878496,111878942,111879235,111879433…	NP_084514	NM_030238	Q9JHU4	DYHC1_MOUSE	NM_030238	NP_084514	cytoplasmic dynein 1 heavy chain 1
BMAL1onlyPeak0174	chr3	104228034	104228633	INTERG	Upstream	uc008qud.1	mKIAA0806	55463	-	104257905	104283796	104257905	104257905	8	104257905,104265323,104266581,104267781,104269409,104270965,104272407,104283704,	104261887,104265611,104266768,104268231,104269691,104271286,104272571,104283796,	0	AK028527	0	0	0	0	Mus musculus 0 day neonate skin cDNA, RIKEN full-length enriched library, clone:4632419I10 product:hypothetical Cysteine-rich flanking region, C-terminal/Immunoglobulin and major histocompatibility complex domain/Immunoglobulin C-2 type/Immunoglobulin subtype containing protein, full insert sequence.
BMAL1onlyPeak0175	chr18	36961355	36961725	INTERG	Down	uc008eos.1	Zmat2	-7964	+	36953576	36959314	36953595	36957676	6	36953576,36953950,36954694,36955690,36956152,36957532,	36953613,36954044,36954818,36955764,36956298,36959314,	Q9CPW7	NM_025594	Q9CPW7	ZMAT2_MOUSE	NM_025594	NP_079870	zinc finger matrin-type protein 2
BMAL1onlyPeak0176	chr11	61354085	61354610	GENE		uc007jhy.1	Epn2	38806	-	61330750	61393153	61332919	61360246	9	61330750,61335160,61335907,61336530,61346019,61347072,61348772,61359651,61393068,	61333209,61335376,61335994,61336695,61346194,61347183,61348885,61360413,61393153,		AK036331	Q5NCM7	Q5NCM7_MOUSE	NM_010148	NP_034278	epsin-2
BMAL1onlyPeak0177	chr8	96911220	96911771	GENE		uc009mwh.1	Herpud1	-1097	+	96910399	96919258	96910491	96918655	8	96910399,96913255,96913423,96914617,96915631,96916073,96917695,96918490,	96910638,96913333,96913495,96914748,96915754,96916424,96917801,96919258,		AK081688	Q8C4N0	Q8C4N0_MOUSE	NM_022331	NP_071726	homocysteine-responsive endoplasmic
BMAL1onlyPeak0178	chr9	107572489	107573071	INTERG	Upstream	uc009rmq.1	Slc38a3	-1458	-	107553485	107571322	107554264	107561526	16	107553485,107554459,107557353,107557586,107557915,107558265,107558430,107558786,107558925,107559960,107560140,107560324,107560967,107561262,107561425,107571183,	107554369,107554563,107557498,107557711,107558016,107558345,107558601,107558845,107559008,107560042,107560233,107560398,107561083,107561341,107561575,107571322,	Q9DCP2	NM_001199218	Q9DCP2	S38A3_MOUSE	NM_001199218	NP_001186147	sodium-coupled neutral amino acid transporter 3
BMAL1onlyPeak0179	chr3	54178809	54179316	GENE		uc008pfj.1	Postn	-14017	+	54165046	54194954	54165064	54194221	21	54165046,54166548,54169825,54171422,54173070,54174119,54174752,54175925,54176691,54177626,54178939,54179958,54180611,54180832,54181086,54181482,54187309,54188405,54189129,54193260,54194183,	54165189,54166647,54169890,54171580,54173235,54174266,54174894,54176138,54176826,54177775,54179076,54180089,54180742,54180935,54181154,54181528,54187399,54188495,54189207,54193302,54194954,		NM_001198766	Q62009-5	Q62009-5	NM_001198766	NP_001185695	periostin isoform 3
BMAL1onlyPeak0180	chr17	5997274	5997774	GENE		uc008afr.1	Synj2	-7462	+	5990062	6044290	5996886	6044151	23	5990062,5996877,6003098,6005322,6007937,6009731,6010395,6010659,6013507,6016265,6017486,6019285,6022098,6023658,6024983,6026155,6026476,6027146,6028418,6032696,6033814,6035410,6043953,	5990361,5996961,6003160,6005419,6008110,6009813,6010545,6010825,6013699,6016347,6017627,6019478,6022257,6023815,6025101,6026374,6026555,6027315,6028586,6032809,6033923,6035559,6044290,		AK029755	D3YZB3	D3YZB3_MOUSE	NM_001113351	NP_001106822	synaptojanin-2 isoform d
BMAL1onlyPeak0181	chr11	68850303	68851090	INTERG	Down	uc007jpa.1	Aurkb	8448	+	68859144	68865164	68859462	68864563	8	68859144,68861286,68861473,68861675,68862007,68862232,68863803,68864401,	68859510,68861389,68861543,68861867,68862146,68862381,68863978,68865164,	Q8C6C1	NM_011496	Q8C6C1	Q8C6C1_MOUSE	NM_011496	NP_035626	serine/threonine-protein kinase 12
BMAL1onlyPeak0182	chr10	88937071	88937495	GENE		uc007gsh.1	Nr1h4	59047	-	88917122	88996330	88917454	88979248	10	88917122,88919275,88936496,88941094,88941522,88943235,88946116,88960793,88979181,88996147,	88917693,88919389,88936643,88941194,88941621,88943372,88946269,88961162,88979316,88996330,		NM_001163504	D3YTT2	D3YTT2_MOUSE	NM_001163504	NP_001156976	bile acid receptor isoform 2
BMAL1onlyPeak0183	chr3	96304795	96305172	INTERG	Both	uc008qna.1	Hfe2	24124	+	96329107	96333134	96330437	96332613	4	96329107,96330351,96330957,96331986,	96329253,96330525,96331505,96333134,	Q7TQ32	NM_027126	Q7TQ32	RGMC_MOUSE	NM_027126	NP_081402	hemojuvelin precursor
BMAL1onlyPeak0184	chr5	138227696	138228267	INTERG	Both	uc009ady.1	Mepce	-53	-	138223133	138227929	138223659	138227290	4	138223133,138223822,138224357,138225688,	138223712,138223949,138224576,138227929,	Q3U465	NM_144913	Q8K3A9	MEPCE_MOUSE	NM_144913	NP_659162	7SK snRNA methylphosphate capping enzyme
BMAL1onlyPeak0185	chr7	126668301	126668589	INTERG	Both	uc009jlg.1	Acsm5	1333	+	126669778	126686874	126669778	126669778	14	126669778,126671932,126673781,126675286,126677747,126678275,126679252,126680719,126681598,126681801,126684118,126684324,126685830,126686228,	126669951,126672152,126673992,126675494,126677928,126678429,126679332,126680843,126681679,126681903,126684246,126684424,126685950,126686874,	0	AK050404	Q8BGA8	ACSM5_MOUSE	0	0	RecName: Full=Acyl-coenzyme A synthetase ACSM5, mitochondrial; EC=6.2.1.2; Flags: Precursor;
BMAL1onlyPeak0186	chr8	91028954	91029742	INTERG	Both	uc009mro.1	Nkd1	15920	+	91045268	91116225	91045405	91116051	10	91045268,91045545,91046185,91098096,91107101,91109052,91113052,91113626,91114621,91115458,	91045430,91045578,91046319,91098163,91107208,91109148,91113200,91113711,91114749,91116225,	NP_081556	NM_027280	Q99MH6	NKD1_MOUSE	NM_027280	NP_081556	protein naked cuticle homolog 1 isoform 1
BMAL1onlyPeak0187	chr17	48786056	48786550	INTERG	Down	uc008cyb.1	Unc5cl	-184803	+	48601500	48608009	48602695	48606863	5	48601500,48602686,48603798,48604240,48606640,	48601763,48602784,48603867,48604354,48608009,	Q8BTQ8	AK089034	Q6R653-4	Q6R653-4	0	0	RecName: Full=UNC5C-like protein; AltName: Full=Protein unc-5 homolog C-like; AltName: Full=ZU5 and death domain-containing protein;
BMAL1onlyPeak0188	chr9	64869290	64869856	INTERG	Both	uc009qcp.1	Ptplad1	-65	-	64834789	64869508	64836259	64869350	11	64834789,64838123,64838780,64840063,64846001,64848787,64852063,64853414,64854367,64858280,64869263,	64836336,64838255,64838887,64840176,64846129,64848898,64852115,64853579,64854441,64858323,64869508,	NP_067320	NM_021345	Q8K2C9	HACD3_MOUSE	NM_021345	NP_067320	3-hydroxyacyl-CoA dehydratase 3
BMAL1onlyPeak0189	chr17	33917850	33918441	GENE		uc008bzp.1	Angptl4	306	-	33911844	33918451	33912331	33918337	7	33911844,33913894,33914264,33915316,33917474,33917727,33918007,	33912513,33914176,33914360,33915430,33917592,33917838,33918451,		NM_020581	Q9Z1P8	ANGL4_MOUSE	NM_020581	NP_065606	angiopoietin-related protein 4
BMAL1onlyPeak0190	chr5	135583869	135584437	GENE		uc008zxt.1	Mlxipl	-1371	+	135582782	135613792	135582792	135613230	17	135582782,135589496,135597375,135597605,135597939,135599519,135599806,135604382,135608184,135608978,135609121,135609413,135609623,135609863,135610356,135611220,135613111,	135583085,135589603,135597458,135597695,135597984,135599721,135599887,135604567,135608731,135609046,135609278,135609529,135609743,135609991,135610480,135611350,135613792,		NM_021455	Q99MZ3	WBS14_MOUSE	NM_021455	NP_067430	Williams-Beuren syndrome chromosomal region 14
BMAL1onlyPeak0191	chr2	169854680	169855195	GENE		uc008obt.1	Tshz2	-144546	+	169710392	169897316	169710656	169895769	2	169710392,169895767,	169711959,169897316,		AK046877	A2AHS1	A2AHS1_MOUSE	NM_080455	NP_536703	teashirt homolog 2
BMAL1onlyPeak0192	chr19	18496651	18497082	INTERG	Upstream	uc008gxs.1	Ostf1	209433	-	18655244	18706299	18655759	18706143	10	18655244,18659131,18661036,18664194,18664890,18667072,18668345,18670840,18678655,18706109,	18655818,18659233,18661115,18664244,18664998,18667126,18668409,18670891,18678702,18706299,	Q62422	NM_017375	Q62422	OSTF1_MOUSE	NM_017375	NP_059071	osteoclast-stimulating factor 1
BMAL1onlyPeak0193	chr18	61517193	61517816	GENE		uc008fbx.1	Ppargc1b	42581	-	61457789	61560085	61458336	61560021	12	61457789,61459239,61462272,61464361,61466860,61468686,61469299,61470060,61471807,61475390,61482788,61559943,	61458437,61459394,61462394,61464437,61467668,61468748,61469336,61471162,61471924,61475603,61482962,61560085,		NM_133249	Q8VHJ7	PRGC2_MOUSE	NM_133249	NP_573512	peroxisome proliferator-activated receptor gamma
BMAL1onlyPeak0194	chr6	128749415	128749718	GENE		uc009eer.1	Klrb1b	26754	-	128733681	128776320	128733683	128776264	5	128733681,128768930,128770282,128770959,128776176,	128733797,128769085,128770354,128771058,128776320,		AK041228	B7ZNR7	B7ZNR7_MOUSE	0	0	SubName: Full=Putative uncharacterized protein;
BMAL1onlyPeak0195	chr8	120308776	120309542	INTERG	3'end	uc009npg.1	Mphosph6	16670	-	120315544	120325829	120316085	120325802	5	120315544,120316578,120318480,120322943,120325751,	120316218,120316676,120318571,120323056,120325829,	Q9D1Q1	NM_026758	Q9D1Q1	MPH6_MOUSE	NM_026758	NP_081034	M-phase phosphoprotein 6
BMAL1onlyPeak0196	chr15	38449014	38449519	INTERG	Both	uc007vnu.1	Azin1	-246	-	38417184	38449021	38420115	38427101	12	38417184,38421230,38421998,38423228,38424046,38425027,38427018,38428423,38430052,38431158,38444227,38448663,	38420227,38421445,38422111,38423391,38424121,38425109,38427305,38428596,38430226,38431355,38444364,38449021,	0	BC046814	O35484	AZIN1_MOUSE	0	0	RecName: Full=Antizyme inhibitor 1; Short=AZI; AltName: Full=Ornithine decarboxylase antizyme inhibitor;
BMAL1onlyPeak0197	chr11	5409754	5410300	INTERG	Both	uc007hwm.1	Xbp1	10942	+	5420969	5425875	5420997	5424907	5	5420969,5421925,5423335,5424241,5424687,	5421203,5422022,5423470,5424387,5425875,	O35426	NM_013842	O35426	XBP1_MOUSE	NM_013842	NP_038870	X-box-binding protein 1
BMAL1onlyPeak0198	chr11	52173523	52174082	INTERG	Both	uc007ivm.1	Vdac1	814	+	52174616	52202898	52187803	52202025	9	52174616,52187800,52188419,52189892,52190149,52197351,52199084,52200917,52201933,	52174654,52187870,52188469,52190045,52190202,52197579,52199235,52200975,52202898,	Q60932-2	NM_011694	Q60932-2	Q60932-2	NM_011694	NP_035824	voltage-dependent anion-selective channel
BMAL1onlyPeak0199	chr1	98758697	98759099	GENE		uc007cfc.1	Slco4c1	9850	-	98715360	98768748	98715523	98768686	13	98715360,98717759,98720273,98725367,98728562,98733456,98734030,98735743,98737706,98739030,98741052,98764301,98768343,	98715684,98717897,98720338,98725552,98728716,98733652,98734175,98735862,98737828,98739127,98741232,98764565,98768748,		NM_172658	Q8BGD4	SO4C1_MOUSE	NM_172658	NP_766246	solute carrier organic anion transporter family
BMAL1onlyPeak0200	chr18	64522115	64522484	GENE		uc008fef.1	Onecut2	-22283	+	64500017	64558142	64500033	64546285	2	64500017,64545998,	64501264,64558142,		NM_194268	Q6XBJ3	ONEC2_MOUSE	NM_194268	NP_919244	one cut domain family member 2
BMAL1onlyPeak0201	chr11	95720221	95721276	GENE		uc007law.1	AK133925	-571	+	95720178	95730345	95720178	95720178	3	95720178,95721307,95729628,	95720396,95721802,95730345,		AK133925	0	0	0	0	Mus musculus 0 day neonate head cDNA, RIKEN full-length enriched library, clone:4833417C18 product:unclassifiable, full insert sequence.
BMAL1onlyPeak0202	chr4	59451285	59451928	INTERG	Upstream	uc008szv.1	#N/A	36842	-	59484910	59488448	59484910	59484910	1	59484910,	59488448,	0	#N/A	#N/A	#N/A	#N/A	#N/A	#N/A
BMAL1onlyPeak0203	chr9	107489908	107490680	GENE		uc009rmd.1	Ifrd2	-246	+	107490048	107495369	107490219	107494886	12	107490048,107492233,107492439,107492628,107492835,107493126,107493262,107493532,107493898,107494405,107494606,107494805,	107490277,107492353,107492524,107492753,107492993,107493177,107493441,107493638,107494036,107494534,107494702,107495369,		NM_025903	Q9D8U0	Q9D8U0_MOUSE	NM_025903	NP_080179	interferon-related developmental regulator 2
BMAL1onlyPeak0204	chr11	117739066	117739887	INTERG	Upstream	uc007moh.1	Tha1	-4682	-	117729264	117734795	117729772	117734713	7	117729264,117730673,117730984,117731748,117732325,117732917,117734484,	117730056,117730866,117731122,117731934,117732414,117733001,117734795,	Q6XPS7	NM_027919	Q6XPS7	Q6XPS7_MOUSE	NM_027919	NP_082195	threonine aldolase 1
BMAL1onlyPeak0205	chrX	100688642	100688890	INTERG	Both	uc009tzq.1	2010000I03Rik	130	+	100688896	100701764	100688896	100688896	3	100688896,100691776,100698198,	100689039,100691869,100701764,	0	NR_015508	0	0	NR_015508	0	Mus musculus adult male liver tumor cDNA, RIKEN full-length enriched library, clone:C730026I01 product:unclassifiable, full insert sequence.
BMAL1onlyPeak0206	chr19	23215126	23215731	INTERG	Down	uc008gzz.1	Klf9	287	+	23215715	23241401	23216244	23239402	2	23215715,23239172,	23216749,23241401,	Q8CEC4	NM_010638	Q8CEC4	Q8CEC4_MOUSE	NM_010638	NP_034768	Krueppel-like factor 9
BMAL1onlyPeak0207	chr13	22114037	22114610	INTERG	Upstream	uc007prz.1	Prss16	-12714	-	22094044	22101610	22094622	22101566	12	22094044,22094794,22095014,22096959,22097850,22098615,22098756,22099011,22100198,22100447,22101258,22101499,	22094679,22094940,22095194,22097101,22098141,22098663,22098834,22099135,22100328,22100547,22101425,22101610,	Q9QXE5	NM_019429	Q5SZ30	Q5SZ30_MOUSE	NM_019429	NP_062302	thymus-specific serine protease precursor
BMAL1onlyPeak0208	chr13	31648310	31648829	INTERG	Both	uc007pzj.1	Foxq1	1736	+	31650305	31652335	31650785	31651988	1	31650305,	31652335,	Q9JJ18	NM_008239	Q9JJ18	Q9JJ18_MOUSE	NM_008239	NP_032265	forkhead box protein Q1
BMAL1onlyPeak0209	chr3	79371635	79372106	INTERG	Both	uc008pnp.1	Ppid	23440	+	79395310	79407572	79395394	79407041	10	79395310,79397531,79399123,79401606,79402713,79402973,79404179,79406193,79406364,79406952,	79395479,79397672,79399230,79401795,79402836,79403080,79404321,79406280,79406407,79407572,	Q9CR16	NM_026352	Q9CR16	PPID_MOUSE	NM_026352	NP_080628	peptidyl-prolyl cis-trans isomerase D
BMAL1onlyPeak0210	chr3	107916518	107916845	GENE		uc008qyd.1	Gnai3	32351	-	107910216	107949032	107912339	107948923	9	107910216,107912320,107914852,107915390,107918680,107921218,107926459,107926712,107948805,	107912234,107912530,107915006,107915520,107918809,107921376,107926601,107926755,107949032,		NM_010306	B2RSH2	B2RSH2_MOUSE	NM_010306	NP_034436	guanine nucleotide-binding protein G(k) subunit
BMAL1onlyPeak0211	chr7	147371525	147372045	INTERG	3'end	uc009khg.1	Olfr523	-9783	+	147362002	147362956	147362002	147362956	1	147362002,	147362956,	NP_666729	NM_146518	Q8VFE7	Q8VFE7_MOUSE	NM_146518	NP_666729	olfactory receptor 523
BMAL1onlyPeak0212	chr8	122128776	122129269	GENE		uc009npx.1	Taf1c	118	-	122121770	122129140	122123403	122125595	14	122121770,122123715,122124333,122124560,122124850,122125010,122125215,122125441,122126657,122126889,122127049,122127280,122128139,122129034,	122123618,122123890,122124471,122124696,122124922,122125128,122125332,122125680,122126804,122126979,122127147,122127365,122128278,122129140,		AK052250	0	0	0	0	Mus musculus adult male pituitary gland cDNA, RIKEN full-length enriched library, clone:5330426I23 product:TATA box binding protein (Tbp)-associated factor, RNA polymerase I, C, full insert sequence.
BMAL1onlyPeak0213	chr8	131020157	131020711	INTERG	Both	uc009nzu.1	AK050336	-8422	-	130979384	131012012	130979384	130979384	4	130979384,130981849,130996954,131011909,	130979441,130981888,130997124,131012012,	0	AK050336	0	0	0	0	Mus musculus adult male liver tumor cDNA, RIKEN full-length enriched library, clone:C730038G18 product:unclassifiable, full insert sequence.
BMAL1onlyPeak0214	chr1	190094149	190094888	GENE		uc007ead.1	Ush2a	-8618	+	190085901	190181399	190090916	190180916	5	190085901,190090849,190142839,190174915,190180567,	190085942,190091015,190142972,190174979,190181399,		AK020845	Q9D1Z8	Q9D1Z8_MOUSE	0	0	SubName: Full=Putative uncharacterized protein;
BMAL1onlyPeak0215	chr5	141132293	141132698	INTERG	Upstream	uc009ahw.1	Ttyh3	-7518	-	141096593	141124978	141099410	141124781	14	141096593,141102404,141103075,141105335,141105668,141107446,141108141,141109218,141109517,141110712,141111135,141111467,141111850,141124658,	141099485,141102480,141103249,141105472,141105761,141107539,141108197,141109294,141109590,141110808,141111356,141111579,141112020,141124978,	NP_780483	NM_175274	Q6P5F7	TTYH3_MOUSE	NM_175274	NP_780483	protein tweety homolog 3
BMAL1onlyPeak0216	chr2	170925575	170925855	INTERG	Down	uc008och.1	BC049717	153068	+	171078783	171096850	171078783	171078783	5	171078783,171082410,171090519,171094536,171096378,	171078875,171082639,171090629,171094700,171096850,	0	BC049717	0	0	0	0	Mus musculus, clone IMAGE:6742117, mRNA.
BMAL1onlyPeak0217	chr1	84580498	84580963	GENE		uc007bsx.1	Dner	112066	-	84530518	84692796	84531384	84692303	5	84530518,84577230,84579578,84581887,84692027,	84531572,84577397,84579673,84582196,84692796,		AK030642	0	0	NM_152915	NP_690879	delta and Notch-like epidermal growth
BMAL1onlyPeak0218	chr8	13057362	13057740	INTERG	Down	uc009kwu.1	Proz	3356	+	13060907	13075006	13061029	13073930	8	13060907,13063250,13064601,13065244,13066822,13067713,13072475,13073436,	13061099,13063414,13064626,13065358,13066954,13067796,13072593,13075006,	Q9CQW3	NM_025834	Q9CQW3	PROZ_MOUSE	NM_025834	NP_080110	vitamin K-dependent protein Z precursor
BMAL1onlyPeak0219	chr19	4509794	4510749	INTERG	Both	uc008gaf.1	Pcx	250	+	4510521	4621698	4601599	4621288	21	4510521,4515653,4601599,4601864,4602209,4602473,4602757,4603059,4604464,4607531,4609863,4617579,4617964,4618141,4618957,4619319,4619779,4620113,4620366,4620819,4621039,	4510581,4515690,4601735,4602049,4602375,4602619,4602875,4603211,4604583,4607694,4610046,4617724,4618054,4618520,4619198,4619569,4620024,4620293,4620615,4620960,4621698,	Q05920	NM_001162946	Q3T9S7	Q3T9S7_MOUSE	NM_001162946	NP_001156418	pyruvate carboxylase, mitochondrial isoform 1
BMAL1onlyPeak0220	chr1	128369684	128370087	GENE		uc007ckn.1	Nckap5	357324	-	127810212	128727209	127811581	128592331	13	127810212,127877959,127911147,127999120,128006785,128020619,128119185,128154967,128278628,128345030,128425258,128592262,128726893,	127811598,127878274,127911226,127999240,128006824,128020688,128119338,128155055,128278762,128345094,128425332,128592391,128727209,		NM_176957	Q8C6S8	Q8C6S8_MOUSE	NM_176957	NP_795931	Nck-associated protein 5 isoform 3
BMAL1onlyPeak0221	chr11	112653247	112653746	INTERG	3'end	uc007mee.1	AK138212	6826	-	112654049	112660322	112654049	112654049	3	112654049,112657753,112660093,	112654581,112657857,112660322,	0	AK138212	0	0	0	0	Mus musculus adult male hypothalamus cDNA, RIKEN full-length enriched library, clone:A230035D19 product:hypothetical protein, full insert sequence.
BMAL1onlyPeak0222	chr13	23529848	23530217	INTERG	Upstream	uc007ptp.1	C230035I16Rik	-7147	-	23519844	23522886	23519844	23519844	4	23519844,23520173,23522097,23522578,	23519921,23520281,23522221,23522886,	0	NR_015492	0	0	NR_015492	0	Mus musculus 0 day neonate thymus cDNA, RIKEN full-length enriched library, clone:A430094C23 product:unclassifiable, full insert sequence.
BMAL1onlyPeak0223	chr3	88542950	88543426	INTERG	3'end	uc008pwi.1	Rit1	-22403	+	88520785	88533649	88530216	88533264	6	88520785,88521247,88521523,88529916,88530201,88533033,	88520879,88521392,88521580,88530101,88530393,88533649,	P70426	AK168254	P70426	RIT1_MOUSE	NM_009069	NP_033095	GTP-binding protein Rit1 isoform 1
BMAL1onlyPeak0224	chr4	108000669	108001172	GENE		uc008uaz.1	2010305A19Rik	-165	+	108000756	108013323	108000789	108011176	3	108000756,108004815,108010727,	108000895,108004956,108013323,		NM_027250	Q921H9	CA163_MOUSE	NM_027250	NP_081526	hcp beta-lactamase-like protein C1orf163
BMAL1onlyPeak0225	chr7	141972997	141973967	INTERG	Down	uc009kdx.1	Dock1	549	+	141974031	142355159	141996294	142355159	30	141974031,141974429,141980837,141996224,142039824,142043179,142065740,142067902,142182204,142190906,142268817,142273500,142283056,142290415,142300117,142300388,142305530,142306972,142310590,142324671,142325541,142329497,142329760,142331989,142335438,142337096,142338122,142343891,142350143,142354960,	141974121,141974530,141980968,141996333,142039895,142043286,142065868,142067998,142182306,142191001,142268896,142273601,142283115,142290564,142300203,142300545,142305571,142307063,142310710,142324761,142325646,142329639,142329839,142332074,142335525,142337273,142338206,142344029,142350289,142355159,	0	BC032163	Q8BUR4	DOCK1_MOUSE	0	0	RecName: Full=Dedicator of cytokinesis protein 1; AltName: Full=180 kDa protein downstream of CRK; Short=DOCK180;
BMAL1onlyPeak0226	chr1	135134234	135134744	INTERG	3'end	uc007cpw.1	AK145464	31643	-	135146712	135166132	135146712	135146712	4	135146712,135152684,135155021,135166000,	135147993,135153736,135155131,135166132,	0	AK145464	0	0	0	0	Mus musculus adult male urinary bladder cDNA, RIKEN full-length enriched library, clone:9530007G09 product:unclassifiable, full insert sequence.
BMAL1onlyPeak0227	chr16	6818693	6819063	GENE		uc007yce.1	Rbfox1	-469750	+	6349128	7411611	6809314	7409906	14	6349128,6487911,6809299,7224403,7277117,7285570,7292277,7294162,7330454,7353024,7363957,7375997,7408056,7409783,	6349324,6487959,6809341,7224643,7277261,7285624,7292370,7294223,7330535,7353157,7363997,7376062,7408132,7411611,		AK134833	Q9JJ43-4	Q9JJ43-4	NM_021477	NP_067452	fox-1 homolog A isoform gamma
BMAL1onlyPeak0228	chr17	44068207	44068610	GENE		uc008cpo.1	Rcan2	-129610	+	43938799	44176465	43973221	44174082	5	43938799,43973219,44154715,44157901,44173921,	43939045,43973446,44154889,44158073,44176465,		NM_207649	Q543P2	Q543P2_MOUSE	NM_207649	NP_997532	calcipressin-2 isoform 1
BMAL1onlyPeak0229	chr5	139847791	139848463	GENE		uc009agl.1	3110082I17Rik	88361	-	139835692	139936488	139837125	139931499	4	139835692,139839926,139931370,139936422,	139837342,139840117,139931500,139936488,		BC058580	Q9CXL3	CG050_MOUSE	NM_028469	NP_082745	hypothetical protein LOC73212
BMAL1onlyPeak0230	chr9	44128935	44129305	INTERG	Both	uc009pcu.1	C2cd2l	-755	-	44121053	44128365	44121532	44127971	13	44121053,44121960,44122237,44122962,44123229,44123446,44124188,44124388,44124593,44124790,44125082,44125665,44127617,	44121874,44122094,44122339,44123137,44123357,44123511,44124297,44124500,44124710,44124901,44125202,44125761,44128365,	Q8CAA2	AK039220	Q8CAA2	Q8CAA2_MOUSE	NM_027909	NP_082185	C2 domain-containing protein 2-like
BMAL1onlyPeak0231	chr1	182780870	182781449	INTERG	Both	uc007dwt.1	BC031781	122	+	182781281	182798245	182781303	182796424	7	182781281,182785933,182788253,182790031,182791228,182792488,182796202,	182781423,182786051,182788365,182790201,182791349,182792972,182798245,	Q8K1J5	NM_145943	Q8K1J5	CA055_MOUSE	NM_145943	NP_666055	hypothetical protein LOC208768
BMAL1onlyPeak0232	chr19	60832572	60833176	GENE		uc008ibw.1	Nanos1	-985	+	60831889	60835817	60832168	60832972	1	60831889,	60835817,		NM_178421	Q80WY3	NANO1_MOUSE	NM_178421	NP_848508	nanos homolog 1
BMAL1onlyPeak0233	chr1	98078241	98078690	INTERG	Upstream	uc007cfb.1	ST8SiaIV	-514295	-	97554890	97564171	97557436	97564123	2	97554890,97563725,	97557572,97564171,	0	AK165717	Q3U4G1	Q3U4G1_MOUSE	0	0	SubName: Full=Putative uncharacterized protein;
BMAL1onlyPeak0234	chr3	66777453	66778111	GENE		uc008ple.1	Shox2	7911	-	66777190	66785693	66777571	66785478	5	66777190,66779365,66779774,66782107,66785132,	66777865,66779454,66779832,66782316,66785693,		NM_013665	P70390	SHOX2_MOUSE	NM_013665	NP_038693	short stature homeobox protein 2
BMAL1onlyPeak0235	chr9	15105818	15106257	GENE		uc009ofo.1	4931406C07Rik	4855	-	15087782	15110892	15089261	15105865	9	15087782,15091799,15095110,15096443,15098875,15099129,15102286,15105810,15110657,	15089435,15091916,15095260,15096620,15098977,15099203,15102385,15105957,15110892,		NM_001199484	Q91V76	CK054_MOUSE	NM_001199484	NP_001186413	ester hydrolase C11orf54 homolog
BMAL1onlyPeak0236	chr4	56783165	56783635	GENE		uc008sxr.1	#N/A	31725	-	56763645	56815125	56764523	56812996	38	56763645,56768175,56769988,56771084,56771835,56772672,56775120,56775712,56780686,56781885,56783852,56784304,56785252,56785887,56786070,56787393,56787559,56787888,56788296,56789561,56789756,56791830,56792528,56793897,56797409,56799459,56800612,56803002,56803759,56804898,56805256,56805326,56806961,56808377,56809375,56811529,56812846,56815030,	56764591,56768251,56770143,56771212,56771947,56772786,56775181,56775775,56780748,56782087,56783950,56784428,56785401,56785973,56786208,56787473,56787638,56787962,56788412,56789667,56789810,56791934,56792635,56794089,56797509,56799624,56800843,56803096,56803883,56804989,56805323,56805353,56807047,56808458,56809457,56811682,56813009,56815125,		#N/A	#N/A	#N/A	#N/A	#N/A	#N/A
BMAL1onlyPeak0237	chr2	146136038	146136456	GENE		uc008msk.1	mKIAA1272	77194	-	146084525	146213441	146084525	146084525	19	146084525,146086101,146140658,146143515,146153113,146159151,146160227,146166114,146167713,146171121,146172444,146172851,146174183,146178906,146182823,146183692,146187126,146212963,146213342,	146084680,146086223,146140786,146143535,146153272,146159307,146160351,146166186,146168485,146171305,146172582,146172920,146174294,146179015,146182882,146183821,146187255,146213119,146213441,		BC053994	0	0	0	0	Mus musculus 15 days embryo head cDNA, RIKEN full-length enriched library, clone:D930015M12 product:unclassifiable, full insert sequence.
BMAL1onlyPeak0238	chr2	121274521	121275308	INTERG	Both	uc008lzd.1	Serf2	49	+	121274963	121279162	121275170	121276520	3	121274963,121275710,121276456,	121275177,121275819,121279162,	P84102	NM_011354	P84102	SERF2_MOUSE	NM_011354	NP_035484	small EDRK-rich factor 2
BMAL1onlyPeak0239	chr17	35034915	35035436	INTERG	Down	uc008ceb.1	Ehmt2	268	+	35035443	35050992	35035443	35050765	27	35035443,35036131,35036304,35036604,35039958,35040126,35040267,35042073,35042286,35042854,35043095,35043321,35043639,35043927,35044275,35044466,35044687,35045118,35045348,35045582,35047635,35047922,35048307,35048523,35049333,35049578,35050584,	35035485,35036198,35036511,35036861,35040040,35040164,35040423,35042211,35042401,35043003,35043239,35043557,35043822,35044010,35044382,35044589,35044789,35045223,35045503,35045750,35047780,35048000,35048423,35048610,35049412,35049754,35050992,	Q9Z148-2	NM_147151	A2CG73	A2CG73_MOUSE	NM_147151	NP_671493	histone-lysine N-methyltransferase, H3 lysine-9
BMAL1onlyPeak0240	chr12	99816128	99816615	INTERG	Down	uc007oqz.1	Spata7	50022	+	99866393	99876896	99866525	99875831	4	99866393,99870172,99872433,99875775,	99866544,99870247,99872529,99876896,	0	AK169473	0	0	0	0	Mus musculus 16 days neonate cerebellum cDNA, RIKEN full-length enriched library, clone:9630060I01 product:FERTILITY RELATED PROTEIN WMP1 homolog [Rattus norvegicus], full insert sequence.
BMAL1onlyPeak0241	chr16	49896110	49896603	GENE		uc007zkh.1	Cd47	-40591	+	49855766	49911796	49855899	49910990	9	49855766,49867877,49884277,49894289,49895481,49896468,49898152,49906893,49910981,	49855945,49868225,49884367,49894397,49895574,49896561,49898245,49906925,49911796,		AK151922	Q3U967	Q3U967_MOUSE	NM_010581	NP_034711	leukocyte surface antigen CD47
BMAL1onlyPeak0242	chr1	193269258	193269763	INTERG	Upstream	uc007eci.1	Ppp2r5a	-48591	-	193175859	193220920	193176855	193220295	13	193175859,193177752,193178409,193178620,193178901,193180212,193180765,193181670,193182803,193186127,193192519,193196348,193220114,	193176988,193177854,193178537,193178740,193178952,193180266,193180874,193181730,193182934,193186220,193192621,193196545,193220920,	Q6PD03	NM_144880	Q6PD03	2A5A_MOUSE	NM_144880	NP_659129	serine/threonine-protein phosphatase 2A 56 kDa
BMAL1onlyPeak0243	chr7	29762560	29763037	GENE		uc009gak.1	Eif3k	4035	-	29757935	29766833	29759030	29766751	6	29757935,29759621,29762219,29762888,29765462,29766692,	29759245,29759688,29762294,29763009,29765561,29766833,		AK037834	Q9DBZ5	EIF3K_MOUSE	NM_028659	NP_082935	eukaryotic translation initiation factor 3
BMAL1onlyPeak0244	chr16	5574004	5574494	INTERG	Both	uc007yca.1	Fam86	-318200	-	5247479	5256049	5247480	5256029	7	5247479,5248657,5249004,5249439,5250567,5253117,5255933,	5247692,5248923,5249138,5249541,5250648,5253180,5256049,	Q9CS89	AK017533	Q3UZW7-3	Q3UZW7-3	NM_027446	NP_081722	hypothetical protein LOC70511
BMAL1onlyPeak0245	chr10	76747130	76747639	INTERG	3'end	uc007fvk.1	Pofut2	-25341	+	76722044	76732331	76722067	76731552	9	76722044,76723318,76725181,76726009,76727700,76728580,76729657,76729928,76731271,	76722198,76723569,76725326,76726120,76727767,76728706,76729838,76730054,76732331,	0	BC018194	D3Z7P8	D3Z7P8_MOUSE	0	0	SubName: Full=Putative uncharacterized protein Pofut2;
BMAL1onlyPeak0246	chr2	60315196	60315618	GENE		uc008juh.1	Pla2r1	75911	-	60289178	60391318	60290510	60391292	13	60289178,60296306,60317460,60333311,60335616,60340095,60342183,60352962,60353643,60360822,60368423,60372779,60391066,	60290543,60296509,60317624,60333424,60335715,60340253,60342378,60353103,60353757,60360996,60368597,60373160,60391318,		AK143853	Q62028-2	Q62028-2	0	0	RecName: Full=Secretory phospholipase A2 receptor; Short=PLA2-R; Short=PLA2R; AltName: Full=180 kDa secretory phospholipase A2 receptor; AltName: Full=M-type receptor; Contains: RecName: Full=Soluble secretory phospholipase A2 receptor; Short=Soluble PLA2-R; Short=Soluble PLA2R; Flags: Precursor;
BMAL1onlyPeak0247	chr14	49775244	49775701	INTERG	Down	uc007tkb.1	Naa30	16429	+	49791901	49810706	49792291	49807362	5	49791901,49792290,49797744,49800380,49807224,	49792052,49793092,49797850,49800436,49810706,	NP_001074899	NM_001081430	Q8CES0	NAA30_MOUSE	NM_001081430	NP_001074899	N-alpha-acetyltransferase 30, NatC catalytic
BMAL1onlyPeak0248	chr1	84883858	84884387	GENE		uc007btc.1	Fbxo36	-47694	+	84836429	84897059	84836447	84896760	4	84836429,84877666,84893064,84896571,	84836543,84877775,84893237,84897059,		NM_025386	Q9CQ24	FBX36_MOUSE	NM_025386	NP_079662	F-box only protein 36
BMAL1onlyPeak0249	chr4	95245926	95246310	GENE		uc008tsw.1	Fggy	-21917	+	95224201	95593626	95224201	95224201	13	95224201,95264313,95267655,95363650,95405479,95467247,95478798,95487572,95504275,95510763,95516272,95589615,95593413,	95224282,95264425,95267807,95363766,95405608,95467355,95478860,95488816,95504350,95510884,95516367,95589677,95593626,		AK082737	0	0	0	0	Mus musculus adult male tongue cDNA, RIKEN full-length enriched library, clone:2310009E04 product:CDNA FLJ10986 FIS, CLONE PLACE1001869, WEAKLY SIMILAR TO L- RIBULOKINASE (EC 2.7.1.16) (HYPOTHETICAL 27.5 KDA PROTEIN) homolog [Homo sapiens], full insert sequence.
BMAL1onlyPeak0250	chr6	49815706	49816095	INTERG	Down	uc009bwt.1	Npy	-43174	+	49772727	49779504	49773596	49779326	4	49772727,49773596,49777487,49779301,	49772800,49773784,49777568,49779504,	P57774	NM_023456	P57774	NPY_MOUSE	NM_023456	NP_075945	neuropeptide Y precursor
BMAL1onlyPeak0251	chr11	94006450	94007064	INTERG	Down	uc007kye.1	BC096410	-22627	+	93984130	93987399	93984130	93984130	2	93984130,93986691,	93984197,93987399,	0	BC096410	0	0	0	0	Mus musculus 0 day neonate head cDNA, RIKEN full-length enriched library, clone:4831406C20 product:sperm associated antigen 9, full insert sequence.
BMAL1onlyPeak0252	chr19	26839870	26840493	GENE		uc008hbr.1	Smarca2	-17290	+	26822892	26852811	26826340	26851860	9	26822892,26824341,26825611,26826313,26845427,26845997,26848662,26850590,26851824,	26823034,26824437,26825646,26826531,26845533,26846099,26848795,26850733,26852811,		NM_026003	Q9D007	Q9D007_MOUSE	NM_026003	NP_080279	probable global transcription activator SNF2L2
BMAL1onlyPeak0253	chr5	107223025	107223428	INTERG	Upstream	uc008ylt.1	Zfp644	-97378	-	107065435	107125849	107065436	107095847	6	107065435,107095803,107110922,107119689,107124661,107125550,	107067654,107095864,107111032,107119896,107124718,107125849,	NP_081132	AK144865	Q3UMJ0	Q3UMJ0_MOUSE	NM_026856	NP_081132	zinc finger protein 644
BMAL1onlyPeak0254	chr8	114769133	114769666	INTERG	Down	uc009nni.1	#N/A	-234096	+	114535304	114544360	114535381	114542877	4	114535304,114539236,114541738,114542855,	114536042,114539361,114541791,114544360,	NP_065609	#N/A	#N/A	#N/A	#N/A	#N/A	#N/A
BMAL1onlyPeak0255	chr4	145739847	145740561	GENE		uc008vsh.1	Gm13251	8805	-	145729797	145749009	145730493	145734506	4	145729797,145733508,145734476,145748963,	145732058,145733635,145734534,145749009,		NM_001085522	B1ASD8	B1ASD8_MOUSE	NM_001085522	NP_001078991	hypothetical protein LOC433791
BMAL1onlyPeak0256	chr19	53904928	53905450	GENE		uc008hwz.1	Rbm20	-153394	+	53751795	53918253	53751897	53918253	9	53751795,53887737,53890005,53891635,53892412,53907135,53909137,53915468,53917712,	53752082,53888830,53890067,53891727,53892510,53907279,53909269,53915548,53918253,		NM_001170847	Q3UQS8	RBM20_MOUSE	NM_001170847	NP_001164318	probable RNA-binding protein 20
BMAL1onlyPeak0257	chr2	171865002	171865474	GENE		uc008ock.1	Cbln4	3728	-	171861835	171868966	171862869	171867798	3	171861835,171864473,171867516,	171863067,171864590,171868966,		NM_175631	Q505H5	Q505H5_MOUSE	NM_175631	NP_783439	cerebellin-4 precursor
BMAL1onlyPeak0258	chr11	118952836	118953438	INTERG	Upstream	uc007mpx.1	Cbx4	-5684	-	118941468	118947453	118942205	118943878	5	118941468,118943830,118945845,118947070,118947262,	118943615,118943897,118945942,118947114,118947453,	O55187-2	BC018304	O55187-2	O55187-2	0	0	RecName: Full=E3 SUMO-protein ligase CBX4; AltName: Full=Chromobox protein homolog 4; AltName: Full=Polycomb 2 homolog; Short=Pc2; Short=mPc2;
BMAL1onlyPeak0259	chr10	42089983	42090635	GENE		uc007eyq.1	Lace1	108062	-	42032390	42198371	42033296	42198207	13	42032390,42036155,42038397,42059630,42059987,42079970,42120146,42135354,42144983,42146291,42158159,42174112,42198068,	42033422,42036269,42038538,42059731,42060058,42080053,42120205,42135454,42145114,42146393,42158211,42174336,42198371,		NM_145743	Q3V384	LACE1_MOUSE	NM_145743	NP_665686	lactation elevated protein 1
BMAL1onlyPeak0260	chr8	108660641	108661142	INTERG	Both	uc009nfg.1	Esrp2	-18	-	108656005	108660874	108656007	108660667	13	108656005,108656304,108656594,108656908,108657350,108657472,108657678,108657859,108658133,108658509,108658722,108660256,108660469,	108656192,108656503,108656807,108657210,108657393,108657605,108657786,108657914,108658232,108658624,108658836,108660385,108660874,	Q8K0G8	BC096581	D3Z139	D3Z139_MOUSE	NM_176838	NP_789808	epithelial splicing regulatory protein 2
BMAL1onlyPeak0261	chr4	102185634	102185995	GENE		uc008twj.1	Pde4b	-258272	+	101927543	102279867	101927825	102277944	15	101927543,102159815,102170226,102170358,102178597,102243370,102263435,102268538,102270063,102270298,102272247,102274137,102274383,102275191,102277578,	101928061,102160010,102170263,102170429,102178647,102243483,102263529,102268717,102270162,102270463,102272347,102274292,102274506,102275374,102279867,		NM_019840	Q8VBU5	Q8VBU5_MOUSE	NM_019840	NP_062814	phosphodiesterase 4B isoform 1
BMAL1onlyPeak0262	chr2	121239016	121239830	GENE		uc008lza.1	Catsper2	105	-	121223196	121239528	121223589	121238024	5	121223196,121235873,121236112,121237885,121239151,	121223624,121235942,121236286,121238026,121239528,		BC034181	D6RCY8	D6RCY8_MOUSE	0	0	SubName: Full=Putative uncharacterized protein Catsper2;
BMAL1onlyPeak0263	chr3	108204648	108205107	INTERG	Upstream	uc008qyz.1	Celsr2	-2987	-	108195295	108201891	108195924	108200726	18	108195295,108196257,108196567,108196853,108197130,108197802,108198033,108198245,108198477,108198860,108199350,108199636,108199864,108200147,108200419,108200677,108201386,108201796,	108196163,108196428,108196750,108196942,108197258,108197925,108198160,108198325,108198590,108199035,108199551,108199763,108200032,108200328,108200548,108200861,108201596,108201891,	NP_001004177	BC005499	A2AEE6	A2AEE6_MOUSE	NM_001004177	NP_001004177	cadherin EGF LAG seven-pass G-type receptor 2
BMAL1onlyPeak0264	chr3	146252273	146252883	GENE		uc008rro.1	Dnase2b	25984	-	146243948	146278562	146245237	146259364	7	146243948,146247454,146249854,146252031,146256369,146259251,146278336,	146245578,146247652,146250010,146252110,146256547,146259471,146278562,		NM_019957	Q9QY48	DNS2B_MOUSE	NM_019957	NP_064341	deoxyribonuclease-2-beta precursor
BMAL1onlyPeak0265	chr5	124457182	124457773	GENE		uc008zot.1	Vps37b	24792	-	124454649	124482269	124456255	124482221	4	124454649,124457617,124460696,124482110,	124456747,124457700,124460868,124482269,		NM_177876	Q8R0J7	VP37B_MOUSE	NM_177876	NP_808544	vacuolar protein sorting-associated protein 37B
BMAL1onlyPeak0266	chr12	111580015	111580482	INTERG	Down	uc007pbi.1	Dio3	-62810	+	111517439	111519307	111517519	111518356	1	111517439,	111519307,	NP_742117	NM_172119	Q91ZI8	IOD3_MOUSE	NM_172119	0	type III iodothyronine deiodinase
BMAL1onlyPeak0267	chr13	95020696	95021128	GENE		uc007rlt.1	Scamp1	34874	-	94971387	95055786	94973953	95003114	9	94971387,94978090,94980531,94994849,94999668,95002026,95003036,95022947,95055520,	94974118,94978208,94980633,94995009,94999797,95002135,95003135,95023025,95055786,		AK162168	Q3TSA8	Q3TSA8_MOUSE	NM_029153	NP_083429	secretory carrier-associated membrane protein 1
BMAL1onlyPeak0268	chr7	142244923	142245451	INTERG	Upstream	uc009kdz.1	Fam196a	-115074	-	142090717	142130113	142090788	142110482	3	142090717,142109325,142129394,	142090900,142110487,142130113,	Q3USH1	BC158080	Q3USH1	F196A_MOUSE	NM_001143802	NP_001137274	hypothetical protein LOC627214
BMAL1onlyPeak0269	chr10	58642423	58642723	GENE		uc007fdn.1	39334	42022	-	58626867	58684595	58627676	58684156	10	58626867,58629251,58633561,58639595,58641508,58643767,58646272,58654913,58655445,58684138,	58627692,58629439,58633694,58639764,58641605,58643929,58646459,58655109,58655563,58684595,		NM_001024911	Q8C650-2	Q8C650-2	NM_001024911	NP_001020082	septin-10 isoform 2
BMAL1onlyPeak0270	chr6	142942243	142942834	INTERG	Upstream	uc009epv.1	St8sia1	-29567	-	142770060	142912972	142777303	142912288	5	142770060,142816373,142825167,142862543,142912055,	142777790,142816466,142825277,142862688,142912972,	Q8K1C1	NM_011374	Q8K1C1	Q8K1C1_MOUSE	NM_011374	NP_035504	alpha-N-acetylneuraminide
BMAL1onlyPeak0271	chr14	46008314	46009125	INTERG	Upstream	uc007tgp.1	Gnpnat1	-249	-	45996095	46008471	45998013	46004409	6	45996095,46000611,46001230,46003068,46004255,46008422,	45998161,46000673,46001358,46003131,46004423,46008471,	Q9JK38	NM_019425	Q9JK38	GNA1_MOUSE	NM_019425	NP_062298	glucosamine 6-phosphate N-acetyltransferase
BMAL1onlyPeak0272	chr11	101845441	101845825	GENE		uc007lqa.1	Dusp3	451	-	101835472	101846084	101836047	101846050	3	101835472,101842930,101845925,	101836253,101843157,101846084,		NM_028207	B1AQF3	B1AQF3_MOUSE	NM_028207	NP_082483	dual specificity protein phosphatase 3
BMAL1onlyPeak0273	chr19	5457210	5457882	INTERG	Both	uc008gdd.1	Ccdc85b	-42	-	5453184	5457504	5456984	5457397	2	5453184,5457339,	5457184,5457504,	0	NR_028440	0	0	NR_028440	0	Mus musculus 4 days neonate male adipose cDNA, RIKEN full-length enriched library, clone:B430219J18 product:Delta-interacting protein A (Hepatitis delta antigen interacting protein A) homolog [Homo sapiens], full insert sequence.
BMAL1onlyPeak0274	chr6	59364765	59365168	GENE		uc009cdk.1	Gprin3	11318	-	59302454	59376284	59303022	59305314	2	59302454,59376153,	59305423,59376284,		NM_183183	B2RQZ6	B2RQZ6_MOUSE	NM_183183	NP_899006	G protein-regulated inducer of neurite outgrowth
BMAL1onlyPeak0275	chr12	4698035	4698514	INTERG	Both	uc007mya.1	Itsn2	20049	+	4718323	4720758	4718793	4720003	3	4718323,4719272,4719845,	4718842,4719446,4720758,	0	BC037119	0	0	0	0	Mus musculus Ese2L protein mRNA, complete cds.
BMAL1onlyPeak0276	chr12	26105635	26106073	INTERG	Upstream	uc007nfe.1	Id2	-324921	-	25778663	25780933	25780182	25780875	3	25778663,25780175,25780527,	25779441,25780239,25780933,	P41136	NM_010496	Q545T4	Q545T4_MOUSE	NM_010496	NP_034626	DNA-binding protein inhibitor ID-2
BMAL1onlyPeak0277	chr7	128062007	128062580	GENE		uc009jnf.1	Polr3e	-964	+	128061330	128089762	128066446	128089046	21	128061330,128066412,128067735,128070457,128071401,128071941,128074392,128074774,128075647,128076820,128077199,128077346,128078286,128081116,128082509,128082652,128083262,128083815,128086003,128088060,128088989,	128061424,128066482,128067786,128070535,128071517,128072024,128074500,128074824,128075767,128076906,128077244,128077438,128078407,128081198,128082569,128082810,128083324,128084339,128086081,128088186,128089762,		NM_025298	Q9CZT4	RPC5_MOUSE	NM_025298	NP_079574	DNA-directed RNA polymerase III subunit RPC5
BMAL1onlyPeak0278	chr7	37781382	37781856	INTERG	3'end	uc009gkj.1	Tshz3	-298483	+	37483136	37558476	37483268	37556852	2	37483136,37553646,	37483308,37558476,	NP_758502	NM_172298	Q8CGV9	TSH3_MOUSE	NM_172298	NP_758502	teashirt homolog 3
BMAL1onlyPeak0279	chr11	4089051	4089614	GENE		uc007huq.1	Tbc1d10a	-2498	+	4086835	4115508	4086893	4115156	9	4086835,4105759,4109928,4112143,4112787,4112980,4113559,4113839,4114703,	4087102,4105859,4110036,4112250,4112902,4113046,4113749,4113994,4115508,		NM_134023	Q5SPX8	Q5SPX8_MOUSE	NM_134023	NP_598784	TBC1 domain family member 10A
BMAL1onlyPeak0280	chr7	110962312	110962716	INTERG	Upstream	uc009iup.1	Hbb-b1	-77	-	110961037	110962437	110961169	110962383	3	110961037,110961952,110962291,	110961298,110962175,110962437,	NP_032246	NM_008220	Q549D9	Q549D9_MOUSE	NM_008220	NP_032246	hemoglobin subunit beta-1
BMAL1onlyPeak0281	chr11	78136422	78136879	INTERG	Down	uc007kiw.1	Aldoc	31	+	78136681	78140262	78137903	78139856	9	78136681,78137891,78138105,78138410,78138550,78138830,78139143,78139436,78139763,	78136724,78138015,78138317,78138465,78138711,78138914,78139318,78139636,78140262,	P05063	BC008184	B1AQE0	B1AQE0_MOUSE	NM_009657	NP_033787	fructose-bisphosphate aldolase C
BMAL1onlyPeak0282	chr1	75702702	75703143	INTERG	Down	uc007bpx.1	Slc4a3	-158405	+	75544518	75555654	75548739	75555465	20	75544518,75544890,75545443,75547078,75547329,75547821,75548211,75548713,75549197,75549830,75550198,75550734,75551076,75551497,75551985,75552513,75553318,75553847,75554201,75555387,	75544796,75545006,75545640,75547227,75547510,75547957,75548395,75548827,75549382,75550056,75550417,75550883,75551271,75551716,75552075,75552680,75553572,75554017,75554375,75555654,	0	BC066086	Q9ERP4	Q9ERP4_MOUSE	0	0	SubName: Full=Anion exchanger 3 cardiac isoform;
BMAL1onlyPeak0283	chr15	27627280	27627686	INTERG	Upstream	uc007vjt.1	Fam105a	-16230	-	27586024	27611253	27586952	27611206	9	27586024,27586930,27587799,27589644,27592093,27594098,27594291,27594408,27611151,	27586826,27587018,27588069,27589773,27592243,27594190,27594323,27594568,27611253,	0	AK172362	Q3TVP5	F105A_MOUSE	0	0	RecName: Full=Protein FAM105A;
BMAL1onlyPeak0284	chr14	87815599	87815977	INTERG	Both	uc007uuf.1	Tdrd3	700	+	87816488	87913461	87816614	87911613	12	87816488,87856840,87858563,87871882,87874505,87877196,87880540,87885365,87885998,87886968,87905565,87911451,	87816655,87856925,87858629,87872043,87874647,87877268,87880690,87885506,87886155,87887094,87906413,87913461,	0	AK032892	Q91W18-2	Q91W18-2	NM_172605	NP_766193	tudor domain-containing protein 3
BMAL1onlyPeak0285	chr14	60310144	60310648	GENE		uc007uet.1	Atp8a2	395275	-	60266577	60705671	60266663	60705519	36	60266577,60273385,60303751,60310288,60390475,60392537,60392797,60410017,60412703,60421080,60475865,60478966,60543843,60616837,60625065,60627191,60628639,60631215,60634710,60635625,60636396,60639595,60641959,60642285,60644977,60645761,60646785,60652546,60654021,60655804,60657810,60663153,60663804,60664840,60665497,60705418,	60266761,60273477,60303856,60310377,60390583,60392594,60392859,60410096,60412826,60421155,60475976,60479150,60544016,60616902,60625204,60627331,60628724,60631285,60634760,60635708,60636502,60639671,60642004,60642374,60645055,60645889,60646951,60652658,60654149,60655874,60657884,60663194,60663850,60664939,60665597,60705671,		NM_015803	P98200	AT8A2_MOUSE	NM_015803	NP_056618	probable phospholipid-transporting ATPase IB
BMAL1onlyPeak0286	chr7	36207394	36207898	GENE		uc009gjv.1	Ccdc123	-25535	+	36182111	36223703	36182186	36223587	19	36182111,36183008,36188028,36190636,36194599,36199162,36201435,36202660,36203237,36205265,36205893,36208318,36209675,36212618,36213218,36214175,36217536,36220492,36223346,	36182225,36183115,36188187,36190814,36194711,36199191,36201478,36202879,36203380,36205316,36205977,36208422,36209791,36212799,36213386,36214317,36217626,36220662,36223703,		NM_028120	Q9CZX2	CC123_MOUSE	NM_028120	NP_082396	coiled-coil domain-containing protein 123,
BMAL1onlyPeak0287	chr16	30065128	30065596	INTERG	Both	uc007ywl.1	Hes1	80	+	30065442	30067882	30065676	30067514	4	30065442,30065916,30066248,30066957,	30065784,30066012,30066336,30067882,	P35428	NM_008235	Q3UZZ2	Q3UZZ2_MOUSE	NM_008235	NP_032261	transcription factor HES-1
BMAL1onlyPeak0288	chr15	101848362	101848886	INTERG	Both	uc007xuj.1	Krt18	10031	+	101858655	101862452	101858709	101862392	7	101858655,101859896,101860253,101861049,101861325,101861726,101862271,	101859105,101859979,101860410,101861214,101861451,101861950,101862452,	P05784	NM_010664	P05784	K1C18_MOUSE	NM_010664	NP_034794	keratin, type I cytoskeletal 18
BMAL1onlyPeak0289	chr10	9372346	9372622	GENE		uc007eiw.1	Samd5	22522	-	9347056	9395006	9348784	9394761	2	9347056,9394302,	9348847,9395006,		NM_177271	Q3V1H9	SAMD5_MOUSE	NM_177271	NP_796245	sterile alpha motif domain-containing protein 5
BMAL1onlyPeak0290	chr4	105605554	105606183	INTERG	Down	uc008tyf.1	Usp24	382956	+	105988824	106033488	105989076	106031818	10	105988824,106013818,106014946,106019139,106019883,106024537,106025286,106028278,106031004,106031620,	105989391,106013984,106015014,106019283,106020006,106024573,106025352,106028344,106031079,106033488,	Q8BLI7	AK045043	B1AY13-2	B1AY13-2	0	0	RecName: Full=Ubiquitin carboxyl-terminal hydrolase 24; EC=3.4.19.12; AltName: Full=Deubiquitinating enzyme 24; AltName: Full=Ubiquitin thiolesterase 24; AltName: Full=Ubiquitin-specific-processing protease 24;
BMAL1onlyPeak0291	chr5	23289141	23289757	GENE		uc008wqo.1	Pus7	30	-	23246513	23289479	23247657	23284285	16	23246513,23248161,23249234,23252243,23253611,23254500,23255622,23258079,23260275,23266039,23268180,23274585,23281486,23281701,23283890,23289329,	23247794,23248253,23249364,23252345,23253738,23254661,23255684,23258205,23260404,23266117,23268292,23274730,23281588,23281786,23284317,23289479,		NM_178403	Q91VU7	Q91VU7_MOUSE	NM_178403	NP_848490	pseudouridylate synthase 7 homolog
BMAL1onlyPeak0292	chr13	21291873	21292252	INTERG	3'end	uc007ppy.1	Trim27	-20236	+	21271827	21284726	21272363	21284494	8	21271827,21273852,21275600,21279909,21281723,21281960,21283088,21283898,	21272783,21273948,21275831,21279932,21281839,21281993,21283115,21284726,	Q62158	NM_009054	Q62158	TRI27_MOUSE	NM_009054	NP_033080	zinc finger protein RFP
BMAL1onlyPeak0293	chr16	18411597	18412420	GENE		uc007ynv.1	Comt	14597	-	18407635	18426605	18407929	18412050	6	18407635,18410775,18411219,18411782,18424396,18426448,	18408133,18410907,18411413,18412050,18424453,18426605,		NM_001111062	Q91XH4	Q91XH4_MOUSE	NM_001111062	NP_001104532	catechol O-methyltransferase
BMAL1onlyPeak0294	chr13	98535023	98535454	INTERG	Upstream	uc007rog.1	AK030468	-17873	-	98514648	98517366	98514648	98514648	2	98514648,98517242,	98515120,98517366,	0	AK030468	0	0	0	0	Mus musculus adult male pituitary gland cDNA, RIKEN full-length enriched library, clone:5330416C01 product:hypothetical protein, full insert sequence.
BMAL1onlyPeak0295	chr5	5373557	5373980	GENE		uc008wim.1	Cdk14	6429	-	5131875	5380197	5135273	5380125	6	5131875,5195277,5227163,5248982,5373457,5380034,	5135413,5195357,5227258,5249228,5373489,5380197,		AK051411	Q8BQ67	Q8BQ67_MOUSE	NM_011074	NP_035204	cell division protein kinase 14
BMAL1onlyPeak0296	chr5	122161090	122161541	INTERG	Down	uc008zke.1	Atxn2	302	+	122161617	122264959	122161644	122264375	25	122161617,122195731,122197418,122197933,122199087,122222675,122227378,122227916,122229426,122231341,122233865,122235223,122235767,122236342,122244946,122246381,122247231,122247733,122252089,122252956,122256230,122260859,122261393,122263393,122264346,	122162285,122195768,122197478,122198005,122199238,122222797,122227470,122228114,122229605,122231551,122234048,122235421,122235875,122236413,122245257,122246445,122247384,122247800,122252274,122253089,122256284,122261005,122261621,122263562,122264959,	NP_033151	NM_009125	O70305	ATX2_MOUSE	NM_009125	NP_033151	ataxin-2
BMAL1onlyPeak0297	chr5	126578848	126579294	INTERG	Down	uc008zru.1	AK006725	-169923	+	126409148	126433000	126409148	126409148	2	126409148,126432253,	126409456,126433000,	0	AK006725	0	0	0	0	Mus musculus adult male testis cDNA, RIKEN full-length enriched library, clone:1700048F04 product:unclassifiable, full insert sequence.
BMAL1onlyPeak0298	chr8	89935792	89936272	INTERG	Upstream	uc009mqq.1	Cbln1	60253	-	89992751	89996285	89994152	89996139	4	89992751,89995590,89995875,89996255,	89994350,89995710,89996144,89996285,	Q9R171	BC132120	Q7TNF5	Q7TNF5_MOUSE	NM_019626	NP_062600	cerebellin-1 precursor
BMAL1onlyPeak0299	chr9	100543603	100544094	INTERG	Both	uc009rez.1	Stag1	193	+	100544041	100856868	100544041	100544041	8	100544041,100605571,100612856,100638396,100658108,100853911,100854639,100856787,	100544215,100605673,100612959,100638561,100658205,100854015,100854754,100856868,	0	AK017978	0	0	0	0	Mus musculus adult male thymus cDNA, RIKEN full-length enriched library, clone:5830438A17 product:stromal antigen 1, full insert sequence.
BMAL1onlyPeak0300	chr5	65741824	65742204	GENE		uc008xnn.1	Klb	-2365	+	65739649	65775242	65739650	65774936	5	65739649,65763194,65766918,65770166,65774547,	65740475,65763699,65767187,65771310,65775242,		NM_031180	Q99N32	KLOTB_MOUSE	NM_031180	NP_112457	beta-klotho
BMAL1onlyPeak0301	chr11	101450829	101451426	GENE		uc007lpn.1	Tmem106a	-7516	+	101443612	101453099	101444890	101451767	8	101443612,101444871,101445759,101447552,101450166,101450411,101451248,101451646,	101444018,101445098,101445823,101447706,101450307,101450455,101451302,101453099,		BC022145	A2A4N1	A2A4N1_MOUSE	NM_144830	NP_659079	transmembrane protein 106A
BMAL1onlyPeak0302	chr15	84659888	84660300	GENE		uc007xco.1	Phf21b	26385	-	84615813	84686479	84617657	84686148	13	84615813,84621494,84621783,84622212,84624325,84625509,84627752,84629072,84633883,84635189,84638495,84685168,84686094,	84617879,84621598,84621859,84622371,84624348,84625564,84627829,84629124,84634015,84635540,84638588,84685234,84686479,		NM_001081166	Q8C966	PF21B_MOUSE	NM_001081166	NP_001074635	PHD finger protein 21B
BMAL1onlyPeak0303	chr11	9653376	9653668	INTERG	Down	uc007iaa.1	Abca13	-561578	+	9091944	9584262	9091968	9583380	62	9091944,9116160,9120774,9149592,9151361,9156172,9158463,9162006,9167459,9169132,9173887,9174681,9175016,9176913,9177832,9188420,9190270,9197084,9201262,9209018,9214481,9215352,9216128,9228049,9231542,9233167,9235133,9245942,9254828,9273275,9278216,9297743,9299137,9302148,9303789,9330548,9331729,9334110,9351341,9364911,9366374,9383812,9410463,9422338,9428980,9432367,9434447,9442064,9466278,9467670…	9092037,9116254,9120898,9149744,9151390,9156336,9158594,9162140,9167624,9169332,9174015,9174782,9175190,9177119,9177975,9188535,9194968,9198887,9201372,9209137,9214645,9215432,9216250,9228244,9231707,9233345,9235273,9246056,9254919,9273452,9278523,9297858,9299467,9302218,9303921,9330686,9331910,9334329,9351538,9365069,9366605,9383918,9410734,9422422,9429050,9432486,9434535,9442176,9466333,9467848…	Q5SSE9	NM_178259	Q5SSE9	ABCAD_MOUSE	NM_178259	NP_839990	ATP-binding cassette sub-family A member 13
BMAL1onlyPeak0304	chr1	122710864	122711255	INTERG	Down	uc007cjm.2	En1	-211997	+	122499063	122504568	122499609	122503766	2	122499063,122503449,	122500498,122504568,	Q3USF7	NM_010133	Q3USF7	Q3USF7_MOUSE	NM_010133	NP_034263	homeobox protein engrailed-1
BMAL1onlyPeak0305	chr18	33374276	33374723	INTERG	Upstream	uc008ejs.1	Stard4	-1030	-	33364320	33373470	33364672	33373325	5	33364320,33365773,33367830,33368696,33373287,	33364819,33365900,33367880,33368811,33373470,	NP_598535	AK165641	Q80SX0	Q80SX0_MOUSE	NM_133774	NP_598535	stAR-related lipid transfer protein 4
BMAL1onlyPeak0306	chr17	35406864	35407365	INTERG	Down	uc008chh.1	H2-D1	-6143	+	35400972	35403825	35402862	35403715	5	35400972,35402728,35403131,35403426,35403632,	35401059,35403004,35403248,35403459,35403825,	P01896	J00407	P01896	HA1Z_MOUSE	NM_010380	NP_034510	H-2 class I histocompatibility antigen, L-D
BMAL1onlyPeak0307	chr19	53977117	53977635	GENE		uc008hxb.1	Pdcd4	-10656	+	53966720	54004341	53982002	54003633	12	53966720,53981938,53983601,53985417,53987301,53994104,53995707,53996506,54000695,54001024,54001683,54003572,	53966946,53982045,53983904,53985512,53987415,53994326,53995805,53996621,54000803,54001135,54001823,54004341,		NM_011050	Q61823	PDCD4_MOUSE	NM_011050	NP_035180	programmed cell death protein 4
BMAL1onlyPeak0308	chr19	46742505	46743076	GENE		uc008hua.1	Cyp17a1	4674	-	46741670	46747464	46741814	46747333	8	46741670,46742503,46743161,46743635,46744211,46745027,46745446,46747036,	46742098,46742607,46743331,46743851,46744298,46745257,46745582,46747464,		NM_007809	Q53YJ1	Q53YJ1_MOUSE	NM_007809	NP_031835	steroid 17-alpha-hydroxylase/17,20 lyase
BMAL1onlyPeak0309	chr6	108618184	108618773	INTERG	Down	uc009ddn.1	Bhlhe40	-7857	+	108610622	108616919	108610906	108615326	5	108610622,108611154,108611498,108612514,108614472,	108610986,108611224,108611606,108612638,108616919,	O35185	NM_011498	Q542A5	Q542A5_MOUSE	NM_011498	NP_035628	class E basic helix-loop-helix protein 40
BMAL1onlyPeak0310	chr5	105492420	105492798	INTERG	Upstream	uc008ykv.1	Gbp8	-10029	-	105443171	105482580	105443967	105480066	10	105443171,105445045,105445564,105446697,105447580,105459847,105460228,105470871,105479882,105482519,	105444141,105445239,105445667,105446904,105447861,105460044,105460338,105470999,105480090,105482580,	Q2V6D6	NM_029509	A9YVJ5	A9YVJ5_MOUSE	NM_029509	NP_083785	guanylate binding protein 8
BMAL1onlyPeak0311	chr6	49954427	49954845	INTERG	Down	uc009bwu.1	Mpp6	105739	+	50060375	50148581	50095774	50148329	13	50060375,50093717,50095772,50108680,50112584,50113420,50128387,50130174,50130589,50133708,50144524,50146512,50148152,	50060463,50093783,50095891,50108833,50112734,50113648,50128519,50130274,50130658,50133870,50144727,50146641,50148581,	NP_064323	NM_019939	B9EHZ5	B9EHZ5_MOUSE	NM_019939	NP_064323	MAGUK p55 subfamily member 6 isoform b
BMAL1onlyPeak0312	chr19	28638816	28639264	GENE		uc008hcj.1	Glis3	115527	-	28336937	28754567	28337468	28606244	10	28336937,28338351,28358141,28373267,28391743,28428695,28432280,28605362,28740242,28754085,	28337605,28338534,28358317,28373436,28391903,28428806,28432442,28606476,28740726,28754567,		BC066143	A2VDF9	A2VDF9_MOUSE	0	0	SubName: Full=Glis3 protein; Flags: Fragment;
BMAL1onlyPeak0313	chr2	138372218	138372675	INTERG	Down	uc008mpc.1	AK042765	42423	+	138414869	138474858	138414869	138414869	5	138414869,138426682,138432998,138446294,138474326,	138415172,138426914,138433077,138446413,138474858,	0	AK042765	0	0	0	0	Mus musculus 7 days neonate cerebellum cDNA, RIKEN full-length enriched library, clone:A730022E18 product:unclassifiable, full insert sequence.
BMAL1onlyPeak0314	chr7	73834616	73835138	INTERG	Both	uc009hhp.1	Lins2	-43	+	73834834	73854788	73853028	73854497	5	73834834,73841061,73852925,73853524,73854179,	73834909,73841192,73853439,73853614,73854788,	Q8BRI6	AK044132	Q8BRI6	Q8BRI6_MOUSE	0	0	SubName: Full=Putative uncharacterized protein;
BMAL1onlyPeak0315	chr3	153261639	153262227	INTERG	Both	uc008rtx.1	AK005987	-123404	-	153130182	153138529	153130182	153130182	2	153130182,153138454,	153130320,153138529,	0	AK005987	0	0	0	0	Mus musculus adult male testis cDNA, RIKEN full-length enriched library, clone:1700015C17 product:unclassifiable, full insert sequence.
BMAL1onlyPeak0316	chr9	40189178	40189611	INTERG	Down	uc009ozr.1	AK007162	-48339	+	40141056	40150913	40141056	40141056	3	40141056,40149622,40150788,	40141172,40150080,40150913,	0	AK007162	0	0	0	0	Mus musculus adult male testis cDNA, RIKEN full-length enriched library, clone:1700110K17 product:unclassifiable, full insert sequence.
BMAL1onlyPeak0317	chr16	25381603	25381974	GENE		uc007yum.1	Tprg	-94887	+	25286902	25422430	25317346	25422401	6	25286902,25317337,25328348,25357026,25412852,25422206,	25287108,25317568,25328440,25357203,25413006,25422430,		NM_175165	Q8CB49	TPRG1_MOUSE	NM_175165	NP_780374	tumor protein p63-regulated gene 1 protein
BMAL1onlyPeak0318	chr14	31835777	31836123	GENE		uc007swm.1	Pbrm1	-3627	+	31832323	31895921	31836317	31895920	20	31832323,31835905,31836252,31838683,31840633,31844029,31845594,31849128,31852118,31853618,31857809,31859517,31863223,31865365,31867343,31874654,31877931,31880507,31887956,31895735,	31832479,31836045,31836365,31838836,31840731,31844177,31845738,31849245,31852187,31853717,31857895,31859609,31863437,31865507,31867441,31874931,31878037,31881150,31888168,31895921,		AK166588	D3Z1N3	D3Z1N3_MOUSE	NM_001081251	NP_001074720	protein polybromo-1
BMAL1onlyPeak0319	chr10	12642110	12642568	GENE		uc007ekf.1	AK045519	559	-	12636445	12642898	12636445	12636445	4	12636445,12641406,12642163,12642371,	12636869,12641515,12642256,12642898,		AK045519	0	0	0	0	Mus musculus adult male corpora quadrigemina cDNA, RIKEN full-length enriched library, clone:B230208H11 product:unclassifiable, full insert sequence.
BMAL1onlyPeak0320	chr5	44148683	44149133	GENE		uc008xhv.1	Fbxl5	24427	-	44135856	44173335	44136537	44173287	11	44135856,44142100,44149460,44150981,44151945,44154055,44156547,44159302,44161975,44164682,44173203,	44136614,44142249,44150183,44151064,44152091,44154181,44156730,44159489,44162071,44164898,44173335,		AK150664	Q8C2S5-4	Q8C2S5-4	NM_001159963	NP_001153435	F-box/LRR-repeat protein 5 isoform A
BMAL1onlyPeak0321	chr10	5452672	5453019	GENE		uc007egw.1	Esr1	281650	-	5342779	5734495	5345117	5634157	10	5342779,5348527,5377248,5407190,5489347,5562567,5599733,5633693,5677208,5734385,	5345352,5348711,5377382,5407329,5489683,5562684,5599924,5634228,5677318,5734495,		AK041525	P19785	ESR1_MOUSE	NM_007956	NP_031982	estrogen receptor
BMAL1onlyPeak0322	chr11	114712602	114713182	INTERG	Down	uc007mfx.1	Gprc5c	476	+	114713368	114730410	114724812	114729989	4	114713368,114724780,114727938,114729809,	114713587,114725860,114728033,114730410,	Q8K3J9	NM_147217	Q8K3J9	GPC5C_MOUSE	NM_147217	NP_671750	G-protein coupled receptor family C group 5
BMAL1onlyPeak0323	chr12	113080662	113081260	GENE		uc007ped.1	Ppp1r13b	65305	-	113066668	113146266	113067552	113146081	17	113066668,113068465,113069670,113070513,113070719,113071338,113073012,113073823,113076811,113079167,113081755,113083032,113084538,113096420,113104625,113110496,113146072,	113067594,113068665,113069837,113070647,113070857,113072105,113073514,113073987,113076992,113079308,113081952,113083207,113084640,113096497,113104745,113110644,113146266,		NM_011625	Q62415	ASPP1_MOUSE	NM_011625	NP_035755	apoptosis-stimulating of p53 protein 1
BMAL1onlyPeak0324	chr11	115274105	115274628	INTERG	3'end	uc007mhm.1	Atp5h	6867	-	115277010	115281233	115277061	115279821	6	115277010,115277328,115278166,115279152,115279699,115281205,	115277193,115277391,115278238,115279249,115279830,115281233,	Q9DCX2	NM_027862	D3YX37	D3YX37_MOUSE	NM_027862	NP_082138	ATP synthase subunit d, mitochondrial
BMAL1onlyPeak0325	chr16	4558499	4559357	GENE		uc007xzv.1	Tcfap4	792	-	4544660	4559720	4545552	4559516	7	4544660,4547254,4549330,4551229,4551745,4551934,4559427,	4545747,4547410,4549471,4551400,4551844,4552100,4559720,		NM_031182	Q9JIZ5	Q9JIZ5_MOUSE	NM_031182	NP_112459	transcription factor AP-4
BMAL1onlyPeak0326	chr18	4994322	4994740	GENE		uc008dym.1	Svil	-73967	+	4920564	5046644	4920564	4920564	5	4920564,4971087,5037105,5040145,5046586,	4920872,4971195,5037163,5040237,5046644,		BC099602	0	0	0	0	Mus musculus archvillin (Svil) mRNA, complete cds, alternatively spliced.
BMAL1onlyPeak0327	chr13	54526559	54527035	INTERG	3'end	uc007qod.1	Thoc3	43383	-	54560878	54570180	54561434	54570168	6	54560878,54564832,54565042,54567540,54569186,54569901,	54561598,54564933,54565204,54567745,54569343,54570180,	NP_082873	NM_028597	Q8VE80	THOC3_MOUSE	NM_028597	NP_082873	THO complex subunit 3
BMAL1onlyPeak0328	chr15	79158628	79159041	INTERG	Both	uc007wtg.1	Pla2g6	-160	-	79116657	79158675	79117180	79148399	17	79116657,79117539,79118045,79119560,79120008,79127728,79129461,79133048,79136132,79136713,79137742,79139098,79142223,79143377,79148190,79158064,79158639,	79117325,79117613,79118213,79119715,79120145,79127879,79129625,79133127,79136241,79136896,79137839,79139286,79142407,79143593,79148440,79158144,79158675,	P97819	NM_001199025	Q3UN31	Q3UN31_MOUSE	NM_001199025	NP_001185954	85 kDa calcium-independent phospholipase A2
BMAL1onlyPeak0329	chr16	98014250	98014943	GENE		uc008ado.1	Prdm15	6812	-	98013483	98021408	98015786	98021260	5	98013483,98017256,98019303,98020660,98021160,	98016263,98017466,98019384,98020836,98021408,		AY063457	Q5U5L4	Q5U5L4_MOUSE	0	0	SubName: Full=Prdm15 protein;
BMAL1onlyPeak0330	chr3	89092192	89092807	INTERG	Upstream	uc008pyp.1	Efna1	-7627	-	89075657	89084873	89076413	89080250	5	89075657,89076693,89076878,89080051,89084714,	89076526,89076744,89076944,89080347,89084873,	P52793	NM_001162425	D3YTT5	D3YTT5_MOUSE	NM_001162425	NP_001155897	ephrin-A1 isoform 2
BMAL1onlyPeak0331	chr5	118694952	118695532	INTERG	Both	uc008zgj.1	2410131K14Rik	-7	+	118695235	118713123	118695356	118711192	5	118695235,118705678,118708984,118709383,118711108,	118695467,118705835,118709136,118709497,118713123,	Q8BTG6	NM_001081236	Q8BTG6	CL049_MOUSE	NM_001081236	NP_001074705	hypothetical protein LOC76792 precursor
BMAL1onlyPeak0332	chr7	87189915	87190581	GENE		uc009hzi.1	Zfp710	-20549	+	87169699	87237631	87225962	87235229	6	87169699,87225934,87230836,87231319,87233420,87235220,	87169872,87227426,87231028,87231494,87233518,87237631,		NM_001146000	Q3U288-3	Q3U288-3	NM_001146000	NP_001139472	zinc finger protein 710 isoform b
BMAL1onlyPeak0333	chr3	28623955	28624543	GENE		uc008oub.1	Slc2a2	-3811	+	28620438	28627251	28620708	28626398	4	28620438,28625152,28625903,28626197,	28620729,28625254,28626107,28627251,		AK149532	0	0	NM_031197	NP_112474	solute carrier family 2, facilitated glucose
BMAL1onlyPeak0334	chr6	141154681	141155136	INTERG	Down	uc009eon.1	Pde3a	42881	+	141197789	141420117	141198110	141419686	6	141197789,141353702,141407576,141408204,141414637,141419462,	141199064,141353753,141407831,141408359,141414762,141420117,	NP_061249	AK004638	B2RR84	B2RR84_MOUSE	NM_018779	NP_061249	cGMP-inhibited 3',5'-cyclic phosphodiesterase A
BMAL1onlyPeak0335	chr3	143836158	143836703	INTERG	Upstream	uc008rpl.1	Lmo4	28841	-	143851493	143865271	143852260	143865012	5	143851493,143856859,143857370,143864776,143865211,	143852269,143857015,143857467,143865015,143865271,	P61969	NM_001161769	Q542S1	Q542S1_MOUSE	NM_001161769	NP_001155241	LIM domain transcription factor LMO4
BMAL1onlyPeak0336	chr5	54451108	54451637	GENE		uc008xlq.1	Stim2	-61565	+	54389808	54511442	54389924	54509988	12	54389808,54444614,54466518,54493813,54494811,54495631,54496459,54500941,54501775,54502110,54507157,54509510,	54390273,54444745,54466633,54493925,54494927,54495809,54496637,54501109,54501876,54502349,54507431,54511442,		NM_001081103	A5CVE4	A5CVE4_MOUSE	NM_001081103	NP_001074572	stromal interaction molecule 2 precursor
BMAL1onlyPeak0337	chr9	88168827	88169226	INTERG	Both	uc009qyi.1	Nt5e	53451	+	88222477	88262682	88222523	88261478	6	88222477,88247100,88250424,88258273,88259505,88261199,	88222868,88247323,88250613,88258471,88259660,88262682,	Q8C8G9	AK047143	Q8C8G9	Q8C8G9_MOUSE	0	0	SubName: Full=Putative uncharacterized protein;
BMAL1onlyPeak0338	chr17	56255554	56256194	GENE		uc008dba.1	Plin5	1097	-	56251023	56256971	56251451	56256549	9	56251023,56252292,56253321,56254515,56254973,56255680,56256251,56256505,56256924,	56251964,56252406,56253521,56254696,56255056,56255876,56256312,56256620,56256971,		NM_025874	Q8BVZ1	PLIN5_MOUSE	NM_025874	NP_080150	perilipin-5
BMAL1onlyPeak0339	chr11	79566632	79567040	INTERG	3'end	uc007kky.1	AK078931	29553	-	79595480	79596389	79595480	79595480	2	79595480,79596271,	79596058,79596389,	0	AK078931	0	0	0	0	Mus musculus adult male cecum cDNA, RIKEN full-length enriched library, clone:9130204K15 product:unclassifiable, full insert sequence.
BMAL1onlyPeak0340	chr17	79912888	79913504	INTERG	Both	uc008dpy.1	Fam82a1	101043	+	80014239	80081492	80020660	80081026	11	80014239,80020645,80049641,80051038,80058752,80066210,80067290,80069896,80071689,80071832,80080972,	80014327,80021112,80049816,80051141,80058813,80066286,80067368,80069995,80071743,80071913,80081492,	Q8BSE0	NM_201361	Q8BSE0	RMD2_MOUSE	NM_201361	NP_958749	regulator of microtubule dynamics protein 2
BMAL1onlyPeak0341	chr3	6984967	6985423	INTERG	Both	uc008ooe.1	1700008P02Rik	-364754	-	6615422	6620441	6617298	6620392	4	6615422,6617254,6619620,6620005,	6615577,6617373,6619686,6620441,	Q9DAJ8	NM_027048	Q9DAJ8	Q9DAJ8_MOUSE	NM_027048	NP_081324	hypothetical protein LOC69347
BMAL1onlyPeak0342	chr9	72920162	72920537	GENE		uc009qqv.1	Rab27a	-27679	+	72892671	72945399	72923221	72943263	6	72892671,72923199,72930208,72932737,72934883,72943064,	72892818,72923374,72930294,72932841,72935007,72945399,		NM_023635	Q544U7	Q544U7_MOUSE	NM_023635	NP_076124	ras-related protein Rab-27A
BMAL1onlyPeak0343	chr11	70245408	70246011	INTERG	Both	uc007jur.1	Arrb2	445	+	70246154	70254176	70246232	70253759	15	70246154,70249043,70249664,70249832,70250062,70250370,70250811,70251072,70251445,70251820,70252149,70252973,70253163,70253352,70253665,	70246255,70249074,70249725,70249877,70250259,70250430,70250879,70251211,70251530,70251893,70252287,70253057,70253243,70253407,70254176,	Q91YI4	NM_145429	Q91YI4	ARRB2_MOUSE	NM_145429	NP_663404	beta-arrestin-2
BMAL1onlyPeak0344	chr17	51310076	51310569	GENE		uc008czc.1	Tbc1d5	8338	-	51056048	51318660	51056847	51164495	13	51056048,51058316,51058486,51059839,51074780,51103017,51105876,51106040,51107514,51123929,51164398,51282683,51318424,	51057024,51058386,51058537,51059928,51074883,51103085,51105951,51106130,51107623,51123999,51164529,51282746,51318660,		AK005461	Q9DAW8	Q9DAW8_MOUSE	NM_028162	NP_082438	TBC1 domain family member 5
BMAL1onlyPeak0345	chr4	97535513	97536044	GENE		uc008ttw.1	Nfia	-91190	+	97444589	97779083	97444658	97777985	9	97444589,97449772,97623064,97667082,97680903,97687517,97729703,97731971,97777908,	97444685,97450304,97623130,97667157,97681021,97687645,97729882,97732137,97779083,		BC122878	Q05B39	Q05B39_MOUSE	NM_001122953	NP_001116425	nuclear factor 1 A-type isoform 3
BMAL1onlyPeak0346	chr2	180459660	180460357	INTERG	Down	uc008oka.1	Slc17a9	35	+	180460043	180476983	180460064	180476151	13	180460043,180466584,180467137,180468421,180470547,180471391,180471711,180472296,180473113,180474523,180475230,180475417,180475987,	180460156,180466782,180467277,180468521,180470678,180471488,180471808,180472384,180473148,180474639,180475286,180475447,180476983,	NP_898984	NM_183161	Q8VCL5	S17A9_MOUSE	NM_183161	NP_898984	solute carrier family 17 member 9
BMAL1onlyPeak0347	chr11	33765274	33765769	GENE		uc007ikr.1	Kcnip1	127672	-	33529779	33893193	33530550	33892836	8	33529779,33533147,33534578,33542430,33543295,33544498,33545502,33892748,	33530598,33533210,33534683,33542538,33543366,33544568,33545627,33893193,		NM_001190886	Q3YAB5	Q3YAB5_MOUSE	NM_001190886	NP_001177815	Kv channel-interacting protein 1 isoform C
BMAL1onlyPeak0348	chr2	129626022	129626668	INTERG	Both	uc008mie.1	Stk35	-49	+	129626296	129658021	129627244	129636936	4	129626296,129627139,129636223,129653509,	129626582,129627740,129636973,129658021,	NP_899085	NM_183262	Q80ZW0	STK35_MOUSE	NM_183262	NP_899085	serine/threonine-protein kinase 35 isoform a
BMAL1onlyPeak0349	chr13	39474511	39474865	INTERG	Upstream	uc007qeb.1	AK029768	412065	-	39867159	39886753	39867159	39867159	3	39867159,39868126,39886563,	39867297,39868251,39886753,	0	AK029768	0	0	0	0	Mus musculus adult male testis cDNA, RIKEN full-length enriched library, clone:4930539H17 product:unclassifiable, full insert sequence.
BMAL1onlyPeak0350	chr7	54100689	54101340	INTERG	Down	uc009gzn.1	Ldha	198	+	54101212	54110996	54101212	54101212	7	54101212,54102965,54104342,54105547,54106254,54109352,54110346,	54101287,54103115,54104460,54105721,54106428,54109476,54110996,	0	AK171373	0	0	0	0	Mus musculus kidney CCL-142 RAG cDNA, RIKEN full-length enriched library, clone:G430005E01 product:lactate dehydrogenase 1, A chain, full insert sequence.
BMAL1onlyPeak0351	chr5	132990449	132990771	GENE		uc008zuy.1	Auts2	27603	-	132525599	133018213	132525973	133017693	3	132525599,132734793,133017384,	132526279,132735006,133018213,	0	AK077988	Q8BWI6	Q8BWI6_MOUSE	0	0	SubName: Full=Auts2 protein; SubName: Full=Putative uncharacterized protein;
BMAL1onlyPeak0352	chr11	87515598	87516231	GENE		uc007kuh.1	AK003943	-1018	+	87514897	87518830	87514897	87514897	2	87514897,87518247,	87515148,87518830,		AK003943	0	0	0	0	Mus musculus 18-day embryo whole body cDNA, RIKEN full-length enriched library, clone:1110028F11 product:unclassifiable, full insert sequence.
BMAL1onlyPeak0353	chr10	70866632	70867203	GENE		uc007fov.1	AK076771	-22422	+	70844496	70895928	70844496	70844496	3	70844496,70864980,70895638,	70844660,70865126,70895928,		AK076771	0	0	0	0	Mus musculus adult male diencephalon cDNA, RIKEN full-length enriched library, clone:9330171D09 product:unclassifiable, full insert sequence.
BMAL1onlyPeak0354	chr2	99084407	99084763	INTERG	3'end	uc008lhg.1	B230118H07Rik	2376618	-	101400937	101461203	101402346	101450813	7	101400937,101416168,101423677,101425400,101426468,101450680,101461054,	101402511,101416308,101423744,101425472,101426626,101450832,101461203,	Q9CQI4	AK088637	Q9CQI4	CK074_MOUSE	NM_026592	NP_080868	hypothetical protein LOC68170
BMAL1onlyPeak0355	chr4	129419452	129420043	INTERG	Both	uc008uye.1	Khdrbs1	-222	-	129406123	129419526	129407399	129419404	2	129406123,129419022,	129407569,129419526,	NP_035447	AK137122	0	0	NM_011317	NP_035447	KH domain-containing, RNA-binding, signal
BMAL1onlyPeak0356	chr9	30730960	30731459	INTERG	Both	uc009oqz.1	Adamts15	-1173	-	30706739	30730037	30709599	30729822	8	30706739,30712065,30712344,30713645,30718182,30718694,30719265,30728865,	30710374,30712241,30712526,30713823,30718466,30718862,30719398,30730037,	P59384	NM_001024139	P59384	ATS15_MOUSE	NM_001024139	NP_001019310	A disintegrin and metalloproteinase with
BMAL1onlyPeak0357	chr10	44190115	44190492	GENE		uc007ezw.1	Prdm1	58004	-	44166522	44248307	44166523	44176616	4	44166522,44169924,44176430,44248171,	44166850,44170044,44176676,44248307,		AK077622	0	0	0	0	Mus musculus 8 days embryo whole body cDNA, RIKEN full-length enriched library, clone:5730478J08 product:B LYMPHOCYTE INDUCED MATURATION PROTEIN (BLIMP-1) (B LYMPHOCYTE INDUCED MATURATION PROTEIN 1) homolog [Mus musculus], full insert sequence.
BMAL1onlyPeak0358	chr18	53820500	53820963	GENE		uc008exx.1	AK044363	-12928	+	53807804	53865072	53807804	53807804	3	53807804,53852500,53863053,	53808024,53852567,53865072,		AK044363	0	0	0	0	Mus musculus adult retina cDNA, RIKEN full-length enriched library, clone:A930009E16 product:unclassifiable, full insert sequence.
BMAL1onlyPeak0359	chr7	36151252	36151583	GENE		uc009gjs.1	Rhpn2	-32076	+	36119342	36177304	36119361	36176034	15	36119342,36138750,36145998,36148635,36155727,36156133,36157323,36161178,36161992,36164583,36166355,36168987,36169656,36170345,36175773,	36119430,36138866,36146127,36148711,36155805,36156258,36157490,36161366,36162149,36164703,36166550,36169064,36169803,36170501,36177304,		NM_027897	Q8BWR8	RHPN2_MOUSE	NM_027897	NP_082173	rhophilin-2
BMAL1onlyPeak0360	chr8	71063314	71063706	INTERG	Down	uc009lwi.1	AK015741	-171153	+	70892357	70899609	70892357	70892357	4	70892357,70893135,70895897,70899332,	70892433,70893244,70896079,70899609,	0	AK015741	0	0	0	0	Mus musculus adult male testis cDNA, RIKEN full-length enriched library, clone:1700125H03 product:unclassifiable, full insert sequence.
BMAL1onlyPeak0361	chr17	49887827	49888328	GENE		uc008cyq.1	Kif6	-133582	+	49754496	50049172	49754561	50048118	23	49754496,49759917,49763776,49810357,49814601,49825715,49846834,49853319,49854388,49861565,49893146,49894425,49897746,49971465,49978476,50010218,50029328,50031014,50035124,50040576,50041085,50042900,50048101,	49754627,49760027,49763851,49810505,49814711,49825845,49847041,49853463,49854475,49861669,49893252,49894561,49897962,49971574,49978532,50010269,50029413,50031150,50035207,50040624,50041175,50042995,50049172,		NM_177052	Q8C901	Q8C901_MOUSE	NM_177052	NP_796026	kinesin family member 6
BMAL1onlyPeak0362	chr16	4880275	4881116	INTERG	Both	uc007yao.1	Fam100a	-878	-	4874784	4879818	4875518	4879736	3	4874784,4876361,4879616,	4875869,4876421,4879818,	Q6P3B2	NM_145359	Q6P3B2	F100A_MOUSE	NM_145359	NP_663334	hypothetical protein LOC207740
BMAL1onlyPeak0363	chr6	97554434	97554827	GENE		uc009dax.1	Frmd4b	12946	-	97300926	97567576	97303171	97373518	8	97300926,97303998,97346186,97362481,97371555,97373452,97478723,97567183,	97303198,97304055,97346271,97362574,97371650,97373518,97478845,97567576,		AK051779	D3Z6Q1	D3Z6Q1_MOUSE	0	0	SubName: Full=Putative uncharacterized protein Frmd4b;
BMAL1onlyPeak0364	chr15	85605518	85606121	GENE		uc007xdj.1	Ppara	-39827	+	85565993	85633249	85607989	85631688	8	85565993,85567223,85607950,85617537,85619408,85621269,85628245,85631440,	85566076,85567308,85608197,85617698,85619547,85621472,85628693,85633249,		NM_001113418	Q542P9	Q542P9_MOUSE	NM_001113418	NP_001106889	peroxisome proliferator-activated receptor
BMAL1onlyPeak0365	chr12	60231798	60232271	GENE		uc007nqg.1	Ctage5	-1255	+	60230780	60291162	60230856	60290786	23	60230780,60237050,60238567,60238684,60247833,60248838,60250450,60255342,60259239,60260577,60261162,60263867,60269920,60271244,60271943,60273511,60275092,60277317,60280836,60285173,60286715,60289297,60290622,	60230883,60237182,60238589,60238773,60247944,60248910,60250555,60255465,60259354,60260624,60261253,60264006,60270022,60271305,60271979,60273579,60275175,60277446,60280995,60285290,60286774,60289532,60291162,		NM_001165254	Q3TZZ3	Q3TZZ3_MOUSE	NM_001165254	NP_001158726	cutaneous T-cell lymphoma-associated antigen 5
BMAL1onlyPeak0366	chr6	128253335	128253856	INTERG	Upstream	uc009edh.1	Tulp3	52274	-	128271178	128305869	128273096	128305796	11	128271178,128274015,128274997,128275894,128276789,128277557,128277973,128283850,128284455,128287751,128305755,	128273230,128274187,128275096,128276009,128276902,128277755,128278095,128284027,128284615,128287803,128305869,	O88413	NM_011657	O88413	TULP3_MOUSE	NM_011657	NP_035787	tubby-related protein 3
BMAL1onlyPeak0367	chr8	83360330	83360815	GENE		uc009mjc.1	Gab1	43806	-	83288332	83404378	83290227	83403502	11	83288332,83293549,83298448,83298832,83300059,83308525,83308999,83312388,83315287,83323999,83403430,	83290386,83293672,83298572,83298926,83300149,83308829,83309085,83312993,83315513,83324294,83404378,		AK132176	Q505A4	Q505A4_MOUSE	NM_021356	NP_067331	GRB2-associated-binding protein 1
BMAL1onlyPeak0368	chr2	24790762	24791431	INTERG	Both	uc008ipn.1	Arrdc1	-414	-	24780871	24790683	24781125	24790665	8	24780871,24781275,24781791,24782064,24782397,24782645,24783248,24790547,	24781196,24781714,24781968,24782247,24782552,24782696,24783359,24790683,	Q99KN1	NM_001162485	Q99KN1	ARRD1_MOUSE	NM_001162485	NP_001155957	arrestin domain-containing protein 1 isoform a
BMAL1onlyPeak0369	chr9	35082596	35082954	GENE		uc009otc.1	Rpusd4	-7310	+	35075465	35083542	35075474	35082888	7	35075465,35075986,35077549,35080118,35080286,35081052,35082648,	35075663,35076152,35077751,35080212,35080431,35081150,35083542,		NM_028040	Q9CWX4	RUSD4_MOUSE	NM_028040	NP_082316	RNA pseudouridylate synthase domain-containing
BMAL1onlyPeak0370	chr8	88011712	88012179	INTERG	Both	uc009mpy.1	Gpt2	4570	+	88016515	88051457	88016825	88049525	12	88016515,88016803,88027163,88029477,88033077,88036011,88040056,88041875,88043346,88045237,88047154,88049434,	88016588,88017068,88027253,88029586,88033208,88036255,88040136,88042012,88043521,88045393,88047267,88051457,	Q8BGT5	NM_173866	Q8BGT5	ALAT2_MOUSE	NM_173866	NP_776291	alanine aminotransferase 2
BMAL1onlyPeak0371	chr9	77801090	77801684	GENE		uc009qtn.1	Elovl5	-36213	+	77765174	77832320	77804955	77830615	8	77765174,77804947,77808672,77823591,77824554,77827631,77829280,77830471,	77765333,77805013,77808860,77823669,77824726,77827756,77829415,77832320,		NM_134255	Q8BHI7	ELOV5_MOUSE	NM_134255	NP_599016	elongation of very long chain fatty acids
BMAL1onlyPeak0372	chr12	25335685	25336342	INTERG	Down	uc007neo.1	Klf11	125	+	25336138	25347540	25336389	25345328	4	25336138,25338423,25339707,25345047,	25336431,25338675,25340641,25347540,	Q8BHJ1	NM_178357	Q8K1S5	KLF11_MOUSE	NM_178357	NP_848134	Krueppel-like factor 11
BMAL1onlyPeak0373	chr14	32064323	32064739	INTERG	Both	uc007sxg.1	Phf7	-127	-	32050881	32064404	32051541	32062834	10	32050881,32051522,32052816,32053459,32054044,32054911,32061228,32062180,32062793,32063890,	32051339,32051668,32052923,32053619,32054169,32055013,32061320,32062233,32062903,32064404,	Q9DAG9-2	BC049113	Q9DAG9-2	Q9DAG9-2	NM_027949	NP_082225	PHD finger protein 7
BMAL1onlyPeak0374	chr2	27116412	27116973	INTERG	Upstream	uc008ixg.1	Sardh	-14361	-	27044901	27102332	27045038	27100022	21	27044901,27047398,27052168,27053048,27066530,27070557,27074317,27076162,27080488,27082596,27083763,27085957,27086290,27089810,27090997,27094886,27095134,27096905,27098221,27099688,27102172,	27045164,27047534,27052337,27053211,27066624,27070705,27074431,27076301,27080602,27082680,27083905,27086048,27086377,27089940,27091102,27094987,27095258,27097085,27098400,27100043,27102332,	Q99LB7	NM_138665	Q3TWI2	Q3TWI2_MOUSE	NM_138665	NP_619606	sarcosine dehydrogenase, mitochondrial
BMAL1onlyPeak0375	chr8	88012462	88012859	INTERG	Both	uc009mpy.1	Gpt2	3855	+	88016515	88051457	88016825	88049525	12	88016515,88016803,88027163,88029477,88033077,88036011,88040056,88041875,88043346,88045237,88047154,88049434,	88016588,88017068,88027253,88029586,88033208,88036255,88040136,88042012,88043521,88045393,88047267,88051457,	Q8BGT5	NM_173866	Q8BGT5	ALAT2_MOUSE	NM_173866	NP_776291	alanine aminotransferase 2
BMAL1onlyPeak0376	chr15	25057838	25058433	INTERG	Upstream	uc007viu.1	AK033069	-101023	-	24933886	24957113	24933886	24933886	2	24933886,24956980,	24935828,24957113,	0	AK033069	0	0	0	0	Mus musculus adult male corpus striatum cDNA, RIKEN full-length enriched library, clone:7630402I05 product:unclassifiable, full insert sequence.
BMAL1onlyPeak0377	chr2	102041800	102042152	INTERG	Upstream	uc008lhu.1	Ldlrad3	-15442	-	101951700	102026534	101953651	102026482	2	101951700,102026436,	101953836,102026534,	0	AK136473	0	0	0	0	Mus musculus adult male testis cDNA, RIKEN full-length enriched library, clone:4930466F24 product:hypothetical Low density lipoprotein (LDL)-receptor class A (LDLRA) domain containing protein, full insert sequence.
BMAL1onlyPeak0378	chr18	34118977	34119616	GENE		uc008ekb.1	Epb4.1l4a	46901	-	33992248	34166197	33992250	34039862	13	33992248,34013889,34019195,34020799,34033795,34034391,34036562,34038565,34039840,34046004,34051078,34081483,34165638,	33992339,34014011,34019273,34020891,34033859,34034480,34036650,34038686,34039919,34046083,34051130,34081588,34166197,		BC089158	Q3USC8	Q3USC8_MOUSE	0	0	SubName: Full=Putative uncharacterized protein; Flags: Fragment;
BMAL1onlyPeak0379	chr12	81284940	81285437	GENE		uc007oaq.1	Actn1	76115	-	81268533	81361303	81269308	81361078	21	81268533,81269844,81271169,81272715,81273949,81275066,81275446,81277142,81278174,81279288,81282347,81284379,81285793,81293354,81294622,81297381,81297912,81299967,81305948,81310345,81360973,	81269467,81270003,81271235,81272862,81274129,81275201,81275629,81277283,81278283,81279439,81282495,81284610,81285886,81293440,81294704,81297460,81298000,81300054,81306068,81310460,81361303,	A1BN54	DQ288940	A1BN54	A1BN54_MOUSE	NM_134156	NP_598917	alpha-actinin-1
BMAL1onlyPeak0380	chr1	129734788	129735223	INTERG	Down	uc007clc.1	Rab3gap1	30363	+	129765368	129840445	129765388	129839187	24	129765368,129765501,129770656,129785732,129787594,129798155,129800248,129806427,129812215,129814797,129816144,129821304,129821851,129824036,129824525,129826966,129827283,129830993,129833914,129834565,129834774,129835151,129835622,129838950,	129765406,129765557,129770732,129785865,129787673,129798275,129800414,129806527,129812297,129814866,129816218,129821397,129822018,129824126,129824698,129827021,129827655,129831131,129834142,129834662,129834878,129835267,129835725,129840445,	NP_848805	NM_178690	Q3TPB6	Q3TPB6_MOUSE	NM_178690	NP_848805	rab3 GTPase-activating protein catalytic
BMAL1onlyPeak0381	chr9	108303029	108303855	INTERG	3'end	uc009rpk.1	1700102P08Rik	-8278	+	108295164	108300094	108295569	108299789	4	108295164,108295565,108297624,108299523,	108295190,108295970,108297716,108300094,	Q9D9C7	NM_053216	Q9D9C7	CC062_MOUSE	NM_053216	NP_444446	hypothetical protein LOC112418
BMAL1onlyPeak0382	chr7	118999275	118999837	INTERG	Both	uc009jgd.1	Galntl4	-76065	-	118615174	118923491	118615450	118923061	11	118615174,118628548,118651566,118657011,118663503,118692189,118697952,118699859,118742470,118759805,118922826,	118615597,118628713,118651662,118657149,118663689,118692304,118698150,118700043,118742637,118759998,118923491,	Q59J91	AB175685	Q59J91	Q59J91_MOUSE	NM_173739	NP_776100	putative polypeptide
BMAL1onlyPeak0383	chr7	145729611	145730045	INTERG	Both	uc009kfa.1	AK016032	16096	+	145745924	145758677	145745924	145745924	5	145745924,145746900,145747955,145755354,145758335,	145746102,145747010,145748160,145755636,145758677,	0	AK016032	0	0	0	0	Mus musculus adult male testis cDNA, RIKEN full-length enriched library, clone:4930543N07 product:unclassifiable, full insert sequence.
BMAL1onlyPeak0384	chr6	36872894	36873402	GENE		uc009bjc.1	Dgki	107880	-	36861466	36981028	36862165	36971224	14	36861466,36863632,36865381,36866420,36870353,36887320,36925146,36950041,36962870,36966604,36969915,36971209,36979762,36980861,	36862280,36863749,36865509,36866461,36870423,36887400,36925247,36950241,36962982,36966678,36969978,36971265,36979841,36981028,		AK086550	0	0	NM_001081206	NP_001074675	diacylglycerol kinase iota
BMAL1onlyPeak0385	chr16	23294329	23294731	GENE		uc007yto.1	St6gal1	-69696	+	23224834	23360420	23321153	23357943	8	23224834,23257031,23317636,23321105,23328414,23354938,23356281,23357701,	23225302,23257174,23317771,23321751,23328512,23355037,23356456,23360420,		NM_145933	Q8K1L1	Q8K1L1_MOUSE	NM_145933	NP_666045	beta-galactoside alpha-2,6-sialyltransferase 1
BMAL1onlyPeak0386	chr16	5837156	5837627	INTERG	Both	uc007ycd.1	AK018984	138288	+	5975679	5998589	5975679	5975679	4	5975679,5993418,5994289,5998332,	5975933,5993494,5994377,5998589,	0	AK018984	0	0	0	0	Mus musculus adult male testis cDNA, RIKEN full-length enriched library, clone:1700031M04 product:unclassifiable, full insert sequence.
BMAL1onlyPeak0387	chr8	93820470	93820941	GENE		uc009msp.1	Rpgrip1l	16416	-	93740928	93837121	93744075	93834321	26	93740928,93745270,93749151,93756706,93772607,93775048,93776380,93776753,93776974,93784643,93787407,93793997,93797509,93798188,93799022,93799528,93804616,93810132,93811484,93813521,93823127,93824676,93828617,93831940,93834236,93837101,	93744188,93745404,93749236,93756890,93772678,93775202,93776476,93776837,93777165,93785022,93787559,93794450,93797627,93798368,93799073,93799635,93804756,93810206,93811631,93813627,93823271,93824779,93828916,93832085,93834328,93837121,		NM_173431	Q8CG73	FTM_MOUSE	NM_173431	NP_775607	protein fantom
BMAL1onlyPeak0388	chr16	70314527	70314926	GENE		uc007zqu.1	Gbe1	-396	+	70314331	70569961	70314397	70569290	16	70314331,70361102,70401978,70433789,70434758,70437172,70441354,70478550,70484065,70488272,70492178,70495472,70527361,70529124,70561268,70569233,	70314540,70361272,70402094,70433915,70434894,70437263,70441564,70478666,70484193,70488371,70492289,70495644,70527546,70529255,70561386,70569961,		NM_028803	Q9D6Y9	GLGB_MOUSE	NM_028803	NP_083079	1,4-alpha-glucan-branching enzyme
BMAL1onlyPeak0389	chr17	8475934	8476514	INTERG	Down	uc008aji.1	Brp44l	453	+	8476677	8490526	8476755	8490027	4	8476677,8489399,8489688,8490002,	8476824,8489496,8489821,8490526,	NP_061289	NM_018819	Q3UX28	Q3UX28_MOUSE	NM_018819	NP_061289	brain protein 44-like protein
BMAL1onlyPeak0390	chr17	73185463	73185845	INTERG	Both	uc008dne.1	Ypel5	389	+	73186043	73200535	73195642	73198144	3	73186043,73195618,73197919,	73186131,73195783,73200535,	P62700	NM_027166	P62700	YPEL5_MOUSE	NM_027166	NP_081442	protein yippee-like 5
BMAL1onlyPeak0391	chr5	91403387	91403929	GENE		uc008ybp.1	Mthfd2l	-43437	+	91360221	91450395	91360343	91449290	8	91360221,91375815,91377848,91388730,91390315,91403348,91429519,91449177,	91360459,91376000,91377971,91388883,91390423,91403441,91429645,91450395,		NM_026788	D3YZG8	D3YZG8_MOUSE	NM_026788	NP_081064	methylenetetrahydrofolate dehydrogenase 2-like
BMAL1onlyPeak0392	chr9	66545362	66545962	INTERG	Both	uc009qfb.1	Car12	15886	+	66561548	66602187	66561655	66601867	8	66561548,66565366,66594276,66595382,66598736,66599749,66600093,66601501,	66561740,66565387,66594456,66595528,66598832,66599813,66600251,66602187,	Q3TZB3	AK157977	Q3TZB3	Q3TZB3_MOUSE	NM_178396	NP_848483	carbonic anhydrase 12 precursor
BMAL1onlyPeak0393	chr17	65843515	65843781	INTERG	Upstream	uc008dgc.1	Tmem232	-51991	-	65728206	65791657	65728665	65785704	6	65728206,65731761,65752167,65780118,65785602,65791562,	65728702,65731994,65752346,65780371,65785726,65791657,	Q3UXD3	AK135727	Q3UXD3	Q3UXD3_MOUSE	NM_001008973	NP_001008973	transmembrane protein 232
BMAL1onlyPeak0394	chr19	12869143	12869580	GENE		uc008gup.1	Zfp91	1251	-	12840496	12870612	12844528	12869823	11	12840496,12845492,12849309,12850484,12850901,12851349,12852431,12853113,12853382,12864749,12869473,	12845039,12845592,12849424,12850563,12850952,12851484,12852536,12853150,12853589,12864778,12870612,		NM_053009	Q62511	ZFP91_MOUSE	NM_053009	NP_443735	E3 ubiquitin-protein ligase ZFP91
BMAL1onlyPeak0395	chr14	17747657	17748129	INTERG	Both	uc007shj.1	Rarb	-96245	-	17380927	17651648	17380927	17651381	3	17380927,17451218,17651203,	17381076,17451299,17651648,	0	AK190447	Q8K1P6	Q8K1P6_MOUSE	0	0	SubName: Full=Retinoic acid receptor beta 1/ beta 3; Flags: Fragment;
BMAL1onlyPeak0396	chr18	25471564	25471895	GENE		uc008ehi.1	AW554918	-79315	+	25392415	25625816	25498250	25622322	6	25392415,25448447,25498214,25558426,25578467,25622117,	25392532,25448567,25498885,25558608,25578576,25625816,		AK076623	E0CZ24	E0CZ24_MOUSE	NM_001033532	NP_001028704	hypothetical protein LOC225289
BMAL1onlyPeak0397	chr16	29280642	29281180	GENE		uc007yvy.1	Atp13a5	97907	-	29232223	29378818	29232688	29378623	30	29232223,29234644,29237318,29248219,29251336,29261002,29263531,29267029,29275489,29277735,29279182,29281015,29282029,29293506,29297464,29298253,29308289,29310818,29314591,29316721,29321708,29327752,29328752,29334033,29339110,29348575,29348761,29349041,29350721,29378560,	29232949,29234725,29237407,29248422,29251511,29261075,29263628,29267139,29275532,29277815,29279299,29281176,29282154,29293624,29297621,29298340,29308440,29310880,29314780,29316879,29321879,29327881,29328825,29334168,29339180,29348656,29348832,29349188,29350895,29378818,		NM_175650	Q3TYU2	AT135_MOUSE	NM_175650	NP_783581	probable cation-transporting ATPase 13A5
BMAL1onlyPeak0398	chr6	24363208	24363663	INTERG	Upstream	uc009bbr.1	Iqub	101621	-	24394864	24465056	24396056	24455907	13	24394864,24399683,24400603,24404136,24411862,24429143,24441463,24450242,24451012,24451267,24453751,24455522,24464979,	24396242,24399869,24400852,24404313,24412033,24429319,24441674,24450398,24451185,24451429,24453886,24455911,24465056,	Q8CDK3	NM_172535	Q8CDK3	IQUB_MOUSE	NM_172535	NP_766123	IQ and ubiquitin-like domain-containing protein
BMAL1onlyPeak0399	chr12	66872263	66872773	INTERG	3'end	uc007nrk.1	Wdr20b	-546015	+	66326503	66329441	66326751	66328455	2	66326503,66329194,	66328484,66329441,	Q9D5R2	NM_027614	Q3UWE6	Q3UWE6_MOUSE	NM_027614	NP_081890	WD repeat-containing protein 20
BMAL1onlyPeak0400	chr5	31190247	31190697	INTERG	Down	uc008wwh.1	Agbl5	906	+	31191378	31209039	31191378	31191378	16	31191378,31192492,31192971,31193432,31194185,31194810,31195377,31196273,31196747,31197369,31198138,31205425,31207075,31207481,31208003,31208488,	31191454,31192753,31193143,31193596,31194363,31194989,31195834,31196443,31196883,31197572,31198353,31205581,31207188,31207528,31208134,31209039,	0	DQ867035	0	0	NM_174849	0	cytosolic carboxypeptidase-like protein 5
BMAL1onlyPeak0401	chr13	20273911	20274450	GENE		uc007ppm.1	mKIAA0281	-91717	+	20182464	20354962	20277295	20353465	7	20182464,20277222,20300002,20301007,20333441,20342872,20353425,	20182640,20277373,20300043,20301080,20333492,20343042,20354962,		AK155704	0	0	0	0	Mus musculus ELMO1 mRNA, complete cds.
BMAL1onlyPeak0402	chr14	21625389	21626000	INTERG	Down	uc007skw.1	AK039820	-12235	+	21613460	21615773	21613460	21613460	2	21613460,21615555,	21613682,21615773,	0	AK039820	0	0	0	0	Mus musculus 0 day neonate thymus cDNA, RIKEN full-length enriched library, clone:A430009E06 product:unclassifiable, full insert sequence.
BMAL1onlyPeak0403	chr10	76853808	76854409	GENE		uc007fvs.1	Adarb1	26910	-	76778866	76881018	76779927	76788638	5	76778866,76784393,76788610,76822311,76880839,	76780095,76785328,76788685,76822480,76881018,		AK138318	Q3UUK2	Q3UUK2_MOUSE	NM_130895	NP_570965	double-stranded RNA-specific editase 1 isoform
BMAL1onlyPeak0404	chr8	122714986	122715445	INTERG	Upstream	uc009nqx.1	Fam92b	-13847	-	122690297	122701369	122690471	122701233	8	122690297,122691203,122692410,122693604,122695787,122695975,122698609,122701213,	122690597,122691305,122692524,122693712,122695889,122696044,122698844,122701369,	NP_001029152	NM_001033980	B2RVK4	B2RVK4_MOUSE	NM_001033980	NP_001029152	hypothetical protein LOC436062
BMAL1onlyPeak0405	chr13	43812147	43812927	GENE		uc007qgi.1	AK038993	-378	+	43812159	43814407	43812159	43812159	4	43812159,43813354,43813565,43814223,	43812820,43813449,43813895,43814407,		AK038993	0	0	0	0	Mus musculus adult male hypothalamus cDNA, RIKEN full-length enriched library, clone:A230082G13 product:unclassifiable, full insert sequence.
BMAL1onlyPeak0406	chr2	122203492	122204019	INTERG	Both	uc008mar.1	Shf	-9102	-	122174627	122194654	122175088	122185217	6	122174627,122179500,122179764,122182818,122185183,122194382,	122175275,122179620,122179933,122183025,122185325,122194654,	NP_001013851	NM_001013829	A2AQ87	A2AQ87_MOUSE	NM_001013829	NP_001013851	SH2 domain-containing adapter protein F
BMAL1onlyPeak0407	chr5	136116086	136116699	GENE		uc008zys.1	Rhbdd2	-7870	+	136108523	136122246	136112109	136119248	5	136108523,136110973,136111864,136114959,136118899,	136108788,136111093,136112272,136115110,136122246,	Q8VEK2	AK030434	Q8VEK2	RHBD2_MOUSE	NM_146002	NP_666114	rhomboid domain-containing protein 2
BMAL1onlyPeak0408	chr19	23135780	23136218	GENE		uc008gzx.1	BC044868	14415	-	23126039	23150414	23126039	23126039	6	23126039,23136303,23137829,23138039,23138846,23150246,	23126195,23136569,23137928,23138159,23138933,23150414,		BC044868	0	0	0	0	Mus musculus ES cells cDNA, RIKEN full-length enriched library, clone:C330002G04 product:unclassifiable, full insert sequence.
BMAL1onlyPeak0409	chr1	82244236	82244658	GENE		uc007brp.1	Irs1	43544	-	82233184	82287991	82283372	82287068	2	82233184,82283351,	82234179,82287991,		NM_010570	Q543V3	Q543V3_MOUSE	NM_010570	NP_034700	insulin receptor substrate 1
BMAL1onlyPeak0410	chr12	44073812	44074215	INTERG	Upstream	uc007nlo.1	Dnajb9	1237042	-	45306883	45311055	45307940	45309290	3	45306883,45309073,45310926,	45308392,45309300,45311055,	Q5D0C3	NM_013760	Q5D0C3	Q5D0C3_MOUSE	NM_013760	NP_038788	dnaJ homolog subfamily B member 9
BMAL1onlyPeak0411	chr16	49228155	49228424	GENE		uc007zke.1	AK006389	27596	-	49210753	49255885	49210753	49210753	8	49210753,49216946,49219627,49221603,49225057,49227913,49238840,49255811,	49211012,49217036,49219720,49221699,49225165,49228003,49239185,49255885,		AK006389	0	0	0	0	Mus musculus adult male testis cDNA, RIKEN full-length enriched library, clone:1700026J12 product:hypothetical INTEGRIN CD47 PRECURSOR SIGNAL GLYCOPROTEIN ANTIGEN INTEGRIN-ASSOCIATED SURFACE DETERMINANT containing protein, full insert sequence.
BMAL1onlyPeak0412	chr1	88421454	88422007	INTERG	Down	uc007bvp.1	Ptma	1580	+	88423310	88427273	88423480	88426587	5	88423310,88425747,88426030,88426305,88426539,	88423525,88425819,88426127,88426379,88427273,	P26350	NM_008972	Q0VGU2	Q0VGU2_MOUSE	NM_008972	NP_032998	prothymosin alpha
BMAL1onlyPeak0413	chr1	62422590	62423030	INTERG	Both	uc007bfi.1	Nrp2	327080	+	62749890	62786506	62750778	62785049	3	62749890,62765503,62784862,	62750851,62765681,62786506,	Q8BPZ0	AK051873	Q8BPZ0	Q8BPZ0_MOUSE	0	0	SubName: Full=Putative uncharacterized protein;
BMAL1onlyPeak0414	chr1	158656088	158656528	INTERG	Upstream	uc007dcr.1	Fam20b	-7267	-	158631772	158649041	158635794	158636175	3	158631772,158647018,158648996,	158636298,158647111,158649041,	0	AK034081	0	0	0	0	Mus musculus adult male diencephalon cDNA, RIKEN full-length enriched library, clone:9330154M19 product:hypothetical protein, full insert sequence.
BMAL1onlyPeak0415	chr9	102626365	102627011	GENE		uc009rfy.1	Amotl2	-1825	+	102624863	102635747	102626091	102634036	8	102624863,102627016,102627432,102630646,102631597,102632297,102633122,102633977,	102626193,102627161,102627525,102630942,102631908,102632506,102633299,102635747,		AF175968	Q8K371-2	Q8K371-2	NM_019764	NP_062738	angiomotin-like protein 2
BMAL1onlyPeak0416	chr15	98364151	98364628	GENE		uc007xmu.1	2310037I24Rik	306	-	98349531	98364695	98349852	98359844	9	98349531,98350748,98354889,98357005,98359293,98359720,98362150,98363948,98364671,	98349978,98350856,98355143,98357102,98359460,98359884,98362329,98364207,98364695,		BC011085	Q8BQR4-3	Q8BQR4-3	0	0	RecName: Full=Uncharacterized protein C12orf41 homolog;
BMAL1onlyPeak0417	chr8	107802839	107803466	GENE		uc009ncd.1	Nol3	-2807	+	107800346	107805839	107802875	107803802	4	107800346,107802873,107803315,107803794,	107800513,107803170,107803675,107805839,		NM_030152	Q53YU5	Q53YU5_MOUSE	NM_030152	NP_084428	nucleolar protein 3
BMAL1onlyPeak0418	chr10	79850434	79850833	INTERG	Upstream	uc007gcz.1	Mex3d	-238	-	79843099	79850396	79843969	79850165	2	79843099,79849405,	79845366,79850396,	NP_941017	NM_198615	D3YTR3	D3YTR3_MOUSE	NM_198615	NP_941017	RNA-binding protein MEX3D
BMAL1onlyPeak0419	chr17	87687322	87687703	GENE		uc008duv.1	Ttc7	-5288	+	87682225	87781098	87682563	87779410	20	87682225,87689528,87692150,87706268,87708068,87720742,87721777,87722463,87728662,87729364,87733606,87739230,87740227,87741406,87745880,87758453,87761188,87762795,87769798,87779188,	87682750,87689692,87692319,87706399,87708184,87720821,87721935,87722527,87728800,87729448,87733711,87739348,87740285,87741479,87746041,87758570,87761283,87762930,87770001,87781098,		NM_028639	Q8BGB2	TTC7A_MOUSE	NM_028639	NP_082915	tetratricopeptide repeat protein 7A
BMAL1onlyPeak0420	chr17	89021404	89021849	INTERG	Down	uc008dvr.1	Ston1	4322	+	89025948	89048036	89025948	89025948	5	89025948,89034460,89043677,89044554,89047652,	89026202,89036422,89043880,89044984,89048036,	0	AK029959	0	0	NM_029858	0	stonin-1
BMAL1onlyPeak0421	chr2	105877707	105877968	GENE		uc008lli.1	BC048594	-34346	+	105843492	105880783	105843492	105843492	3	105843492,105858520,105880560,	105843576,105858609,105880783,		BC048594	0	0	0	0	Mus musculus cDNA sequence BC048594, mRNA (cDNA clone IMAGE:6708056), partial cds.
BMAL1onlyPeak0422	chr17	47595121	47595689	GENE		uc008cvf.1	#N/A	-21818	+	47573587	47602833	47573753	47602833	4	47573587,47583513,47600902,47602627,	47573898,47583620,47600978,47602833,		#N/A	#N/A	#N/A	#N/A	#N/A	#N/A
BMAL1onlyPeak0423	chr4	126286787	126287415	INTERG	Down	uc008utp.1	5730409E04Rik	8	+	126287109	126290718	126288924	126289617	2	126287109,126288924,	126287256,126290718,	Q8BP99	NM_001013755	Q8BP99	CA216_MOUSE	NM_001013755	NP_001013777	hypothetical protein LOC230757
BMAL1onlyPeak0424	chr10	30763546	30764026	INTERG	Both	uc007etp.1	Hey2	-201197	-	30552164	30562589	30553541	30562454	5	30552164,30557280,30560196,30560409,30562371,	30554233,30557362,30560280,30560488,30562589,	Q9QUS4	NM_013904	Q0VGJ1	Q0VGJ1_MOUSE	NM_013904	NP_038932	hairy/enhancer-of-split related with YRPW motif
BMAL1onlyPeak0425	chr11	29071824	29072231	INTERG	Down	uc007igq.1	Smek2	968	+	29072995	29109640	29073305	29109498	12	29072995,29074672,29082446,29087950,29094572,29096173,29097092,29098792,29100700,29102866,29105545,29109316,	29073447,29074728,29082545,29088574,29094650,29096290,29097209,29098924,29100803,29102908,29105704,29109640,	Q922R5-2	AK166627	Q922R5-2	Q922R5-2	NM_134034	NP_598795	serine/threonine-protein phosphatase 4
BMAL1onlyPeak0426	chr2	38853253	38853832	INTERG	Down	uc008jnx.1	Wdr38	296	+	38853838	38857102	38853912	38856894	9	38853838,38854802,38855492,38855697,38855975,38856136,38856351,38856681,38856813,	38853996,38854923,38855609,38855795,38856056,38856268,38856501,38856729,38857102,	Q9D994	NM_029687	Q9D994	WDR38_MOUSE	NM_029687	NP_083963	WD repeat-containing protein 38
BMAL1onlyPeak0427	chr17	89895176	89895649	INTERG	Upstream	uc008dvx.1	Fshr	-295398	-	89384291	89600015	89384509	89599952	10	89384291,89387763,89401050,89401234,89408606,89410354,89444410,89445969,89496649,89599800,	89385734,89387949,89401125,89401303,89408684,89410426,89444485,89446044,89496721,89600015,	NP_038551	NM_013523	B2RQM3	B2RQM3_MOUSE	NM_013523	NP_038551	follicle-stimulating hormone receptor precursor
BMAL1onlyPeak0428	chr5	148641812	148642268	INTERG	Both	uc009aoj.1	Pomp	30163	+	148672203	148684639	148672264	148681185	4	148672203,148674128,148680298,148680987,	148672267,148674226,148680359,148684639,	0	AK044283	Q9CQT5	POMP_MOUSE	0	0	RecName: Full=Proteasome maturation protein; AltName: Full=Proteassemblin; AltName: Full=Protein UMP1 homolog; Short=mUMP1;
BMAL1onlyPeak0429	chr7	87130093	87130557	INTERG	Both	uc009hzi.1	Zfp710	39374	+	87169699	87237631	87225962	87235229	6	87169699,87225934,87230836,87231319,87233420,87235220,	87169872,87227426,87231028,87231494,87233518,87237631,	Q3U396	NM_001146000	Q3U288-3	Q3U288-3	NM_001146000	NP_001139472	zinc finger protein 710 isoform b
BMAL1onlyPeak0430	chr3	19125829	19126310	INTERG	3'end	uc008orq.1	Mtfr1	-38724	+	19087346	19120805	19100131	19119106	8	19087346,19100025,19106451,19111467,19115470,19117179,19118161,19119037,	19087386,19100167,19106550,19111583,19115703,19117423,19118321,19120805,	Q3TTQ5	AK161251	Q3TTQ5	Q3TTQ5_MOUSE	NM_026182	NP_080458	mitochondrial fission regulator 1
BMAL1onlyPeak0431	chr5	15388542	15389387	GENE		uc008wmv.1	AK015844	683	-	15373023	15389647	15373023	15373023	4	15373023,15375693,15375937,15389409,	15373206,15375798,15376027,15389647,		AK015844	0	0	0	0	Mus musculus adult male testis cDNA, RIKEN full-length enriched library, clone:4930519H02 product:unclassifiable, full insert sequence.
BMAL1onlyPeak0432	chr11	68854237	68854948	INTERG	Down	uc007jpa.1	Aurkb	4552	+	68859144	68865164	68859462	68864563	8	68859144,68861286,68861473,68861675,68862007,68862232,68863803,68864401,	68859510,68861389,68861543,68861867,68862146,68862381,68863978,68865164,	Q8C6C1	NM_011496	Q8C6C1	Q8C6C1_MOUSE	NM_011496	NP_035626	serine/threonine-protein kinase 12
BMAL1onlyPeak0433	chr12	102267165	102267640	INTERG	3'end	uc007oth.1	AK079713	-22207	+	102245196	102253024	102245196	102245196	2	102245196,102252773,	102245481,102253024,	0	AK079713	0	0	0	0	Mus musculus 0 day neonate thymus cDNA, RIKEN full-length enriched library, clone:A430024J22 product:unclassifiable, full insert sequence.
BMAL1onlyPeak0434	chr17	43217756	43218308	GENE		uc008cov.1	Tnfrsf21	-64529	+	43153503	43226137	43153945	43224921	6	43153503,43174543,43176643,43201916,43222284,43224691,	43154041,43175195,43177138,43202182,43222513,43226137,		NM_178589	Q543Y9	Q543Y9_MOUSE	NM_178589	NP_848704	tumor necrosis factor receptor superfamily
BMAL1onlyPeak0435	chr2	90687112	90687672	GENE		uc008ktl.1	Mtch2	-81	+	90687311	90688471	90687311	90687311	2	90687311,90687669,	90687542,90688471,		AK016000	0	0	0	0	Mus musculus domesticus mitochondrial carrier homolog 2 mRNA, complete cds; nuclear gene for mitochondrial product.
BMAL1onlyPeak0436	chr10	79900712	79901289	INTERG	Both	uc007gdm.1	Tcf3	-4649	-	79872337	79896352	79872876	79893753	19	79872337,79873142,79875949,79877906,79878109,79878597,79879304,79879475,79879834,79880057,79880282,79881510,79882211,79882765,79883832,79884076,79890415,79893681,79896064,	79873019,79873369,79876082,79878033,79878265,79878671,79879383,79879534,79879970,79880215,79880385,79881563,79882344,79882833,79883911,79884150,79890488,79893813,79896352,	P15806-2	NM_001164152	P15806-2	P15806-2	NM_001164152	NP_001157624	transcription factor E2-alpha isoform 6
BMAL1onlyPeak0437	chr4	133471670	133472193	INTERG	Upstream	uc008vdp.1	Rps6ka1	-35056	-	133427801	133436876	133427801	133427801	3	133427801,133428513,133436831,	133427918,133428651,133436876,	0	AK179546	0	0	0	0	Mus musculus B16 F10Y cells cDNA, RIKEN full-length enriched library, clone:G370051M10 product:ribosomal protein S6 kinase polypeptide 1, full insert sequence.
BMAL1onlyPeak0438	chr15	56396797	56397206	INTERG	Upstream	uc007vsl.1	Has2	129052	-	56497183	56526053	56499213	56513759	4	56497183,56501443,56513132,56525548,	56500143,56501545,56513759,56526053,	P70312	NM_008216	Q68EF7	Q68EF7_MOUSE	NM_008216	NP_032242	hyaluronan synthase 2
BMAL1onlyPeak0439	chr11	86940395	86940939	INTERG	Both	uc007ktm.1	Trim37	-89	+	86940578	87034184	86940975	87031836	24	86940578,86943217,86951091,86953986,86956628,86958965,86960435,86962797,86973322,86977320,86980103,86980941,86991350,86995922,86998385,86999880,87003575,87010322,87014819,87019434,87020265,87023270,87029938,87031753,	86940996,86943319,86951132,86954103,86956716,86959088,86960559,86962865,86973447,86977371,86980185,86981018,86991530,86996037,86998604,87000017,87003661,87010517,87015128,87019557,87020455,87023389,87030049,87034184,	Q6PCX9	NM_197987	Q5SX31	Q5SX31_MOUSE	NM_197987	NP_932104	E3 ubiquitin-protein ligase TRIM37
BMAL1onlyPeak0440	chr12	85678300	85678801	GENE		uc007oey.1	Apa1	-20472	+	85658079	85684674	85672660	85683983	12	85658079,85662761,85663833,85666552,85668228,85670751,85672584,85673884,85678565,85679591,85681051,85683944,	85658124,85662941,85663969,85666739,85668420,85670902,85672766,85673974,85678691,85679732,85681179,85684674,		BC056957	0	0	0	0	Mus musculus another partner for ARF 1 (Apa1) mRNA, complete cds.
BMAL1onlyPeak0441	chr4	107687892	107688490	GENE		uc008uaq.1	Podn	16504	-	107687397	107704695	107690337	107699895	13	107687397,107690311,107691398,107693758,107694667,107695085,107695907,107696881,107698120,107699580,107701212,107702542,107704474,	107688300,107690509,107691547,107694416,107694783,107695242,107696017,107696946,107698214,107699900,107701273,107702658,107704695,		NM_172874	Q7TQ62	PODN_MOUSE	NM_172874	NP_766462	podocan precursor
BMAL1onlyPeak0442	chr18	63851725	63852284	GENE		uc008fdx.1	Txnl1	9	-	63822454	63852013	63823956	63851827	8	63822454,63831235,63833702,63835097,63836532,63839006,63841864,63851729,	63823986,63831340,63833875,63835167,63836655,63839180,63841961,63852013,		NM_016792	Q8CDN6	TXNL1_MOUSE	NM_016792	NP_058072	thioredoxin-like protein 1
BMAL1onlyPeak0443	chr5	29122187	29122691	GENE		uc008wub.1	9530036O11Rik	-337626	+	28784813	29260535	28784813	28784813	7	28784813,28890872,29069176,29172016,29216453,29259085,29260278,	28784986,28891009,29069235,29172101,29216558,29259145,29260535,		AK053224	0	0	0	0	Mus musculus adult male urinary bladder cDNA, RIKEN full-length enriched library, clone:9530053C13 product:unclassifiable, full insert sequence.
BMAL1onlyPeak0444	chr3	130553665	130554075	INTERG	Upstream	uc008rje.1	Rpl34-ps1	-120611	-	130429748	130433259	130429792	130432211	5	130429748,130431665,130431968,130432146,130433235,	130429877,130431769,130432068,130432220,130433259,	Q9D1R9	NM_001199350	D3YZW2	D3YZW2_MOUSE	NM_001199350	NP_001186279	ribosomal protein L34, pseudogene 1
BMAL1onlyPeak0445	chr4	15853690	15854081	GENE		uc008sbm.1	Decr1	18769	-	15844386	15872654	15846181	15872498	10	15844386,15846340,15846978,15849631,15851400,15856873,15858060,15858271,15860039,15872429,	15846241,15846403,15847125,15849704,15851500,15857021,15858147,15858329,15860242,15872654,		NM_026172	Q4FJK0	Q4FJK0_MOUSE	NM_026172	NP_080448	2,4-dienoyl-CoA reductase, mitochondrial
BMAL1onlyPeak0446	chr5	43623806	43624295	GENE		uc008xhh.1	Gm7854	2543	-	43542927	43626593	43542927	43542927	8	43542927,43545986,43557157,43578771,43580069,43581509,43582532,43626190,	43543379,43546081,43557267,43578844,43580182,43581581,43582643,43626593,		NR_028417	0	0	NR_028417	0	Mus musculus 3 days neonate thymus cDNA, RIKEN full-length enriched library, clone:A630038M18 product:hypothetical protein, full insert sequence.
BMAL1onlyPeak0447	chr3	96588254	96588701	GENE		uc008qoe.1	Rnf115	-56892	+	96531586	96595075	96531731	96593929	9	96531586,96558257,96561899,96579552,96587570,96588915,96589853,96592492,96593797,	96531833,96558316,96561957,96579764,96587642,96588988,96589947,96592608,96595075,		NM_026406	Q9D0C1	RN115_MOUSE	NM_026406	NP_080682	E3 ubiquitin-protein ligase RNF115
BMAL1onlyPeak0448	chr18	5167093	5167597	INTERG	3'end	uc008dys.1	Svil	-53067	+	5114278	5119288	5114641	5118430	5	5114278,5115975,5116970,5118097,5118343,	5114684,5116119,5117095,5118253,5119288,	0	BC023697	Q7TN21	Q7TN21_MOUSE	0	0	SubName: Full=Svil protein; Flags: Fragment;
BMAL1onlyPeak0449	chr18	85708474	85708905	INTERG	Both	uc008fuy.1	1700034H14Rik	-587774	-	85116685	85120916	85117038	85120689	6	85116685,85117225,85117414,85118585,85118781,85120394,	85117137,85117331,85117488,85118683,85118844,85120916,	Q8CCM6-2	NM_025969	Q3THX0	Q3THX0_MOUSE	NM_025969	NP_080245	TIM21-like protein, mitochondrial
BMAL1onlyPeak0450	chr3	158016158	158016534	GENE		uc008rvx.1	Lrrc7	208839	-	157747402	158225185	157747402	158076094	27	157747402,157767391,157790178,157798151,157811543,157823196,157826855,157827238,157833519,157838066,157840172,157842728,157844504,157848341,157849939,157861080,157865313,157872653,157903412,157951943,157954896,157966300,157981398,158016228,158076093,158115655,158224069,	157747510,157767466,157790271,157798373,157811663,157824877,157827036,157827350,157833720,157838315,157840297,157842828,157844574,157848457,157850069,157861153,157865458,157872728,157903476,157952000,157954986,157966379,157981516,158016431,158076169,158115753,158225185,		AK122498	Q80TE7	LRRC7_MOUSE	NM_001081358	NP_001074827	leucine-rich repeat-containing protein 7
BMAL1onlyPeak0451	chr8	8593336	8593862	INTERG	3'end	uc009kue.1	Efnb2	67174	-	8617438	8660773	8620587	8660614	5	8617438,8622330,8623147,8639205,8660483,	8620976,8622444,8623240,8639489,8660773,	P52800	NM_010111	Q4FJM3	Q4FJM3_MOUSE	NM_010111	NP_034241	ephrin-B2 precursor
BMAL1onlyPeak0452	chr17	64992844	64993419	GENE		uc008dfy.1	Man2a1	-42144	+	64950988	65104450	64951075	65101912	22	64950988,64973867,64974646,64985823,65000535,65008240,65016076,65018751,65021187,65024404,65029091,65030894,65060043,65061591,65062901,65063937,65080543,65083063,65084273,65090019,65100123,65101753,	64951210,64974119,64974791,64985995,65000663,65008414,65016263,65018929,65021390,65024587,65029206,65030965,65060209,65061813,65063024,65064052,65080677,65083205,65084407,65090223,65100234,65104450,		NM_008549	B9EHS6	B9EHS6_MOUSE	NM_008549	NP_032575	alpha-mannosidase 2
BMAL1onlyPeak0453	chr16	36681847	36682189	INTERG	Both	uc007zcr.1	Ildr1	12105	+	36694123	36717491	36694245	36716488	5	36694123,36708335,36709564,36715586,36716192,	36694300,36708506,36709714,36715706,36717491,	0	AK050806	0	0	0	0	Mus musculus adult male urinary bladder cDNA, RIKEN full-length enriched library, clone:9530057G23 product:hypothetical protein, full insert sequence.
BMAL1onlyPeak0454	chr9	106270007	106270579	INTERG	Down	uc009rjm.1	Dusp7	669	+	106270962	106278052	106271290	106276277	3	106270962,106273031,106275969,	106271654,106273466,106278052,	Q91Z46	NM_153459	Q91Z46	DUS7_MOUSE	NM_153459	NP_703189	dual specificity protein phosphatase 7
BMAL1onlyPeak0455	chr18	75688150	75688622	GENE		uc008fqg.1	Gm672	168964	-	75590870	75857350	75594847	75796966	12	75590870,75596824,75631518,75679392,75681030,75724657,75765281,75770322,75771359,75783882,75796786,75857045,	75595063,75596878,75631674,75679761,75681523,75724734,75765357,75770427,75771433,75783954,75796992,75857350,		NM_201354	Q6PEE2-2	Q6PEE2-2	NM_201354	NP_958742	CBP80/20-dependent translation initiation
BMAL1onlyPeak0456	chr12	30851780	30852317	INTERG	Upstream	uc007ngp.1	Tpo	-35283	-	30801482	30816766	30801646	30816759	4	30801482,30804268,30810104,30816665,	30801810,30804420,30810189,30816766,	Q4FZJ9	BC099421	Q4FZJ9	Q4FZJ9_MOUSE	0	0	SubName: Full=Tpo protein;
BMAL1onlyPeak0457	chr13	43758388	43758897	GENE		uc007qgh.1	Rnf182	-47292	+	43711351	43764272	43763343	43764087	2	43711351,43763128,	43711436,43764272,		NM_183204	Q8C432	RN182_MOUSE	NM_183204	NP_899027	E3 ubiquitin-protein ligase RNF182
BMAL1onlyPeak0458	chr16	5878932	5879382	INTERG	Both	uc007ycd.1	AK018984	96522	+	5975679	5998589	5975679	5975679	4	5975679,5993418,5994289,5998332,	5975933,5993494,5994377,5998589,	0	AK018984	0	0	0	0	Mus musculus adult male testis cDNA, RIKEN full-length enriched library, clone:1700031M04 product:unclassifiable, full insert sequence.
BMAL1onlyPeak0459	chr15	88691941	88692922	INTERG	Down	uc007xeq.1	Pim3	192	+	88692623	88696156	88693097	88695192	6	88692623,88693267,88693470,88693608,88694745,88695004,	88693182,88693377,88693521,88693978,88694922,88696156,	P58750	NM_145478	Q3TX64	Q3TX64_MOUSE	NM_145478	NP_663453	serine/threonine-protein kinase pim-3
BMAL1onlyPeak0460	chr10	121063304	121063881	INTERG	Both	uc007hfv.1	Xpot	-221	-	121024435	121063372	121027249	121059973	25	121024435,121030722,121033239,121036642,121037847,121038298,121039286,121040084,121041401,121042637,121043296,121043776,121044054,121044566,121046179,121046752,121048531,121050278,121050542,121052060,121053670,121054187,121056148,121059913,121063160,	121027276,121030779,121033311,121036690,121037963,121038415,121039476,121040370,121041640,121042707,121043391,121043896,121044199,121044691,121046242,121046791,121048768,121050447,121050727,121052279,121053740,121054244,121056231,121060047,121063372,	NP_001074525	NM_001081056	Q9CRT8	XPOT_MOUSE	NM_001081056	NP_001074525	exportin-T
BMAL1onlyPeak0461	chr19	42734179	42734656	INTERG	Upstream	uc008hnt.1	Loxl4	-47183	-	42673190	42687235	42673191	42683021	12	42673190,42674366,42676662,42677676,42678344,42678621,42679296,42679735,42681059,42682043,42682741,42687207,	42673306,42674610,42676825,42677844,42678499,42678808,42679516,42679774,42681265,42682222,42683037,42687235,	Q8CEU1	NM_001164311	Q6NV59	Q6NV59_MOUSE	NM_001164311	NP_001157783	lysyl oxidase homolog 4 isoform 1
BMAL1onlyPeak0462	chr2	76987403	76988013	GENE		uc008kfw.1	Ccdc141	20985	-	76912828	77008693	76912888	77008543	8	76912828,76927126,76946419,76962178,76966285,76970238,77006567,77008441,	76913065,76927321,76946536,76962432,76966394,76970430,77006690,77008693,		AK011952	Q8BLD3	Q8BLD3_MOUSE	0	0	SubName: Full=Putative uncharacterized protein; Flags: Fragment;
BMAL1onlyPeak0463	chr2	163245219	163245779	GENE		uc008nsr.1	3230401D17Rik	4934	-	163231557	163250433	163232140	163241347	4	163231557,163237132,163241270,163250203,	163232825,163237246,163241391,163250433,		AK139692	Q9D722	CT111_MOUSE	NM_025699	NP_079975	oxidative stress responsive 1
BMAL1onlyPeak0464	chr6	5056569	5057149	INTERG	Down	uc009awc.1	Ppp1r9a	6568	+	5063427	5066532	5063546	5066338	4	5063427,5065118,5065308,5066264,	5063830,5065215,5065480,5066532,	Q80ZL7	BC048729	Q80ZL7	Q80ZL7_MOUSE	0	0	SubName: Full=Ppp1r9a protein;
BMAL1onlyPeak0465	chr6	124428240	124428776	INTERG	Both	uc009dqy.1	C1rl	14643	+	124443151	124460661	124443168	124459138	6	124443151,124443832,124455248,124456909,124457107,124458365,	124443248,124444061,124455438,124457011,124457182,124460661,	NP_851989	NM_181344	Q3UZ09	C1RL_MOUSE	NM_181344	NP_851989	complement C1r subcomponent-like protein
BMAL1onlyPeak0466	chr9	42265589	42266070	GENE		uc009pay.1	Tbcel	14480	-	42220399	42280309	42223913	42259828	8	42220399,42245197,42247179,42250901,42252489,42258006,42259695,42280148,	42224232,42245314,42247306,42251158,42252671,42258146,42259845,42280309,		NM_173038	Q8C5W3-2	Q8C5W3-2	NM_173038	NP_766626	tubulin-specific chaperone cofactor E-like
BMAL1onlyPeak0467	chr10	89086988	89087465	INTERG	Upstream	uc007gsk.1	Slc17a8	-3229	-	89036764	89083998	89039060	89083644	12	89036764,89040645,89046140,89052240,89053890,89054766,89055620,89060189,89061381,89062947,89069321,89083543,	89039402,89040773,89046251,89052373,89054040,89054906,89055707,89060277,89061496,89063066,89069613,89083998,	Q8BFU8	NM_182959	Q8BFU8	VGLU3_MOUSE	NM_182959	NP_892004	vesicular glutamate transporter 3
BMAL1onlyPeak0468	chr12	75154879	75155270	GENE		uc007nwu.1	Syt16	-56328	+	75098747	75368903	75098837	75367938	7	75098747,75230358,75323568,75330201,75335795,75339167,75367624,	75098850,75230538,75323826,75330455,75336236,75339357,75368903,		NM_172804	Q7TN83-2	Q7TN83-2	NM_172804	NP_766392	synaptotagmin-16
BMAL1onlyPeak0469	chr4	87176937	87177316	INTERG	Upstream	uc008tmn.1	Mllt3	258171	-	87415828	87435297	87415828	87415828	4	87415828,87428190,87429552,87435190,	87420050,87428262,87429624,87435297,	0	AK136066	0	0	0	0	Mus musculus AF9 mRNA, partial cds.
BMAL1onlyPeak0470	chr5	23616609	23617002	GENE		uc008wqy.1	Klhl7	-10377	+	23606429	23666603	23606572	23665548	11	23606429,23632639,23633486,23633797,23640781,23644123,23646968,23654942,23662707,23664356,23665264,	23606692,23632742,23633580,23633922,23640957,23644298,23647111,23655183,23662909,23664454,23666603,		NM_026448	Q8BUL5	KLHL7_MOUSE	NM_026448	NP_080724	kelch-like protein 7 isoform 1
BMAL1onlyPeak0471	chr7	10978648	10979049	INTERG	Both	uc009fde.1	Vmn1r67	53311	+	11032159	11033077	11032159	11033077	1	11032159,	11033077,	Q8R2A1	NM_134229	Q8R2A1	Q8R2A1_MOUSE	NM_134229	NP_598990	vomeronasal 1 receptor, E10
BMAL1onlyPeak0472	chr2	117990594	117991045	INTERG	3'end	uc008lrr.1	Thbs1	-53163	+	117937657	117952869	117938378	117950765	22	117937657,117938350,117938705,117940069,117940389,117940683,117941565,117943219,117943897,117944384,117944814,117945057,117945552,117945957,117946571,117946852,117948181,117948609,117949003,117949651,117949855,117950757,	117937811,117938445,117939265,117940145,117940589,117940806,117941659,117943393,117944074,117944558,117944942,117945210,117945771,117946065,117946731,117946971,117948416,117948837,117949275,117949749,117949995,117952869,	Q3TR40	M87276	Q3TR40	Q3TR40_MOUSE	NM_011580	NP_035710	thrombospondin-1
BMAL1onlyPeak0473	chr10	67919816	67920092	GENE		uc007fml.1	1700040L02Rik	84669	-	67893703	68004623	67893996	68004605	8	67893703,67899027,67899590,67972444,67979013,67988345,67996559,68004494,	67894071,67899168,67899713,67972517,67979158,67988515,67996648,68004623,		NM_028491	Q8CDT7	CJ107_MOUSE	NM_028491	NP_082767	hypothetical protein LOC73287
BMAL1onlyPeak0474	chr1	172668908	172669491	GENE		uc007dmj.1	Atf6	128703	-	172634587	172797902	172640009	172797832	16	172634587,172677236,172717476,172718738,172724087,172724787,172729744,172745553,172749377,172764950,172770811,172771816,172779247,172783035,172785243,172797780,	172640218,172677321,172717591,172718806,172724187,172724901,172729876,172745645,172749563,172765171,172771015,172771943,172779348,172783123,172785320,172797902,		NM_001081304	Q8BZ84	Q8BZ84_MOUSE	NM_001081304	NP_001074773	cyclic AMP-dependent transcription factor ATF-6
BMAL1onlyPeak0475	chr2	31325361	31326418	INTERG	Down	uc008jdu.1	Ass1	-101	+	31325789	31376190	31332410	31375937	16	31325789,31330226,31332405,31334454,31336494,31342008,31344097,31347833,31348664,31353666,31356352,31357007,31365629,31370198,31374245,31375891,	31325859,31330290,31332515,31334523,31336683,31342065,31344172,31347904,31348695,31353757,31356437,31357072,31365761,31370355,31374311,31376190,	P16460	NM_007494	Q3UJ34	Q3UJ34_MOUSE	NM_007494	NP_031520	argininosuccinate synthase
BMAL1onlyPeak0476	chr5	38215762	38216146	INTERG	Both	uc008xfw.1	Msx1	-130	-	38211729	38215824	38212496	38215572	2	38211729,38215103,	38212939,38215824,	NP_034965	NM_010835	Q9ERF6	Q9ERF6_MOUSE	NM_010835	NP_034965	homeobox protein MSX-1
BMAL1onlyPeak0477	chr8	115340841	115341302	GENE		uc009nnk.1	Cntnap4	-247130	+	115093942	115406607	115094034	115405782	24	115093942,115140297,115189006,115257312,115276087,115276832,115277755,115281293,115291359,115297466,115305422,115309675,115326949,115334484,115339379,115365604,115366417,115377890,115380192,115382058,115383006,115399313,115399855,115405588,	115094125,115140408,115189200,115257460,115276291,115277017,115277899,115281555,115291509,115297638,115305529,115309795,115327147,115334641,115339507,115365775,115366636,115378130,115380417,115382192,115383094,115399532,115399927,115406607,		NM_130457	Q8K002	Q8K002_MOUSE	NM_130457	NP_569724	contactin-associated protein-like 4 precursor
BMAL1onlyPeak0478	chr14	25832180	25832499	INTERG	3'end	uc007sri.1	AK016284	130388	-	25959280	25962727	25959280	25959280	3	25959280,25961152,25962624,	25959664,25961439,25962727,	0	AK016284	0	0	0	0	Mus musculus adult male testis cDNA, RIKEN full-length enriched library, clone:4930572O13 product:unclassifiable, full insert sequence.
BMAL1onlyPeak0479	chr1	13618218	13618633	GENE		uc007aiu.1	Lactb2	32165	-	13615979	13650590	13616941	13650531	7	13615979,13617436,13620145,13628311,13637465,13640801,13650409,	13616985,13617518,13620294,13628490,13637592,13640965,13650590,		NM_145381	Q99KR3	LACB2_MOUSE	NM_145381	NP_663356	beta-lactamase-like protein 2
BMAL1onlyPeak0480	chr13	8455810	8456088	GENE		uc007pkg.1	Adarb2	-253795	+	8202154	8759554	8202466	8756521	10	8202154,8558349,8568912,8671650,8696865,8700825,8712845,8731035,8751818,8756471,	8202566,8558436,8569820,8671765,8697034,8700977,8713014,8731217,8751992,8759554,		AK046083	Q6PB89	Q6PB89_MOUSE	0	0	SubName: Full=Adarb2 protein;
BMAL1onlyPeak0481	chr9	119841376	119842084	GENE		uc009sbq.1	Gorasp1	4946	-	119834790	119846676	119836891	119846635	9	119834790,119837344,119837930,119838668,119839090,119839337,119841738,119842379,119846575,	119837154,119837497,119838081,119838879,119839221,119839424,119841942,119842460,119846676,		NM_028976	Q3TCN5	Q3TCN5_MOUSE	NM_028976	NP_083252	Golgi reassembly-stacking protein 1
BMAL1onlyPeak0482	chr10	119672786	119673238	INTERG	Down	uc007hfa.1	Llph	-8897	+	119664115	119669126	119665036	119668428	3	119664115,119665029,119668258,	119664179,119665259,119669126,	Q9D945	NM_025431	Q9D945	LLPH_MOUSE	NM_025431	NP_079707	protein LLP homolog
BMAL1onlyPeak0483	chr14	29985312	29985873	INTERG	Down	uc007suk.1	Lrtm1	-150788	+	29834805	29842962	29834864	29840681	2	29834805,29840616,	29835402,29842962,	0	BC145196	A6H6T2	A6H6T2_MOUSE	0	0	SubName: Full=Leucine-rich repeats and transmembrane domains 1;
BMAL1onlyPeak0484	chr11	101148649	101149029	INTERG	3'end	uc007loh.1	Cntd1	-8514	+	101140325	101147859	101145038	101147681	6	101140325,101144705,101145034,101146073,101146978,101147674,	101140388,101144781,101145206,101146236,101147123,101147859,	Q9D9L8	AK006754	0	0	NM_026562	NP_080838	cyclin N-terminal domain-containing protein 1
BMAL1onlyPeak0485	chr1	133515938	133516546	INTERG	Down	uc007cnm.1	Ctse	18648	+	133534890	133548122	133545518	133547417	2	133534890,133545229,	133535134,133548122,	Q811N6	AK083315	B8YPG2	B8YPG2_MOUSE	0	0	SubName: Full=Envelope glycoprotein 52;
BMAL1onlyPeak0486	chr11	55184906	55185527	INTERG	Upstream	uc007izg.1	#N/A	38283	-	55208002	55223499	55209086	55223486	9	55208002,55209302,55212049,55212693,55215452,55218681,55220011,55220721,55223429,	55209115,55209451,55212198,55212827,55215573,55218803,55220099,55220781,55223499,	P07214	#N/A	#N/A	#N/A	#N/A	#N/A	#N/A
BMAL1onlyPeak0487	chr10	126073511	126074084	INTERG	3'end	uc007hhf.1	Xrcc6bp1	264614	-	126305485	126338411	126305712	126338344	6	126305485,126328695,126331280,126335942,126336636,126338157,	126305781,126328779,126331418,126336024,126336682,126338411,	Q9CWQ3	NM_026858	Q9CWQ3	ATP23_MOUSE	NM_026858	NP_081134	mitochondrial inner membrane protease ATP23
BMAL1onlyPeak0488	chr15	96861504	96861957	GENE		uc007xkr.1	Slc38a4	24657	-	96825253	96886387	96827420	96850273	16	96825253,96828873,96829919,96836250,96838843,96839088,96839293,96840377,96840545,96840714,96843330,96843868,96846558,96847191,96850154,96886285,	96827522,96828971,96830064,96836375,96838944,96839168,96839569,96840436,96840628,96840796,96843423,96843942,96846674,96847282,96850292,96886387,		NM_027052	Q8R1S9	S38A4_MOUSE	NM_027052	NP_081328	sodium-coupled neutral amino acid transporter 4
BMAL1onlyPeak0489	chr15	63988107	63988613	GENE		uc007vzm.1	Asap1	226121	-	63920100	64214481	63921008	64181448	29	63920100,63923609,63925570,63931093,63933964,63951519,63953569,63955233,63955426,63955876,63956279,63958933,63960732,63961665,63967367,63969515,63981167,63984391,63990443,63991783,63998021,63999261,64004246,64004779,64023045,64040045,64143910,64181389,64214278,	63921083,63923732,63926070,63931152,63934034,63951748,63953677,63955301,63955542,63955962,63956466,63959025,63960866,63961829,63967416,63969603,63981237,63984492,63990566,63991859,63998107,63999391,64004296,64004854,64023191,64040118,64144037,64181475,64214481,		AK146545	Q3UJA5	Q3UJA5_MOUSE	NM_010026	NP_034156	arf-GAP with SH3 domain, ANK repeat and PH
BMAL1onlyPeak0490	chr11	6316102	6316494	GENE		uc007hyo.1	Ppia	-425	+	6315873	6319813	6315913	6319613	5	6315873,6318103,6318228,6319115,6319480,	6315991,6318134,6318317,6319288,6319813,		AK012491	D3YWC1	D3YWC1_MOUSE	NM_008907	NP_032933	peptidyl-prolyl cis-trans isomerase A
BMAL1onlyPeak0491	chr1	172386394	172386758	GENE		uc007dmh.1	Nos1ap	133404	-	172302798	172519980	172305374	172519495	4	172302798,172320861,172444745,172519390,	172305437,172320954,172444817,172519980,		AK045124	0	0	0	0	Mus musculus adult male medulla oblongata cDNA, RIKEN full-length enriched library, clone:6330408P19 product:weakly similar to CARBOXYL-TERMINAL PDZ LIGAND OF NEURONAL NITRIC OXIDE SYNTHASE [Rattus norvegicus], full insert sequence.
BMAL1onlyPeak0492	chr13	101327841	101328089	INTERG	Upstream	uc007rqz.1	Ocln	-5387	-	101267321	101322578	101268768	101311072	9	101267321,101272890,101276105,101281366,101284981,101304917,101309215,101311022,101322518,	101268870,101272932,101276277,101281582,101285130,101305079,101309888,101311139,101322578,	Q61146	AK019880	B2RS24	B2RS24_MOUSE	NM_008756	NP_032782	occludin
BMAL1onlyPeak0493	chr4	3865746	3866288	INTERG	Both	uc008rwq.1	Chchd7	17	+	3866034	3870670	3866034	3866034	5	3866034,3866525,3868392,3869867,3870534,	3866109,3866673,3868458,3869966,3870670,	0	NM_001190323	B1AXC9	B1AXC9_MOUSE	NM_001190323	NP_001177252	coiled-coil-helix-coiled-coil-helix
BMAL1onlyPeak0494	chr9	119920160	119920760	INTERG	Upstream	uc009sbw.1	Xirp1	5332	-	119922872	119925792	119923491	119924982	2	119922872,119925543,	119925152,119925792,	0	NM_011724	O70373	XIRP1_MOUSE	NM_011724	NP_035854	xin actin-binding repeat-containing protein 1
BMAL1onlyPeak0495	chr2	33845545	33846067	INTERG	Upstream	uc008jif.1	AK162388	-48136	-	33791864	33797670	33791864	33791864	3	33791864,33794449,33797302,	33793547,33794627,33797670,	0	AK162388	0	0	0	0	Mus musculus 12 days embryo embryonic body between diaphragm region and neck cDNA, RIKEN full-length enriched library, clone:9430046B10 product:unclassifiable, full insert sequence.
BMAL1onlyPeak0496	chr6	66903856	66904312	GENE		uc009cfb.1	Gng12	-57198	+	66846886	66971288	66846886	66846886	5	66846886,66864446,66893818,66965718,66967457,	66846983,66864504,66893871,66965837,66971288,		NM_001177558	Q9DAS9	GBG12_MOUSE	NM_001177558	NP_001171029	guanine nucleotide-binding protein
BMAL1onlyPeak0497	chr15	77950138	77950663	GENE		uc007woq.1	AK043153	-266	+	77950135	77974572	77950135	77950135	2	77950135,77973163,	77950850,77974572,		AK043153	0	0	0	0	Mus musculus 7 days neonate cerebellum cDNA, RIKEN full-length enriched library, clone:A730060N03 product:hypothetical protein, full insert sequence.
BMAL1onlyPeak0498	chr17	29182974	29183541	INTERG	3'end	uc008bsd.1	Srsf3	-13641	+	29169617	29180311	29173187	29178356	6	29169617,29173185,29175434,29177719,29178151,29178328,	29169731,29173393,29175569,29177758,29178238,29180311,	P84104	NM_013663	A2A4X6	A2A4X6_MOUSE	NM_013663	NP_038691	serine/arginine-rich splicing factor 3
BMAL1onlyPeak0499	chr9	28050544	28051010	GENE		uc009oqr.1	Opcml	-451924	+	27598853	28732633	27598970	28727772	8	27598853,28211912,28482718,28620871,28709103,28709639,28710799,28727671,	27599031,28211997,28482951,28620997,28709238,28709760,28710951,28732633,		NM_177906	Q6DFY2	Q6DFY2_MOUSE	NM_177906	NP_808574	opioid-binding protein/cell adhesion molecule
BMAL1onlyPeak0500	chr11	34820184	34820698	INTERG	Both	uc007ild.1	Slit3	114518	+	34934959	35521814	34935016	35521644	36	34934959,34985074,34991284,35048338,35321724,35358230,35378126,35384069,35392467,35402434,35408463,35412917,35424093,35425774,35435509,35436942,35443224,35444344,35446213,35447403,35462534,35464601,35465249,35472840,35474687,35477563,35483575,35489346,35492903,35497538,35499757,35502054,35511807,35513705,35516613,35521408,	34935213,34985146,34991356,35048410,35321796,35358302,35378198,35384233,35392609,35402506,35408535,35412989,35424237,35425938,35435660,35437017,35443368,35444488,35446377,35447536,35462603,35464673,35465321,35472912,35474851,35477688,35483673,35489486,35492997,35497676,35499998,35502185,35511962,35513991,35516822,35521814,	NP_035542	NM_011412	B1ATW4	B1ATW4_MOUSE	NM_011412	NP_035542	slit homolog 3 protein precursor
BMAL1onlyPeak0501	chr1	189989745	189990203	GENE		uc007eaa.1	Esrrg	-557067	+	189432907	190038763	189867225	190035018	8	189432907,189617203,189867212,189890219,189970191,189974057,190022454,190034773,	189433084,189617291,189867628,189890336,189970302,189974219,190022724,190038763,		AK052731	P62509-2	P62509-2	NM_011935	NP_036065	estrogen-related receptor gamma
BMAL1onlyPeak0502	chr14	110643618	110644076	INTERG	Upstream	uc007uyd.1	Slitrk6	510446	-	111147806	111154293	111148972	111151495	2	111147806,111153849,	111151519,111154293,	Q8C110	NM_175499	A6H6M2	A6H6M2_MOUSE	NM_175499	NP_780708	SLIT and NTRK-like protein 6 precursor
BMAL1onlyPeak0503	chr4	109387644	109388140	GENE		uc008uct.1	Faf1	-38661	+	109349231	109636565	109349632	109634487	19	109349231,109383394,109393360,109399994,109409195,109415470,109430184,109467372,109502410,109512920,109513913,109514892,109534413,109556240,109563506,109597902,109598489,109608087,109634403,	109349677,109383463,109393407,109400197,109409287,109415562,109430290,109467459,109502506,109513047,109513977,109514974,109534568,109556377,109563595,109597983,109598567,109608303,109636565,		NM_007983	Q6P1F8	Q6P1F8_MOUSE	NM_007983	NP_032009	FAS-associated factor 1
BMAL1onlyPeak0504	chr2	124802004	124802551	INTERG	Down	uc008mbv.1	Slc24a5	91585	+	124893862	124914413	124893916	124914022	9	124893862,124894507,124906356,124906529,124906962,124908766,124911392,124913155,124913699,	124894037,124894687,124906440,124906633,124907063,124909050,124911599,124913257,124914413,	Q8C261	NM_175034	A2ATP8	A2ATP8_MOUSE	NM_175034	NP_778199	sodium/potassium/calcium exchanger 5 precursor
BMAL1onlyPeak0505	chr7	19813399	19813980	INTERG	Down	uc009flc.1	Opa3	48	+	19813737	19832166	19813791	19830500	2	19813737,19830102,	19813933,19832166,	Q505D7	NM_207525	Q505D7	OPA3_MOUSE	NM_207525	NP_997408	optic atrophy 3 protein homolog
BMAL1onlyPeak0506	chr1	145779539	145779961	INTERG	3'end	uc007cxg.1	Rgs2	71529	-	145847126	145851279	145848809	145851248	5	145847126,145849245,145849909,145850081,145851138,	145849004,145849412,145849971,145850183,145851279,	O08849	NM_009061	B1AVP8	B1AVP8_MOUSE	NM_009061	NP_033087	regulator of G-protein signaling 2
BMAL1onlyPeak0507	chr5	8793045	8793362	GENE		uc008wkn.1	AK079527	5320	-	8773576	8798523	8773576	8773576	3	8773576,8789826,8797943,	8774092,8790064,8798523,		AK079527	0	0	0	0	Mus musculus adult male hypothalamus cDNA, RIKEN full-length enriched library, clone:A230021K14 product:ATP-binding cassette, sub-family B (MDR/TAP), member 1B, full insert sequence.
BMAL1onlyPeak0508	chr10	63059495	63059882	GENE		uc007fki.1	Ctnna3	-139431	+	62920258	64465690	62966784	64465581	18	62920258,62966779,63000268,63029551,63044691,63282969,63315369,63713445,63723560,63871938,63950209,64048707,64138512,64297325,64335908,64408666,64422517,64465293,	62920412,62966883,63000461,63029718,63044811,63283233,63315573,63713526,63723713,63872031,63950366,64048908,64138664,64297418,64336090,64408772,64422652,64465690,		NM_001164376	Q65CL1	CTNA3_MOUSE	NM_001164376	NP_001157848	catenin alpha-3 isoform 1
BMAL1onlyPeak0509	chr16	75365156	75365389	INTERG	Upstream	uc007zrm.1	Lipi	202655	-	75540788	75567927	75541298	75556097	9	75540788,75550431,75556026,75558811,75560971,75562510,75565775,75567711,75567866,	75541386,75550608,75556138,75558916,75561139,75562600,75565877,75567760,75567927,	Q8BVB7	NM_177142	Q8BVB7	Q8BVB7_MOUSE	NM_177142	NP_796116	lipase I
BMAL1onlyPeak0510	chr18	57614070	57614457	GENE		uc008ezc.1	4930511M06Rik	97786	-	57533108	57712049	57533108	57533108	4	57533108,57594516,57707932,57711760,	57533495,57594635,57708029,57712049,		AK165835	0	0	0	0	Mus musculus adult male testis cDNA, RIKEN full-length enriched library, clone:4930511M06 product:unclassifiable, full insert sequence.
BMAL1onlyPeak0511	chr6	137130430	137130817	INTERG	Both	uc009emt.1	Rerg	-12404	-	137069180	137118220	137069180	137069180	3	137069180,137113455,137118000,	137069415,137113623,137118220,	0	AK028025	0	0	0	0	Mus musculus 18-day embryo whole body cDNA, RIKEN full-length enriched library, clone:1190022A03 product:unclassifiable, full insert sequence.
BMAL1onlyPeak0512	chr2	131135080	131135398	GENE		uc008mll.1	Rnf24	43322	-	131124223	131178561	131129177	131139041	6	131124223,131129987,131131387,131134210,131138898,131178471,	131129316,131130067,131131429,131134253,131139048,131178561,		NM_178607	Q4VA59	Q4VA59_MOUSE	NM_178607	NP_848722	RING finger protein 24
BMAL1onlyPeak0513	chr9	34728505	34728919	GENE		uc009osl.1	Kirrel3	-9344	+	34719368	34800822	34719412	34798719	4	34719368,34746696,34751954,34798519,	34719446,34746846,34752104,34800822,		AK122566	Q80T80	Q80T80_MOUSE	0	0	SubName: Full=MKIAA1867 protein; Flags: Fragment;
BMAL1onlyPeak0514	chr5	98281582	98282087	INTERG	Upstream	uc008yga.1	Antxr2	178147	-	98313706	98459981	98315580	98459568	17	98313706,98367105,98367421,98377263,98378188,98389628,98394700,98404339,98406619,98408992,98432245,98433074,98433283,98433877,98456489,98458602,98459416,	98315619,98367186,98367586,98377359,98378230,98389724,98394779,98404409,98406718,98409053,98432326,98433143,98433391,98433959,98456561,98458674,98459981,	Q6DFX2	NM_133738	Q3TCL6	Q3TCL6_MOUSE	NM_133738	NP_598499	anthrax toxin receptor 2 precursor
BMAL1onlyPeak0515	chr16	32960748	32961173	GENE		uc007yzs.1	Lrch3	-46776	+	32914185	33016115	32914227	33012576	21	32914185,32950377,32952142,32955385,32959480,32961720,32973965,32975814,32979481,32981913,32986061,32986824,32988516,32990350,32993847,32995033,32995891,32997467,32998589,33005749,33012426,	32914489,32950522,32952269,32955491,32959617,32961830,32974059,32975935,32979630,32981990,32986113,32986974,32988567,32990404,32993919,32995082,32995999,32997574,32998727,33005827,33016115,		NM_001081255	B2RXA0	B2RXA0_MOUSE	NM_001081255	NP_001074724	leucine-rich repeat and calponin homology
BMAL1onlyPeak0516	chr5	125975991	125976575	GENE		uc008zrs.1	Aacs	-20041	+	125956242	125997773	125956346	125996723	18	125956242,125963199,125964906,125970152,125975276,125983552,125983918,125986518,125989046,125990148,125992009,125992215,125992994,125993471,125994288,125994538,125995297,125996585,	125956479,125963303,125965027,125970266,125975374,125983667,125984000,125986666,125989127,125990273,125992074,125992338,125993108,125993597,125994358,125994597,125995500,125997773,		NM_030210	Q9D2R0	AACS_MOUSE	NM_030210	NP_084486	acetoacetyl-CoA synthetase
BMAL1onlyPeak0517	chr6	9331660	9332122	INTERG	3'end	uc009ayc.1	Nxph1	-431873	+	8900018	9198578	8900253	9197846	2	8900018,9197084,	8900307,9198578,	Q61200	NM_008751	Q61200	NXPH1_MOUSE	NM_008751	NP_032777	neurexophilin-1 precursor
BMAL1onlyPeak0518	chr18	36719991	36720491	INTERG	Down	uc008enr.1	#N/A	158	+	36720399	36794459	36738387	36794459	20	36720399,36734672,36738271,36740721,36743265,36749001,36751100,36753738,36754455,36760419,36771453,36772746,36773486,36774368,36784162,36791720,36792003,36792361,36793880,36794245,	36720709,36734823,36738428,36740869,36743413,36749235,36751195,36753976,36754647,36760529,36771541,36772874,36773630,36774471,36784921,36791866,36792115,36792507,36794023,36794459,	Q6KAP1	#N/A	#N/A	#N/A	#N/A	#N/A	#N/A
BMAL1onlyPeak0519	chr8	16638208	16638494	GENE		uc009kzq.1	Csmd1	897034	-	16288021	17535385	16288639	17534974	11	16288021,16346570,16358327,16391751,16463083,16501279,16697915,16710507,17027224,17216606,17534889,	16288747,16346692,16358452,16391839,16463161,16501392,16698123,16710702,17027337,17216823,17535385,		AK048698	0	0	0	0	Mus musculus adult male hypothalamus cDNA, RIKEN full-length enriched library, clone:A230054E13 product:CUB and Sushi multiple domains 1, full insert sequence.
BMAL1onlyPeak0520	chr3	53034561	53034971	GENE		uc008pep.1	Lhfp	-189298	+	52845468	53065601	52847228	53064531	4	52845468,52847040,53035651,53064412,	52845696,52847613,53035750,53065601,		NM_175386	Q8BM86	LHFP_MOUSE	NM_175386	NP_780595	lipoma HMGIC fusion partner precursor
BMAL1onlyPeak0521	chr4	74225892	74226282	INTERG	3'end	uc008tjj.1	Kdm4c	-328236	+	73897851	74051765	73908729	74050901	22	73897851,73908712,73917097,73926800,73944344,73952868,73957550,73961415,73976558,73979536,73980452,73982785,73989273,73991346,73994303,74003245,74005323,74019469,74023533,74037280,74045250,74050724,	73897990,73908873,73917273,73926915,73944538,73952918,73957654,73961553,73976752,73979772,73980772,73982894,73989455,73991560,73994380,74003301,74005432,74019655,74023704,74037400,74045343,74051765,	Q8VCD7	NM_144787	Q8VCD7	KDM4C_MOUSE	NM_144787	NP_659036	lysine-specific demethylase 4C isoform 1
BMAL1onlyPeak0522	chr7	137172749	137173139	INTERG	Upstream	uc009jzq.1	AK007112	-104788	-	137062542	137068156	137062542	137062542	3	137062542,137063638,137067780,	137062759,137063802,137068156,	0	AK007112	0	0	0	0	Mus musculus adult male testis cDNA, RIKEN full-length enriched library, clone:1700102J08 product:unclassifiable, full insert sequence.
BMAL1onlyPeak0523	chr4	9041639	9042186	INTERG	Down	uc008ryc.1	Clvs1	154596	+	9196508	9209419	9208704	9209163	2	9196508,9208534,	9196618,9209419,	Q8BXX0	AK043072	Q9D4C9-2	Q9D4C9-2	NM_028940	NP_083216	clavesin-1
BMAL1onlyPeak0524	chr19	44060536	44060933	INTERG	Upstream	uc008hpb.1	Cpn1	-17552	-	44036489	44043183	44038080	44043021	3	44036489,44040664,44042942,	44038320,44040804,44043183,	0	AK033629	0	0	0	0	Mus musculus mRNA for carboxypeptidase N, complete cds.
BMAL1onlyPeak0525	chr2	66472479	66472855	INTERG	Upstream	uc008jxe.1	Scn9a	-66296	-	66381255	66406371	66381256	66403914	8	66381255,66385079,66387036,66388396,66400402,66401596,66403159,66403834,	66381376,66385286,66387178,66388460,66400615,66401688,66403288,66406371,	0	BC172147	Q62205	SCN9A_MOUSE	0	0	RecName: Full=Sodium channel protein type 9 subunit alpha; AltName: Full=Peripheral sodium channel 1; Short=PN1; AltName: Full=Sodium channel protein type IX subunit alpha; AltName: Full=Voltage-gated sodium channel subunit alpha Nav1.7;
BMAL1onlyPeak0526	chr9	55277820	55278445	GENE		uc009psj.1	AI118078	-103378	+	55174755	55286150	55244398	55283131	11	55174755,55225286,55228485,55244310,55245547,55248380,55261670,55262746,55265814,55278081,55282997,	55174807,55225420,55228674,55244430,55245702,55248454,55261727,55262885,55265930,55278271,55286150,		BC068128	Q8BZB3-2	Q8BZB3-2	0	0	RecName: Full=Transmembrane protein C15orf27 homolog;
BMAL1onlyPeak0527	chr13	120280088	120280443	GENE		uc007rzm.1	EG633640	-3421	+	120276845	120284312	120281441	120281858	2	120276845,120281440,	120277007,120284312,		AK162713	0	0	0	0	Mus musculus 2 days neonate thymus thymic cells cDNA, RIKEN full-length enriched library, clone:C920013G19 product:hypothetical protein, full insert sequence.
BMAL1onlyPeak0528	chr2	121483739	121484166	GENE		uc008lzp.1	Frmd5	148841	-	121387120	121632793	121388616	121632567	8	121387120,121394628,121399280,121402057,121411641,121412164,121417393,121632465,	121388709,121394716,121399404,121402155,121411720,121412207,121417498,121632793,		AK048865	Q8BW31	Q8BW31_MOUSE	NM_172673	NP_766261	FERM domain-containing protein 5
BMAL1onlyPeak0529	chr11	107480412	107481046	GENE		uc007mav.1	Helz	-71456	+	107409273	107548257	107436269	107548033	32	107409273,107410659,107436251,107439176,107454019,107456452,107460463,107461589,107463623,107464249,107465379,107475164,107480296,107481397,107487848,107488663,107493485,107496293,107497479,107499093,107507363,107510425,107517357,107522408,107523155,107524921,107527312,107531348,107532360,107533842,107546604,107547698,	107409295,107410715,107436479,107439213,107454144,107456509,107460515,107461665,107463822,107464357,107465677,107475432,107480630,107481528,107488028,107488768,107493664,107496412,107497625,107499241,107507547,107510654,107517562,107522460,107523346,107525129,107527392,107531985,107532595,107534359,107546857,107548257,		NM_198298	Q6DFV5-3	Q6DFV5-3	NM_198298	NP_938040	probable helicase with zinc finger domain
BMAL1onlyPeak0530	chr2	24362775	24363422	INTERG	3'end	uc008ipc.1	AK037056	-64745	+	24298354	24320909	24298354	24298354	4	24298354,24306780,24316560,24318318,	24298546,24306869,24316777,24320909,	0	AK037056	0	0	0	0	Mus musculus adult female vagina cDNA, RIKEN full-length enriched library, clone:9930104O19 product:unclassifiable, full insert sequence.
BMAL1onlyPeak0531	chr3	104586178	104586736	GENE		uc008quk.1	Ppm1j	-2484	+	104583973	104588935	104584004	104588770	10	104583973,104585518,104586044,104586571,104586960,104587551,104587873,104588103,104588315,104588619,	104584327,104585639,104586332,104586684,104587045,104587670,104587937,104588211,104588467,104588935,		NM_027982	Q149T7	PPM1J_MOUSE	NM_027982	NP_082258	protein phosphatase 1J
BMAL1onlyPeak0532	chr15	72399027	72399404	INTERG	Upstream	uc007wbk.1	Kcnk9	-22507	-	72342548	72376709	72342548	72376709	2	72342548,72376426,	72343474,72376709,	Q3LS21	NM_001033876	Q3LS21	KCNK9_MOUSE	NM_001033876	NP_001029048	potassium channel subfamily K member 9
BMAL1onlyPeak0533	chr13	104022255	104022647	GENE		uc007rsf.1	Mast4	102090	-	103813221	104124541	103815597	104124272	4	103813221,103930242,103961482,104123915,	103815633,103930367,103961636,104124541,		AK046702	Q8BGU6	Q8BGU6_MOUSE	0	0	SubName: Full=Putative uncharacterized protein;
BMAL1onlyPeak0534	chr19	7568633	7569198	INTERG	Both	uc008glg.1	Atl3	151	+	7569066	7609674	7569105	7608526	13	7569066,7583837,7584472,7591367,7593035,7595276,7595599,7596558,7603431,7604097,7605009,7606505,7608439,	7569151,7584052,7584616,7591472,7593086,7595333,7595692,7596697,7603559,7604154,7605081,7606937,7609674,	NP_666203	NM_146091	Q91YH5	ATLA3_MOUSE	NM_146091	NP_666203	atlastin-3 isoform 2
BMAL1onlyPeak0535	chr2	152185360	152185784	GENE		uc008nfg.1	Gm14164	-14168	+	152171404	152201060	152171404	152171404	5	152171404,152187534,152194433,152196539,152199535,	152171462,152187680,152194536,152196706,152201060,		NR_033505	0	0	NR_033505	0	Mus musculus clone NIA:H4063H10 unknown mRNA.
BMAL1onlyPeak0536	chr3	57400288	57400610	INTERG	Upstream	uc008phb.1	Wwtr1	-20651	-	57259570	57379798	57262847	57379175	7	57259570,57266440,57267364,57281278,57305653,57378744,57379522,	57263032,57266553,57267486,57281478,57305790,57379179,57379798,	Q9EPK5	NM_133784	Q9EPK5-2	Q9EPK5-2	NM_133784	NP_598545	WW domain-containing transcription regulator
BMAL1onlyPeak0537	chr8	31802870	31803407	INTERG	Both	uc009ljb.1	Dusp26	396995	+	32200133	32207519	32202351	32206860	5	32200133,32200631,32202276,32204559,32206660,	32200367,32200774,32202572,32204774,32207519,	Q9D700	NM_025869	Q9D700	DUS26_MOUSE	NM_025869	NP_080145	dual specificity protein phosphatase 26
BMAL1onlyPeak0538	chr9	60431154	60431546	GENE		uc009pzc.1	Lrrc49	104368	-	60416665	60535718	60416665	60416665	17	60416665,60435445,60441412,60445892,60449109,60450385,60458064,60462805,60469375,60497286,60514095,60519101,60524886,60527875,60532841,60534945,60535618,	60418405,60435698,60441566,60446002,60449295,60450623,60458228,60462984,60469523,60497348,60514239,60519168,60525090,60527978,60532929,60535002,60535718,		AK085022	0	0	0	0	Mus musculus 3 days neonate thymus cDNA, RIKEN full-length enriched library, clone:A630025M11 product:hypothetical Leucine-rich repeat/Leucine-rich repeat, cysteine-containing type/Leucine-rich repeat, typical subtype/Leucine-rich repeat, SDS22+-like/H+-transporting two-sector ATPase, delta/epsilon subunit containing protein, full insert sequence.
BMAL1onlyPeak0539	chrX	71618426	71618902	INTERG	Upstream	uc009tov.1	Slc10a3	-69	-	71614557	71618595	71614789	71616211	2	71614557,71618529,	71616350,71618595,	P21129	BC023050	P21129	P3_MOUSE	NM_145406	NP_663381	P3 protein
BMAL1onlyPeak0540	chr15	94301501	94301790	INTERG	Upstream	uc007xjg.1	Adamts20	-66957	-	94181862	94234689	94182011	94234520	10	94181862,94183977,94185710,94191004,94192183,94192949,94210155,94225042,94233619,94234429,	94182207,94184124,94185816,94191045,94192308,94193033,94210394,94225205,94233981,94234689,	Q3ULV2	NM_001164786	Q3ULV2	Q3ULV2_MOUSE	NM_001164786	NP_001158258	A disintegrin and metalloproteinase with
BMAL1onlyPeak0541	chr12	103196428	103196772	INTERG	Both	uc007otw.1	Atxn3	-208	-	103171135	103196392	103171173	103196367	9	103171135,103172457,103175546,103180326,103183609,103184043,103186213,103186484,103196343,	103171274,103172624,103175679,103180414,103183676,103184129,103186258,103186649,103196392,	Q810M8	NM_001167914	Q810M8	Q810M8_MOUSE	NM_001167914	NP_001161386	ataxin-3 isoform 2
BMAL1onlyPeak0542	chr9	77598397	77598873	INTERG	Down	uc009qtm.1	Gclc	3981	+	77602616	77641458	77602616	77641058	16	77602616,77622885,77623932,77627328,77628890,77629040,77633140,77633556,77634517,77635083,77635613,77635994,77639521,77639686,77639859,77640846,	77602766,77622998,77624115,77627442,77628949,77629174,77633215,77633673,77634656,77635196,77635706,77636099,77639603,77639790,77639980,77641458,	P97494	NM_010295	Q3TEF1	Q3TEF1_MOUSE	NM_010295	NP_034425	glutamate--cysteine ligase catalytic subunit
BMAL1onlyPeak0543	chr13	53817641	53818146	INTERG	Both	uc007qny.1	AK039269	54102	+	53871995	53874342	53871995	53871995	2	53871995,53873751,	53872086,53874342,	0	AK039269	0	0	0	0	Mus musculus adult male spinal cord cDNA, RIKEN full-length enriched library, clone:A330010P20 product:unclassifiable, full insert sequence.
BMAL1onlyPeak0544	chr6	136635232	136635664	INTERG	Upstream	uc009ema.1	Plbd1	-25111	-	136561823	136610337	136562304	136610200	9	136561823,136565447,136565722,136582951,136584012,136588637,136589651,136600251,136610082,	136562498,136565588,136565923,136583096,136584153,136588776,136589735,136600471,136610337,	Q9D1S0	AK170196	Q8VCI0	PLBL1_MOUSE	NM_025806	NP_080082	putative phospholipase B-like 1 precursor
BMAL1onlyPeak0545	chr9	42272265	42272942	GENE		uc009pay.1	Tbcel	7706	-	42220399	42280309	42223913	42259828	8	42220399,42245197,42247179,42250901,42252489,42258006,42259695,42280148,	42224232,42245314,42247306,42251158,42252671,42258146,42259845,42280309,		NM_173038	Q8C5W3-2	Q8C5W3-2	NM_173038	NP_766626	tubulin-specific chaperone cofactor E-like
BMAL1onlyPeak0546	chr4	154440787	154441737	GENE		uc008wcs.1	Pex10	-124	+	154441138	154446515	154441177	154445882	6	154441138,154441931,154442771,154444495,154444749,154445813,	154441283,154442012,154443178,154444671,154444885,154446515,		NM_001042407	B1AUE5	PEX10_MOUSE	NM_001042407	NP_001035866	peroxisome biogenesis factor 10
BMAL1onlyPeak0547	chr13	79479690	79480084	INTERG	Down	uc007rhg.1	AK051417	-1137840	+	78342047	78418652	78342047	78342047	2	78342047,78414548,	78342119,78418652,	0	AK051417	0	0	0	0	Mus musculus 12 days embryo spinal ganglion cDNA, RIKEN full-length enriched library, clone:D130047J24 product:inferred: ORF2 consensus sequence encoding endonuclease and reverse transcriptase minus RNaseH {Rattus norvegi, full insert sequence.
BMAL1onlyPeak0548	chr11	60624362	60624859	GENE		uc007jgp.1	Shmt1	157	-	60610746	60624767	60610892	60620525	7	60610746,60612095,60614929,60615417,60617764,60620447,60624405,	60611239,60612177,60615090,60615533,60617910,60620544,60624767,		X94478	Q8R0X9	Q8R0X9_MOUSE	NM_009171	NP_033197	serine hydroxymethyltransferase, cytosolic
BMAL1onlyPeak0549	chr3	31774701	31775169	INTERG	Down	uc008owa.1	Kcnmb2	26689	+	31801624	32099102	32055035	32097281	6	31801624,31807333,32054968,32077752,32080752,32096996,	31801847,31807433,32055091,32077923,32080948,32099102,	Q9CZM9	NM_028231	Q9CZM9	KCMB2_MOUSE	NM_028231	NP_082507	calcium-activated potassium channel subunit
BMAL1onlyPeak0550	chr8	14281313	14281767	GENE		uc009kyy.1	Dlgap2	-185666	+	14095874	14847680	14179666	14846708	16	14095874,14179582,14257971,14531028,14695114,14726928,14743249,14773233,14778195,14822342,14823573,14829868,14831232,14839698,14843497,14846489,	14096141,14179681,14258026,14531061,14695180,14727998,14743461,14773381,14778415,14822695,14823615,14829954,14831648,14839790,14843650,14847680,		NM_172910	Q8BJ42	DLGP2_MOUSE	NM_172910	NP_766498	disks large-associated protein 2 isoform 1
BMAL1onlyPeak0551	chr18	52963348	52964004	GENE		uc008exp.1	Sncaip	-35879	+	52927797	53031276	52997663	53031183	5	52927797,52997617,53011092,53028192,53030955,	52928112,52997720,53011165,53029061,53031276,		AK016941	Q9D3Y6	Q9D3Y6_MOUSE	NM_026408	NP_080684	synphilin-1 isoform 2
BMAL1onlyPeak0552	chr11	58941276	58941654	INTERG	Upstream	uc007jdd.1	A230051G13Rik	35779	-	58968870	58977244	58971766	58977193	3	58968870,58972339,58976852,	58972161,58972680,58977244,	Q8CAK1	NM_173785	Q8CAK1	CA069_MOUSE	NM_173785	NP_776146	putative transferase C1orf69 homolog,
BMAL1onlyPeak0553	chr10	115217207	115217632	INTERG	Down	uc007hbm.1	Tspan8	36907	+	115254326	115286672	115254656	115286452	9	115254326,115254548,115264876,115270240,115272147,115272331,115276930,115281107,115286398,	115254442,115254716,115264939,115270378,115272222,115272439,115277056,115281191,115286672,	Q8R3G9	NM_001168680	Q8R3G9	Q8R3G9_MOUSE	NM_001168680	NP_001162151	tetraspanin 8
BMAL1onlyPeak0554	chr12	10086101	10086666	INTERG	Down	uc007nap.1	Nt5c1b	290466	+	10376849	10396975	10376868	10396939	9	10376849,10378459,10379637,10381528,10382224,10383963,10387604,10388111,10396609,	10376901,10378549,10379781,10382047,10382392,10384093,10387727,10388296,10396975,	Q91YE9	NM_027588	Q91YE9	5NT1B_MOUSE	NM_027588	NP_081864	cytosolic 5'-nucleotidase 1B
BMAL1onlyPeak0555	chr7	104447198	104447669	GENE		uc009iiy.1	Gab2	-217174	+	104230260	104453546	104230335	104453529	10	104230260,104371982,104420311,104447337,104448808,104449880,104450878,104451536,104452659,104453385,	104230416,104372283,104420552,104447912,104448879,104450145,104450969,104451639,104452785,104453546,		NM_001162477	Q3ZB59	Q3ZB59_MOUSE	NM_001162477	NP_001155949	GRB2-associated-binding protein 2 isoform 2
BMAL1onlyPeak0556	chr10	72444031	72444464	GENE		uc007fpb.1	AK039487	105206	-	72436050	72549453	72436050	72436050	5	72436050,72440387,72444739,72481299,72549425,	72437443,72440623,72444855,72481515,72549453,		AK039487	0	0	0	0	Mus musculus adult male spinal cord cDNA, RIKEN full-length enriched library, clone:A330049N07 product:unclassifiable, full insert sequence.
BMAL1onlyPeak0557	chr9	111663465	111663898	INTERG	Upstream	uc009rvw.1	Stac	-70962	-	111463937	111592720	111465132	111592612	11	111463937,111474767,111475004,111491308,111496223,111505016,111506562,111507813,111509324,111537309,111592501,	111465231,111474905,111475056,111491397,111496288,111505095,111506678,111507895,111509425,111537589,111592720,	P97306	NM_016853	Q3UPL9	Q3UPL9_MOUSE	NM_016853	NP_058549	SH3 and cysteine-rich domain-containing protein
BMAL1onlyPeak0558	chr18	23788879	23789205	GENE		uc008ega.1	Dtna	-133060	+	23655982	23818215	23693663	23811847	20	23655982,23693662,23704186,23728062,23741584,23748689,23751472,23753959,23755934,23761091,23779887,23780467,23783582,23789832,23801647,23804697,23805388,23810016,23811829,23814313,	23656204,23693730,23704267,23728276,23741670,23748844,23751578,23754126,23756059,23761175,23779975,23780565,23783696,23789929,23801807,23804787,23805554,23810149,23811878,23818215,		AK131649	Q8CFR5	Q8CFR5_MOUSE	NM_207650	NP_997533	dystrobrevin alpha isoform 1
BMAL1onlyPeak0559	chr12	89609968	89610350	GENE		uc007ojw.1	Adck1	-10915	+	89599244	89700162	89606789	89699636	11	89599244,89606778,89610138,89640416,89669464,89679526,89685084,89693922,89695180,89697453,89699458,	89599416,89606924,89610222,89640620,89669623,89679685,89685201,89694072,89695378,89697647,89700162,		NM_028105	Q9D0L4	ADCK1_MOUSE	NM_028105	NP_082381	aarF domain containing kinase 1 precursor
BMAL1onlyPeak0560	chr5	111934068	111934703	INTERG	Down	uc008ysg.1	#N/A	76317	+	112010702	112016406	112010702	112010702	4	112010702,112011198,112011440,112014853,	112010890,112011316,112011530,112016406,	0	#N/A	#N/A	#N/A	#N/A	#N/A	#N/A
BMAL1onlyPeak0561	chr6	87385029	87385683	INTERG	3'end	uc009ctk.1	#N/A	-6330	+	87379026	87384486	87379026	87384486	2	87379026,87383556,	87379359,87384486,	Q9R229	#N/A	#N/A	#N/A	#N/A	#N/A	#N/A
BMAL1onlyPeak0562	chr15	38361387	38361876	INTERG	Upstream	uc007vns.1	Azin1	87390	-	38417184	38449021	38420115	38431260	13	38417184,38421230,38421998,38423228,38424046,38425027,38427018,38428423,38430052,38431158,38436941,38444227,38448663,	38420227,38421445,38422114,38423391,38424121,38425109,38427153,38428596,38430226,38431355,38437101,38444364,38449021,	O35484	NM_001102458	O35484	AZIN1_MOUSE	NM_001102458	NP_001095928	antizyme inhibitor 1
BMAL1onlyPeak0563	chr7	135074733	135075324	INTERG	Upstream	uc009jxj.1	Prss8	-1411	-	135069229	135073618	135069839	135073396	7	135069229,135070258,135070512,135071322,135073070,135073311,135073570,	135070154,135070425,135070784,135071485,135073088,135073427,135073618,	Q99L44	AY335911	Q99L44	Q99L44_MOUSE	NM_133351	NP_579929	prostasin
BMAL1onlyPeak0564	chr4	139141452	139142052	INTERG	Down	uc008vmo.1	Iffo2	17375	+	139159127	139173011	139159152	139172348	8	139159127,139160913,139162336,139163519,139169708,139169940,139170845,139172242,	139159188,139161009,139162477,139163659,139169829,139170033,139170976,139173011,	Q8R2V2	NM_183148	B1AZL1	B1AZL1_MOUSE	NM_183148	NP_898971	intermediate filament family orphan 2
BMAL1onlyPeak0565	chr10	66559902	66560375	INTERG	Both	uc007flq.1	Reep3	-534	-	66474255	66559605	66476477	66559569	8	66474255,66477649,66484496,66497346,66498632,66502248,66525746,66559537,	66476534,66477795,66484641,66497460,66498753,66502325,66525819,66559605,	Q99KK1	NM_178606	Q99KK1	REEP3_MOUSE	NM_178606	NP_848721	receptor expression-enhancing protein 3
BMAL1onlyPeak0566	chr7	31884476	31885046	GENE		uc009gic.1	Hpn	15533	-	31883743	31900294	31884053	31899709	13	31883743,31884233,31884524,31884824,31887496,31887779,31888172,31888319,31888518,31893983,31894109,31899696,31900154,	31884092,31884398,31884667,31884920,31887687,31887945,31888213,31888442,31888648,31894025,31894211,31899763,31900294,		NM_008281	B2RSC4	B2RSC4_MOUSE	NM_008281	NP_032307	serine protease hepsin isoform 2
BMAL1onlyPeak0567	chr7	92164207	92164570	INTERG	Upstream	uc009ier.1	#N/A	-8152	-	92154265	92156237	92154951	92155875	1	92154265,	92156237,	NP_001029050	#N/A	#N/A	#N/A	#N/A	#N/A	#N/A
BMAL1onlyPeak0568	chr5	113111115	113111616	INTERG	Upstream	uc008ytn.1	#N/A	83586	-	113117897	113194951	113121127	113193509	11	113117897,113121115,113144400,113146006,113152826,113186474,113189335,113190343,113191676,113193467,113194854,	113118117,113122355,113144538,113146051,113152957,113186660,113189473,113190427,113191793,113193581,113194951,	0	#N/A	#N/A	#N/A	#N/A	#N/A	#N/A
BMAL1onlyPeak0569	chr16	68052526	68052788	INTERG	Upstream	uc007zqq.1	#N/A	-606672	-	67443375	67445985	67445242	67445719	1	67443375,	67445985,	Q8BZN1	#N/A	#N/A	#N/A	#N/A	#N/A	#N/A
BMAL1onlyPeak0570	chr11	55798673	55799037	INTERG	3'end	uc007izq.1	Nmur2	55634	-	55838491	55854489	55840475	55854385	4	55838491,55843006,55846441,55853683,	55840750,55843132,55846526,55854489,	Q8BZ39	NM_153079	Q8BZ39	NMUR2_MOUSE	NM_153079	NP_694719	neuromedin-U receptor 2
BMAL1onlyPeak0571	chr11	68666389	68666911	GENE		uc007jof.1	Ndel1	18707	-	68642817	68685357	68643412	68658914	8	68642817,68646855,68649651,68653372,68655521,68657322,68658828,68685282,	68643568,68646947,68649825,68653509,68655670,68657476,68658926,68685357,		BC021434	Q9ERR1-2	Q9ERR1-2	0	0	RecName: Full=Nuclear distribution protein nudE-like 1; AltName: Full=Protein mNudE-like; Short=Protein Nudel; Short=mNudE-L;
BMAL1onlyPeak0572	chr11	120201109	120201694	INTERG	3'end	uc007msi.1	Actg1	8397	-	120207003	120209798	120207703	120209405	6	120207003,120207950,120208224,120208949,120209282,120209738,	120207847,120208132,120208663,120209189,120209411,120209798,	P63260	NM_009609	Q9CXK3	Q9CXK3_MOUSE	NM_009609	NP_033739	actin, cytoplasmic 2
BMAL1onlyPeak0573	chr19	4988863	4989508	GENE		uc008gbu.1	Npas4	787	-	4984354	4989972	4985067	4989816	8	4984354,4985754,4987314,4987777,4988074,4988458,4988735,4989641,	4985096,4987184,4987450,4987887,4988348,4988561,4988887,4989972,		NM_153553	Q8BGD7	NPAS4_MOUSE	NM_153553	NP_705781	neuronal PAS domain-containing protein 4
BMAL1onlyPeak0574	chr18	5349568	5349954	INTERG	Upstream	uc008dyt.1	Zfp438	-15329	-	5210028	5334432	5210637	5245420	5	5210028,5213116,5245383,5288858,5334343,	5211196,5214917,5245451,5288936,5334432,	NP_848837	NM_178722	Q8BFX2	Q8BFX2_MOUSE	NM_178722	NP_848837	zinc finger protein 438
BMAL1onlyPeak0575	chr2	27924470	27925040	INTERG	3'end	uc008ixv.1	Fcnb	15643	-	27931998	27940398	27932094	27940377	9	27931998,27933766,27934641,27935141,27935420,27936105,27936415,27938425,27940310,	27932342,27933901,27934771,27935269,27935453,27936141,27936469,27938539,27940398,	O70497	NM_010190	A3KGE2	A3KGE2_MOUSE	NM_010190	NP_034320	ficolin-2 precursor
BMAL1onlyPeak0576	chr13	53260829	53261426	GENE		uc007qnj.1	Ror2	120351	-	53204685	53381478	53205588	53381246	9	53204685,53208416,53212503,53214059,53217032,53226285,53227118,53242002,53381149,	53207037,53208619,53212749,53214374,53217160,53226316,53227406,53242080,53381478,		NM_013846	Q8C3W2	Q8C3W2_MOUSE	NM_013846	NP_038874	tyrosine-protein kinase transmembrane receptor
BMAL1onlyPeak0577	chr1	129852644	129853120	GENE		uc007clf.1	Zranb3	146742	-	129850762	129999624	129851543	129999549	21	129850762,129853113,129856286,129857335,129860337,129861639,129864454,129869523,129872715,129884573,129889376,129893429,129895917,129912619,129914134,129929425,129932974,129937394,129954558,129988419,129999544,	129851642,129853245,129856677,129857446,129860480,129861741,129864546,129869721,129873121,129884723,129889556,129893549,129896037,129912736,129914306,129929511,129933206,129937573,129954577,129988587,129999624,		BC117921	Q6NZP1	ZRAB3_MOUSE	NM_027678	NP_081954	zinc finger Ran-binding domain-containing
BMAL1onlyPeak0578	chr5	25005399	25005914	INTERG	Both	uc008wsy.1	4831440E17Rik	102	+	25005758	25008367	25005758	25005758	1	25005758,	25008367,	0	NR_030700	0	0	NR_030700	0	Mus musculus 0 day neonate head cDNA, RIKEN full-length enriched library, clone:4831440E17 product:unclassifiable, full insert sequence.
BMAL1onlyPeak0579	chr18	12231004	12231763	GENE		uc008ebx.1	6030446N20Rik	48579	-	12224692	12279962	12225564	12279961	10	12224692,12226806,12228588,12233126,12242500,12262607,12264362,12271903,12276912,12279889,	12225614,12226855,12228640,12233152,12242578,12262689,12264512,12271981,12276959,12279962,		AK051727	Q3UME2-4	Q3UME2-4	NM_178801	NP_848916	transmembrane protein C18orf45 homolog
BMAL1onlyPeak0580	chr15	58338735	58339174	INTERG	3'end	uc007vtn.1	D15Ertd621e	-91919	+	58247036	58289295	58247260	58286487	24	58247036,58251753,58253300,58254875,58255751,58256331,58258148,58258608,58261546,58261733,58262216,58262760,58264069,58264448,58266218,58273132,58274386,58274715,58279140,58279897,58281485,58282092,58284537,58286304,	58247332,58251838,58253452,58254933,58255819,58256445,58258239,58258671,58261653,58261772,58262329,58262876,58264182,58264535,58266351,58273281,58274521,58274829,58279213,58280047,58281590,58282216,58284607,58289295,	Q3UVG3	NM_145959	B6YY24	B6YY24_MOUSE	NM_145959	NP_666071	hypothetical protein LOC210998
BMAL1onlyPeak0581	chr17	83436183	83436625	INTERG	Both	uc008drw.1	#N/A	178237	+	83614641	83624405	83615402	83623617	8	83614641,83615162,83619373,83620305,83621129,83621465,83623122,83623531,	83615019,83615444,83619496,83620577,83621209,83621570,83623296,83624405,	Q5RJI4	#N/A	#N/A	#N/A	#N/A	#N/A	#N/A
BMAL1onlyPeak0582	chr12	109079258	109079974	INTERG	Upstream	uc007ozh.1	Bcl11b	162008	-	109148612	109241624	109153609	109241353	4	109148612,109203881,109227674,109241295,	109155624,109204097,109228040,109241624,	Q99PV8	NM_001079883	Q99PV8	BC11B_MOUSE	NM_001079883	NP_001073352	B-cell lymphoma/leukemia 11B isoform a
BMAL1onlyPeak0583	chr6	77894686	77895053	INTERG	Down	uc009cjw.1	Reg3b	426009	+	78320878	78323460	78321198	78323260	6	78320878,78321193,78321792,78322081,78322805,78323192,	78320904,78321274,78321911,78322219,78322932,78323460,	P35230	NM_011036	P35230	REG3B_MOUSE	NM_011036	NP_035166	regenerating islet-derived protein 3-beta
BMAL1onlyPeak0584	chr5	66642449	66642781	INTERG	Both	uc008xor.1	Nsun7	8748	+	66651363	66657310	66652167	66655770	3	66651363,66652079,66655729,	66651560,66652483,66657310,	0	AK163500	0	0	0	0	Mus musculus adult male testis cDNA, RIKEN full-length enriched library, clone:4921525L17 product:hypothetical PLP-dependent transferases structure containing protein, full insert sequence.
BMAL1onlyPeak0585	chr11	86259103	86259645	INTERG	Both	uc007ksl.1	Rnft1	38784	+	86298158	86312509	86299613	86309457	9	86298158,86299562,86300157,86302568,86303859,86305180,86306662,86308729,86309322,	86298301,86300007,86300234,86302669,86304013,86305339,86306728,86308831,86312509,	Q9DCN7	NM_029788	Q9DCN7	RNFT1_MOUSE	NM_029788	NP_084064	RING finger and transmembrane domain-containing
BMAL1onlyPeak0586	chr6	90893445	90893983	INTERG	Upstream	uc009cxt.1	Nup210	111697	-	90963063	91005411	90963281	91005267	24	90963063,90965817,90965979,90967325,90968730,90970136,90971390,90975215,90976752,90978719,90980077,90981615,90984717,90986346,90987618,90990540,90990841,90992248,90992499,90993740,91003365,91003558,91004383,91005218,	90963310,90965901,90966075,90967542,90968981,90970283,90971514,90975352,90976973,90978895,90980252,90981707,90984876,90986478,90987699,90990720,90990904,90992384,90992627,90993869,91003467,91003663,91004490,91005411,	NP_061285	AK036378	Q9QY81	PO210_MOUSE	NM_018815	NP_061285	nuclear pore membrane glycoprotein 210
BMAL1onlyPeak0587	chr13	6348664	6349153	INTERG	Down	uc007pjx.1	Pitrm1	198494	+	6547402	6579395	6547419	6578989	27	6547402,6548825,6551879,6552427,6554599,6554797,6555787,6557007,6557401,6558600,6559275,6559847,6561198,6562621,6564236,6566595,6567909,6568144,6568445,6569847,6572286,6573605,6574262,6576635,6577686,6578663,6578895,	6547475,6548928,6551986,6552579,6554714,6554894,6555948,6557134,6557490,6558729,6559389,6559944,6561333,6562760,6564353,6566728,6568030,6568221,6568611,6569948,6572407,6573677,6574375,6576761,6577832,6578766,6579395,	Q8K411	NM_145131	Q8K411	PREP_MOUSE	NM_145131	NP_660113	presequence protease, mitochondrial precursor
BMAL1onlyPeak0588	chr13	100980481	100980904	INTERG	Upstream	uc007rqk.1	Naip2	-8646	-	100914017	100972047	100914313	100959353	16	100914017,100918662,100922024,100922448,100924809,100930075,100932796,100936423,100948201,100949303,100952859,100953711,100957347,100958785,100967037,100971981,	100914678,100918827,100922111,100922601,100924977,100932319,100932854,100936505,100948301,100949423,100952911,100953793,100957447,100959357,100967079,100972047,	Q8CGT0	NM_001126182	A9C470	A9C470_MOUSE	NM_001126182	NP_001119654	baculoviral IAP repeat-containing protein 1b
BMAL1onlyPeak0589	chr14	17729464	17729845	INTERG	Both	uc007shj.1	Rarb	-78007	-	17380927	17651648	17380927	17651381	3	17380927,17451218,17651203,	17381076,17451299,17651648,	0	AK190447	Q8K1P6	Q8K1P6_MOUSE	0	0	SubName: Full=Retinoic acid receptor beta 1/ beta 3; Flags: Fragment;
BMAL1onlyPeak0590	chr19	50284869	50285357	GENE		uc008hwc.1	Sorcs1	467862	-	50227442	50752975	50227467	50752958	25	50227442,50243008,50249539,50250548,50255891,50257142,50264510,50285138,50296612,50299588,50301231,50302689,50304700,50306760,50307104,50316437,50327023,50334243,50336738,50362578,50387455,50407948,50453386,50549874,50752400,	50227649,50243108,50249671,50250661,50256015,50257276,50264697,50285310,50296726,50299719,50301349,50302797,50304792,50306837,50307207,50316584,50327203,50334333,50336857,50362643,50387529,50408107,50453486,50549942,50752975,		AF137367	Q1HL23	Q1HL23_MOUSE	NM_021377	NP_067352	VPS10 domain-containing receptor SorCS1
BMAL1onlyPeak0591	chr2	75588903	75589406	INTERG	Both	uc008ker.1	Nfe2l2	-46457	-	75529108	75542698	75529108	75529108	2	75529108,75542420,	75530429,75542698,	0	AK029360	0	0	0	0	Mus musculus 0 day neonate head cDNA, RIKEN full-length enriched library, clone:4833405D16 product:nuclear, factor, erythroid derived 2, like 2, full insert sequence.
BMAL1onlyPeak0592	chr2	134611654	134612150	INTERG	Both	uc008mnv.1	Plcb1	363	+	134612265	134815109	134612268	134814093	3	134612265,134639336,134813859,	134612367,134639414,134815109,	0	AK040911	0	0	0	0	Mus musculus phospholipase C beta-1 (Plcb1) mRNA, partial cds.
BMAL1onlyPeak0593	chr4	31356005	31356417	INTERG	Down	uc008seo.1	Map3k7	694885	+	32051096	32069923	32051237	32068607	6	32051096,32061797,32064298,32065405,32066710,32068432,	32051357,32061908,32064364,32065451,32066849,32069923,	NP_766276	AK145302	0	0	NM_172688	NP_766276	mitogen-activated protein kinase kinase kinase 7
BMAL1onlyPeak0594	chr4	98685590	98686078	GENE		uc008tuq.1	Dock7	101772	-	98603355	98787606	98603948	98787453	48	98603355,98607584,98609280,98611330,98611818,98612175,98613319,98622006,98624752,98625667,98628027,98628891,98632982,98633913,98636320,98637485,98639817,98640053,98642563,98644554,98651380,98654014,98655693,98655907,98658054,98659059,98667723,98670442,98674622,98675943,98682385,98683317,98686711,98690032,98722012,98723491,98727869,98730640,98732068,98736868,98739095,98745556,98746110,98746410,987…	98603991,98607752,98609387,98611474,98612055,98612265,98613454,98622138,98624896,98625860,98628128,98629050,98633135,98634048,98636417,98637582,98639953,98640236,98642718,98644724,98651520,98654185,98655807,98656048,98658150,98659149,98667893,98670607,98674854,98676030,98682487,98683456,98686782,98690150,98722175,98723585,98728012,98730806,98732149,98737018,98739162,98745642,98746323,98746540,987…		NM_026082	A2A9M5	A2A9M5_MOUSE	NM_026082	NP_080358	dedicator of cytokinesis protein 7
BMAL1onlyPeak0595	chr6	39116474	39116982	GENE		uc009blj.1	Jhdm1d	39882	-	39092315	39156610	39093209	39156480	20	39092315,39094290,39095467,39096853,39097186,39097702,39098940,39099285,39101256,39102811,39108212,39115095,39116665,39118939,39120122,39120767,39123276,39125361,39131526,39156439,	39093304,39094558,39095553,39097062,39097335,39097800,39099095,39099410,39101466,39102901,39108304,39115202,39116753,39119102,39120309,39120909,39123437,39125479,39131612,39156610,		NM_001033430	Q3UWM4	KDM7_MOUSE	NM_001033430	NP_001028602	lysine-specific demethylase 7
BMAL1onlyPeak0596	chr6	115987280	115987591	GENE		uc009djq.1	Tmcc1	155946	-	115969500	116143381	115972104	116084348	6	115969500,115974819,115992888,116083784,116088212,116143275,	115972419,115974955,115993823,116084475,116088268,116143381,		NM_177412	Q69ZZ6	TMCC1_MOUSE	NM_177412	NP_803131	transmembrane and coiled-coil domains protein 1
BMAL1onlyPeak0597	chr7	140450759	140451251	INTERG	Upstream	uc009kcz.1	Ctbp2	-135839	-	140178693	140315166	140179853	140191011	10	140178693,140181672,140182113,140182721,140183244,140186841,140190489,140190873,140273439,140314823,	140180034,140181790,140182241,140182852,140183459,140187048,140190634,140191028,140273543,140315166,	Q91YZ2	AK134399	Q91YZ2	Q91YZ2_MOUSE	NM_009980	NP_034110	C-terminal-binding protein 2 isoform 2
BMAL1onlyPeak0598	chr2	155089791	155090329	INTERG	Down	uc008nkh.1	#N/A	12139	+	155102199	155103806	155102342	155103373	5	155102199,155102693,155102833,155103210,155103493,	155102382,155102749,155102940,155103493,155103806,	Q91VR7	#N/A	#N/A	#N/A	#N/A	#N/A	#N/A
BMAL1onlyPeak0599	chr7	111086294	111086853	GENE		uc009iuy.1	Olfr632	-679	+	111085895	111086849	111085895	111086849	1	111085895,	111086849,		NM_147119	Q9EPN9	Q9EPN9_MOUSE	NM_147119	NP_667330	olfactory receptor 632
BMAL1onlyPeak0600	chr2	179299065	179299519	GENE		uc008ohv.1	Cdh4	-122021	+	179177271	179631110	179177326	179630623	16	179177271,179179404,179514958,179532162,179577673,179581924,179594821,179608776,179616514,179620558,179621424,179623793,179625447,179627896,179628732,179630416,	179177383,179179516,179515185,179532333,179577829,179582069,179594994,179608914,179616700,179620812,179621567,179624027,179625681,179628036,179628897,179631110,		NM_009867	A2AC73	A2AC73_MOUSE	NM_009867	NP_033997	cadherin-4 precursor
BMAL1onlyPeak0601	chr17	27689538	27690355	INTERG	Both	uc008boy.1	Hmga1	3580	+	27693526	27700615	27696513	27699436	5	27693526,27696477,27697872,27698405,27699385,	27693656,27696648,27697956,27698456,27700615,	Q3TE85	NM_001166544	Q3TE85	Q3TE85_MOUSE	NM_001166544	NP_001160016	high mobility group protein HMG-I/HMG-Y isoform
BMAL1onlyPeak0602	chr6	89247332	89247717	INTERG	Upstream	uc009cwf.1	AK155560	-11806	-	89219504	89235719	89219504	89219504	4	89219504,89224776,89227676,89234639,	89219899,89225096,89227740,89235719,	0	AK155560	0	0	0	0	Mus musculus adult male testis cDNA, RIKEN full-length enriched library, clone:4930512J16 product:unclassifiable, full insert sequence.
BMAL1onlyPeak0603	chr16	59471647	59472110	GENE		uc007zpg.1	Mina	-247	+	59471632	59477393	59475363	59475834	2	59471632,59475335,	59471771,59477393,		AK032595	Q8CCK9	Q8CCK9_MOUSE	NM_025910	NP_080186	myc-induced nuclear antigen
BMAL1onlyPeak0604	chr3	145651269	145651732	INTERG	Down	uc008rqv.1	Syde2	116	+	145651616	145684007	145651766	145683263	7	145651616,145661429,145664286,145669979,145677221,145678559,145682766,	145652133,145662074,145665377,145670106,145677403,145678791,145684007,	Q8BKW6	NM_001166064	Q8BKW6	Q8BKW6_MOUSE	NM_001166064	NP_001159536	synapse defective 1, Rho GTPase, homolog 2
BMAL1onlyPeak0605	chr11	38343675	38343975	INTERG	Upstream	uc007iln.1	AK145334	-10313	-	38305049	38333512	38305049	38305049	3	38305049,38308764,38333356,	38307204,38308871,38333512,	0	AK145334	0	0	0	0	Mus musculus 1 cell embryo 1 cell cDNA, RIKEN full-length enriched library, clone:I0C0010N11 product:unclassifiable, full insert sequence.
BMAL1onlyPeak0606	chr2	102421530	102421951	GENE		uc008lhx.1	#N/A	-31535	+	102390206	102483192	102390348	102482677	12	102390206,102390317,102420889,102426751,102450018,102451718,102454992,102474484,102476330,102479367,102480823,102482140,	102390302,102390421,102421066,102426880,102450133,102451936,102455100,102474697,102476397,102479600,102481116,102483192,		#N/A	#N/A	#N/A	#N/A	#N/A	#N/A
BMAL1onlyPeak0607	chr9	98331607	98332128	GENE		uc009rdj.1	Rbp1	-8489	+	98323379	98346969	98325397	98346768	4	98323379,98325871,98345008,98346714,	98325470,98326050,98345110,98346969,		NM_011254	Q58EU7	Q58EU7_MOUSE	NM_011254	NP_035384	retinol-binding protein 1
BMAL1onlyPeak0608	chr7	16871579	16872099	INTERG	Both	uc009fhn.1	Ccdc9	-1831	-	16860812	16870008	16860997	16869846	11	16860812,16861550,16861842,16862075,16863705,16865946,16866206,16867705,16868100,16869619,16869843,	16861456,16861644,16861978,16862122,16863887,16866120,16866290,16867954,16868199,16869724,16870008,	Q8VC31	NM_172297	Q8VC31	CCDC9_MOUSE	NM_172297	NP_758501	coiled-coil domain-containing protein 9 isoform
BMAL1onlyPeak0609	chr13	3523196	3523522	INTERG	Down	uc007piu.1	Gdi2	13961	+	3537320	3565507	3537544	3564388	11	3537320,3548108,3550234,3553657,3555559,3556171,3559237,3561111,3563785,3564104,3564241,	3537589,3548216,3550334,3553792,3555758,3556303,3559337,3561283,3563930,3564159,3565507,	Q61598	NM_008112	Q3UC72	Q3UC72_MOUSE	NM_008112	NP_032138	rab GDP dissociation inhibitor beta
BMAL1onlyPeak0610	chr12	8800090	8800452	GENE		uc007nad.1	Sdc1	-22070	+	8778201	8800493	8778441	8798613	5	8778201,8796212,8797322,8798096,8798443,	8778507,8796294,8797672,8798232,8800493,		AF134897	P18828-2	P18828-2	NM_011519	NP_035649	syndecan-1 precursor
BMAL1onlyPeak0611	chr11	101417833	101418277	GENE		uc007lpj.1	Nbr1	-3884	+	101414171	101443259	101417503	101441932	23	101414171,101415301,101417123,101417488,101420832,101421746,101423610,101425942,101427017,101427509,101428408,101429712,101430569,101430811,101432597,101433215,101433775,101434121,101434416,101436312,101437616,101438507,101441898,	101414269,101415412,101417189,101417605,101420895,101421765,101423633,101426140,101427095,101427724,101428576,101429922,101430729,101431102,101432747,101433291,101433886,101434286,101434491,101436730,101437723,101438565,101443259,		AK129043	A2A4N5	A2A4N5_MOUSE	0	0	SubName: Full=Neighbor of Brca1 gene 1;
BMAL1onlyPeak0612	chr18	25061376	25061897	GENE		uc008ehc.1	Fhod3	-193692	+	24867945	25292002	24868109	25291494	25	24867945,24912719,24928983,25056137,25062393,25127660,25143714,25148473,25152916,25160291,25186565,25214760,25218826,25224717,25243834,25248530,25260026,25268555,25271046,25272010,25274199,25278619,25284243,25289033,25291411,	24868274,24912826,24929048,25056205,25062499,25127755,25143826,25148568,25153060,25160533,25186670,25214895,25218877,25224926,25244113,25249408,25260185,25268738,25271166,25272172,25274390,25278812,25284418,25289195,25292002,		BC138046	Q76LL6-2	Q76LL6-2	NM_175276	NP_780485	FH1/FH2 domain-containing protein 3
BMAL1onlyPeak0613	chr2	67656075	67656376	INTERG	Down	uc008jxl.1	#N/A	286503	+	67942728	67958421	67955999	67956980	2	67942728,67955769,	67942780,67958421,	O54904	#N/A	#N/A	#N/A	#N/A	#N/A	#N/A
BMAL1onlyPeak0614	chr17	30836619	30836990	GENE		uc008bub.1	Dnahc8	-72925	+	30763880	31012209	30772310	31012074	93	30763880,30772265,30772886,30780200,30781501,30785360,30786568,30790177,30793521,30793830,30794913,30798930,30800242,30805218,30807556,30809184,30810724,30814031,30820575,30821075,30823327,30827125,30830893,30832054,30837334,30838789,30841599,30843329,30845235,30847446,30849217,30849978,30852424,30854708,30855771,30857943,30859843,30862026,30863730,30865107,30866025,30867958,30872973,30874195,308…	30764087,30772778,30773021,30780285,30781653,30785550,30786732,30790354,30793635,30793938,30795015,30799077,30800440,30805295,30807656,30809304,30810860,30814219,30820656,30821192,30823447,30827261,30831006,30832161,30837407,30838976,30841796,30843456,30845471,30847551,30849331,30850041,30852525,30854846,30856012,30858143,30859997,30862190,30863833,30865212,30866187,30868183,30873146,30874374,308…		NM_013811	Q91XQ0	DYH8_MOUSE	NM_013811	NP_038839	dynein heavy chain 8, axonemal
BMAL1onlyPeak0615	chr14	26285864	26286273	GENE		uc007srm.1	Zmiz1	-7292	+	26278777	26467976	26391554	26466604	11	26278777,26322140,26356230,26391505,26395616,26401053,26455358,26463043,26464141,26465144,26466202,	26279042,26322245,26356310,26391614,26395730,26401159,26455503,26463158,26464359,26465343,26467976,		AK054366	0	0	NM_183208	NP_899031	zinc finger MIZ domain-containing protein 1
BMAL1onlyPeak0616	chr14	122840725	122841308	GENE		uc007vba.1	EG328479	9321	-	122834075	122850337	122835208	122835529	3	122834075,122836041,122850272,	122835926,122836133,122850337,		NR_033325	0	0	NR_033325	0	Mus musculus 10 days neonate cerebellum cDNA, RIKEN full-length enriched library, clone:6530402A20 product:hypothetical protein, full insert sequence.
BMAL1onlyPeak0617	chr18	77547136	77547780	GENE		uc008fri.1	Loxhd1	-970	+	77546488	77621067	77568007	77620778	21	77546488,77560311,77567918,77569680,77571303,77578180,77578744,77579864,77580666,77594773,77595497,77600460,77602212,77605134,77607861,77610695,77611607,77613803,77619128,77620276,77620722,	77546834,77560410,77568067,77569804,77571554,77578316,77578905,77579951,77580802,77594928,77595658,77600537,77602409,77605327,77608022,77611170,77611762,77613937,77619295,77620381,77621067,		AK030047	Q8BI18	Q8BI18_MOUSE	NM_172834	NP_766422	lipoxygenase homology domain-containing protein
BMAL1onlyPeak0618	chr2	159113712	159114209	INTERG	3'end	uc008nqs.1	Dhx35	-493406	+	158620555	158672725	158653609	158672723	18	158620555,158627110,158632138,158632658,158641165,158643098,158643997,158646121,158652040,158655238,158657397,158660605,158662376,158666286,158668040,158668591,158669813,158672643,	158620664,158627244,158632226,158632736,158641270,158643160,158644067,158646181,158653735,158655397,158657608,158660730,158662431,158666382,158668135,158668669,158669943,158672725,	0	AK170952	Q8K1G9	Q8K1G9_MOUSE	0	0	SubName: Full=DEAH (Asp-Glu-Ala-His) box polypeptide 35; SubName: Full=DEAH (Asp-Glu-Ala-His) box polypeptide 35, isoform CRA_a;
BMAL1onlyPeak0619	chr8	126497366	126497842	GENE		uc009nwv.1	Abcb10	9418	-	126476358	126507022	126478207	126506713	13	126476358,126478622,126479672,126482398,126484109,126485895,126486892,126488890,126490365,126491900,126493619,126494870,126506301,	126478475,126478657,126479716,126482579,126484189,126486105,126486988,126489026,126490512,126492035,126493822,126495071,126507022,		NM_019552	Q9JI39	ABCBA_MOUSE	NM_019552	NP_062425	ATP-binding cassette sub-family B member 10,
BMAL1onlyPeak0620	chr18	83856565	83856994	INTERG	Upstream	uc008fuk.1	AK014992	-380927	-	83462162	83475853	83462162	83462162	5	83462162,83467485,83470660,83471782,83475830,	83462321,83467738,83470727,83472634,83475853,	0	AK014992	0	0	0	0	Mus musculus adult male testis cDNA, RIKEN full-length enriched library, clone:1700108N05 product:inferred: RIKEN cDNA 4921531P14 gene, full insert sequence.
BMAL1onlyPeak0621	chr15	42326619	42326943	GENE		uc007vpd.1	Angpt1	181560	-	42256270	42508341	42258515	42508007	9	42256270,42269820,42291212,42299701,42307923,42327775,42343829,42355049,42507710,	42258676,42269951,42291379,42299803,42308051,42328005,42343951,42355205,42508341,		AK172868	Q6A0F0	Q6A0F0_MOUSE	NM_009640	NP_033770	angiopoietin-1 precursor
BMAL1onlyPeak0622	chr2	124872945	124873704	INTERG	Down	uc008mbv.1	Slc24a5	20538	+	124893862	124914413	124893916	124914022	9	124893862,124894507,124906356,124906529,124906962,124908766,124911392,124913155,124913699,	124894037,124894687,124906440,124906633,124907063,124909050,124911599,124913257,124914413,	Q8C261	NM_175034	A2ATP8	A2ATP8_MOUSE	NM_175034	NP_778199	sodium/potassium/calcium exchanger 5 precursor
BMAL1onlyPeak0623	chr11	119081191	119081713	GENE		uc007mqb.1	Tbc1d16	8361	-	119008450	119089813	119008881	119071996	12	119008450,119010244,119012341,119015202,119016395,119017333,119017956,119019053,119020044,119070084,119071818,119089709,	119009130,119010391,119012521,119015389,119016530,119017482,119018121,119019201,119020206,119070682,119072054,119089813,		BC057634	Q6PFC0	Q6PFC0_MOUSE	NM_172443	NP_766031	TBC1 domain family, member 16
BMAL1onlyPeak0624	chr16	43609423	43610362	GENE		uc007zge.1	Zbtb20	-362497	+	43247396	43619183	43609459	43618857	7	43247396,43302681,43463059,43569793,43577673,43609439,43618435,	43247532,43302728,43463099,43569894,43577861,43611044,43619183,		NM_181058	Q8K0L9-2	Q8K0L9-2	NM_181058	NP_851401	zinc finger and BTB domain-containing protein 20
BMAL1onlyPeak0625	chr18	53786655	53786992	INTERG	Down	uc008exx.1	AK044363	20981	+	53807804	53865072	53807804	53807804	3	53807804,53852500,53863053,	53808024,53852567,53865072,	0	AK044363	0	0	0	0	Mus musculus adult retina cDNA, RIKEN full-length enriched library, clone:A930009E16 product:unclassifiable, full insert sequence.
BMAL1onlyPeak0626	chr14	61834775	61835184	INTERG	3'end	uc007ufr.1	Sacs	-27337	+	61807643	61823757	61809969	61823756	4	61807643,61809934,61812224,61821534,	61808585,61811429,61812316,61823757,	0	AK038655	0	0	0	0	Mus musculus adult male hypothalamus cDNA, RIKEN full-length enriched library, clone:A230052M14 product:sacsin, full insert sequence.
BMAL1onlyPeak0627	chr2	167737014	167737423	INTERG	Down	uc008oaj.1	Ptpn1	20608	+	167757826	167804885	167757993	167802138	9	167757826,167789127,167790509,167793228,167797192,167799559,167800228,167800808,167801924,	167758056,167789218,167790610,167793327,167797330,167799769,167800390,167801029,167804885,	P35821	NM_011201	Q3TZW9	Q3TZW9_MOUSE	NM_011201	NP_035331	tyrosine-protein phosphatase non-receptor type
BMAL1onlyPeak0628	chr3	92819407	92819816	INTERG	Upstream	uc008qez.1	Crct1	-4	-	92818128	92819608	92818441	92818750	2	92818128,92819537,	92818772,92819608,	NP_083074	NM_028798	Q6PAI5	Q6PAI5_MOUSE	NM_028798	NP_083074	cysteine-rich C-terminal 1
BMAL1onlyPeak0629	chr7	75508154	75508600	INTERG	Down	uc009hjf.1	Fam169b	-89653	+	75418724	75507976	75418761	75506208	9	75418724,75445718,75449437,75466705,75474107,75495119,75498494,75503070,75506127,	75418777,75445849,75449537,75466791,75474285,75495302,75498629,75503174,75507976,	Q8CHT6	NM_001013811	Q8CHT6	F169B_MOUSE	NM_001013811	NP_001013833	hypothetical protein LOC434197
BMAL1onlyPeak0630	chr10	24668087	24668694	INTERG	Upstream	uc007erg.1	Arg1	-21147	-	24635028	24647244	24635415	24647174	8	24635028,24635833,24636160,24636580,24637718,24640428,24642426,24647117,	24635585,24635970,24636265,24636675,24637878,24640603,24642499,24647244,	Q61176	NM_007482	Q61176	ARGI1_MOUSE	NM_007482	NP_031508	arginase-1
BMAL1onlyPeak0631	chr14	51708909	51709381	INTERG	Both	uc007tml.1	Ang	1725	+	51710870	51721680	51721078	51721516	2	51710870,51721060,	51710928,51721680,	P21570	NM_001161731	Q3TBG7	Q3TBG7_MOUSE	NM_001161731	NP_001155203	angiogenin precursor
BMAL1onlyPeak0632	chr5	46248519	46249111	INTERG	Both	uc008xjl.1	Lcorl	-70	-	46121573	46248745	46124694	46248736	7	46121573,46126969,46138294,46166630,46167658,46186531,46248585,	46125724,46127063,46138546,46166760,46167738,46186597,46248745,	Q3U285	NM_001163073	Q3U285	LCORL_MOUSE	NM_001163073	NP_001156545	ligand-dependent nuclear receptor
BMAL1onlyPeak0633	chr9	106137779	106138215	GENE		uc009rjj.1	Alas1	12190	-	106136259	106150187	106136367	106149288	11	106136259,106137718,106138770,106140405,106140973,106141862,106143446,106143966,106145492,106149089,106150115,	106136528,106137881,106139039,106140567,106141153,106142047,106143669,106144116,106145726,106149309,106150187,		BC022110	Q3V0B2	Q3V0B2_MOUSE	NM_020559	NP_065584	5-aminolevulinate synthase, nonspecific,
BMAL1onlyPeak0634	chr8	8646932	8647345	GENE		uc009kue.1	Efnb2	13635	-	8617438	8660773	8620587	8660614	5	8617438,8622330,8623147,8639205,8660483,	8620976,8622444,8623240,8639489,8660773,		NM_010111	Q4FJM3	Q4FJM3_MOUSE	NM_010111	NP_034241	ephrin-B2 precursor
BMAL1onlyPeak0635	chr12	101576280	101576955	GENE		uc007oss.1	Ttc7b	182385	-	101539746	101759002	101539758	101758901	20	101539746,101563753,101570788,101586145,101593212,101611753,101614385,101620330,101622356,101624065,101625320,101641566,101645209,101653344,101657701,101685069,101704389,101733481,101738285,101758780,	101539980,101563956,101570929,101586243,101593329,101611914,101614458,101620388,101622474,101624170,101625404,101641704,101645273,101653517,101657780,101685191,101704520,101733650,101738440,101759002,		NM_001033213	0	0	NM_001033213	NP_001028385	tetratricopeptide repeat domain 7B
BMAL1onlyPeak0636	chr13	51635248	51635600	GENE		uc007qmg.1	Shc3	27029	-	51526410	51662453	51526521	51662453	12	51526410,51538058,51543258,51544595,51546858,51556686,51561882,51568171,51575467,51578250,51611893,51662339,	51526650,51538354,51543417,51544683,51547009,51556813,51561934,51568225,51575587,51578314,51611964,51662453,		NM_009167	Q3ZAX2	Q3ZAX2_MOUSE	NM_009167	NP_033193	SHC-transforming protein 3
BMAL1onlyPeak0637	chr16	19718527	19718900	INTERG	Both	uc007ypb.1	Lamp3	-12256	-	19653473	19706458	19655479	19706357	6	19653473,19673483,19676115,19699705,19700780,19706308,	19655613,19673654,19676173,19699834,19701475,19706458,	Q7TST5	NM_177356	Q7TST5	LAMP3_MOUSE	NM_177356	NP_796330	lysosome-associated membrane glycoprotein 3
BMAL1onlyPeak0638	chr8	59117925	59118298	INTERG	Down	uc009lsr.1	Fbxo8	-88182	+	59029930	59072736	59043362	59070420	6	59029930,59043354,59048080,59066803,59068854,59070232,	59030173,59043691,59048207,59066922,59069051,59072736,	Q8JZY7	NM_015791	Q8JZY7	Q8JZY7_MOUSE	NM_015791	NP_056606	F-box only protein 8
BMAL1onlyPeak0639	chr13	57160376	57160834	INTERG	Upstream	uc007qtb.1	Trpc7	-163656	-	56874468	56996949	56875124	56996855	12	56874468,56877477,56883871,56884983,56890962,56905873,56911744,56923785,56932646,56962250,56988699,56996853,	56875294,56877553,56883952,56885205,56891158,56906138,56911978,56924002,56932811,56962433,56989477,56996949,	Q9WVC5	NM_012035	Q0VFY2	Q0VFY2_MOUSE	NM_012035	NP_036165	short transient receptor potential channel 7
BMAL1onlyPeak0640	chr5	66390247	66390851	GENE		uc008xoi.1	9130230L23Rik	4975	-	66379168	66395524	66379168	66379168	7	66379168,66381076,66381524,66391443,66392122,66392470,66395448,	66379772,66381156,66381663,66391694,66392216,66392678,66395524,		NR_027961	0	0	NR_027961	0	Mus musculus adult male cecum cDNA, RIKEN full-length enriched library, clone:9130230L23 product:hypothetical protein, full insert sequence.
BMAL1onlyPeak0641	chr6	135329867	135330247	GENE		uc009elo.1	Emp1	-17109	+	135312948	135333191	135327228	135331158	5	135312948,135327195,135329918,135330118,135330991,	135313120,135327306,135330015,135330259,135333191,		NM_010128	Q4FK43	Q4FK43_MOUSE	NM_010128	NP_034258	epithelial membrane protein 1
BMAL1onlyPeak0642	chr9	70504775	70505261	INTERG	Both	uc009qoq.1	Fam63b	-37	-	70474042	70504981	70474553	70504853	5	70474042,70478802,70481811,70492695,70504079,	70474664,70478961,70481876,70492753,70504981,	Q8BL22	AK046623	Q6PDI6-3	Q6PDI6-3	NM_172772	NP_766360	hypothetical protein LOC235461
BMAL1onlyPeak0643	chr11	97491030	97491404	INTERG	Upstream	uc007leg.1	E130012A19Rik	-187	-	97488700	97491030	97489485	97490595	1	97488700,	97491030,	Q7TNS8	NM_175332	Q7TNS8	CQ096_MOUSE	NM_175332	NP_780541	hypothetical protein LOC103551
BMAL1onlyPeak0644	chr9	90981376	90981750	INTERG	Upstream	uc009rae.1	AK043331	-257865	-	90720139	90723698	90720139	90720139	3	90720139,90722294,90723590,	90720953,90722531,90723698,	0	AK043331	0	0	0	0	Mus musculus 7 days neonate cerebellum cDNA, RIKEN full-length enriched library, clone:A730085P08 product:unclassifiable, full insert sequence.
BMAL1onlyPeak0645	chr11	68586188	68586548	GENE		uc007jny.1	Myh10	-80952	+	68505416	68630126	68512742	68628573	41	68505416,68512711,68534821,68547889,68558818,68565443,68573247,68574154,68576012,68576339,68577737,68578542,68581700,68584385,68585373,68596607,68596884,68598428,68598697,68599119,68599326,68600839,68603606,68604118,68605364,68606557,68610833,68611751,68614316,68615078,68615609,68616341,68618128,68620626,68622294,68623661,68625102,68625298,68626470,68627883,68628428,	68505684,68513087,68534978,68547917,68558921,68565536,68573311,68574253,68576156,68576435,68577856,68578695,68581874,68584559,68585488,68596801,68597006,68598498,68598858,68599228,68599458,68601046,68603744,68604242,68605536,68606770,68610978,68611958,68614421,68615231,68615858,68616554,68618341,68620788,68622423,68623750,68625226,68625507,68626579,68628056,68630126,		NM_175260	Q3UH59	Q3UH59_MOUSE	NM_175260	NP_780469	myosin-10
BMAL1onlyPeak0646	chr7	35865734	35866371	INTERG	Both	uc009gjk.1	Cebpg	-24468	-	35831440	35841585	35835402	35835855	2	35831440,35841394,	35835951,35841585,	P53568	NM_009884	Q54AJ1	Q54AJ1_MOUSE	NM_009884	NP_034014	CCAAT/enhancer-binding protein gamma
BMAL1onlyPeak0647	chr15	34318353	34318801	INTERG	Upstream	uc007vlp.1	9430069I07Rik	-30950	-	34278807	34287627	34278930	34286176	4	34278807,34285296,34286104,34287528,	34279103,34285387,34286188,34287627,	Q9CX21	AK020480	Q9CX21	Q9CX21_MOUSE	0	0	SubName: Full=MCG131781; SubName: Full=Putative uncharacterized protein;
BMAL1onlyPeak0648	chr19	12629335	12629639	GENE		uc008gue.1	#N/A	41569	-	12592404	12671056	12592404	12592404	5	12592404,12594238,12597731,12660715,12670427,	12593314,12594357,12597919,12660834,12671056,		#N/A	#N/A	#N/A	#N/A	#N/A	#N/A
BMAL1onlyPeak0649	chr13	110888254	110888819	GENE		uc007rvp.1	Rab3c	182668	-	110850529	111071204	110852022	111071018	5	110850529,110874337,110971186,111050686,111071000,	110852210,110874462,110971305,111050914,111071204,		AK161006	Q542T7	Q542T7_MOUSE	NM_023852	NP_076341	ras-related protein Rab-3C
BMAL1onlyPeak0650	chr18	12016988	12017261	GENE		uc008ebs.1	#N/A	-19343	+	11997782	12104073	11998314	12103110	10	11997782,12041222,12047245,12081868,12083323,12084769,12098227,12099688,12102969,12103455,	11999042,12041294,12047338,12081965,12083480,12084873,12098334,12099896,12103446,12104073,		#N/A	#N/A	#N/A	#N/A	#N/A	#N/A
BMAL1onlyPeak0651	chr9	101595330	101595741	INTERG	3'end	uc009rfm.1	AK043163	169284	-	101672701	101764819	101672701	101672701	4	101672701,101673209,101724530,101764658,	101673057,101673315,101724694,101764819,	0	AK043163	0	0	0	0	Mus musculus 7 days neonate cerebellum cDNA, RIKEN full-length enriched library, clone:A730062F15 product:unclassifiable, full insert sequence.
BMAL1onlyPeak0652	chr18	13131644	13132363	GENE		uc008eda.1	Impact	-1244	+	13130760	13151457	13130845	13149067	11	13130760,13133221,13134487,13134977,13140598,13142747,13143727,13144832,13146803,13148253,13149001,	13130881,13133350,13134540,13135040,13140684,13142873,13143825,13144906,13146894,13148388,13151457,		NM_008378	O55091	IMPCT_MOUSE	NM_008378	NP_032404	protein IMPACT
BMAL1onlyPeak0653	chr9	39482918	39483444	INTERG	3'end	uc009oyj.1	Olfr963	-6538	+	39476643	39477579	39476643	39477579	1	39476643,	39477579,	Q7TRA9	NM_001011827	Q9EQ85	Q9EQ85_MOUSE	NM_001011827	NP_001011827	olfactory receptor 963
BMAL1onlyPeak0654	chr13	70494687	70495148	INTERG	Both	uc007rcu.1	AK007102	217201	+	70712118	70714982	70712118	70712118	3	70712118,70713667,70714596,	70712250,70713831,70714982,	0	AK007102	0	0	0	0	Mus musculus adult male testis cDNA, RIKEN full-length enriched library, clone:1700100L14 product:unclassifiable, full insert sequence.
BMAL1onlyPeak0655	chr16	20716218	20716743	GENE		uc007yqy.1	#N/A	570	-	20703038	20717050	20703315	20716068	25	20703038,20703147,20703627,20707246,20707491,20707645,20707915,20708149,20708366,20708706,20709174,20709642,20709952,20710344,20710627,20711762,20711964,20712129,20712384,20712544,20712726,20712952,20713400,20713685,20715981,	20703137,20703510,20703714,20707351,20707530,20707705,20707989,20708264,20708539,20708840,20709388,20709753,20710022,20710500,20710712,20711864,20712049,20712255,20712463,20712622,20712860,20713081,20713532,20713842,20717050,		#N/A	#N/A	#N/A	#N/A	#N/A	#N/A
BMAL1onlyPeak0656	chr17	64133535	64133932	INTERG	Both	uc008dfp.1	Fer	111633	+	64245366	64341065	64245425	64341064	11	64245366,64256629,64260813,64270961,64272710,64273407,64283638,64290639,64322413,64330828,64340942,	64245632,64256803,64260913,64271145,64272848,64273527,64283761,64290829,64322506,64330970,64341065,	Q9EQ77	AF286537	Q9EQ77	Q9EQ77_MOUSE	0	0	SubName: Full=Fer splice variant;
BMAL1onlyPeak0657	chr2	59493965	59494305	GENE		uc008jtj.1	Tanc1	-44035	+	59450100	59684206	59537423	59682180	27	59450100,59484825,59537404,59562717,59596521,59609188,59610409,59623380,59628832,59629655,59631152,59633851,59635642,59637627,59644332,59645623,59653374,59655541,59658263,59671192,59672637,59673448,59675142,59677031,59678995,59680066,59680751,	59450253,59484929,59537484,59562906,59596626,59609319,59610596,59623644,59628955,59629937,59631304,59634083,59635809,59638235,59644441,59645746,59653611,59655727,59658342,59671326,59672761,59673624,59675275,59677123,59679142,59680167,59684206,		NM_198294	Q0VGY8	TANC1_MOUSE	NM_198294	NP_938036	protein TANC1
BMAL1onlyPeak0658	chr2	27433282	27433647	INTERG	Down	uc008ixr.1	BC050122	-37517	+	27395948	27401608	27395948	27395948	2	27395948,27398248,	27396040,27401608,	0	BC050122	0	0	0	0	Mus musculus 16 days embryo kidney cDNA, RIKEN full-length enriched library, clone:I920063F21 product:unclassifiable, full insert sequence.
BMAL1onlyPeak0659	chr1	153561608	153562033	GENE		uc007cza.1	Fam129a	-37525	+	153524296	153566166	153536653	153565476	10	153524296,153536648,153542819,153543254,153547238,153550831,153553116,153556226,153562789,153564358,	153524362,153536764,153542924,153543417,153547426,153550993,153553227,153556334,153562901,153566166,		AK029847	Q3UW53	NIBAN_MOUSE	NM_022018	NP_071301	protein Niban
BMAL1onlyPeak0660	chr11	65319024	65319286	INTERG	Upstream	uc007jla.1	AK042647	-217820	-	65091155	65101335	65091155	65091155	5	65091155,65093857,65099364,65100521,65100772,	65093240,65094152,65099447,65100684,65101335,	0	AK042647	0	0	0	0	Mus musculus 7 days neonate cerebellum cDNA, RIKEN full-length enriched library, clone:A730013G04 product:unclassifiable, full insert sequence.
BMAL1onlyPeak0661	chr14	36400946	36401340	INTERG	3'end	uc007tbk.1	4930596D02Rik	224021	-	36622671	36625164	36623151	36625133	3	36622671,36624648,36624983,	36623455,36624845,36625164,	Q3V0H9	NM_001033766	Q3V0H9	Q3V0H9_MOUSE	NM_001033766	NP_001028938	hypothetical protein LOC239036
BMAL1onlyPeak0662	chr14	104309874	104310287	INTERG	Upstream	uc007uwx.1	Ednrb	-66462	-	104213842	104243619	104216282	104242693	8	104213842,104219147,104219997,104220854,104222271,104222608,104242210,104243343,	104216417,104219256,104220131,104221004,104222476,104222721,104242754,104243619,	P48302	NM_001136061	P48302	EDNRB_MOUSE	NM_001136061	NP_001129533	endothelin B receptor isoform 2
BMAL1onlyPeak0663	chr5	78505285	78505719	INTERG	Both	uc008xwh.1	Pea15b	-564729	-	77940219	77940773	77940219	77940219	1	77940219,	77940773,	0	NR_027806	0	0	NR_027806	0	Mus musculus vanishin mRNA, complete cds.
BMAL1onlyPeak0664	chr5	111816858	111817370	GENE		uc008ysc.1	Pitpnb	-57332	+	111759782	111817379	111759833	111815573	11	111759782,111764514,111767302,111775502,111776139,111776800,111778510,111800331,111809211,111812007,111815522,	111759853,111764545,111767448,111775594,111776147,111776875,111778594,111800409,111809322,111812130,111817379,		BC034676	Q8JZZ5	Q8JZZ5_MOUSE	NM_019640	NP_062614	phosphatidylinositol transfer protein beta
BMAL1onlyPeak0665	chr14	78532483	78532824	INTERG	Upstream	uc007usg.1	AU021034	-43840	-	78480830	78488814	78482551	78486542	4	78480830,78484864,78486458,78488731,	78482763,78484985,78486559,78488814,	Q8CC14	NM_177629	Q8CC14	CM030_MOUSE	NM_177629	NP_808297	hypothetical protein LOC219170
BMAL1onlyPeak0666	chr16	37072731	37073072	INTERG	Down	uc007zdr.1	Polq	13105	+	37086006	37095483	37086727	37094700	6	37086006,37089355,37091116,37092907,37094099,37094586,	37086778,37089467,37091241,37093061,37094215,37095483,	Q3UTE0	BC096431	Q3UTE0	Q3UTE0_MOUSE	0	0	SubName: Full=Putative uncharacterized protein; Flags: Fragment;
BMAL1onlyPeak0667	chr6	144019035	144019486	GENE		uc009eqp.1	Sox5	138740	-	143969661	144158000	143971616	144157888	6	143969661,143976799,143989788,144064963,144103511,144157850,	143971757,143976972,143989875,144065174,144103743,144158000,		AK132307	Q3V1Q6	Q3V1Q6_MOUSE	NM_001113559	NP_001107031	transcription factor SOX-5 isoform b
BMAL1onlyPeak0668	chr3	141491346	141491619	GENE		uc008rof.1	Unc5c	-362956	+	141128527	141497886	141128677	141491536	17	141128527,141340950,141377607,141396801,141420677,141431407,141433981,141449820,141451834,141452692,141454755,141464242,141466683,141479749,141480994,141490464,141491370,	141128801,141341172,141377751,141396905,141420858,141431575,141434146,141449877,141452026,141453037,141454843,141464411,141466917,141479899,141481159,141490643,141497886,		AK141181	Q3UQ08	Q3UQ08_MOUSE	NM_009472	NP_033498	netrin receptor UNC5C precursor
BMAL1onlyPeak0669	chr1	64462128	64462539	INTERG	Both	uc007bgr.1	Creb1	117044	+	64579377	64651122	64597430	64643952	9	64579377,64597422,64605076,64606300,64612790,64616707,64620646,64622752,64643807,	64579594,64597544,64605223,64606342,64612891,64616850,64620829,64622903,64651122,	Q01147	NM_009952	Q547S9	Q547S9_MOUSE	NM_009952	NP_034082	cyclic AMP-responsive element-binding protein 1
BMAL1onlyPeak0670	chr1	71846187	71846561	INTERG	3'end	uc007bkf.1	AK049041	-146644	+	71699730	71709417	71699730	71699730	4	71699730,71703618,71707325,71708592,	71699960,71703740,71707519,71709417,	0	AK049041	0	0	0	0	Mus musculus 0 day neonate cerebellum cDNA, RIKEN full-length enriched library, clone:C230094L05 product:unclassifiable, full insert sequence.
BMAL1onlyPeak0671	chr12	27869086	27869416	INTERG	Upstream	uc007nfm.1	AK044503	-23753	-	27825660	27845498	27825660	27825660	2	27825660,27845094,	27827027,27845498,	0	AK044503	0	0	0	0	Mus musculus adult retina cDNA, RIKEN full-length enriched library, clone:A930017G19 product:hypothetical protein, full insert sequence.
BMAL1onlyPeak0672	chr13	98567436	98567833	INTERG	Upstream	uc007rog.1	AK030468	-50269	-	98514648	98517366	98514648	98514648	2	98514648,98517242,	98515120,98517366,	0	AK030468	0	0	0	0	Mus musculus adult male pituitary gland cDNA, RIKEN full-length enriched library, clone:5330416C01 product:hypothetical protein, full insert sequence.
BMAL1onlyPeak0673	chr13	113362164	113362553	INTERG	Upstream	uc007rwk.1	Il31ra	-6485	-	113320486	113355874	113320487	113355780	12	113320486,113321875,113323118,113323943,113331277,113334094,113336387,113337564,113339624,113342076,113349355,113355756,	113320627,113322022,113323220,113324129,113331494,113334174,113336541,113337707,113339788,113342194,113349434,113355874,	Q6NZF0	BC066164	Q8K5B1-3	Q8K5B1-3	NM_139299	NP_647460	interleukin-31 receptor subunit alpha precursor
BMAL1onlyPeak0674	chr15	56104653	56105012	INTERG	Upstream	uc007vsk.1	Sntb1	-366329	-	55470708	55738504	55470889	55738146	7	55470708,55474209,55479411,55507858,55580742,55623588,55737578,	55470982,55474400,55479608,55507998,55580950,55623805,55738504,	Q99L88	NM_016667	Q99L88	SNTB1_MOUSE	NM_016667	NP_057876	beta-1-syntrophin
BMAL1onlyPeak0675	chr19	53714619	53715019	GENE		uc008hwy.1	Smc3	-39883	+	53674936	53719638	53675029	53719268	29	53674936,53675972,53688304,53689595,53692558,53692956,53693260,53695078,53696220,53697093,53697541,53697956,53699438,53702340,53702542,53703156,53703733,53705976,53708448,53710160,53710870,53713187,53713816,53715251,53715587,53716014,53716350,53718333,53719196,	53675044,53676048,53688343,53689663,53692630,53693036,53693339,53695196,53696396,53697174,53697706,53698078,53699652,53702444,53702642,53703317,53703875,53706127,53708601,53710312,53711029,53713295,53713925,53715499,53715800,53716206,53716528,53718440,53719638,		NM_007790	Q1HL32	Q1HL32_MOUSE	NM_007790	NP_031816	structural maintenance of chromosomes protein 3
BMAL1onlyPeak0676	chr3	95843767	95844110	GENE		uc008qly.1	Vps45	18440	-	95803794	95862378	95803986	95861697	15	95803794,95823531,95834928,95836701,95837587,95845260,95846231,95846716,95850274,95850920,95851169,95852230,95856961,95860902,95861604,	95804074,95823663,95835050,95836809,95837746,95845428,95846345,95846851,95850385,95851058,95851238,95852310,95857022,95861037,95862378,		NM_013841	P97390	VPS45_MOUSE	NM_013841	NP_038869	vacuolar protein sorting-associated protein 45
BMAL1onlyPeak0677	chr7	63459740	63460127	GENE		uc009hdx.1	rjs	-7509	+	63452425	63487168	63452434	63486502	23	63452425,63459145,63459755,63460003,63460681,63461237,63461891,63462097,63463061,63468190,63468811,63470722,63471216,63475074,63475846,63478279,63481888,63482207,63483171,63483798,63484653,63485030,63486229,	63452579,63459277,63459914,63460122,63460807,63461393,63462007,63462296,63463276,63468368,63468973,63470814,63471356,63475262,63476044,63478363,63482030,63482402,63483284,63483989,63484759,63485243,63487168,		BC044667	0	0	0	0	Mus musculus rjs (rjs) mRNA, complete cds.
BMAL1onlyPeak0678	chr8	18257620	18258033	INTERG	Both	uc009kzs.1	Mcph1	337346	+	18595172	18632901	18595595	18632651	8	18595172,18596922,18607278,18622606,18625559,18627117,18629545,18631515,	18595635,18597014,18607397,18622694,18625674,18627240,18629635,18632901,	Q3UGD2	AK147997	Q7TT79	MCPH1_MOUSE	NM_173189	NP_775281	microcephalin
BMAL1onlyPeak0679	chr8	122737733	122738346	GENE		uc009nqy.1	AK039624	14091	-	122728333	122752130	122728333	122728333	3	122728333,122748424,122751824,	122730385,122748555,122752130,		AK039624	0	0	0	0	Mus musculus adult male spinal cord cDNA, RIKEN full-length enriched library, clone:A330074K22 product:hypothetical protein, full insert sequence.
BMAL1onlyPeak0680	chr16	27856244	27856622	INTERG	3'end	uc007yvq.1	Ccdc50	-406041	+	27450392	27452302	27450392	27450392	1	27450392,	27452302,	0	BC144898	A6H6M8	A6H6M8_MOUSE	0	0	SubName: Full=Coiled-coil domain containing 50; SubName: Full=Coiled-coil domain containing 50, isoform CRA_c;
BMAL1onlyPeak0681	chr14	59819498	59820128	INTERG	Both	uc007ueb.1	Rcbtb1	265	+	59820078	59855765	59828805	59854196	12	59820078,59828761,59829271,59836432,59840253,59842029,59843469,59845144,59847091,59848723,59849246,59854055,	59820421,59828931,59829422,59836599,59840412,59842137,59843612,59845335,59847218,59848875,59849377,59855765,	Q6NXM2	NM_027764	Q6NXM2	RCBT1_MOUSE	NM_027764	NP_082040	RCC1 and BTB domain-containing protein 1
BMAL1onlyPeak0682	chr15	99385034	99385525	INTERG	Both	uc007xps.1	Aqp2	24223	+	99409502	99414976	99409583	99414473	4	99409502,99412448,99413530,99414263,	99409943,99412613,99413611,99414976,	NP_033829	NM_009699	Q3UQD4	Q3UQD4_MOUSE	NM_009699	NP_033829	aquaporin-2
BMAL1onlyPeak0683	chr15	30785248	30785663	GENE		uc007vjz.1	Ctnnd2	-683109	+	30102347	30959098	30102881	30957427	23	30102347,30261764,30410536,30548976,30549577,30564398,30576523,30599166,30612969,30704853,30736440,30776982,30810877,30816848,30835414,30850466,30851609,30896510,30902547,30934703,30938787,30950455,30957166,	30102918,30261901,30410649,30549008,30549694,30564571,30577079,30599361,30613225,30704986,30736654,30777166,30810995,30817034,30835588,30850541,30851760,30896721,30902632,30934830,30938919,30950529,30959098,		NM_008729	O35927	CTND2_MOUSE	NM_008729	NP_032755	catenin delta-2
BMAL1onlyPeak0684	chr16	9004171	9004644	INTERG	3'end	uc007ydb.1	AK013883	-154111	+	8850297	8852435	8850297	8850297	1	8850297,	8852435,	0	AK013883	0	0	0	0	Mus musculus 12 days embryo head cDNA, RIKEN full-length enriched library, clone:3010002C02 product:RIKEN cDNA 3010002C02 gene, full insert sequence.
BMAL1onlyPeak0685	chr18	29274076	29274491	INTERG	3'end	uc008eht.1	AK076809	-243568	+	29030716	29096517	29030716	29030716	7	29030716,29038476,29041459,29043669,29046522,29082551,29096422,	29030766,29038634,29041579,29043721,29046631,29082625,29096517,	0	AK076809	0	0	0	0	Mus musculus adult male testis cDNA, RIKEN full-length enriched library, clone:4930404F19 product:unclassifiable, full insert sequence.
BMAL1onlyPeak0686	chr13	97340547	97340877	GENE		uc007rnl.1	Col4a3bp	-28012	+	97312700	97407505	97313118	97405832	17	97312700,97319151,97341865,97368159,97369344,97373027,97379728,97382215,97384728,97386411,97394649,97398967,97400715,97404027,97404808,97405704,97407072,	97313214,97319286,97341982,97368267,97369483,97373111,97379886,97382308,97384815,97386504,97394745,97399100,97400786,97404156,97404938,97405841,97407505,		NM_001164222	Q9EQG9-2	Q9EQG9-2	NM_001164222	NP_001157694	collagen type IV alpha-3-binding protein isoform
BMAL1onlyPeak0687	chr18	4616955	4617466	INTERG	Down	uc008dyl.1	9430020K01Rik	17716	+	4634926	4682867	4649128	4680258	4	4634926,4649072,4672512,4680223,	4635029,4649403,4676165,4682867,	NP_001075432	NM_001081963	B7ZN02	B7ZN02_MOUSE	NM_001081963	NP_001075432	hypothetical protein LOC240185
BMAL1onlyPeak0688	chr11	80073412	80073812	GENE		uc007kls.1	Rhot1	-10437	+	80063175	80081409	80063837	80079361	6	80063175,80064544,80066468,80068161,80071015,80079243,	80063840,80064628,80066588,80068364,80071138,80081409,		BC025021	0	0	NM_001163355	NP_001156827	mitochondrial Rho GTPase 1 isoform 3
BMAL1onlyPeak0689	chr9	40107411	40107972	GENE		uc009ozn.1	Gramd1b	231277	-	40100818	40338968	40105574	40338630	21	40100818,40105530,40107186,40107573,40111082,40111907,40112650,40113916,40114324,40115440,40115877,40117482,40119342,40122551,40123272,40124449,40125093,40135002,40141029,40220881,40338604,	40102012,40105664,40107304,40107681,40111173,40112111,40112754,40114059,40114443,40115584,40116067,40117639,40119458,40122632,40123368,40124553,40125178,40135023,40141240,40220959,40338968,		AK028277	Q80TI0-4	Q80TI0-4	NM_172768	NP_766356	GRAM domain-containing protein 1B
BMAL1onlyPeak0690	chr10	102905921	102906300	INTERG	Down	uc007gyl.1	AK144104	63891	+	102970001	103029199	102970001	102970001	3	102970001,103026998,103028811,	102970101,103027041,103029199,	0	AK144104	0	0	0	0	Mus musculus colon RCB-0549 Cle-H3 cDNA, RIKEN full-length enriched library, clone:G430009L18 product:unclassifiable, full insert sequence.
BMAL1onlyPeak0691	chr6	104141250	104141629	INTERG	Down	uc009dco.1	Cntn6	301598	+	104443037	104813399	104519032	104813221	23	104443037,104518947,104592890,104600383,104651155,104676066,104678259,104717702,104722545,104724461,104726295,104754312,104782491,104783020,104783776,104785697,104788748,104795649,104796018,104798011,104809372,104811797,104813120,	104443266,104519087,104593017,104600559,104651251,104676270,104678362,104717887,104722682,104724591,104726446,104754440,104782667,104783138,104783935,104785847,104788819,104795884,104796134,104798198,104809485,104811966,104813399,	Q9JMB8	NM_017383	Q9JMB8	CNTN6_MOUSE	NM_017383	NP_059079	contactin-6 precursor
BMAL1onlyPeak0692	chr7	84013854	84014233	INTERG	3'end	uc009hxc.1	Agbl1	-458097	+	83555947	83911491	83558432	83911419	15	83555947,83558411,83559532,83563539,83564690,83566725,83567034,83569540,83570725,83578238,83589725,83734254,83843594,83864966,83911176,	83556167,83558577,83559597,83563656,83565271,83566809,83567121,83569689,83570813,83578383,83589879,83734435,83843724,83865098,83911491,	Q09M05	DQ867033	Q09M05-3	Q09M05-3	NM_001199224	NP_001186153	cytosolic carboxypeptidase 4
BMAL1onlyPeak0693	chr7	35271675	35272129	INTERG	Upstream	uc009gje.1	Lsm14a	-111491	-	35138683	35160411	35138684	35156140	5	35138683,35142452,35150633,35156073,35160247,	35138866,35142515,35150756,35156203,35160411,	0	AK189673	A2BH68	A2BH68_MOUSE	0	0	SubName: Full=LSM14 homolog A (SCD6, S. cerevisiae); Flags: Fragment;
BMAL1onlyPeak0694	chr13	52414193	52414703	INTERG	3'end	uc007qmu.1	DQ685120	-196149	+	52218299	52218338	52218299	52218299	1	52218299,	52218338,	0	DQ685120	0	0	0	0	DQ685120
BMAL1onlyPeak0695	chr11	57712861	57713336	INTERG	Both	uc007jaf.1	Hand1	-67450	-	57642214	57645649	57643100	57645288	2	57642214,57644745,	57643208,57645649,	Q64279	NM_008213	Q5SQG1	Q5SQG1_MOUSE	NM_008213	NP_032239	heart- and neural crest derivatives-expressed
BMAL1onlyPeak0696	chr2	15046326	15046635	INTERG	Down	uc008iky.1	Arl5b	-69493	+	14976988	15000818	14977152	14997931	6	14976988,14989765,14991446,14994750,14996588,14997882,	14977201,14989826,14991594,14994834,14996740,15000818,	NP_083742	NM_029466	Q6NXZ5	Q6NXZ5_MOUSE	NM_029466	NP_083742	ADP-ribosylation factor-like protein 5B
BMAL1onlyPeak0697	chr9	7857429	7857856	GENE		uc009odd.1	Birc3	15382	-	7857173	7873024	7857339	7861315	5	7857173,7858700,7860262,7860462,7872822,	7857438,7858779,7860362,7861407,7873024,		BC011338	A2CGA3	A2CGA3_MOUSE	NM_007464	NP_031490	baculoviral IAP repeat-containing protein 3
BMAL1onlyPeak0698	chr14	92055130	92055474	INTERG	3'end	uc007uuj.1	AK219219	947158	-	93002399	93002460	93002399	93002399	1	93002399,	93002460,	0	AK219219	0	0	0	0	Mus musculus cDNA, clone:Y2G0101J20, strand:minus, reference:ENSEMBL:Mouse-Transcript-ENST:ENSMUST00000015800, based on BLAT search.
BMAL1onlyPeak0699	chr16	89138602	89138982	INTERG	3'end	uc007zvo.1	Krtap6-1	-106849	+	89031943	89032537	89031962	89032199	1	89031943,	89032537,	O09048	NM_010672	O09048	O09048_MOUSE	NM_010672	NP_034802	keratin associated protein 6-1
BMAL1onlyPeak0700	chr9	117296418	117296798	INTERG	3'end	uc009rze.1	AK086087	-134955	+	117161653	117163814	117161653	117161653	2	117161653,117162462,	117161956,117163814,	0	AK086087	0	0	0	0	Mus musculus 15 days embryo head cDNA, RIKEN full-length enriched library, clone:D930003N06 product:unclassifiable, full insert sequence.
BMAL1onlyPeak0701	chr9	20616041	20616763	GENE		uc009ojg.1	Col5a3	3076	-	20587237	20619478	20587888	20619397	42	20587237,20589112,20589589,20589816,20590016,20590642,20590794,20591533,20591704,20591974,20592994,20597088,20597953,20598154,20598390,20600100,20600253,20600393,20601665,20601826,20602017,20602861,20603032,20603479,20603703,20603852,20604686,20605511,20605659,20606210,20606387,20606901,20607450,20607563,20609080,20609313,20612048,20612803,20613883,20614108,20614383,20619309,	20588035,20589166,20589679,20589924,20590070,20590696,20590848,20591578,20591758,20592019,20593048,20597142,20598061,20598208,20598435,20600154,20600298,20600447,20601710,20601880,20602062,20602915,20603077,20603533,20603757,20603906,20604740,20605565,20605716,20606294,20606462,20606964,20607492,20607611,20609221,20609427,20612198,20612908,20614040,20614298,20614545,20619478,		AB040491	Q9JLI2	Q9JLI2_MOUSE	NM_016919	NP_058615	collagen alpha-3(V) chain
BMAL1onlyPeak0702	chr11	95685336	95685815	INTERG	Down	uc007las.1	Phospho1	238	+	95685813	95693137	95690044	95692623	3	95685813,95689979,95691864,	95686023,95690089,95693137,	Q8R2H9	NM_153104	Q8R2H9	PHOP1_MOUSE	NM_153104	NP_694744	phosphoethanolamine/phosphocholine phosphatase
BMAL1onlyPeak0703	chr13	9498416	9498833	GENE		uc007pku.1	#N/A	-222854	+	9275771	9668171	9276227	9665276	39	9275771,9492350,9505824,9532497,9535901,9549429,9550991,9552519,9559916,9562359,9567076,9567546,9567836,9570295,9574379,9574607,9576049,9583250,9591989,9600631,9603734,9605568,9608189,9609942,9613592,9614990,9621124,9621827,9623002,9623203,9627218,9633967,9636340,9646224,9653848,9655882,9658490,9661382,9665023,	9276312,9492422,9505935,9532623,9536111,9549564,9551111,9552717,9560008,9562470,9567200,9567656,9567939,9570360,9574473,9574727,9576164,9583267,9592004,9600742,9603871,9605777,9608304,9610144,9613702,9615071,9621248,9621949,9623114,9623313,9627349,9634136,9636511,9646286,9653906,9655957,9658665,9661506,9668171,		#N/A	#N/A	#N/A	#N/A	#N/A	#N/A
BMAL1onlyPeak0704	chr14	38249507	38249924	INTERG	Upstream	uc007tby.1	Ghitm	-301264	-	37934003	37948452	37935327	37946950	9	37934003,37938345,37939087,37940772,37943821,37944723,37946356,37946818,37948380,	37935412,37938517,37939276,37940881,37943963,37944835,37946456,37946989,37948452,	Q91VC9	NM_078478	Q91VC9	GHITM_MOUSE	NM_078478	NP_510963	growth hormone-inducible transmembrane protein
BMAL1onlyPeak0705	chr14	63855702	63856146	GENE		uc007uho.1	Gata4	8173	-	63817751	63864097	63819211	63859985	7	63817751,63820314,63822147,63822495,63823425,63859372,63863987,	63819388,63820469,63822235,63822621,63823595,63860482,63864097,		AB075549	Q8VI87	Q8VI87_MOUSE	NM_008092	NP_032118	transcription factor GATA-4
BMAL1onlyPeak0706	chr16	12484336	12484753	INTERG	Down	uc007yfu.1	AK005649	326938	+	12811482	12848746	12811482	12811482	5	12811482,12818255,12822258,12847219,12848431,	12811615,12818306,12822326,12847398,12848746,	0	AK005649	0	0	0	0	Mus musculus adult male testis cDNA, RIKEN full-length enriched library, clone:1700003L19 product:unclassifiable, full insert sequence.
BMAL1onlyPeak0707	chr9	94581412	94581949	GENE		uc009ray.1	Slc9a9	-11354	+	94570327	95129867	94570480	95129484	16	94570327,94585473,94611762,94613313,94710345,94756109,94836728,94839874,94860816,94919523,94921019,94955830,95023429,95038319,95127606,95129256,	94570655,94585676,94611840,94613390,94710461,94756215,94836867,94839980,94860905,94919637,94921131,94955984,95023481,95038399,95127712,95129867,		NM_177909	Q8BZ00	SL9A9_MOUSE	NM_177909	NP_808577	sodium/hydrogen exchanger 9
BMAL1onlyPeak0708	chr16	58476551	58477006	GENE		uc007znv.1	St3gal6	47581	-	58470654	58524359	58470759	58493881	12	58470654,58472423,58473521,58473766,58475962,58484875,58486507,58489016,58493792,58507560,58523614,58524236,	58470840,58472576,58473659,58473953,58476058,58484939,58486611,58489094,58493974,58507727,58523785,58524359,		AK162619	A6X951	A6X951_MOUSE	NM_018784	NP_061254	type 2 lactosamine alpha-2,3-sialyltransferase
BMAL1onlyPeak0709	chr1	195553267	195553669	INTERG	Both	uc007eem.1	AK014513	-217471	-	195333433	195335997	195333433	195333433	2	195333433,195335918,	195335093,195335997,	0	AK014513	0	0	0	0	Mus musculus 0 day neonate skin cDNA, RIKEN full-length enriched library, clone:4631405K08 product:unclassifiable, full insert sequence.
BMAL1onlyPeak0710	chr12	106097244	106097829	GENE		uc007oxq.1	mKIAA1188	5750	-	106011391	106103286	106011391	106011391	14	106011391,106011982,106012698,106014057,106015154,106018931,106022116,106023602,106028191,106030048,106035251,106038686,106042818,106103079,	106011484,106012108,106012759,106014138,106015351,106020611,106022199,106023796,106028382,106030141,106035335,106038782,106042880,106103286,		AB059648	0	0	0	0	Mus musculus calmin isoform a mRNA for calmin alpha, complete cds.
BMAL1onlyPeak0711	chr11	8110940	8111434	INTERG	Upstream	uc007hzj.1	Tns3	257319	-	8331654	8368506	8334496	8353212	12	8331654,8335718,8335848,8337106,8343937,8344948,8345648,8348692,8350072,8350857,8353081,8368429,	8334641,8335745,8335917,8337275,8344015,8345026,8345744,8348824,8350159,8351498,8353253,8368506,	Q3TZ54	AK158101	Q5SSZ5-2	Q5SSZ5-2	NM_001083587	NP_001077056	tensin-3
BMAL1onlyPeak0712	chr16	4365660	4366026	GENE		uc007xzs.1	Adcy9	54655	-	4287544	4420498	4287897	4419545	11	4287544,4294662,4297408,4298686,4304376,4307155,4311524,4312684,4323766,4417852,4419775,	4289089,4294704,4297557,4298846,4304585,4307258,4311742,4312789,4323957,4419588,4420498,		U30602	P51830	ADCY9_MOUSE	NM_009624	NP_033754	adenylate cyclase type 9
BMAL1onlyPeak0713	chr10	93863509	93863942	GENE		uc007gvs.1	AK038827	-89033	+	93774693	93893616	93774693	93774693	2	93774693,93893267,	93774947,93893616,		AK038827	0	0	0	0	Mus musculus adult male hypothalamus cDNA, RIKEN full-length enriched library, clone:A230066D03 product:unclassifiable, full insert sequence.
BMAL1onlyPeak0714	chr1	68777807	68778116	INTERG	Upstream	uc007bjc.1	Erbb4	-659700	-	68089014	68118262	68089015	68118250	3	68089014,68090481,68118091,	68089312,68090529,68118262,	0	AF059177	0	0	0	0	Mus musculus EGF-like growth factor receptor ErbB4 intracellular domain mRNA, partial cds.
BMAL1onlyPeak0715	chr18	80152187	80152476	INTERG	Both	uc008fsj.1	Pard6g	91371	+	80243702	80316105	80243809	80314561	3	80243702,80276563,80313707,	80243881,80276786,80316105,	NP_444347	NM_053117	Q9JK84	PAR6G_MOUSE	NM_053117	NP_444347	partitioning defective 6 homolog gamma
BMAL1onlyPeak0716	chr6	54091206	54091468	GENE		uc009bzo.1	Chn2	-101412	+	53989925	54251804	53990100	54250238	13	53989925,54123457,54144019,54165655,54168517,54170410,54223069,54236087,54240260,54243031,54245777,54248038,54250066,	53990149,54123496,54144075,54165687,54168631,54170696,54223147,54236172,54240434,54243109,54245915,54248144,54251804,		NM_001163640	Q3V2R3	Q3V2R3_MOUSE	NM_001163640	NP_001157112	beta-chimaerin isoform 2
BMAL1onlyPeak0717	chr5	124686001	124686558	INTERG	Upstream	uc008zpf.1	Mphosph9	24833	-	124700967	124711112	124700967	124700967	4	124700967,124708954,124709976,124710943,	124705127,124709023,124710224,124711112,	0	AK016065	0	0	0	0	Mus musculus adult male testis cDNA, RIKEN full-length enriched library, clone:4930548D04 product:similar to M-PHASE PHOSPHOPROTEIN 9 (FRAGMENT) [Homo sapiens], full insert sequence.
BMAL1onlyPeak0718	chr10	59722903	59723470	INTERG	Both	uc007fen.1	Psap	17299	+	59740485	59765348	59740490	59764477	15	59740485,59754386,59755252,59756096,59757280,59757712,59758693,59761845,59761848,59762211,59762526,59762895,59763285,59763521,59764441,	59740530,59754520,59755327,59756222,59757478,59757856,59758750,59761848,59761977,59762307,59762806,59763053,59763366,59763629,59765348,	NP_035309	NM_011179	Q3UFE8	Q3UFE8_MOUSE	NM_011179	NP_035309	sulfated glycoprotein 1 isoform B preproprotein
BMAL1onlyPeak0719	chr3	126698429	126698706	GENE		uc008rgx.1	Ank2	503466	-	126661800	127202033	126661801	127201657	32	126661800,126662570,126665168,126666300,126667855,126678968,126679762,126682173,126684717,126691061,126700770,126701794,126705595,126706862,126713771,126715590,126716156,126719733,126726209,126732136,126732392,126735033,126741664,126749642,126751099,126755143,126755605,126759910,126780419,126782815,126807678,127201585,	126662005,126662782,126665323,126666399,126668080,126679072,126679850,126682185,126684862,126691134,126700869,126701893,126705694,126706961,126713969,126715689,126716255,126719931,126726308,126732235,126732491,126735231,126741763,126749741,126751198,126755167,126755791,126760009,126780518,126782914,126807780,127202033,		AK044634	0	0	0	0	Mus musculus adult male medulla oblongata cDNA, RIKEN full-length enriched library, clone:6330566N20 product:partly similar to ANKYRIN 2, full insert sequence.
BMAL1onlyPeak0720	chr6	72848671	72849090	GENE		uc009cje.1	Kcmf1	406	-	72800376	72849286	72800376	72800376	4	72800376,72808767,72811751,72848973,	72800478,72808907,72811919,72849286,		AK007070	0	0	0	0	Mus musculus DEBT-91 mRNA, complete cds.
BMAL1onlyPeak0721	chr6	121007154	121007523	GENE		uc009dob.1	Mical3	73679	-	120971200	121081017	120971200	120992277	16	120971200,120972243,120972401,120974656,120976983,120979664,120981014,120983715,120984047,120986490,120987461,120988027,120988504,120990399,120992013,121080787,	120971374,120972306,120972514,120974853,120977131,120979761,120981141,120983831,120984305,120986591,120987617,120988129,120988621,120990607,120992352,121081017,		AK048201	Q8CJ19-2	Q8CJ19-2	NM_153396	NP_700445	protein MICAL-3
BMAL1onlyPeak0722	chr13	117498495	117498849	INTERG	Upstream	uc007ryh.1	Parp8	169469	-	117643630	117668141	117643996	117667912	12	117643630,117651016,117651881,117652992,117655842,117656932,117657246,117658229,117660449,117665337,117666297,117667801,	117644099,117651101,117651951,117653066,117655912,117657005,117657359,117658278,117660517,117665403,117666423,117668141,	Q78IW3	BC022679	Q78IW3	Q78IW3_MOUSE	NM_001081009	NP_001074478	poly [ADP-ribose] polymerase 8
BMAL1onlyPeak0723	chr9	25394940	25395426	GENE		uc009opn.1	Eepd1	-106002	+	25289181	25411695	25290026	25411193	8	25289181,25289865,25355136,25389476,25394246,25397019,25402145,25410993,	25289481,25290904,25355188,25389587,25394381,25397158,25402340,25411695,		NM_026189	Q3TGW2	EEPD1_MOUSE	NM_026189	NP_080465	endonuclease/exonuclease/phosphatase family
BMAL1onlyPeak0724	chr11	51375994	51376619	GENE		uc007itv.2	Col23a1	-272886	+	51103421	51397427	51103628	51393568	28	51103421,51130397,51330707,51341369,51363194,51364635,51365477,51370972,51371930,51373508,51375390,51376501,51378242,51378678,51381397,51382962,51383603,51384675,51385569,51385957,51386259,51387502,51387648,51387933,51390352,51390575,51393076,51393565,	51103889,51130464,51330754,51341396,51363221,51364662,51365504,51371089,51371966,51373535,51375417,51376555,51378305,51378723,51381475,51383016,51383648,51384765,51385632,51386014,51386286,51387565,51387702,51387960,51390406,51390662,51393115,51397427,		NM_153393	Q8K4G2	CONA1_MOUSE	NM_153393	NP_700442	collagen alpha-1(XXIII) chain
BMAL1onlyPeak0725	chr13	34700515	34700891	INTERG	Upstream	uc007qbj.1	1300014I06Rik	43847	-	34719709	34744550	34719709	34719709	6	34719709,34722219,34729022,34730033,34730875,34744048,	34720757,34722331,34729176,34730151,34730967,34744550,	0	BC037079	0	0	0	0	Mus musculus adult male liver cDNA, RIKEN full-length enriched library, clone:1300014I06 product:hypothetical protein, full insert sequence.
BMAL1onlyPeak0726	chr12	112273644	112274140	INTERG	Both	uc007pck.1	Rcor1	4116	+	112278008	112351597	112278183	112350126	12	112278008,112278172,112319934,112331291,112335665,112338130,112339840,112341821,112346782,112347064,112347991,112350084,	112278099,112278232,112320018,112331344,112335827,112338249,112339919,112342016,112346860,112347122,112348221,112351597,	NP_932140	NM_198023	Q8CFE3	RCOR1_MOUSE	NM_198023	NP_932140	REST corepressor 1
BMAL1onlyPeak0727	chr16	87335390	87335868	INTERG	Both	uc007zub.1	N6amt1	18800	+	87354429	87365907	87354497	87362905	4	87354429,87356422,87357142,87362764,	87354631,87356509,87357233,87365907,	Q4KMV5	BC098330	D3Z6J0	D3Z6J0_MOUSE	NM_001159331	NP_001152803	N6-DNA methyltransferase A isoform 2
BMAL1onlyPeak0728	chr7	29167836	29168665	INTERG	Upstream	uc009fys.1	Zfp36	-4004	-	29161802	29164247	29162576	29164216	2	29161802,29164192,	29163512,29164247,	P22893	NM_011756	Q3U3D2	Q3U3D2_MOUSE	NM_011756	NP_035886	tristetraprolin
BMAL1onlyPeak0729	chr1	35773481	35773842	INTERG	Down	uc007apm.1	AK003327	163028	+	35936689	35937964	35936689	35936689	2	35936689,35937526,	35936817,35937964,	0	AK003327	0	0	0	0	Mus musculus 18-day embryo whole body cDNA, RIKEN full-length enriched library, clone:1110002O04 product:unclassifiable, full insert sequence.
BMAL1onlyPeak0730	chr12	71899952	71900393	INTERG	Down	uc007ntw.1	Frmd6	26503	+	71926675	71996636	71965030	71996219	12	71926675,71964863,71973477,71978146,71979403,71981605,71984652,71988010,71988795,71990918,71994593,71995863,	71927120,71965129,71973568,71978226,71979480,71981792,71984808,71988076,71988864,71991093,71994929,71996636,	Q8C0V9-3	AK054457	Q8C0V9-3	Q8C0V9-3	NM_028127	NP_082403	FERM domain-containing protein 6
BMAL1onlyPeak0731	chr19	17370527	17371063	INTERG	3'end	uc008gxm.1	Gcnt1	60312	-	17400632	17431107	17403562	17404849	3	17400632,17407599,17431046,	17404978,17407746,17431107,	Q8BRB2	NM_173442	Q8BRB2	Q8BRB2_MOUSE	NM_173442	NP_775618	beta-1,3-galactosyl-O-glycosyl-glycoprotein
BMAL1onlyPeak0732	chr12	56430682	56431140	GENE		uc007nop.1	1110008L16Rik	-27175	+	56403736	56483476	56404894	56483387	7	56403736,56407325,56409723,56439146,56478100,56480268,56483243,	56405871,56407373,56409856,56439254,56478249,56480464,56483476,		NM_025373	Q8JZY4	MRRP3_MOUSE	NM_025373	NP_079649	mitochondrial ribonuclease P protein 3
BMAL1onlyPeak0733	chr15	34182652	34182999	GENE		uc007vlj.1	Laptm4b	-15046	+	34167780	34214050	34168078	34213135	7	34167780,34188435,34202098,34202982,34205890,34207186,34213054,	34168177,34188547,34202172,34203105,34205989,34207282,34214050,		NM_033521	B2CZK6	B2CZK6_MOUSE	NM_033521	NP_277056	lysosomal-associated transmembrane protein 4B
BMAL1onlyPeak0734	chr14	72003612	72004017	INTERG	Down	uc007upe.1	AK015316	252701	+	72256515	72320245	72256515	72256515	7	72256515,72259161,72261429,72298598,72301682,72312791,72320046,	72256664,72259795,72261631,72298662,72301817,72312956,72320245,	0	AK015316	0	0	0	0	Mus musculus adult male testis cDNA, RIKEN full-length enriched library, clone:4930434J06 product:unclassifiable, full insert sequence.
BMAL1onlyPeak0735	chr2	113417327	113417904	INTERG	Down	uc008lpo.1	Fmn1	131212	+	113548827	113556924	113548827	113548827	2	113548827,113549572,	113548986,113556924,	0	AK006625	0	0	0	0	Mus musculus adult male testis cDNA, RIKEN full-length enriched library, clone:1700037O20 product:formin, full insert sequence.
BMAL1onlyPeak0736	chr13	54116905	54117347	INTERG	3'end	uc007qnz.1	#N/A	33901	-	54147023	54151027	54148221	54149562	4	54147023,54147738,54147800,54150929,	54147726,54147800,54149982,54151027,	Q61616	#N/A	#N/A	#N/A	#N/A	#N/A	#N/A
BMAL1onlyPeak0737	chr4	101563558	101563942	GENE		uc008twd.1	C130073F10Rik	2644	-	101562628	101566394	101562829	101563580	3	101562628,101563293,101566317,	101563148,101563605,101566394,		AK081744	Q8C4L8	Q8C4L8_MOUSE	0	0	SubName: Full=Novel protein similar to Prame proteins; SubName: Full=Putative uncharacterized protein;
BMAL1onlyPeak0738	chr3	134309628	134309976	INTERG	Down	uc008rky.1	Tacr3	182168	+	134491970	134597536	134492236	134595406	5	134491970,134517774,134524029,134592849,134595093,	134492745,134517963,134524180,134593046,134597536,	P47937	NM_021382	P47937	NK3R_MOUSE	NM_021382	NP_067357	neuromedin-K receptor
BMAL1onlyPeak0739	chr10	126788839	126789184	INTERG	Upstream	uc007hji.1	#N/A	-184	-	126786457	126788828	126787312	126788601	4	126786457,126786682,126788303,126788695,	126786676,126788067,126788683,126788828,	O08717	#N/A	#N/A	#N/A	#N/A	#N/A	#N/A
BMAL1onlyPeak0740	chr8	29689970	29690249	INTERG	3'end	uc009liz.1	Unc5d	639999	-	29762521	30330108	29763239	30329810	18	29762521,29777237,29785746,29793574,29804986,29806801,29826194,29830088,29834692,29835619,29851951,29869429,29871196,29872170,29955205,29985967,30001763,30329713,	29763444,29777416,29785911,29793724,29805214,29806970,29826279,29830466,29834878,29835634,29851984,29869594,29871364,29872351,29955309,29986111,30001982,30330108,	Q8K1S2	NM_153135	Q8K1S2	UNC5D_MOUSE	NM_153135	NP_694775	netrin receptor UNC5D precursor
BMAL1onlyPeak0741	chr7	72039254	72039817	INTERG	Upstream	uc009hgm.1	Ndnl2	-21610	-	72016535	72017926	72016964	72017804	1	72016535,	72017926,	Q9CPR8	NM_023239	Q6KAQ0	Q6KAQ0_MOUSE	NM_023239	NP_075728	melanoma-associated antigen G1
BMAL1onlyPeak0742	chr4	126413566	126414055	INTERG	Upstream	uc008uts.1	Tcfap2e	-298	-	126393246	126413513	126393756	126413235	7	126393246,126396655,126397729,126399098,126411843,126412413,126413208,	126394039,126396797,126397848,126399321,126411895,126412896,126413513,	NP_945198	NM_198960	Q6VUP9	AP2E_MOUSE	NM_198960	NP_945198	transcription factor AP-2-epsilon
BMAL1onlyPeak0743	chr11	52847314	52847740	GENE		uc007ivp.1	Fstl4	-269320	+	52578207	53000849	52587346	53000445	16	52578207,52587336,52628126,52813698,52882041,52885894,52947528,52962383,52976036,52976518,52977912,52979255,52981672,52990418,52998137,52999742,	52578384,52587472,52628160,52813944,52882235,52886018,52947695,52962504,52976198,52976653,52977939,52979374,52981822,52990526,52998247,53000849,		NM_177059	Q5STE3	FSTL4_MOUSE	NM_177059	NP_796033	follistatin-related protein 4 precursor
BMAL1onlyPeak0744	chr19	34951158	34951489	GENE		uc008hgw.1	Pank1	2619	-	34885383	34953942	34886817	34953566	7	34885383,34888181,34895589,34896202,34901609,34915246,34953013,	34886877,34888307,34895713,34896379,34901863,34915599,34953942,		NM_001114339	Q8K4K6	PANK1_MOUSE	NM_001114339	NP_001107811	pantothenate kinase 1 isoform 1
BMAL1onlyPeak0745	chr7	142448797	142449182	INTERG	Both	uc009kea.1	AK007216	-61305	-	142383447	142387685	142383447	142383447	4	142383447,142384509,142385392,142387653,	142383917,142384697,142385586,142387685,	0	AK007216	0	0	0	0	Mus musculus adult male testis cDNA, RIKEN full-length enriched library, clone:1700120G07 product:unclassifiable, full insert sequence.
BMAL1onlyPeak0746	chr13	63669151	63669524	INTERG	Upstream	uc007qxy.1	Ptch1	-2756	-	63644391	63666582	63644393	63649434	7	63644391,63644797,63646343,63646544,63649303,63664930,63666507,	63644513,63644996,63646435,63646614,63649493,63665123,63666582,	0	AB189441	Q5R1U4	Q5R1U4_MOUSE	0	0	SubName: Full=Tumor suppressor patched short isoform; Flags: Fragment;
BMAL1onlyPeak0747	chr17	82682205	82682554	INTERG	Both	uc008drv.1	Slc8a1	-633402	-	81844208	82048978	81844223	82048947	3	81844208,81844826,82047148,	81844312,81844933,82048978,	Q27PY9	DQ388998	Q27PY9	Q27PY9_MOUSE	NM_001112798	NP_001106269	sodium/calcium exchanger 1 isoform B
BMAL1onlyPeak0748	chr3	52951861	52952232	GENE		uc008pep.1	Lhfp	-106579	+	52845468	53065601	52847228	53064531	4	52845468,52847040,53035651,53064412,	52845696,52847613,53035750,53065601,		NM_175386	Q8BM86	LHFP_MOUSE	NM_175386	NP_780595	lipoma HMGIC fusion partner precursor
BMAL1onlyPeak0749	chr7	3228305	3228654	GENE		uc009eul.1	Nlrp12	58	-	3221915	3228537	3221915	3221915	3	3221915,3225246,3228390,	3222561,3225417,3228537,		NM_001033431	Q08EE9	Q08EE9_MOUSE	NM_001033431	NP_001028603	NACHT, LRR and PYD domains-containing protein
BMAL1onlyPeak0750	chr2	30270933	30271527	GENE		uc008jcm.1	Crat	61	-	30255995	30271291	30258097	30270858	15	30255995,30259008,30260047,30260457,30260685,30260904,30261887,30262475,30263225,30263575,30264260,30265476,30268502,30270831,30271159,	30258313,30259146,30260110,30260593,30260808,30261024,30261988,30262654,30263400,30263741,30264314,30265595,30268766,30270962,30271291,		AK132179	Q3V1Y3	Q3V1Y3_MOUSE	NM_007760	NP_031786	carnitine O-acetyltransferase
BMAL1onlyPeak0751	chr14	68310779	68311260	GENE		uc007ulb.1	Cdca2	22879	-	68294677	68333898	68294916	68333062	15	68294677,68298218,68311682,68313021,68314723,68315995,68316745,68318239,68322024,68323687,68325409,68331144,68332739,68332998,68333808,	68296079,68298387,68311811,68313107,68314799,68316228,68316818,68318475,68322100,68323854,68325557,68331299,68332913,68333062,68333898,		NM_175384	Q14B71	CDCA2_MOUSE	NM_175384	NP_780593	cell division cycle-associated protein 2
BMAL1onlyPeak0752	chr6	47698389	47698605	GENE		uc009bte.1	Rn4.5s	4427	-	47604919	47702924	47604919	47604919	10	47604919,47609240,47613580,47617916,47622224,47626562,47630883,47635201,47694056,47702750,	47605093,47609414,47613754,47618090,47622398,47626736,47631057,47635375,47694230,47702924,		NR_002841	0	0	NR_002841	0	Mus musculus 0 day neonate thymus cDNA, RIKEN full-length enriched library, clone:A430093I18 product:4.5S RNA, full insert sequence.
BMAL1onlyPeak0753	chr18	74361525	74362209	GENE		uc008fpf.1	Ska1	5566	-	74354952	74367433	74356556	74366527	7	74354952,74357167,74359553,74362243,74363917,74366442,74367247,	74356705,74357337,74359691,74362341,74364042,74366538,74367433,		NM_001164355	Q9CPV1	SKA1_MOUSE	NM_001164355	NP_001157827	spindle and kinetochore-associated protein 1
BMAL1onlyPeak0754	chr15	25726833	25727331	GENE		uc007vje.1	Myo10	-44418	+	25682664	25743426	25707904	25741977	21	25682664,25707835,25709337,25710118,25710728,25712672,25715557,25722905,25725437,25726953,25729165,25729795,25730877,25733017,25734053,25735265,25736297,25736811,25737490,25740113,25741875,	25683075,25707942,25709565,25710167,25711619,25712796,25715801,25723001,25725531,25727009,25729308,25729990,25731035,25733141,25734351,25735473,25736434,25736932,25737943,25740305,25743426,		AK122371	Q80TR9	Q80TR9_MOUSE	NM_019472	NP_062345	myosin X
BMAL1onlyPeak0755	chr6	51857649	51858110	GENE		uc009bxw.1	Skap2	104669	-	51809163	51962548	51810005	51962400	13	51809163,51809997,51824473,51829769,51857885,51858367,51859298,51871278,51872261,51946015,51953079,51953648,51962333,	51809569,51810098,51824586,51829847,51858020,51858431,51859423,51871362,51872339,51946123,51953105,51953733,51962548,		AK076000	Q3UND0-2	Q3UND0-2	NM_018773	NP_061243	src kinase-associated phosphoprotein 2
BMAL1onlyPeak0756	chr8	14133566	14133989	GENE		uc009kyy.1	Dlgap2	-37904	+	14095874	14847680	14179666	14846708	16	14095874,14179582,14257971,14531028,14695114,14726928,14743249,14773233,14778195,14822342,14823573,14829868,14831232,14839698,14843497,14846489,	14096141,14179681,14258026,14531061,14695180,14727998,14743461,14773381,14778415,14822695,14823615,14829954,14831648,14839790,14843650,14847680,		NM_172910	Q8BJ42	DLGP2_MOUSE	NM_172910	NP_766498	disks large-associated protein 2 isoform 1
BMAL1onlyPeak0757	chr16	34733018	34733404	INTERG	Down	uc007zbb.1	Ccdc14	-42416	+	34690795	34725280	34690887	34724020	13	34690795,34695676,34696898,34697191,34697352,34704914,34705246,34706472,34709609,34715423,34721524,34721822,34723095,	34690917,34695729,34696971,34697261,34697472,34705133,34705341,34706983,34709751,34715494,34721743,34721955,34725280,	Q8K2J4	NM_172824	Q8K2J4	CCD14_MOUSE	NM_172824	NP_766412	coiled-coil domain-containing protein 14
BMAL1onlyPeak0758	chr2	60925686	60926036	INTERG	Both	uc008juv.1	Rbms1	-206366	-	60599239	60719495	60600037	60719243	9	60599239,60600326,60601292,60617787,60619917,60630745,60635740,60680353,60719174,	60600203,60600376,60601399,60617867,60620075,60630837,60635799,60680529,60719495,	Q3TPK8	AK164307	Q3TPK8	Q3TPK8_MOUSE	NM_001141931	NP_001135403	RNA-binding motif, single-stranded-interacting
BMAL1onlyPeak0759	chr12	40883945	40884353	INTERG	Upstream	uc007nkw.1	Scin	-23379	-	40786850	40860770	40787086	40860695	16	40786850,40787743,40789798,40795501,40795855,40799888,40803523,40804057,40806182,40807518,40808228,40810871,40831513,40851153,40854467,40860496,	40787214,40787804,40789876,40795623,40796033,40800059,40803614,40804179,40806398,40807607,40808361,40810964,40831663,40851315,40854622,40860770,	Q6P4N8	NM_001146196	Q6P4N8	Q6P4N8_MOUSE	NM_001146196	NP_001139668	adseverin isoform 1
BMAL1onlyPeak0760	chr19	7130994	7131532	INTERG	Both	uc008gkg.1	Macrod1	36	+	7131299	7272547	7131620	7272196	11	7131299,7139954,7140576,7260065,7270903,7271278,7271494,7271640,7272021,7272191,7272402,	7131672,7140056,7140693,7260095,7271020,7271400,7271525,7271714,7272103,7272226,7272547,	NP_598908	NM_134147	Q922B1	MACD1_MOUSE	NM_134147	NP_598908	MACRO domain-containing protein 1
BMAL1onlyPeak0761	chr1	36178757	36179290	INTERG	3'end	uc007apo.1	Ugcgl1	43633	-	36200332	36222656	36201070	36219061	14	36200332,36202876,36203469,36206889,36208478,36211917,36213071,36214244,36214952,36216786,36218520,36219049,36221288,36222353,	36201096,36203030,36203586,36207004,36208639,36212100,36213156,36214346,36215041,36216871,36218606,36220255,36221368,36222656,	0	BC051172	0	0	0	0	Mus musculus adult retina cDNA, RIKEN full-length enriched library, clone:A930007H10 product:unclassifiable, full insert sequence.
BMAL1onlyPeak0762	chr11	85287861	85288295	GENE		uc007krt.1	Bcas3	-119983	+	85168095	85639553	85168406	85638852	24	85168095,85168389,85173126,85179053,85184558,85208840,85229153,85265162,85271369,85279660,85284253,85290139,85296144,85309329,85322929,85345294,85367691,85370824,85372572,85390283,85394543,85397398,85615286,85638703,	85168163,85168477,85173181,85179129,85184665,85208922,85229226,85265270,85271446,85279737,85284337,85290310,85296238,85309463,85323194,85345445,85367816,85370990,85372673,85390384,85394740,85397496,85615454,85639553,		BC118966	Q0VF62	Q0VF62_MOUSE	NM_001166643	NP_001160115	breast carcinoma-amplified sequence 3 homolog
BMAL1onlyPeak0763	chr14	48332094	48332583	GENE		uc007tjd.1	Ktn1	-8478	+	48323861	48356239	48326113	48355810	18	48323861,48324094,48325437,48326082,48326916,48328476,48330516,48332148,48334306,48336548,48339870,48343644,48344326,48344552,48345900,48350014,48352901,48355774,	48323952,48324163,48325475,48326173,48326954,48328567,48330576,48332183,48334397,48336635,48339960,48343725,48344416,48344645,48345984,48350098,48352997,48356239,		AJ517375	Q6A0E9	Q6A0E9_MOUSE	0	0	SubName: Full=MKIAA0004 protein; Flags: Fragment;
BMAL1onlyPeak0764	chr3	147582094	147582596	INTERG	3'end	uc008rry.1	Lphn2	903670	-	148478549	148486015	148480137	148480857	3	148478549,148483936,148485918,	148480892,148483989,148486015,	Q0P6A0	BC026898	Q0P6A0	Q0P6A0_MOUSE	0	0	SubName: Full=Lphn2 protein;
BMAL1onlyPeak0765	chr4	123595166	123595481	GENE		uc008uqm.1	Rragc	-649	+	123594675	123614240	123594776	123612932	7	123594675,123597091,123598193,123601202,123601989,123607074,123612780,	123595010,123597295,123598393,123601317,123602132,123607223,123614240,		NM_017475	B1AWT4	B1AWT4_MOUSE	NM_017475	NP_059503	ras-related GTP-binding protein C
BMAL1onlyPeak0766	chr6	117857631	117858173	INTERG	Down	uc009dlg.1	Hnrnpf	9474	+	117867376	117867522	117867376	117867376	1	117867376,	117867522,	0	NM_001166427	Q9Z2X1	HNRPF_MOUSE	NM_001166427	NP_001159899	heterogeneous nuclear ribonucleoprotein F
BMAL1onlyPeak0767	chr5	63019875	63020376	GENE		uc008xma.1	Arap2	48398	-	62993686	63068523	62995508	63067883	21	62993686,62997313,63002942,63005232,63006242,63013077,63021371,63027190,63030200,63032566,63034033,63037421,63040927,63045284,63060027,63060265,63061118,63062174,63067190,63067750,63068340,	62995895,62997448,63003006,63005268,63006325,63013205,63021500,63027308,63030275,63032635,63034181,63037527,63041140,63045448,63060091,63060464,63061221,63062319,63067325,63067925,63068523,		NM_178407	Q8BZ05	ARAP2_MOUSE	NM_178407	NP_848494	arf-GAP with Rho-GAP domain, ANK repeat and PH
BMAL1onlyPeak0768	chr9	111582894	111583395	GENE		uc009rvw.1	Stac	9576	-	111463937	111592720	111465132	111592612	11	111463937,111474767,111475004,111491308,111496223,111505016,111506562,111507813,111509324,111537309,111592501,	111465231,111474905,111475056,111491397,111496288,111505095,111506678,111507895,111509425,111537589,111592720,		NM_016853	Q3UPL9	Q3UPL9_MOUSE	NM_016853	NP_058549	SH3 and cysteine-rich domain-containing protein
BMAL1onlyPeak0769	chr12	33803910	33804249	GENE		uc007nil.1	F730043M19Rik	28372	-	33796575	33832451	33796575	33796575	6	33796575,33803981,33820830,33824437,33825820,33831996,	33797002,33804197,33820908,33824651,33825981,33832451,		NR_015602	0	0	NR_015602	0	Mus musculus 7 days neonate cerebellum cDNA, RIKEN full-length enriched library, clone:A730065B08 product:hypothetical protein, full insert sequence.
BMAL1onlyPeak0770	chr16	90614043	90614394	INTERG	3'end	uc007zwj.1	2610039C10Rik	113398	-	90719556	90727616	90720142	90727517	5	90719556,90720898,90721880,90726537,90727270,	90720223,90720995,90722003,90726604,90727616,	Q9CZJ6	NM_025642	Q9CZJ6	MS18A_MOUSE	NM_025642	NP_079918	protein Mis18-alpha
BMAL1onlyPeak0771	chr9	44778488	44778839	GENE		uc009pex.1	Cd3g	9844	-	44777770	44788507	44778790	44788403	7	44777770,44778773,44779345,44781588,44782245,44783329,44788348,	44778000,44778856,44779389,44781720,44782473,44783353,44788507,		NM_009850	Q3U4Y3	Q3U4Y3_MOUSE	NM_009850	NP_033980	T-cell surface glycoprotein CD3 gamma chain
BMAL1onlyPeak0772	chr8	49394579	49395161	INTERG	Upstream	uc009lrt.1	ten-m3	-9417	-	49361268	49385453	49361379	49384949	9	49361268,49363020,49364311,49373144,49377472,49378860,49384139,49384947,49385349,	49362258,49363175,49364544,49373394,49377616,49379128,49384401,49385067,49385453,	0	AK135844	0	0	0	0	Mus musculus mRNA for Ten-m3, complete cds.
BMAL1onlyPeak0773	chr13	53894227	53894690	INTERG	3'end	uc007qny.1	AK039269	-22464	+	53871995	53874342	53871995	53871995	2	53871995,53873751,	53872086,53874342,	0	AK039269	0	0	0	0	Mus musculus adult male spinal cord cDNA, RIKEN full-length enriched library, clone:A330010P20 product:unclassifiable, full insert sequence.
BMAL1onlyPeak0774	chr13	49902537	49902925	INTERG	Down	uc007qjw.1	DQ546002	83234	+	49985965	49985996	49985965	49985965	1	49985965,	49985996,	0	DQ546002	0	0	0	0	DQ546002
BMAL1onlyPeak0775	chr2	71113125	71113513	GENE		uc008kan.1	Slc25a12	92292	-	71112351	71205611	71113211	71205581	18	71112351,71114488,71114697,71117572,71120526,71131416,71131728,71134721,71136626,71146112,71149519,71150481,71153039,71162032,71171661,71181946,71204583,71205569,	71113410,71114579,71114856,71117711,71120667,71131497,71131781,71134880,71136708,71146197,71149613,71150620,71153186,71162172,71171777,71182089,71204637,71205611,		NM_172436	Q8BH59	CMC1_MOUSE	NM_172436	NP_766024	calcium-binding mitochondrial carrier protein
BMAL1onlyPeak0776	chr14	105702366	105702615	GENE		uc007uxs.1	N4wbp5A	-10594	+	105691897	105708089	105691897	105691897	5	105691897,105697219,105701515,105703947,105707332,	105694109,105697344,105701582,105704053,105708089,		BC012434	0	0	0	0	Mus musculus Nedd4 WW domain-binding protein 5A (N4wbp5A) mRNA, complete cds.
BMAL1onlyPeak0777	chr6	64596420	64596794	INTERG	Both	uc009ceb.1	Atoh1	82543	+	64679150	64681229	64679316	64680372	1	64679150,	64681229,	P48985	NM_007500	P48985	ATOH1_MOUSE	NM_007500	NP_031526	protein atonal homolog 1
BMAL1onlyPeak0778	chr3	22361344	22361696	INTERG	Down	uc008osy.1	Tbl1xr1	-348110	+	22013410	22115516	22078169	22109349	16	22013410,22047863,22078124,22087287,22088689,22089836,22090313,22090941,22091091,22092029,22099241,22099511,22102018,22102748,22108433,22109322,	22013535,22047930,22078227,22087433,22088912,22089969,22090455,22091005,22091189,22092090,22099363,22099586,22102146,22102914,22108535,22115516,	Q8BHJ5	AF268195	B1AVT9	B1AVT9_MOUSE	NM_030732	NP_109657	F-box-like/WD repeat-containing protein TBL1XR1
BMAL1onlyPeak0779	chr13	11904560	11905024	GENE		uc007plf.1	Ryr2	294420	-	11863305	12199212	11864668	12198713	25	11863305,11871451,11877304,11882525,11884935,11886808,11891948,11893404,11894073,11903149,11916540,11919800,11921823,11926190,11943324,11945382,11960383,11961383,11971741,11975311,11977730,11983100,12010577,12038149,12198665,	11864846,11871535,11877408,11882630,11885152,11887001,11892190,11893538,11894192,11903245,11916676,11919984,11921945,11926355,11943481,11945457,11960480,11961483,11971854,11975390,11977805,11983115,12010682,12038269,12199212,		BC059061	Q80ZZ5	Q80ZZ5_MOUSE	0	0	SubName: Full=Ryr2 protein;
BMAL1onlyPeak0780	chr18	12725349	12725833	GENE		uc008ech.1	Lama3	-62884	+	12662707	12741521	12662733	12741172	38	12662707,12665429,12668958,12672152,12674990,12677245,12678367,12683014,12683234,12683518,12684292,12686057,12686803,12687221,12688014,12690343,12690542,12692469,12696195,12698177,12698470,12699043,12700816,12705850,12707700,12711286,12711673,12715135,12716179,12720205,12726174,12730408,12732722,12736260,12736522,12738794,12740201,12741026,	12662904,12665543,12669068,12672233,12675097,12677296,12678519,12683125,12683346,12683686,12684489,12686174,12686958,12687363,12688117,12690457,12690722,12692612,12696366,12698329,12698633,12699177,12700961,12705970,12707834,12711404,12711814,12715275,12716311,12720359,12726341,12730592,12732863,12736420,12736653,12738888,12740321,12741521,		X84013	Q61789-2	Q61789-2	NM_010680	NP_034810	laminin subunit alpha-3
BMAL1onlyPeak0781	chr5	107267748	107268150	INTERG	Upstream	uc008ylv.1	#N/A	87328	-	107330905	107355277	107330905	107330905	5	107330905,107331940,107351831,107353849,107355215,	107331165,107333377,107351929,107353951,107355277,	0	#N/A	#N/A	#N/A	#N/A	#N/A	#N/A
BMAL1onlyPeak0782	chr1	70722324	70722641	GENE		uc007bji.1	Spag16	-724280	+	69998203	70771706	70043375	70771516	8	69998203,70043354,70311479,70346156,70427852,70507639,70540354,70771340,	69998347,70043482,70311623,70346342,70427979,70507705,70540481,70771706,		NM_025728	Q8K450-4	Q8K450-4	NM_025728	NP_080004	sperm-associated antigen 16 protein isoform 2
BMAL1onlyPeak0783	chr5	28975398	28975817	GENE		uc008wub.1	9530036O11Rik	-190795	+	28784813	29260535	28784813	28784813	7	28784813,28890872,29069176,29172016,29216453,29259085,29260278,	28784986,28891009,29069235,29172101,29216558,29259145,29260535,		AK053224	0	0	0	0	Mus musculus adult male urinary bladder cDNA, RIKEN full-length enriched library, clone:9530053C13 product:unclassifiable, full insert sequence.
BMAL1onlyPeak0784	chr16	30045714	30046093	INTERG	Both	uc007ywk.1	AK018484	-6339	-	30021927	30039565	30021927	30021927	4	30021927,30026430,30038572,30039366,	30022665,30026561,30038713,30039565,	0	AK018484	0	0	0	0	Mus musculus adult male colon cDNA, RIKEN full-length enriched library, clone:9030404E10 product:unclassifiable, full insert sequence.
BMAL1onlyPeak0785	chr8	46544120	46544509	INTERG	Both	uc009lpa.1	Tlr3	-48422	-	46481018	46495893	46482266	46488495	6	46481018,46482723,46485999,46488051,46494019,46495806,	46482495,46484576,46486191,46488504,46494089,46495893,	Q99MB1	AK166177	Q99MB1	TLR3_MOUSE	NM_126166	NP_569054	toll-like receptor 3 precursor
BMAL1onlyPeak0786	chr8	49482207	49482596	GENE		uc009lru.1	Odz3	158185	-	49420106	49640586	49420859	49480961	10	49420106,49426307,49427610,49427968,49428585,49434552,49452664,49480789,49502361,49640506,	49421128,49426508,49427805,49428070,49428796,49434767,49452787,49481028,49502599,49640586,		AK050784	D3YW49	D3YW49_MOUSE	0	0	SubName: Full=Putative uncharacterized protein Odz3;
BMAL1onlyPeak0787	chr10	111233937	111234378	INTERG	Down	uc007hah.1	Krr1	175682	+	111409839	111413571	111409848	111412728	2	111409839,111412540,	111409930,111413571,	0	AK045526	0	0	0	0	Mus musculus 10 days embryo whole body cDNA, RIKEN full-length enriched library, clone:2610511F02 product:DNA segment, Chr 10, ERATO Doi 773, expressed, full insert sequence.
BMAL1onlyPeak0788	chr1	173465259	173465688	INTERG	Both	uc007doq.1	Itln1	-50	-	173448254	173465424	173448371	173464942	8	173448254,173459251,173460624,173461164,173461636,173463496,173464884,173465351,	173448524,173459355,173460745,173461323,173461884,173463595,173464948,173465424,	O88310	NM_010584	B2RWY7	B2RWY7_MOUSE	NM_010584	NP_034714	intelectin-1a precursor
BMAL1onlyPeak0789	chr7	70467278	70467772	INTERG	Both	uc009vel.1	Chrna7	-110113	-	70243577	70357412	70244109	70357362	10	70243577,70248665,70249863,70250889,70252437,70255282,70293468,70304422,70356993,70357307,	70244628,70248775,70249950,70251084,70252605,70255362,70293578,70304467,70357133,70357412,	P49582	NM_007390	Q53YJ9	Q53YJ9_MOUSE	NM_007390	NP_031416	neuronal acetylcholine receptor subunit alpha-7
BMAL1onlyPeak0790	chr2	77591686	77592190	INTERG	3'end	uc008kgc.1	Cwc22	192302	-	77733709	77784240	77734063	77774676	21	77733709,77741852,77742180,77743413,77745138,77746124,77749566,77753553,77755112,77758874,77759023,77759466,77762196,77762543,77765264,77767312,77769491,77770755,77774649,77778358,77784206,	77734635,77742091,77742282,77743541,77745291,77746202,77749627,77753635,77755220,77758937,77759230,77759602,77762250,77762712,77765393,77767555,77769602,77770820,77774779,77778419,77784240,	Q8C5N3	NM_030560	B1AYU5	B1AYU5_MOUSE	NM_030560	NP_085037	pre-mRNA-splicing factor CWC22 homolog
BMAL1onlyPeak0791	chr3	129459417	129459700	GENE		uc008rik.1	AK031828	-2884	+	129456675	129466800	129456675	129456675	5	129456675,129457379,129459348,129460928,129464556,	129456841,129458551,129459507,129461056,129466800,		AK031828	0	0	0	0	Mus musculus adult male medulla oblongata cDNA, RIKEN full-length enriched library, clone:6330410L21 product:unclassifiable, full insert sequence.
BMAL1onlyPeak0792	chr6	111252959	111253370	GENE		uc009dds.1	Grm7	-657574	+	110595591	111447084	110864425	111445901	10	110595591,110653435,110864320,111016755,111030312,111157736,111196168,111203986,111308138,111445646,	110596380,110653469,110864537,111016897,111030467,111157877,111196369,111204126,111309074,111447084,		AK053447	Q68ED2	GRM7_MOUSE	0	0	RecName: Full=Metabotropic glutamate receptor 7; Short=mGluR7; Flags: Precursor;
BMAL1onlyPeak0793	chr7	131099389	131099672	INTERG	Upstream	uc009jpt.1	Zkscan2	-455568	-	130637727	130643963	130638647	130643481	3	130637727,130642099,130643082,	130638877,130642286,130643963,	Q8BI51	AK080486	Q8BI51	Q8BI51_MOUSE	0	0	SubName: Full=Putative uncharacterized protein;
BMAL1onlyPeak0794	chr12	75277431	75277784	GENE		uc007nwv.1	Syt16	-178861	+	75098747	75368903	75263355	75367938	8	75098747,75230358,75263042,75323568,75330201,75335795,75339167,75367624,	75098850,75230538,75263863,75323781,75330455,75336236,75339357,75368903,		AK032606	Q7TN83	SYT16_MOUSE	0	0	RecName: Full=Synaptotagmin-16; AltName: Full=Synaptotagmin 14-like protein; AltName: Full=Synaptotagmin XIV-related protein;
BMAL1onlyPeak0795	chr14	93488889	93489139	GENE		uc007uuo.1	Pcdh9	800874	-	93412919	94289888	93414730	94287951	4	93412919,93725897,94284915,94289339,	93415104,93726099,94288107,94289888,		AK147451	B2RY66	B2RY66_MOUSE	NM_001081377	NP_001074846	protocadherin-9
BMAL1onlyPeak0796	chr16	7545844	7546162	INTERG	Down	uc007yci.1	Fox1	-321600	+	7224403	7411611	7224436	7409784	13	7224403,7277117,7285570,7292277,7294162,7306500,7330454,7353024,7363957,7375997,7392080,7408056,7409783,	7224643,7277261,7285624,7292370,7294223,7306554,7330535,7353157,7363997,7376062,7392133,7408132,7411611,	Q537D2	EF410136	Q9JJ43-5	Q9JJ43-5	0	0	RecName: Full=Fox-1 homolog A; AltName: Full=Ataxin-2-binding protein 1;
BMAL1onlyPeak0797	chr17	42514276	42514666	INTERG	3'end	uc008cop.1	#N/A	-61534	+	42452937	42454411	42453253	42454366	2	42452937,42453603,	42453258,42454411,	Q9CXL4	#N/A	#N/A	#N/A	#N/A	#N/A	#N/A
BMAL1onlyPeak0798	chr7	29157732	29158299	INTERG	Upstream	uc009fyr.1	Clg	-335	-	29153697	29157681	29153697	29153697	6	29153697,29153839,29155079,29155256,29156133,29156878,	29153744,29153906,29155180,29156061,29156264,29157681,	0	AF465238	0	0	0	0	Mus musculus common-site lymphoma/leukemia GEF (Clg) mRNA, complete cds.
BMAL1onlyPeak0799	chr8	30203141	30203459	GENE		uc009lja.1	Unc5d	126808	-	29762521	30330108	29763239	30329810	15	29762521,29777237,29785746,29793574,29804986,29806801,29826194,29830088,29834692,29869429,29872170,29955205,29985967,30001763,30329713,	29763444,29777416,29785911,29793724,29805214,29806970,29826279,29830466,29834878,29869594,29872351,29955309,29986111,30001982,30330108,		BC145695	A6H5Z5	A6H5Z5_MOUSE	NM_153135	NP_694775	netrin receptor UNC5D precursor
BMAL1onlyPeak0800	chr8	96304943	96305261	INTERG	Both	uc009mvj.1	Gnao1	29635	+	96334737	96335667	96334737	96334737	2	96334737,96335550,	96335353,96335667,	0	AK160434	0	0	0	0	Mus musculus 16 days neonate cerebellum cDNA, RIKEN full-length enriched library, clone:9630017D09 product:guanine nucleotide binding protein, alpha o, full insert sequence.
BMAL1onlyPeak0801	chr17	67221473	67221762	GENE		uc008dke.1	mKIAA4044	72165	-	67163221	67293782	67163606	67289917	7	67163221,67167165,67240263,67268363,67269362,67289822,67293467,	67163881,67167317,67240396,67268400,67269636,67289925,67293782,		AK039261	0	0	0	0	Mus musculus adult male spinal cord cDNA, RIKEN full-length enriched library, clone:A330009B13 product:protein tyrosine phosphatase, receptor-type, M, full insert sequence.
BMAL1onlyPeak0802	chr14	76767806	76768264	INTERG	Down	uc007urh.1	mKIAA1994	46732	+	76814767	76817074	76815889	76817074	3	76814767,76815723,76817042,	76815524,76816796,76817074,	0	AK173322	0	0	0	0	Mus musculus mRNA for mKIAA1994 protein.
BMAL1onlyPeak0803	chr6	124914833	124915556	GENE		uc009dss.1	Cops7a	190	-	124908836	124915384	124909615	124914903	8	124908836,124909816,124910108,124911175,124912375,124912639,124914741,124915302,	124909655,124909968,124910214,124911378,124912464,124912715,124914946,124915384,		NM_012003	Q9CZ04	CSN7A_MOUSE	NM_012003	NP_036133	COP9 signalosome complex subunit 7a isoform 1
BMAL1onlyPeak0804	chr1	168396656	168397010	INTERG	Upstream	uc007dkp.1	Pogk	-56896	-	168327717	168339937	168328830	168339147	6	168327717,168331996,168333628,168338529,168339128,168339837,	168330296,168332095,168333755,168338663,168339462,168339937,	NP_780379	NM_175170	Q80TC5	POGK_MOUSE	NM_175170	NP_780379	pogo transposable element with KRAB domain
BMAL1onlyPeak0805	chr11	110524203	110524544	INTERG	Down	uc007mdt.1	Map2k6	-183774	+	110340600	110359288	110352150	110359288	9	110340600,110343852,110351458,110352075,110353826,110354209,110355608,110357652,110359210,	110340749,110343919,110351507,110352189,110353946,110354326,110355660,110357780,110359288,	P70273	X98067	A2AGS2	A2AGS2_MOUSE	NM_011943	NP_036073	dual specificity mitogen-activated protein
BMAL1onlyPeak0806	chr4	115511541	115512013	INTERG	Down	uc008ufl.1	Mknk1	73	+	115511850	115551853	115529638	115550789	13	115511850,115520824,115529636,115532624,115535581,115537143,115539066,115542915,115545815,115547224,115547985,115549185,115550554,	115511886,115520967,115529738,115532722,115535661,115537217,115539171,115542971,115545911,115547419,115548150,115549229,115551853,	NP_067436	NM_021461	A2A8W8	A2A8W8_MOUSE	NM_021461	NP_067436	MAP kinase-interacting serine/threonine-protein
BMAL1onlyPeak0807	chr8	87324364	87324872	INTERG	3'end	uc009mni.1	SP1	31524	-	87339303	87356142	87339303	87339303	2	87339303,87356068,	87340432,87356142,	0	NR_033145	0	0	NR_033145	0	Mus musculus SP1 mRNA for cysteine kont protein, complete cds.
BMAL1onlyPeak0808	chr15	57907980	57908335	INTERG	Upstream	uc007vte.1	Zhx1	-114	-	57878557	57908044	57883781	57886403	4	57878557,57883778,57900873,57907711,	57880340,57886637,57900984,57908044,	P70121	NM_009572	Q5DTL2	Q5DTL2_MOUSE	NM_009572	NP_033598	zinc fingers and homeoboxes protein 1
BMAL1onlyPeak0809	chr16	62570890	62571266	INTERG	3'end	uc007zpt.1	Nsun3	215464	-	62734677	62786542	62734677	62734677	6	62734677,62769432,62770483,62776113,62785613,62786496,	62735244,62769554,62770638,62776209,62785723,62786542,	0	AK153942	0	0	0	0	Mus musculus adult male medulla oblongata cDNA, RIKEN full-length enriched library, clone:6332414D09 product:hypothetical NOL1/NOP2/sun family containing protein, full insert sequence.
BMAL1onlyPeak0810	chr16	77893924	77894316	INTERG	3'end	uc007zsk.1	2810055G20Rik	-393370	+	77500750	77598776	77500750	77500750	5	77500750,77501747,77556166,77594866,77597143,	77500890,77501855,77556212,77595507,77598776,	0	AK033222	0	0	0	0	Mus musculus 10, 11 days embryo whole body cDNA, RIKEN full-length enriched library, clone:2810055G20 product:unclassifiable, full insert sequence.
BMAL1onlyPeak0811	chr5	31350145	31350537	GENE		uc008wwv.1	Slc5a6	956	-	31338408	31351297	31339179	31345712	18	31338408,31339475,31339781,31340086,31340386,31341314,31341676,31342126,31342734,31343030,31343516,31343916,31344510,31344951,31345322,31346885,31350002,31351124,	31339326,31339591,31339885,31340265,31340473,31341382,31341789,31342215,31342864,31343171,31343671,31343984,31344562,31345017,31345832,31346964,31350172,31351297,		NM_001177622	Q8BTU3	Q8BTU3_MOUSE	NM_001177622	NP_001171093	sodium-dependent multivitamin transporter
BMAL1onlyPeak0812	chr17	83726557	83726996	INTERG	Down	uc008drx.1	Eml4	23545	+	83750321	83879699	83750554	83877507	21	83750321,83809365,83820945,83827339,83839370,83840635,83843968,83845285,83847499,83849985,83850278,83853740,83855371,83855581,83856334,83860868,83862837,83872385,83872989,83876543,83877045,	83750579,83809548,83821075,83827365,83839494,83840785,83844038,83845396,83847595,83850120,83850414,83853892,83855497,83855713,83856402,83860957,83862935,83872473,83873088,83876674,83879699,	NP_955760	NM_199466	Q3UMY5-4	Q3UMY5-4	NM_199466	NP_955760	echinoderm microtubule-associated protein-like 4
BMAL1onlyPeak0813	chr17	3610257	3610537	INTERG	3'end	uc008aeu.1	AK018990	-52574	+	3557823	3559862	3557823	3557823	2	3557823,3559542,	3557904,3559862,	0	AK018990	0	0	0	0	Mus musculus adult male testis cDNA, RIKEN full-length enriched library, clone:4930513L01 product:unclassifiable, full insert sequence.
BMAL1onlyPeak0814	chr19	44350276	44350820	INTERG	Down	uc008hpp.1	Scd2	18029	+	44368577	44381350	44368877	44377690	6	44368577,44369393,44372529,44374098,44375701,44377490,	44368901,44369676,44372660,44374304,44375934,44381350,	P13011	NM_009128	Q3UXG5	Q3UXG5_MOUSE	NM_009128	NP_033154	acyl-CoA desaturase 2
BMAL1onlyPeak0815	chr18	10296023	10296368	INTERG	Both	uc008eas.1	AK220484	28981	+	10325176	10502408	10458222	10500147	9	10325176,10449927,10458219,10458575,10469339,10474216,10476663,10498948,10499881,	10325287,10450034,10458379,10458773,10469516,10474393,10476786,10499065,10502408,	0	AK142556	0	0	0	0	Mus musculus 0 day neonate kidney cDNA, RIKEN full-length enriched library, clone:D630033P06 product:weakly similar to GREB1c [Homo sapiens], full insert sequence.
BMAL1onlyPeak0816	chr5	82341492	82341922	INTERG	3'end	uc008xws.1	AK046304	-116863	+	82224844	82230157	82224844	82224844	1	82224844,	82230157,	0	AK046304	0	0	0	0	Mus musculus 6 days neonate head cDNA, RIKEN full-length enriched library, clone:5430402I23 product:unclassifiable, full insert sequence.
BMAL1onlyPeak0817	chr13	72927490	72927924	INTERG	Down	uc007rde.1	Irx2	-161282	+	72766425	72771642	72766509	72770086	5	72766425,72768018,72768704,72770033,72770711,	72766761,72768424,72769418,72770109,72771642,	P81066	NM_010574	P81066	IRX2_MOUSE	NM_010574	NP_034704	iroquois-class homeodomain protein IRX-2
BMAL1onlyPeak0818	chr15	98062579	98063035	INTERG	Upstream	uc007xmc.1	Olfr287	-11399	-	98039370	98051408	98039370	98039370	3	98039370,98040434,98051238,	98040051,98040554,98051408,	0	AK039376	0	0	0	0	Mus musculus adult male spinal cord cDNA, RIKEN full-length enriched library, clone:A330034I05 product:unclassifiable, full insert sequence.
[truncated: 1,098 more rows]
