# Supplementary material for: Nascent-Seq reveals novel features of mouse circadian transcriptional regulation
Source: eLife. 2012 Nov 13;1:e00011. doi: 10.7554/eLife.00011 (PMC3492862; doi:10.7554/eLife.00011)
Supplement: Figure 3—source data 2. — DOI: http://dx.doi.org/10.7554/eLife.00011.014 [file elife00011s003.txt]

#Normalized Nascent-Seq rpbp signal for every gene in the mouse liver
Gene	chr	txn_start	txn_end	ZT0_1	ZT0_2	ZT4_1	ZT4_2	ZT8_1_A	ZT8_1_B	ZT8_1	ZT8_2_A	ZT8_2_B	ZT8_2	ZT12_1	ZT12_2	ZT16_1	ZT16_2	ZT20_1_A	ZT20_1_B	ZT20_1	ZT20_2_A	ZT20_2_B	ZT20_2
Itm2a	chrX	104592533	104598699	0.0000	0.0000	0.0933	0.0000	0.0000	0.0959	0.0494	0.4988	0.1062	0.2987	0.0000	0.0000	0.0000	0.1024	0.0000	0.1158	0.0563	0.0972	0.0000	0.0582
jnk1	chr14	34193980	34260343	3.3279	3.2062	3.7204	3.4214	4.8001	4.0193	4.3977	6.7308	6.7420	6.7203	3.6021	3.7257	2.2498	2.8716	4.6776	3.5545	4.1298	4.1140	4.8626	4.4153
Sergef	chr7	53698542	53895160	2.3463	1.9109	2.6542	3.3369	2.7847	2.5887	2.6848	1.8228	2.5061	2.1702	2.3339	2.7953	3.7566	1.5596	1.9337	0.9208	1.4408	2.7833	1.4677	2.2582
AK044426	chr13	47239310	47244039	5.1160	4.0002	4.7874	5.7795	4.4952	5.4347	4.9804	2.8230	2.4271	2.6205	5.9445	3.9690	7.3201	5.8428	4.8282	4.4414	4.6379	3.8875	3.9378	3.9153
Dhx9	chr1	155302887	155334790	5.8493	8.8493	8.1923	8.2228	8.3529	8.0918	8.2086	13.7009	14.3859	14.0418	6.2711	7.6274	4.7444	7.2577	7.3971	7.0305	7.2153	9.5605	9.5434	9.5574
Ssu72	chr4	155079232	155107891	7.6084	8.7270	7.4293	9.0187	7.6484	9.3571	8.5307	7.1657	7.3973	7.2813	6.3643	9.6001	9.6242	7.5122	8.3359	8.0909	8.2127	9.7112	8.7339	9.3359
Eif2b2	chr12	86560462	86567578	0.8081	2.2641	2.4586	1.8778	1.2589	1.0534	1.1536	1.1278	1.1564	1.1420	1.3401	2.1129	1.4355	1.9272	1.0338	1.5858	1.3014	0.8249	1.4995	1.0985
Mks1	chr11	87666726	87677181	0.8983	1.1927	1.0722	1.4934	0.9852	0.8020	0.8913	0.6586	1.0812	0.8736	1.0105	1.2272	1.5784	1.1474	0.7185	0.9871	0.8486	1.0126	0.6978	0.8876
Hebp2	chr10	18259928	18265882	0.2059	0.0000	0.0462	0.0000	0.0164	0.0475	0.0324	0.0546	0.0526	0.0535	0.0012	0.0000	0.0000	0.0507	0.0000	0.0000	0.0000	0.0000	0.1429	0.0576
EG432939	chr15	25343946	25344599	0.0000	0.0000	0.0000	0.0000	0.0000	0.2402	0.1237	0.0000	0.0000	0.0000	0.0000	0.0000	0.0000	0.0000	0.0000	0.0000	0.0000	0.0000	0.0000	0.0000
Vps28	chr15	76452517	76456457	5.3027	5.8144	3.7874	4.9020	2.8641	4.2306	3.5685	1.7547	2.7038	2.2374	7.2258	4.9286	6.6113	6.4642	3.1090	2.5631	2.8249	3.7514	2.2207	3.1415
Setd6	chr8	98239812	98242904	4.0618	3.6436	4.6601	4.7527	3.7615	3.9233	3.8461	4.7187	4.3726	4.5409	2.9325	5.2950	4.9765	2.7689	4.6004	3.0669	3.8533	4.0663	4.5275	4.2602
Gstm2	chr3	107784619	107789354	0.8881	2.2908	0.6467	0.8991	0.2565	0.0410	0.1457	0.0342	0.1916	0.1144	0.0000	0.0362	0.3444	0.2405	2.0635	1.8346	1.9513	1.6513	0.8434	1.3287
mKIAA1102	chr5	67359804	67422189	0.1471	0.1533	0.1882	0.0377	0.2075	0.3241	0.2676	0.1731	0.1295	0.1508	0.0839	0.1791	0.3388	0.0653	0.0655	0.1403	0.1018	0.0000	0.3222	0.1299
Psma4	chr9	54798665	54805837	5.4926	5.3181	5.5428	6.2009	5.4471	4.6070	5.0166	6.0071	4.6549	5.3166	3.6731	4.9634	3.0681	2.8580	4.9304	3.4775	4.2223	4.0379	4.4995	4.2319
Pex19	chr1	174056902	174065911	11.4785	17.0146	15.0107	14.0236	18.4523	17.6025	17.6389	13.1966	15.5046	14.1305	12.6518	13.9442	11.2283	8.7315	11.8700	12.5977	12.2031	10.4120	9.3351	9.9979
Tsnaxip1	chr8	108351643	108368576	0.4857	0.1359	0.1768	0.0486	0.3928	0.1632	0.2748	0.0639	0.2344	0.1507	0.1365	0.0968	0.0645	0.0622	0.0967	0.1993	0.1465	0.0277	0.0093	0.0203
Bcl7a	chr5	123794542	123824088	3.7905	5.0550	6.0877	6.0457	4.6152	5.3135	4.9763	3.7103	3.6369	3.6717	7.2866	7.2731	4.7580	4.5563	5.3789	4.8334	5.1112	5.1780	4.0008	4.7134
Dio1	chr4	106964069	106979748	2.7457	2.0422	10.8954	3.5893	16.9418	16.8965	16.9246	12.3919	9.9068	11.1224	10.8263	14.1349	9.9446	3.4673	6.0996	5.4138	5.7635	11.3134	9.6797	10.6765
mAF10	chr2	17986262	18047856	19.5915	21.0433	24.8756	21.5353	16.7341	14.9152	15.8038	16.9839	21.7054	19.3272	15.4185	22.0342	15.3655	18.9612	23.2276	24.1782	23.6775	23.5232	27.5311	25.2447
Bnip3l	chr14	67604076	67627661	1.9016	3.5105	3.0140	4.0663	4.6869	3.4833	4.0690	4.8456	5.8711	5.3662	4.2990	4.5476	2.2352	3.9696	3.6511	3.4197	3.5369	6.3554	4.3595	5.5629
DQ557910	chr15	59089772	59089840	0.0000	0.0552	0.0000	0.0000	0.0000	1.5086	0.7766	0.0000	0.0000	0.0000	0.0000	0.0000	2.1760	0.0000	0.0000	0.0000	0.0000	0.0000	0.0000	0.0000
Capzb	chr4	138748845	138847727	5.8448	6.8008	7.6481	5.9149	6.2937	7.7516	7.0180	5.1229	5.9336	5.5077	7.6741	6.9495	6.5035	6.0879	5.9234	6.3397	6.1226	4.7705	7.4686	5.8678
Cachd1	chr4	100449283	100676353	0.6500	0.4685	0.8508	0.4694	0.5742	0.5787	0.5767	0.4531	0.3683	0.4098	0.7293	0.5828	0.8489	0.8483	0.3068	0.4487	0.3656	0.5975	0.5144	0.5651
NR_002862	chr14	90296584	90299254	0.2617	0.3990	0.2862	0.2841	0.1247	0.2941	0.2120	0.2704	0.2605	0.2652	0.3689	0.5379	0.3910	0.4397	0.3358	0.5684	0.4486	0.5963	0.0885	0.3927
1110008J03Rik	chr5	121059071	121062578	1.7925	1.4981	1.7262	2.7006	1.6417	1.4322	1.5344	0.7611	0.9658	0.8650	2.0940	2.3709	1.1224	0.9018	0.4394	0.7188	0.5749	0.7651	1.5495	1.0829
Snip1	chr4	124743936	124751279	3.7711	2.9376	2.2655	2.6143	3.2061	2.9084	3.0540	3.2569	3.9827	3.6254	2.3203	4.4433	4.8860	2.7879	2.8221	4.3306	3.5533	2.8598	2.1641	2.5848
B9d2	chr7	26465798	26471577	0.5192	0.7851	0.3060	0.6292	1.0291	1.4008	1.2208	0.2950	0.2966	0.2957	0.4411	1.0014	0.9973	0.8720	0.3682	0.6725	0.5158	0.4522	0.6786	0.5444
Syt2	chr1	136543257	136645994	0.0000	0.0000	0.0434	0.0000	0.0473	0.0446	0.0459	0.0000	0.0000	0.0000	0.0466	0.0000	0.0000	0.0000	0.0000	0.0000	0.0000	0.0000	0.0000	0.0000
Lnx2	chr5	147828678	147888105	7.0805	9.8486	7.6031	12.3076	4.9267	3.9014	4.4007	3.8967	3.8765	3.8851	7.3609	4.7813	6.2950	5.4438	9.4835	10.2103	9.8317	8.6473	9.7733	9.1143
Ppia	chr11	6315872	6319813	1.4414	0.9794	1.6970	1.2672	2.6455	1.8331	2.2282	1.3873	1.2870	1.3358	1.7820	0.7453	0.8037	0.9255	1.3183	1.7774	1.5406	1.4627	0.9262	1.2492
4932418E24Rik	chr2	26127166	26150077	0.0000	0.0000	0.0000	0.0000	0.1055	0.0000	0.0512	0.0000	0.0448	0.0228	0.0520	0.0000	0.0000	0.0000	0.0000	0.0601	0.0292	0.0505	0.0000	0.0302
Itgb7	chr15	102046427	102062317	0.8724	0.9421	0.6481	0.6484	0.9770	1.4462	1.2189	0.5480	0.5814	0.5648	1.0242	0.8244	1.0591	0.2577	0.6940	1.0141	0.8491	0.7100	0.6414	0.6837
ten-m3	chr8	49361268	49640586	4.7561	6.1429	5.5645	2.6967	5.9211	7.3957	6.6823	7.6012	7.0707	7.3285	2.5513	2.4230	1.1236	2.5565	3.9360	4.8642	4.3892	2.6606	2.0774	2.4428
Rplp2	chr7	148633548	148637241	2.8647	1.6086	1.2983	0.8719	1.9186	1.3035	1.6026	1.0526	1.1699	1.1120	0.7825	2.0940	2.2980	2.0547	2.5587	2.8826	2.7147	2.1339	1.9221	2.0526
Strbp	chr2	37338750	37558795	7.7014	10.6858	10.0973	8.6280	8.4390	9.1320	8.7248	15.7660	17.1792	16.4475	7.1722	7.5977	6.2611	7.3333	7.6865	8.3672	7.9610	8.6925	8.4900	8.6148
DQ569270	chr15	59088335	59088373	0.0000	0.0000	1.8130	1.4106	0.0000	0.0000	0.0000	0.0000	0.0000	0.0000	0.0000	0.0000	0.0000	0.0000	0.0000	0.0000	0.0000	0.0000	0.0000	0.0000
AK048031	chr16	77236561	77598776	3.2600	3.8076	2.9623	2.0648	4.9139	4.5053	4.7053	6.0575	6.9048	6.5097	1.2068	0.9611	1.0948	2.0135	4.8450	4.9568	4.8968	5.9045	5.5997	5.8216
4930465K10Rik	chr18	77952942	77954184	0.1406	0.3674	0.0000	0.0000	0.1340	0.3792	0.2603	0.1453	0.2798	0.2137	0.2643	0.2745	0.0000	0.2699	0.0000	0.1527	0.0741	0.1281	0.3805	0.2302
B3gnt3	chr8	74215617	74227433	0.3935	0.2057	0.4132	0.3059	0.4502	0.6370	0.5465	0.2440	0.3134	0.2792	0.6917	0.4773	0.8528	0.5290	1.2513	0.6838	0.9750	0.4744	0.3861	0.4398
Ttll11	chr2	35607466	35835144	0.3012	0.1857	0.1557	0.2249	0.1696	0.2225	0.1969	0.1474	0.1937	0.1710	0.0671	0.1104	0.1772	0.1547	0.0723	0.0765	0.0743	0.1927	0.0942	0.1533
TRPC1A-Beta	chr9	95607047	95650777	0.2021	0.0550	0.0428	0.4643	0.0602	0.2464	0.1561	0.2578	0.1619	0.2089	0.3882	0.1664	0.4185	0.2138	0.1572	0.1724	0.1645	0.1728	0.1806	0.1763
AI428936	chr7	31099834	31104064	0.3592	0.4108	0.5556	0.4387	0.9141	0.9878	0.9524	0.6032	0.4262	0.5129	1.5872	2.1824	6.3858	2.4911	1.2461	0.6148	0.9389	0.7762	0.8399	0.8034
mKIAA0636	chr4	19476721	19497251	2.5867	4.2791	4.0782	5.1609	3.0005	3.5733	3.2964	5.2767	4.9254	5.0961	3.5194	3.5604	3.2085	1.9888	5.8978	3.5095	4.7349	4.4744	5.0191	4.7027
Zdhhc23	chr16	43969258	43979901	0.3165	0.7033	0.5874	0.4181	0.2992	0.5290	0.4176	0.1090	0.3216	0.2173	0.8492	0.2684	0.2602	0.3356	0.1083	0.8723	0.4793	0.1154	0.3035	0.1915
11-Sep	chr5	93522482	93605471	3.3052	2.9035	2.1086	2.8795	1.8866	2.4204	2.1620	1.3521	1.7366	1.5474	3.2471	2.3124	6.6027	2.5546	2.2283	2.1596	2.1938	2.3932	2.8310	2.5744
Adrb1	chr19	56796861	56798262	0.4985	0.2172	0.5452	0.5412	0.8316	0.6724	0.7500	0.2576	0.1241	0.1895	1.5229	0.7686	1.1175	0.6731	0.2559	0.4060	0.3287	0.2272	0.0000	0.1360
Phlppl	chr8	112392502	112464808	1.1395	1.1154	1.3164	1.5020	1.3113	1.1968	1.2529	1.1198	0.6980	0.9046	1.3947	2.0033	1.1794	1.5294	1.0428	1.0440	1.0429	0.9110	1.3144	1.0755
Ifi30	chr8	73286671	73290562	1.3603	1.0333	0.8386	1.2717	2.3704	2.6054	2.4922	0.8375	0.2330	0.5294	1.3514	2.3925	2.0374	1.5224	1.3602	1.3119	1.3360	1.0589	0.9654	1.0233
mKIAA1064	chr7	17011059	17023045	4.2339	4.6548	4.7840	5.8301	5.0089	4.6799	4.8414	3.0464	3.6145	3.3347	6.6322	5.2573	6.3104	4.4940	4.0929	4.8571	4.4620	3.7622	4.2464	3.9647
mKIAA0981	chr1	65233258	65279055	5.9615	9.0081	7.9814	7.6607	5.8117	6.4388	6.1314	8.4778	8.6369	8.5418	6.3188	7.8893	5.5848	4.5882	7.7235	8.1408	7.8873	7.3351	8.5390	7.8348
6430510M02Rik	chr2	37432977	37435361	10.7671	12.8534	12.3177	12.1328	15.8442	15.3760	15.6088	24.0491	25.3442	24.7007	9.7735	11.1224	8.1027	9.1828	14.1768	15.0734	14.6050	15.5573	16.0987	15.8059
Pthr1	chr9	110624588	110649649	1.5881	2.3603	1.5641	2.7928	1.6326	1.9482	1.7957	1.7805	0.8417	1.3019	2.2082	1.7022	2.1522	1.4919	1.8645	1.4806	1.6771	1.6529	1.6130	1.6400
AK049508	chr14	122502651	122506175	1.4437	1.2245	1.4968	0.8600	2.1997	1.7068	1.9468	2.5585	2.2906	2.4212	2.0917	1.3811	2.2927	5.3641	1.8449	1.8193	1.8315	1.4546	2.1519	1.7386
BC055806	chr19	56675525	56677992	2.2760	3.7243	5.0957	5.0869	9.2197	10.0110	9.6303	8.2854	6.5238	7.3857	10.1402	8.8781	4.2004	2.8880	5.6668	5.8108	5.7339	4.3846	2.9177	3.8016
BC049259	chr11	3031889	3033889	39.3201	37.0784	28.0421	32.3501	29.4093	29.4351	29.4331	20.5713	22.7032	21.6501	49.1388	49.0975	40.4970	44.0447	41.7111	39.3582	40.5472	28.7928	28.7649	28.8375
4930534B04Rik	chr12	92236931	92622818	1.2819	1.2406	1.2278	1.5879	1.7388	1.5640	1.6418	0.9586	0.9144	0.9358	1.4309	1.1812	1.2211	1.2197	0.8917	1.1220	1.0031	0.6399	0.6869	0.6601
Tlr9	chr9	106124928	106129207	0.3509	0.5699	0.3081	0.2185	0.4316	0.8143	0.6288	0.1560	0.0501	0.1020	0.3056	0.1034	0.3007	0.1449	0.3099	0.1093	0.2123	0.1376	0.1362	0.1373
BC054394	chr2	166924293	166927030	0.0000	0.0951	0.2602	0.0948	0.0143	0.3926	0.2090	0.0804	0.3205	0.2026	0.5617	0.4487	0.0000	0.3916	0.2087	0.7319	0.4627	0.3407	0.4431	0.3827
Kcnh1	chr1	194014753	194334040	0.0244	0.1064	0.1710	0.0849	0.1630	0.2644	0.2152	0.1010	0.1945	0.1485	0.1837	0.0502	0.0243	0.0234	0.0752	0.1326	0.1031	0.0445	0.1322	0.0800
Eif2c4	chr4	126169407	126210484	2.0040	2.4034	2.0122	3.0388	2.3954	2.9354	2.6742	2.1460	2.5289	2.3403	1.6629	1.4501	0.7657	1.5489	1.4470	1.9995	1.7146	2.4409	2.1579	2.3315
Lrat	chr3	82696503	82707892	1.0195	2.3564	1.7162	2.0666	1.3640	0.7346	1.0405	2.6778	2.9229	2.8018	3.2294	3.8850	3.3130	2.9371	5.1234	4.8278	4.9773	2.4427	2.5392	2.4863
Otop2	chr11	115168476	115193617	0.0000	0.0000	0.0000	0.0000	0.0000	0.0000	0.0000	0.0000	0.0000	0.0000	0.0000	0.0000	0.0708	0.0000	0.0000	0.0000	0.0000	0.0000	0.0000	0.0000
Hdgf	chr3	87710287	87720048	4.0454	4.3042	4.0426	3.5258	4.3599	3.7628	4.0541	2.6284	3.6148	3.1298	5.3453	8.1065	4.5894	4.0320	3.9225	3.7154	3.8199	2.8173	2.7343	2.7893
AK146694	chr17	71317225	71321145	0.2677	0.1034	0.0519	0.0515	0.1131	0.2134	0.1648	0.1226	0.1181	0.1203	0.3353	0.2439	0.4729	0.3418	0.2992	0.1933	0.2476	0.1386	0.1606	0.1477
AK164650	chrX	102236739	102265435	0.9380	1.1110	1.5284	2.1016	1.8943	2.5075	2.2106	2.4597	3.4466	2.9615	1.4829	1.5293	1.2931	1.5061	1.3188	1.1830	1.2522	1.5238	1.7912	1.6346
Chst12	chr5	140981562	141001192	0.3909	0.1703	0.0000	0.3395	0.6311	0.2636	0.4422	0.3030	0.2918	0.2972	0.2756	0.1682	0.8762	0.0000	0.0740	0.1565	0.1140	0.1782	0.2645	0.2133
1700019D03Rik	chr1	52981970	53020104	0.5016	0.1530	0.8778	0.3685	1.6855	1.3532	1.5150	0.6911	0.9986	0.8475	0.1572	0.3437	0.7829	0.3211	1.0298	0.1816	0.6173	0.6897	1.1315	0.8692
mKIAA4082	chr9	64736766	64748782	7.3691	5.5486	5.3094	6.0670	5.9596	6.0072	5.9713	8.8162	6.8595	7.8170	3.6055	4.3844	3.3312	4.2613	3.9428	3.5228	3.7198	4.4769	4.7379	4.5908
Nup188	chr2	30141952	30199782	4.4179	4.7281	4.0770	4.3245	3.7789	4.2542	3.9966	2.9312	3.0638	2.9978	4.3345	4.4607	4.2212	3.7589	3.9595	4.0428	3.9940	3.1113	3.1586	3.1364
AK006988	chr19	23762208	23795449	3.0474	3.3251	2.4221	4.5043	4.4819	4.3086	4.4076	5.9837	5.2227	5.5565	3.8227	3.5050	3.0295	3.8900	4.4649	4.9628	4.7044	5.0994	4.6196	4.9260
AK010427	chr11	62416378	62418308	2.4277	1.9888	2.8993	1.7505	3.2481	4.1640	3.7207	3.2499	3.3450	3.2972	1.9032	3.0592	5.6128	2.2995	2.2468	3.1202	2.6699	1.6364	2.6515	2.0489
AK134047	chr9	103325907	103363590	0.0800	0.0697	0.0000	0.0000	0.0763	0.0000	0.0370	0.0000	0.0000	0.0000	0.0000	0.0000	0.0558	0.0000	0.0000	0.0000	0.0000	0.0000	0.0000	0.0000
Msmb	chr14	32955240	32971512	0.0000	0.0000	0.0000	0.5195	0.0000	0.3187	0.1641	0.0000	0.0000	0.0000	0.0000	0.0000	0.3531	0.3403	0.0318	0.0000	0.0164	0.0000	0.0000	0.0000
KIAA1199	chr7	91083298	91235012	0.0188	0.0000	0.0000	0.0459	0.0179	0.0000	0.0087	0.0000	0.0000	0.0000	0.0000	0.0371	0.0000	0.0000	0.0193	0.0000	0.0099	0.0000	0.0508	0.0205
EG434459	chr14	52172464	52282628	0.0000	0.0000	0.0000	0.0000	0.1050	0.0000	0.0510	0.0000	0.0000	0.0000	0.0000	0.0000	0.0000	0.0000	0.0000	0.0000	0.0000	0.1004	0.0000	0.0601
Ptprb	chr10	115712578	115820982	7.5300	7.1935	7.2848	7.4084	5.8021	5.9903	5.8877	5.0947	5.2092	5.1513	5.8608	5.5783	6.2944	10.0298	9.6882	9.6999	9.6737	8.0988	7.8407	7.9926
Zfp650	chr2	69735359	69862070	9.1685	14.4753	12.6465	12.7541	10.6176	10.9291	10.7745	15.8843	15.9297	15.8962	8.4653	11.5514	9.0498	8.9561	11.0072	11.9217	11.4039	13.2708	14.7607	13.8758
Vsig8	chr1	174486068	174493847	0.0000	0.0000	0.0800	0.0000	0.0000	0.0000	0.0000	0.0957	0.0000	0.0470	0.0000	0.0000	0.0000	0.0000	0.0000	0.0000	0.0000	0.0000	0.0000	0.0000
Ubie	chr15	100183630	100192271	0.0000	0.0000	0.0000	0.0000	0.0000	0.0000	0.0000	0.0000	0.0000	0.0000	0.0909	0.0000	0.0000	0.0929	0.0000	0.0000	0.0000	0.0000	0.0000	0.0000
Prkag2	chr5	24368574	24606248	13.6596	13.6050	14.7314	13.0402	13.8020	13.1995	13.4968	12.1527	13.3532	12.7478	25.9379	22.0063	17.8662	16.2242	16.8182	17.5741	17.1590	14.5040	13.7384	14.2234
A830043J08Rik	chr1	80195280	80210519	0.0000	0.0000	0.0000	0.0531	0.0000	0.0550	0.0283	0.0000	0.0000	0.0000	0.0000	0.0000	0.0609	0.0000	0.0000	0.0000	0.0000	0.0000	0.0000	0.0000
Nmt1	chr11	102889875	102927419	8.8623	7.9175	7.3641	8.5878	7.8992	5.9568	6.9021	7.3554	7.8170	7.5270	8.5804	8.8586	9.5379	6.9790	9.1255	8.5136	8.8237	8.5441	5.9583	7.5180
Cd22	chr7	31650845	31665361	0.4074	0.8343	0.7244	1.3495	1.9030	1.4319	1.6612	0.4018	0.5277	0.4658	0.5613	0.5107	0.3927	0.1202	0.2309	0.4499	0.3371	0.0785	0.2118	0.1324
Gpr111	chr17	42845885	42879128	0.1355	0.1481	0.1389	0.2307	0.1747	0.0478	0.1094	0.0618	0.1586	0.1111	0.1273	0.2184	0.1032	0.1020	0.1636	0.0000	0.0841	0.0932	0.0000	0.0558
Slc15a1	chr14	121858842	121904476	0.0000	0.0000	0.0311	0.0325	0.0000	0.0000	0.0000	0.0000	0.0000	0.0000	0.0000	0.0000	0.0000	0.0000	0.0000	0.0000	0.0000	0.0000	0.0000	0.0000
4930408G06Rik	chr1	59053966	59060383	0.5956	0.5190	0.0000	1.0347	0.9156	0.9619	0.9398	0.6874	0.0000	0.3371	0.3733	0.2041	0.7913	0.3813	0.8153	1.7251	1.2567	0.9050	1.0447	0.9631
Galnact2	chr6	118057470	118089158	1.2385	1.0838	1.0732	1.3183	1.3027	1.4612	1.4038	2.5296	2.5403	2.5279	0.8536	1.5026	0.9599	1.0862	1.4272	0.9739	1.2280	1.4297	1.3394	1.3961
Slc47a1	chr11	61156901	61191566	23.7204	34.7647	25.5370	14.9874	26.4809	25.0225	25.6250	27.1403	26.7850	26.9012	28.8785	25.4588	15.1922	17.8862	32.9388	33.3531	33.1655	16.7146	17.2002	16.8216
Pbx4	chr8	72356602	72396191	1.0976	0.6222	0.6064	0.0266	0.6576	0.6204	0.6387	0.1333	0.4460	0.2925	0.6591	0.4838	0.5845	0.3265	0.7793	0.5724	0.6784	0.2807	0.1025	0.2094
Nup210	chr6	90963063	91066788	3.7662	4.8856	5.6008	3.8077	5.1521	4.8428	4.9849	4.0507	4.1979	4.1165	5.1899	3.3713	4.0914	2.8259	3.9315	4.1699	4.0453	2.9565	2.4584	2.7614
Sharpin	chr15	76177469	76181527	7.1482	7.9554	7.6142	8.3615	7.2081	6.2010	6.6922	8.3858	7.7869	8.0781	9.5383	11.8859	10.4005	5.9999	8.2380	8.6457	8.4318	6.5407	7.2883	6.8549
AK035901	chr7	69117827	69127242	0.0000	0.0000	0.0000	0.0000	0.0000	0.0000	0.0000	0.0000	0.0692	0.0353	0.0000	0.0000	0.0000	0.0000	0.0000	0.0000	0.0000	0.0000	0.0000	0.0000
Dnaic1	chr4	41516826	41585183	0.0567	0.0000	0.0588	0.0697	0.0000	0.0628	0.0323	0.0000	0.0000	0.0000	0.5044	0.3094	1.1197	0.1340	0.2150	0.0758	0.1473	0.0000	0.1476	0.0595
Nos1	chr5	118291850	118403820	0.0000	0.0000	0.0282	0.0560	0.0956	0.0265	0.0601	0.0000	0.0000	0.0000	0.0504	0.0046	0.0000	0.0000	0.0000	0.0000	0.0000	0.0051	0.0000	0.0031
C1rl	chr6	124443151	124460661	7.5073	8.8300	9.6909	10.2210	7.7517	8.0731	7.9199	6.4552	6.0959	6.2391	6.8410	6.4734	7.1870	6.7678	9.4082	8.9471	9.1795	7.1383	7.7261	7.2833
Cdk6	chr5	3343892	3522225	5.8904	6.6377	6.1930	2.9366	6.6571	7.8853	7.2917	5.7188	5.1567	5.4307	6.0649	4.6843	3.8179	3.8920	3.4649	3.5899	3.5239	3.2051	3.6300	3.3827
AK040684	chr5	75098623	75124630	0.0000	0.0000	0.0000	0.0308	0.0473	0.0000	0.0230	0.0000	0.0000	0.0000	0.0000	0.0000	0.0000	0.0000	0.0000	0.0000	0.0000	0.1034	0.1037	0.1037
Sod2	chr17	13200704	13232929	3.6271	3.6921	4.0284	3.8505	5.1893	4.7331	4.9520	3.5317	4.0054	3.7718	5.8798	5.8267	3.7209	3.7755	2.7982	3.0127	2.9009	1.9249	2.7705	2.2696
Tcea2	chr2	181415014	181422756	0.8363	1.3321	0.7938	1.1641	2.1656	1.5880	1.8691	0.5151	1.5255	1.0294	1.5634	0.5680	2.1388	1.7117	0.9217	1.1333	1.0240	1.1214	1.0081	1.0779
mKIAA0595	chr19	46138570	46147399	3.9681	3.2759	3.0104	2.6755	2.9175	3.0944	3.0096	2.3333	2.1876	2.2583	3.4546	5.3419	5.6768	2.2764	1.9481	2.5139	2.2219	1.5773	1.7674	1.6570
A430060F13Rik	chr11	94616452	94622496	0.0648	0.0169	0.0567	0.0563	0.0000	0.0000	0.0000	0.0000	0.0645	0.0329	0.2521	0.1333	0.0646	0.0358	0.0574	0.1408	0.0979	0.0591	0.0000	0.0354
AK003723	chrX	39412855	39425814	22.9218	20.1450	19.1583	20.3951	16.8515	14.7144	15.7574	19.9994	18.1000	19.0257	16.5334	19.5232	25.5994	24.2186	22.3584	21.6072	21.9823	20.9640	22.1237	21.4724
Il17ra	chr6	120413251	120433051	1.9765	2.9844	2.9676	2.3707	2.8855	2.3862	2.6295	1.9419	1.6592	1.7973	3.8629	3.3406	3.1924	6.4864	2.2875	1.5777	1.9416	1.6647	1.4635	1.5868
Bdkrb1	chr12	106842300	106843638	0.1305	0.1137	0.2283	0.6800	0.2488	0.1173	0.1812	0.0000	0.0000	0.0000	1.2235	0.8048	0.7345	0.2020	0.6698	0.4252	0.5506	0.1190	0.5298	0.2849
Aig1	chr10	13366860	13588636	2.8360	2.5391	2.0009	3.5922	2.5358	2.1759	2.3514	1.9608	2.2976	2.1317	1.9202	1.8107	2.2504	2.8528	3.8416	3.5468	3.7039	2.7295	2.5739	2.6721
DQ556195	chr6	127749849	127749881	0.0000	0.0000	0.0000	0.0000	0.0000	0.0000	0.0000	0.0000	2.1740	1.1070	0.0000	0.0000	0.0000	0.0000	0.0000	0.0000	0.0000	0.0000	0.0000	0.0000
Atp6v1e1	chr6	120745261	120772703	6.3377	6.3962	9.2777	10.9285	10.5044	11.1590	10.8451	6.9552	6.2442	6.5909	11.0300	9.0300	6.0580	9.5688	9.9624	7.9353	8.9729	6.8052	5.8438	6.4307
D430042O09Rik	chr7	132851389	133018311	3.4160	3.8419	4.0126	4.7309	2.8912	2.7213	2.8048	2.3886	2.4929	2.4409	3.9394	4.6010	3.7798	4.0876	3.4449	3.5277	3.4755	3.3457	2.8784	3.1637
Chi3l3	chr3	105950471	105970439	0.0000	0.0000	0.0000	0.0000	0.0000	0.0000	0.0000	0.1258	0.0000	0.0617	0.0000	0.0000	0.0000	0.0000	0.0000	0.0000	0.0000	0.0000	0.0000	0.0000
AK015179	chr9	88442857	88463688	4.7851	3.4290	4.2504	5.6326	4.1936	3.6459	3.9131	4.1755	2.8106	3.4791	5.7750	5.5957	4.7625	4.1179	4.1602	3.7087	3.9388	4.7709	5.1281	4.9242
mKIAA0933	chr16	93763402	93810833	8.8072	16.7360	10.8732	8.3436	9.8574	10.0505	9.9603	9.1785	10.6574	9.9285	26.9770	32.7992	14.7822	22.7014	23.7525	22.9059	23.3365	10.0057	9.0974	9.6435
l7Rn6	chr7	97067198	97089695	2.0631	1.2405	1.1623	0.9501	1.0637	1.4417	1.2587	1.4447	2.0500	1.7524	2.3854	3.0228	1.7361	1.4971	1.4389	1.6059	1.5192	1.5985	2.7675	2.0730
Sufu	chr19	46471407	46561150	2.3975	1.7940	2.1637	2.3442	2.0116	2.4300	2.2140	1.7858	1.6437	1.7129	2.9905	2.6000	2.2477	2.3743	2.2068	1.9130	2.0470	1.8682	1.4479	1.7023
Narg1	chr3	51220063	51277953	3.6445	4.6810	4.9188	4.6469	4.1087	3.7374	3.9191	7.3120	6.1568	6.7214	2.8655	4.8844	4.1004	3.0570	5.0042	4.8270	4.9156	6.1266	6.5538	6.3108
Zscan22	chr7	13483163	13493588	5.4567	4.1594	3.4628	3.8953	4.3871	5.0651	4.7376	3.3507	4.4036	3.8857	4.8732	4.5913	6.6793	4.3690	5.3606	5.1310	5.2464	3.6983	4.5218	4.0376
2210417D09Rik	chr6	146981058	146982040	2.6772	1.3842	2.0218	1.2351	3.0499	2.0419	2.5321	1.2858	0.8846	1.0811	1.0025	0.1827	0.5313	0.3413	0.9123	0.3861	0.6563	0.8102	0.7217	0.7761
Mdc1	chr17	35978442	35996615	2.0749	2.7143	2.1628	2.4150	2.1436	1.7934	1.9641	1.2758	1.0687	1.1700	2.6228	2.2615	2.3526	1.4205	1.5269	1.8244	1.6706	1.2819	1.3625	1.3169
Ptprk	chr10	27794625	28317203	12.7706	15.8583	13.2595	12.8726	9.9486	9.6378	9.7868	13.9802	14.5336	14.2521	8.2521	7.6374	7.4300	9.3215	14.1578	14.6883	14.3804	14.0268	13.5725	13.8686
Kit	chr5	75971048	76052746	0.5661	0.3641	0.5992	0.3410	0.6914	0.7142	0.7034	0.3736	0.6034	0.4783	0.6781	0.5276	0.6540	0.7666	0.6351	0.6592	0.6465	1.0035	0.7905	0.9195
Gata1	chrX	7536385	7553700	0.0000	0.0000	0.0801	0.1014	0.0000	0.0000	0.0000	0.0650	0.0000	0.0319	0.0000	0.0941	0.0000	0.0879	0.0000	0.0000	0.0000	0.0000	0.0000	0.0000
Cnga4	chr7	112553081	112557252	0.0703	0.0000	0.0000	0.0610	0.0000	0.0000	0.0000	0.0000	0.0000	0.0000	0.0000	0.0000	0.0000	0.0557	0.0000	0.0000	0.0000	0.0641	0.0000	0.0384
E130309D14Rik	chr11	74433106	74455018	0.2181	0.1720	0.3053	0.3788	0.0925	0.2353	0.1661	0.1352	0.0434	0.0884	0.2870	0.1793	0.2607	0.0000	0.2686	0.4737	0.3681	0.1590	0.0590	0.1190
Neil2	chr14	63801281	63812362	0.4837	0.9480	1.3703	1.2703	0.9764	0.9047	0.9399	0.6398	0.5800	0.6092	1.8947	1.0634	0.7903	1.0392	0.3388	0.5995	0.4652	1.3903	1.2369	1.3311
Stk22s1	chr7	52198609	52213405	0.3122	0.2944	0.3826	0.4032	0.2686	0.3533	0.3123	0.2839	0.2339	0.2584	0.2836	0.2452	0.0687	0.0000	0.4645	0.7086	0.5828	0.3667	0.1234	0.2693
Atp7b	chr8	23104819	23170546	8.9109	9.3183	8.8555	9.1527	6.5285	7.5796	7.0744	9.1015	10.0086	9.5552	5.6531	5.9095	6.0245	5.1641	9.6034	7.7270	8.6838	8.0486	7.1926	7.6739
H2-Bl	chr17	36216992	36221404	0.0000	0.0425	0.1005	0.0299	0.1095	0.2066	0.1595	0.0208	0.5331	0.2817	0.8153	1.5188	0.0000	1.1471	0.1179	0.0000	0.0606	0.2592	0.1555	0.2179
Grem2	chr1	176763915	176851950	1.0678	0.6094	0.6936	1.3396	3.1211	2.0148	2.5527	1.2059	1.2526	1.2293	3.0201	1.2552	0.6301	5.4420	0.4308	0.4741	0.4516	0.4246	0.1893	0.3305
Gli1	chr10	126766937	126778942	0.1910	0.0666	0.1003	0.1991	0.2805	0.2405	0.2600	0.1185	0.0523	0.0847	0.2532	0.2749	0.3298	0.0734	0.1137	0.1245	0.1189	0.1393	0.0724	0.1126
Il10rb	chr16	91406479	91425884	2.1822	2.0091	1.7623	2.3671	1.8065	2.0931	1.9547	0.7900	0.7592	0.7741	1.8851	1.6860	2.7152	2.0970	1.3925	1.5674	1.4767	1.2725	1.3358	1.3005
Fstl3	chr10	79240039	79245067	0.0000	0.0000	0.0000	0.0873	0.0000	0.0000	0.0000	0.0000	0.0000	0.0000	0.0000	0.0000	0.2137	0.0000	0.0000	0.0000	0.0000	0.0000	0.0000	0.0000
Ccdc71	chr9	108362883	108367875	3.8102	4.1583	5.9274	4.0700	4.1695	4.4972	4.3397	3.4927	3.6423	3.5677	4.1344	4.7561	3.3071	2.6224	2.7627	3.0302	2.8912	1.9381	2.4762	2.1589
Rho	chr6	115881944	115888848	0.0000	0.0470	0.0472	0.0193	0.0000	0.0485	0.0250	0.0000	0.0000	0.0000	0.0589	0.0554	0.1484	0.0518	0.0000	0.0585	0.0284	0.0000	0.0192	0.0077
Nt5dc1	chr10	34023417	34138334	2.6515	3.4307	3.2105	3.3608	3.7198	2.7862	3.2405	4.2046	4.1671	4.1841	2.9455	2.6894	2.9226	2.3599	3.0351	2.9050	2.9509	3.7346	4.0060	3.8456
DQ725111	chr10	85313723	85313752	0.0000	0.1269	0.0000	0.3794	0.0000	0.0000	0.0000	0.0000	0.0000	0.0000	0.0000	0.0000	0.0000	0.0000	0.0000	0.0000	0.0000	0.0000	0.0000	0.0000
4931428F04Rik	chr8	107804308	107813762	1.1987	1.0929	0.7088	0.4242	0.7199	0.7629	0.7423	0.5843	0.4909	0.5366	1.0376	1.1951	1.0128	0.9647	1.0225	1.0754	1.0477	0.9832	0.5982	0.8299
Rbbp6	chr7	130114332	130145967	9.1774	10.0415	10.5903	9.6851	10.0592	11.1963	10.6511	13.3158	14.6120	13.9715	8.8283	9.4941	7.4533	8.1285	8.5002	8.9881	8.7329	9.6073	9.1354	9.4357
Gbf1	chr19	46227047	46361000	9.3988	11.5715	10.2465	9.9749	6.7521	6.9404	6.8433	9.8858	9.9456	9.9100	9.7400	10.5836	10.4182	8.7440	10.6647	10.2961	10.4638	11.2379	11.3148	11.2842
Plp1	chrX	133357374	133372281	0.2501	0.6149	0.8588	0.9537	0.7740	0.6862	0.7291	0.4868	1.0410	0.7688	0.5137	0.1479	0.6127	0.6628	0.6137	0.9200	0.7621	0.3435	0.4382	0.3824
D8Ertd457e	chr8	13869703	13880569	1.5015	2.1817	1.9885	3.0780	1.8179	2.0356	1.9306	1.9203	1.4865	1.6987	2.1455	1.8522	2.4535	1.3855	1.5214	2.0833	1.7935	0.8761	1.2519	1.0293
Abhd7	chr5	107832531	107859050	0.0000	0.0000	0.0000	0.0780	0.0000	0.0869	0.0448	0.0000	0.1186	0.0604	0.1298	0.0000	0.0688	0.1326	0.1241	0.0000	0.0637	0.0630	0.0234	0.0471
AK163592	chr8	88078099	88079267	4.9322	8.3104	7.0620	6.3612	7.0670	6.8009	6.9326	8.6496	10.9593	9.8228	6.0413	7.0653	4.7876	3.9016	6.8871	8.7048	7.7664	8.8054	8.9565	8.8834
Prkcb1	chr7	129432638	129777915	0.7227	0.7054	0.6677	1.0752	3.4963	3.7142	3.6076	0.8504	0.5205	0.6821	1.0476	1.0113	0.8814	0.6540	0.5736	0.5248	0.5496	0.6268	0.4615	0.5614
Tst	chr15	78229985	78236289	11.1269	10.9327	9.9188	7.5880	12.2095	11.7214	11.9626	10.4895	11.4125	10.9561	6.9331	9.8060	7.7409	9.3888	10.9139	11.9443	11.4088	8.4627	9.1722	8.7652
1700015E13Rik	chr1	172238991	172242256	6.0633	3.8539	2.9694	5.4734	5.3113	5.6558	5.4905	4.4067	4.0926	4.2453	10.2018	4.6910	6.9510	10.9455	2.9444	3.4004	3.1644	1.6374	2.0382	1.8022
mKIAA0097	chr2	91366951	91460822	5.2189	6.3554	7.4190	10.4200	9.7598	10.3704	10.0573	7.7399	8.6848	8.2185	8.9199	6.4641	6.0450	5.2769	7.9359	9.2459	8.5681	7.0265	5.4352	6.3920
BC028808	chr11	55328347	55341483	0.0000	0.0000	0.2951	0.0000	0.0000	0.1668	0.0859	0.0000	0.0000	0.0000	0.0000	0.0000	0.0000	0.0000	0.0000	0.0000	0.0000	0.0000	0.0000	0.0000
C1qtnf7	chr5	43906826	44010040	0.0758	0.1755	0.2219	0.0390	0.2140	0.1332	0.1725	0.0707	0.3128	0.1940	0.1688	0.1846	0.2298	0.0070	0.1383	0.0488	0.0947	0.1637	0.1496	0.1583
Nid2	chr14	20570478	20631009	3.9583	5.3198	2.7415	6.8335	1.5226	1.3554	1.4349	1.9149	1.6544	1.7817	1.7144	2.0715	3.5052	1.6952	5.7222	5.7668	5.7322	3.8468	3.7549	3.8063
Nola3	chr2	112102125	112103055	1.8080	0.6225	2.2784	1.7092	2.8825	3.4095	3.1548	3.1086	3.5090	3.3115	1.9735	2.4576	3.2437	1.3990	1.8914	2.6545	2.2610	1.8110	2.3750	2.0420
Pcdhga2	chr18	37828758	38001526	0.6557	1.0120	1.2884	1.2636	0.7575	1.1871	0.9790	0.5614	0.6077	0.5848	1.3815	1.2542	1.8417	1.3742	0.8725	1.2938	1.0767	1.1886	1.3508	1.2563
Nalp1b	chr11	70966603	71014958	0.3251	0.5376	0.2296	0.7849	0.1949	0.2653	0.2312	0.1688	0.1259	0.1469	0.3170	0.6684	0.3607	0.3769	0.2061	0.5574	0.3766	0.3785	0.3095	0.3514
Crabp2	chr3	87752614	87757294	1.7975	0.0000	2.5325	2.2957	4.7881	5.0882	4.9443	3.2781	1.3852	2.3132	4.8918	0.0000	0.0000	4.3633	5.5802	6.7434	6.1423	0.0000	0.0000	0.0000
Ehmt1	chr2	24646314	24775121	11.7743	14.6237	15.6538	12.4453	13.0228	13.5130	13.2755	12.5515	12.6935	12.6197	14.0072	16.9151	12.4336	13.2471	12.0529	12.5975	12.2888	12.0204	10.5388	11.4245
AK140218	chr17	34056239	34057430	4.0826	2.7555	3.2589	4.0444	3.0314	4.0092	3.5358	3.1207	3.6001	3.3638	3.4709	2.6042	4.4710	3.0672	2.3855	3.6782	3.0121	3.2918	2.3963	2.9371
Dnajc7	chr11	100444149	100481482	8.0506	10.6964	9.8212	9.7729	7.4266	7.1746	7.2995	6.3858	6.9407	6.6377	9.9525	8.8883	7.6441	6.1251	9.7430	8.9781	9.3666	7.1577	5.9539	6.6646
Tor3a	chr1	158584715	158604438	6.1356	5.4268	6.4769	5.2626	4.0766	3.6329	3.8496	2.4058	3.0221	2.7188	4.0338	3.0050	4.9530	2.8614	6.6355	7.2525	6.9318	5.6587	5.4725	5.5946
Ccdc134	chr15	81958351	81972632	2.1533	1.4781	1.5186	1.0111	1.6656	1.3643	1.5111	1.3915	1.3118	1.3504	2.3350	3.0188	6.6748	2.1092	1.7555	1.9264	1.8376	1.4759	1.3474	1.4269
Il4i1	chr7	52071789	52096179	5.3833	4.6423	3.9403	4.1683	3.8229	3.1657	3.4860	2.7865	1.9896	2.3798	4.3473	4.1154	5.2152	3.2292	4.5528	5.3052	4.9159	3.3426	4.0140	3.6198
Nup37	chr10	87609792	87641139	1.3429	1.5409	2.0081	1.6712	1.2344	0.9262	1.0762	1.9250	2.0141	1.9698	1.1534	1.4689	1.0723	0.3688	0.7870	1.4261	1.0970	1.0310	1.4119	1.1866
Cxcl13	chr5	96385957	96390087	0.0000	0.1306	0.1311	0.0000	0.6250	0.9820	0.8090	0.1549	0.0000	0.0760	0.0000	0.0000	0.0000	0.0899	0.0000	0.3255	0.1581	0.4098	0.2332	0.3394
Sppl2b	chr10	80318019	80331453	8.3215	10.0699	9.6741	9.1302	6.3948	6.4121	6.3873	4.7344	6.0338	5.3735	7.5120	10.4075	8.2802	7.8465	10.4103	9.5960	9.9940	8.0008	8.2222	8.0724
mKIAA4044	chr17	67163221	67293782	2.3737	1.6755	1.4870	1.9026	8.1100	8.9916	8.5288	1.8300	1.2312	1.5416	2.1654	2.7912	2.5449	2.6696	1.7899	1.0287	1.4193	1.9318	1.8288	1.8940
Mrpl48	chr7	107697630	107756510	2.1799	3.0821	2.3843	1.6487	1.0645	1.4573	1.2671	1.0732	1.5046	1.2925	1.8404	1.6933	2.2006	1.0406	2.1343	1.5456	1.8473	1.4154	2.8725	2.0057
Rpl24	chr16	55966505	55971547	2.9546	2.6757	2.0669	1.1402	2.2038	1.7794	1.9861	1.6327	2.5094	2.0786	1.7290	2.5396	1.9368	1.4872	2.1466	3.3519	2.7309	1.9981	2.9455	2.3840
Phospho1	chr11	95685813	95693137	7.2732	8.2905	5.5857	3.3091	6.4104	6.7903	6.6082	3.0023	2.4369	2.7134	9.1330	6.0007	8.8431	6.8678	7.1362	7.4742	7.2967	3.9184	6.0676	4.7926
Mlf2	chr6	124881493	124887256	3.4072	3.5210	3.6929	3.4308	2.9973	2.8442	2.9196	2.2285	1.9512	2.0866	3.2830	5.6333	4.5111	2.9992	4.4899	3.6419	4.0758	2.3968	2.2207	2.3304
mKIAA0432	chr17	45544744	45570656	1.6020	2.5057	2.1790	2.5443	2.1766	2.2231	2.2013	2.8851	2.9300	2.9070	1.9104	2.4539	1.7187	1.7159	2.0980	1.8777	1.9900	2.7530	2.5892	2.6923
Sfrs15	chr16	90229384	90284670	10.8021	13.3909	14.1102	12.0009	9.5132	10.1326	9.8305	10.7242	10.4572	10.5704	9.3839	12.0834	9.3355	9.6564	11.0024	11.4923	11.2121	11.0272	10.2168	10.7172
Popdc2	chr16	38362258	38378302	0.0000	0.0689	0.0692	0.2001	0.1508	0.0187	0.0828	0.0000	0.0000	0.0000	0.1487	0.0813	0.0266	0.0332	0.0112	0.0859	0.0475	0.0000	0.1071	0.0432
Dock6	chr9	21604623	21657079	7.4348	9.8321	8.3533	8.1335	5.3441	4.9263	5.1032	5.5103	5.2830	5.3667	6.6639	7.1194	9.1934	4.3638	11.3154	11.1429	11.1773	7.2601	7.0528	7.1782
Timp1	chrX	20447291	20451863	0.0000	0.1699	0.0000	0.1291	0.0000	0.1512	0.0779	0.1511	0.0000	0.0741	0.0000	0.0000	0.2137	0.0702	0.4004	0.1377	0.2726	0.0000	0.0000	0.0000
BC048859	chr15	84615811	84620384	0.1910	0.2904	0.0668	0.1327	0.4006	0.3311	0.3649	0.1579	0.1521	0.1549	0.2765	0.4712	0.4186	0.3975	0.3804	0.2074	0.2962	0.1741	0.2068	0.1876
Tmigd1	chr11	76715660	76730088	1.5043	0.2736	1.2976	2.2597	0.3807	1.1800	0.7923	1.0364	1.1651	1.1016	0.2493	0.7410	0.3766	0.3497	0.3098	0.2648	0.2878	0.3460	0.1650	0.2737
Casp12	chr9	5345501	5373032	0.4967	0.5510	0.4443	0.2220	0.5829	0.6046	0.5943	0.7991	0.4933	0.6431	0.2626	0.6506	0.6064	0.8103	0.6843	0.4211	0.5561	0.8571	0.7570	0.8184
Ctbp2	chr7	140178693	140315166	1.6105	1.3765	1.7741	1.5329	1.7647	1.5408	1.6501	1.7861	1.1958	1.4849	2.3021	1.6092	2.0187	1.5916	2.0851	2.1827	2.1315	1.8712	1.6501	1.7857
Wdr3	chr3	99942102	99966312	3.0177	4.4141	3.2925	3.7433	3.0982	2.5349	2.7672	4.7111	3.8675	4.2800	2.0328	3.4158	2.4195	2.5659	2.6207	3.2102	2.9057	3.9197	4.0303	3.9719
AK082514	chr1	179389096	179391334	0.2773	0.3625	0.1213	0.3613	0.1950	0.3086	0.2536	0.1433	0.0259	0.0835	0.1303	0.0000	0.0484	0.0000	0.1174	0.0000	0.0603	0.1264	0.1877	0.1514
AK148045	chr7	142827613	142843966	0.6349	0.2231	0.6609	0.8567	1.0958	1.5403	1.3250	0.3397	0.4757	0.4089	0.3889	0.3248	0.6015	0.3567	0.7559	0.8077	0.7807	0.1783	0.3821	0.2608
Ankmy1	chr1	94766705	94799483	0.1425	0.0466	0.0773	0.0465	0.1818	0.0505	0.1143	0.0055	0.0000	0.0027	0.0849	0.0495	0.0533	0.0263	0.0550	0.0683	0.0614	0.0964	0.0000	0.0577
AK020388	chr6	127099643	127162429	0.0000	0.2355	0.0000	0.4970	0.1392	0.0000	0.0676	0.2202	0.2023	0.2110	0.4785	0.2170	0.2103	0.0000	0.0000	0.0000	0.0000	0.2446	0.0000	0.1464
Ap1s1	chr5	137510863	137521930	1.8058	1.9861	1.0330	1.6810	2.8599	1.6576	2.2420	0.7289	0.8462	0.7884	0.3891	1.3309	0.8860	1.1368	1.1350	1.2064	1.1691	0.9318	1.2151	1.0479
Zbtb22	chr17	34053120	34056270	4.6878	4.0263	5.1309	4.4208	5.0107	4.7244	4.8651	2.7890	2.9348	2.8623	3.9659	3.6063	3.8874	2.4434	3.6436	3.4184	3.5324	2.2787	2.4529	2.3534
Ptprs	chr17	56551854	56615792	1.2737	1.7377	1.8423	1.9271	1.0061	1.1556	1.0834	0.4013	0.6877	0.5470	1.5093	1.3765	1.4071	0.9191	0.9016	0.8712	0.8777	0.7339	0.7814	0.7545
Plekhn1	chr4	155595564	155603826	0.5946	0.7151	1.0254	0.8413	0.6531	0.9223	0.7919	0.7446	0.4370	0.5878	1.3188	0.8068	0.8718	0.7107	0.8642	0.7056	0.7868	0.4627	0.5384	0.4942
AK040967	chr13	89879064	89932267	0.0649	0.1131	0.0568	0.0564	0.0619	0.0584	0.0601	0.0000	0.0646	0.0329	0.0610	0.1334	0.0000	0.0000	0.2548	0.1410	0.1994	0.0000	0.1757	0.0708
Gprc5b	chr7	126115560	126138669	0.4362	0.8522	0.0984	0.0000	0.0746	0.2815	0.1811	0.1617	0.1558	0.1586	0.0000	0.0000	0.0390	0.0000	0.0803	0.0850	0.0825	0.0000	0.0000	0.0000
1700021C14Rik	chr3	88086681	88100787	1.4290	2.1855	3.0307	3.2456	2.5374	3.2375	2.8987	1.8603	2.2334	2.0497	2.5342	1.7846	3.9440	1.1632	2.1413	1.7744	1.9620	3.0176	4.2493	3.5201
Tmc2	chr2	130020929	130090181	0.2099	0.0470	0.1411	0.0410	0.1596	0.1056	0.1318	0.0558	0.1458	0.1016	0.0508	0.0555	0.0679	0.1555	0.0111	0.1554	0.0812	0.0117	0.0000	0.0070
Lta4h	chr10	92916140	92947641	2.7535	3.4576	3.2902	3.4005	2.6206	3.2820	2.9528	3.7213	4.2339	3.9811	2.6337	3.2543	2.9871	2.8548	3.4450	4.0662	3.7450	3.8397	4.0181	3.8967
A330021E22Rik	chr5	5580981	5664232	0.0109	0.1341	0.0192	0.0772	0.0491	0.1424	0.0972	0.0000	0.0000	0.0000	0.1931	0.0821	0.1764	0.0878	0.1699	0.1175	0.1443	0.0845	0.0697	0.0787
Rasa2	chr9	96439718	96531922	0.7865	1.3018	0.5566	0.8539	1.1660	1.1963	1.1820	1.0325	1.1328	1.0832	0.6328	1.1827	0.4456	0.5866	0.6315	0.7688	0.6979	0.8409	0.8135	0.8281
Gm1967	chr2	93695519	93709260	0.0000	0.0000	0.0000	0.1390	0.0000	0.0000	0.0000	0.0000	0.0000	0.0000	0.0000	0.0000	0.0000	0.0000	0.0000	0.0000	0.0000	0.0000	0.0000	0.0000
Agpat3	chr10	77734307	77815187	13.5081	15.0202	14.3371	14.6278	15.1681	14.2297	14.6821	10.3713	10.9365	10.6557	22.7535	17.0043	12.3511	12.8035	14.7886	13.9947	14.3659	11.2715	12.9338	11.9090
Mbl2	chr19	30307446	30314172	12.4193	12.4500	14.1805	16.6812	8.4132	7.7135	8.0560	19.1247	15.7478	17.3990	5.4658	10.2080	12.9690	7.6155	6.0398	3.9452	5.0195	9.6401	10.7433	10.1037
AK016452	chr10	78210005	78215810	0.0000	0.0000	0.0000	0.0000	0.0000	0.0000	0.0000	0.0000	0.0000	0.0000	0.2370	0.0308	0.1256	0.2118	0.0971	0.0000	0.0499	0.0000	0.0000	0.0000
1190002N15Rik	chr9	94418282	94438500	4.8465	4.7804	2.9388	1.7967	3.9064	3.1037	3.4946	6.3114	6.1156	6.2096	2.1330	3.3195	3.5835	6.6385	3.0831	3.1947	3.1357	4.0545	3.0824	3.6704
EG433923	chr5	97693767	97695032	0.1380	0.2405	0.3623	0.3596	0.0000	0.1241	0.0639	0.1426	0.2748	0.2099	0.0000	0.1419	0.1375	0.2650	0.4250	0.0000	0.2184	0.1258	0.9340	0.4519
Mrc2	chr11	105153959	105212459	0.2866	0.2641	0.1803	0.3621	0.1818	0.0933	0.1363	0.0636	0.0570	0.0602	0.4174	0.4123	0.2905	0.3885	0.1719	0.4166	0.2906	0.1390	0.0523	0.1043
Med23	chr10	24589852	24633266	4.2360	5.0383	5.0390	4.9930	4.3230	4.3795	4.3492	5.4734	4.9707	5.2156	5.5460	4.7341	4.0875	3.2156	6.4410	6.7998	6.6120	5.6751	6.6720	6.0882
Icmt	chr4	151671459	151681231	4.5361	4.5291	5.3711	4.3487	5.7351	5.2997	5.5130	3.9864	3.8686	3.9251	4.3853	4.8681	3.8026	3.3592	4.9487	4.9715	4.9573	4.1316	4.6564	4.3512
AK007133	chr14	77077385	77086909	0.1301	0.0000	0.2188	0.0000	0.0000	0.0000	0.0000	0.0000	0.0940	0.0478	0.0000	0.2072	0.0000	0.1960	0.0000	0.0000	0.0000	0.0000	0.0000	0.0000
Rgl1	chr1	154364659	154472241	3.9849	4.5999	4.5947	5.9893	5.8093	6.6384	6.2035	3.4384	3.5062	3.4656	5.1123	4.2905	6.5664	5.0935	4.8222	4.3115	4.5717	3.8071	4.7076	4.1776
Gm216	chr1	74408681	74415895	0.2483	0.1442	0.0000	0.1438	0.0395	0.0744	0.0575	0.0000	0.0000	0.0000	0.0000	0.1702	0.0000	0.0795	0.0850	0.0899	0.0873	0.0000	0.0000	0.0000
AK006644	chr14	58190450	58191205	0.3272	0.2851	0.3614	0.0000	0.3119	0.2942	0.3029	0.2282	0.0000	0.1119	0.1769	0.4456	0.2445	0.0000	0.6802	0.0000	0.3495	0.0000	0.0000	0.0000
Cpxm1	chr2	130216510	130223310	0.0734	0.2055	0.0000	0.0000	0.0822	0.0743	0.0782	0.0000	0.0000	0.0000	0.0000	0.0000	0.2395	0.1410	0.1083	0.1595	0.1331	0.0075	0.0000	0.0045
Alms1	chr6	85537524	85754051	1.2596	1.6856	1.7015	1.5034	1.2170	1.3024	1.2614	1.8385	1.8576	1.8476	1.3359	1.5714	1.2093	1.4082	1.3783	1.7574	1.5617	1.6827	1.6639	1.6763
Nmral1	chr16	4711317	4719059	1.5234	1.1561	2.4792	1.4646	1.8287	2.5783	2.2152	0.6421	1.2109	0.9315	4.4033	3.0607	3.0561	1.2201	2.3553	1.7724	2.0710	1.7436	0.5041	1.2472
mKIAA4123	chr19	45438240	45514637	2.3058	2.7904	2.0071	3.2979	3.5094	3.1515	3.3372	3.0911	1.9651	2.5167	3.0560	2.6649	2.1599	2.9612	3.0590	2.7032	2.9326	2.8725	2.4336	2.7011
Klhl31	chr9	77484538	77507929	3.1225	3.8467	3.3668	3.2382	3.1729	3.0693	3.1207	2.0811	2.0792	2.0794	0.4896	0.0000	0.0556	0.2412	2.3670	2.7134	2.5340	1.0388	0.8443	0.9624
PCDHX	chrX	117403935	118020059	0.3078	0.5569	0.1188	0.1306	0.2151	0.1014	0.1566	0.1836	0.2246	0.2044	0.2827	0.1546	0.0749	0.1805	0.3561	0.2042	0.2821	0.2057	0.2544	0.2334
BC053974	chr9	66440255	66441764	4.5126	3.6296	2.2274	3.4171	2.2061	1.8730	2.0354	2.8698	3.4554	3.1670	4.1332	3.6232	2.9902	2.4164	2.3756	4.1471	3.2348	3.3887	2.6624	3.1024
Ocrl	chrX	45265632	45319043	1.2727	1.6644	1.6202	1.3376	1.4479	1.6503	1.5526	1.2124	1.3598	1.2870	1.2613	1.1652	1.1067	0.9039	1.5477	1.1424	1.3501	1.5624	1.2272	1.4302
Ppp2ca	chr11	51912325	51936251	8.3391	7.8773	8.4135	7.3833	7.5047	7.3926	7.4168	7.3082	7.6185	7.4638	5.7838	8.2579	5.7562	7.2329	9.9229	8.5059	9.2297	7.7307	9.9362	8.5914
Il10	chr1	132916423	132921547	0.1118	0.2050	0.0000	0.0000	0.4947	0.4696	0.4819	0.0000	0.0000	0.0000	0.0000	0.1372	0.1330	0.1282	0.1370	0.0000	0.0704	0.0000	0.0000	0.0000
D11Wsu47e	chr11	113545719	113587781	3.1795	3.3659	3.5085	2.9293	2.6852	3.4570	3.0834	1.9278	2.6136	2.2764	3.2564	3.8877	3.9899	3.4720	3.2067	3.5124	3.3535	2.5029	2.1873	2.3805
Ppp2r5b	chr19	6227766	6235840	2.5443	2.6741	2.6594	1.8482	1.8189	1.8428	1.8318	1.3366	2.0822	1.7158	2.0967	3.4607	3.2312	2.6162	2.6003	2.3215	2.4373	1.9420	2.2979	2.0893
Il23r	chr6	67372925	67441849	0.0000	0.0000	0.0000	0.0607	0.0000	0.0000	0.0000	0.0000	0.0000	0.0000	0.0000	0.0719	0.0000	0.0000	0.0000	0.0000	0.0000	0.0000	0.0000	0.0000
Rpl27	chr11	101303728	101306841	1.6773	0.6965	1.4638	1.1761	1.8405	0.6756	1.2415	2.5459	2.3697	2.4553	1.1620	1.4323	1.1576	1.0191	1.8384	1.3520	1.6013	1.9193	1.0287	1.5639
Cuzd1	chr7	138452067	138465806	0.0771	0.0000	0.0000	0.0394	0.0000	0.0000	0.0000	0.0000	0.0000	0.0000	0.0000	0.0000	0.0000	0.0741	0.0000	0.0000	0.0000	0.0000	0.0000	0.0000
AB251181	chr11	107857331	107857361	4.2975	0.0614	0.0000	0.4284	0.4701	2.9143	1.7285	0.0000	0.0000	0.0000	2.0530	1.5932	2.1760	0.0000	2.2420	0.0000	1.1520	3.9820	0.0000	2.3840
Ccdc139	chr11	23565673	23632876	4.7187	5.1541	4.1658	4.6849	7.0041	5.9022	6.4255	6.4049	6.7012	6.5272	4.6552	4.8420	3.1343	4.7922	4.4909	5.4833	4.9706	5.3473	5.1763	5.2887
AK048681	chr9	59598991	59690927	3.4594	4.7962	3.7311	4.3454	7.4012	6.9071	7.1576	8.0691	8.1725	8.1756	3.5054	5.5333	5.2389	3.4985	4.2175	3.5107	3.8535	4.8248	4.5031	4.6697
Caprin1	chr2	103605175	103637754	24.6399	38.7849	25.9256	31.2550	13.6080	14.2305	13.9099	23.8519	23.7509	23.7555	17.8805	17.1483	19.4422	15.1991	37.8922	38.0373	37.9294	46.7316	49.9542	48.1306
DQ719430	chr2	117010886	117010909	0.0000	0.0000	3.6628	0.4743	2.0820	5.8920	4.0440	4.5140	4.3480	4.4280	0.0000	0.0000	0.0000	0.0000	0.8408	0.6918	0.7680	0.0000	2.9560	1.1920
OTTMUSG00000015915	chr2	154132979	154146378	0.0318	0.0000	0.0000	0.0911	0.0061	0.0000	0.0029	0.0000	0.0000	0.0000	0.0618	0.0915	0.0845	0.0203	0.1229	0.0921	0.1079	0.0309	0.0402	0.0347
Ndufb3	chr1	58643442	58652792	1.6941	1.4015	1.3538	2.7232	0.7355	1.7658	1.2661	1.4048	1.9952	1.7050	0.6370	1.3344	1.3829	2.2459	0.9261	2.2257	1.5568	1.4774	1.4642	1.4750
AK009214	chr1	9591103	9621225	1.8516	0.9970	0.4498	1.1348	1.5182	1.8006	1.6641	0.2077	1.0081	0.6152	1.5806	0.3457	1.0399	0.2635	0.6825	1.7171	1.1846	1.5294	0.8999	1.2785
A230097K15Rik	chr5	101275247	101328121	0.6735	0.6634	0.5851	1.0424	2.1043	1.5053	1.7967	0.7556	1.2445	1.0043	0.7577	0.4503	0.5644	0.2973	0.8415	1.0820	0.9579	0.7104	0.4470	0.6056
1700001G17Rik	chr1	33726687	33727557	0.4012	0.3496	0.7021	0.0000	0.0000	0.3608	0.1857	0.4146	0.0000	0.2034	0.1886	0.4124	0.0000	0.0000	0.2059	0.5637	0.3796	0.0000	0.2715	0.1095
AK139461	chr2	71352400	71365976	4.1164	4.7978	4.5007	4.4023	3.7429	3.6026	3.6720	3.9516	4.9485	4.4579	2.3566	2.6999	4.2298	2.0843	3.1211	3.1351	3.1263	4.2906	4.8244	4.4921
Mdm4	chr1	134886421	134927160	12.3582	17.0017	16.8566	19.5639	18.5810	17.7986	18.1849	18.0579	20.0962	19.0899	15.5739	16.9660	15.0423	11.7621	13.7541	14.9266	14.3166	16.0378	15.1800	15.7230
Senp3	chr11	69486619	69495586	4.1648	3.7186	3.8892	3.5892	2.7028	2.9988	2.8561	2.9729	2.9742	2.9726	3.8980	4.4018	3.4242	3.1785	2.9912	2.5986	2.7990	2.7559	1.9095	2.4200
OTTMUSG00000000990	chr11	83325237	83335677	0.8228	0.4561	0.5025	1.0208	0.7491	1.3852	1.0768	0.3821	0.5809	0.4832	0.8201	0.7899	0.4237	1.1728	0.7509	1.1835	0.9606	0.5215	0.8493	0.6547
AK136877	chr13	44283917	44311856	0.0000	0.0666	0.0000	0.0000	0.0000	0.0000	0.0000	0.0000	0.0000	0.0000	0.0000	0.0000	0.0000	0.0000	0.0000	0.0000	0.0000	0.0000	0.0000	0.0000
Ptpru	chr4	131324371	131394193	0.2997	0.2272	0.4215	0.0985	0.2071	0.1631	0.1845	0.2389	0.2629	0.2510	0.0673	0.1891	0.0903	0.4992	0.5652	0.5393	0.5523	0.2876	0.3365	0.3079
T2bp	chr3	127492830	127501307	1.7584	2.1110	2.7886	2.6075	2.0643	3.7635	2.9397	1.1548	1.7074	1.4358	3.8650	2.8334	4.4485	13.4323	1.3661	1.4687	1.4152	1.4843	1.3707	1.4414
BC050122	chr2	27395948	27401608	3.5953	3.3013	1.9287	2.1535	2.6203	2.6230	2.6226	1.8270	1.9078	1.8675	3.4985	3.8758	3.7289	2.3641	2.3420	2.3789	2.3587	2.4395	2.1832	2.3409
Sytl1	chr4	132809081	132818981	2.2445	2.9838	2.9101	2.9352	1.4495	1.9405	1.7028	1.7614	1.5324	1.6443	3.1275	3.2833	1.8945	2.5403	1.9191	3.0166	2.4511	1.9423	1.5407	1.7841
9930023K05Rik	chr19	56536129	56561215	0.0766	0.1399	0.0822	0.1537	0.1078	0.0845	0.0959	0.0000	0.0726	0.0370	0.0000	0.0000	0.0963	0.0000	0.0000	0.0000	0.0000	0.0183	0.0000	0.0110
1700010H22Rik	chr5	98982647	98996023	0.0000	0.0000	0.0000	0.0000	0.0000	0.0000	0.0000	0.0000	0.0000	0.0000	0.1666	0.0000	0.0000	0.0000	0.0000	0.0000	0.0000	0.0000	0.0000	0.0000
Arrdc5	chr17	56433533	56439709	0.0000	0.0000	0.0000	0.0000	0.0000	0.0000	0.0000	0.0000	0.0000	0.0000	0.3102	0.1696	0.0000	0.0000	0.0000	0.0000	0.0000	0.0000	0.0000	0.0000
AK029503	chr10	16671101	16815588	0.1634	0.0475	0.0000	0.0000	0.2505	0.1928	0.2209	0.2674	0.4459	0.3582	0.0000	0.0000	0.0000	0.0000	0.0000	0.0000	0.0000	0.0000	0.0000	0.0000
Brp44	chr1	167391338	167411345	2.8756	6.3160	8.1268	7.4776	9.7095	8.1578	8.9142	11.5057	11.9380	11.7221	5.8244	6.5651	4.8105	3.8840	5.3088	6.8343	6.0470	10.4927	11.3629	10.8640
Zdhhc16	chr19	42008004	42018587	6.2125	6.8023	4.2535	5.0182	4.8870	4.6902	4.7875	3.3627	2.7889	3.0694	5.0815	7.1403	4.9835	6.2570	4.7189	4.6810	4.6981	4.5118	4.9858	4.7117
Scarb1	chr5	125757459	125821444	9.6481	16.1502	13.6355	20.9120	8.5338	8.3317	8.4328	6.2681	6.1400	6.2008	21.5096	17.4487	19.5941	8.2383	17.4895	17.1716	17.3100	10.9338	11.5045	11.1852
Mrpl1	chr5	96639133	96695728	2.5065	2.6553	3.2719	2.7223	2.7152	3.1836	2.9573	3.4835	4.3189	3.9077	2.7226	1.9925	2.2999	2.1166	2.8338	2.8726	2.8512	3.4641	2.5472	3.1011
AK041706	chr14	18763651	18854423	7.8621	7.5880	9.9182	8.8747	9.0419	10.3315	9.7090	14.6337	12.6085	13.5977	8.0475	3.9413	9.6033	7.3785	8.5329	11.9781	10.2018	12.5158	15.2064	13.6251
AK008166	chr2	157896102	157917533	2.9796	3.0828	2.0650	2.5515	2.7748	2.8720	2.8258	1.4586	1.5762	1.5180	4.6921	3.1572	2.4694	1.8399	1.3978	2.4302	1.8985	3.2184	3.2614	3.2420
Fas	chr19	34365155	34402260	2.5557	4.6889	3.2182	3.1157	2.9637	4.5192	3.7655	4.9569	4.5251	4.7354	1.8436	2.1766	3.2773	3.8801	2.8274	3.0202	2.9196	3.3485	2.3186	2.9397
AK162010	chr9	86395480	86409997	4.4664	6.5054	5.5894	5.6362	5.8091	4.7932	5.2882	11.2239	11.0742	11.1362	4.0575	3.2639	4.0795	3.3007	4.8517	5.2518	5.0387	7.6117	7.2381	7.4758
AK197526	chr6	87949280	87949689	0.1065	0.1485	0.1771	0.0324	0.4062	0.0335	0.2145	0.0110	0.0000	0.0054	0.0200	0.0657	0.1168	0.1637	0.4429	0.0000	0.2276	0.0000	0.0721	0.0291
Ube2m	chr7	13620586	13623327	4.0246	2.7137	2.2567	2.2337	2.9021	1.9574	2.4168	1.4233	1.3287	1.3746	3.8301	3.1350	2.8584	3.5310	2.3121	2.4261	2.3663	1.9388	1.2993	1.6847
BC099611	chr4	119433849	119545930	0.5325	1.3903	0.3511	0.6452	1.2212	1.1607	1.1905	1.5951	0.6146	1.0953	1.0863	0.4145	1.6877	1.9414	0.6061	0.3353	0.4742	0.6121	0.0000	0.3664
AK080102	chr6	3238518	3267019	0.0000	0.0000	0.0000	0.0000	0.0000	0.0000	0.0000	0.2453	0.0000	0.1203	0.0000	0.0000	0.0000	0.0000	0.0000	0.0000	0.0000	0.0000	0.0000	0.0000
Trim24	chr6	37820810	37916289	2.4281	3.1638	3.7258	3.8521	6.1769	6.5602	6.3625	6.3703	6.3460	6.3473	5.8829	15.2437	3.0126	4.4764	5.5749	4.5613	5.0700	5.8032	5.8665	5.8400
Hnrpa3	chr2	75497315	75507464	3.2278	3.1506	2.4144	2.9171	2.7120	2.6055	2.6581	4.7753	3.8505	4.3028	1.0381	2.3994	2.7775	1.6151	2.7371	3.1151	2.9193	4.2596	4.0260	4.1737
Pla2g12a	chr3	129581550	129598729	0.3000	0.8620	1.7523	2.7494	1.0435	1.2122	1.1307	0.1529	0.1062	0.1291	1.1907	1.2184	0.9605	0.5863	0.3285	0.7183	0.5176	0.1945	0.2887	0.2329
Gm962	chr19	5568024	5571261	4.6244	4.5610	4.0664	4.2406	4.6303	5.6795	5.1721	3.4440	3.7635	3.6056	4.2811	4.2593	5.0976	2.7575	4.1245	4.0912	4.1062	3.4930	3.2334	3.3951
Elavl3	chr9	21822231	21856454	0.0000	0.0000	0.0000	0.0000	0.0000	0.0000	0.0000	0.0000	0.0000	0.0000	0.0000	0.0000	0.0424	0.0000	0.0000	0.0463	0.0225	0.0000	0.0000	0.0000
1110012M11Rik	chr8	74066828	74071925	3.9498	4.2882	4.1442	3.7863	4.1379	2.6008	3.3481	2.8683	2.5347	2.6975	2.6993	3.6152	4.2486	3.6768	2.6039	3.8452	3.2055	2.5829	1.8545	2.2942
Ankrd49	chr9	14584639	14589005	1.1810	1.3540	0.9361	1.2957	1.9553	2.4035	2.1867	3.1097	2.7223	2.9114	1.1101	0.7667	1.3276	0.5968	1.0743	1.3037	1.1852	1.6942	1.2619	1.5232
Npm1	chr11	33052510	33063056	1.9580	2.1067	2.3122	1.5487	3.0757	2.4679	2.7639	2.3461	2.5888	2.4689	1.0756	1.9160	1.3938	1.9427	1.7499	2.4472	2.0877	2.8174	2.4592	2.6784
AK015813	chr8	109729220	109736351	0.0000	0.0000	0.0000	0.0000	0.0000	0.0000	0.0000	0.3207	0.0000	0.1573	0.0000	0.0000	0.0000	0.0000	0.0000	0.0000	0.0000	0.0000	0.0000	0.0000
Tcfec	chr6	16783391	16848441	1.1117	1.2152	0.7037	1.1110	1.0008	1.5103	1.2634	1.4343	1.4961	1.4653	1.3245	1.8008	0.7387	1.1811	1.1564	1.4126	1.2803	1.8441	2.2582	2.0147
mKIAA4192	chr11	6213790	6217083	17.5036	22.5775	28.2894	21.3001	20.0197	19.6570	19.8401	17.7429	21.0677	19.4301	23.9062	25.8954	13.1755	18.7215	18.7654	14.2320	16.5542	18.5865	15.7967	17.4976
Ppm1h	chr10	122116074	122379595	2.1190	1.8772	1.7194	1.4629	3.6805	3.3744	3.5243	1.2180	0.9625	1.0875	1.6059	1.9626	2.0395	1.7039	1.0657	1.4723	1.2626	1.1302	1.0973	1.1191
Gclm	chr3	121948509	121969566	10.5651	12.5119	11.2435	13.8942	8.7044	7.8108	8.2475	6.7389	8.1956	7.4784	6.9555	14.2421	10.7179	6.9157	9.0044	8.8328	8.9165	8.3549	9.7566	8.9364
Rbm25	chr12	84972185	85015613	16.2770	21.6936	16.8196	20.0652	16.9337	16.2387	16.5694	37.5602	34.5606	35.9432	18.7186	22.6863	18.8744	20.8837	19.7269	20.7820	20.2203	25.1374	23.6969	24.5836
Cep63	chr9	102488907	102528454	2.0858	2.7861	2.7239	3.0899	2.5624	1.3885	1.9590	2.4825	2.4913	2.4862	2.2891	2.1325	1.4092	2.4448	2.3891	2.1289	2.2615	1.8090	1.8599	1.8330
Ran	chr5	129526030	129530196	0.9080	0.8941	1.0292	0.8412	1.1169	0.9729	1.0432	0.8532	0.5831	0.7154	0.5971	0.5297	0.7497	0.6477	0.7226	0.8957	0.8063	0.3087	0.5934	0.4241
1700129I04Rik	chr7	89781469	89797038	0.1208	0.2664	0.1478	0.1010	0.2212	0.0745	0.1458	0.2852	0.1462	0.2143	0.1377	0.0376	0.1459	0.0905	0.1212	0.1208	0.1209	0.1686	0.0595	0.1249
Fcgr4	chr1	172949069	172959882	0.0851	0.6518	0.6670	0.1817	0.1825	0.7014	0.4497	0.7035	0.9211	0.8141	0.3466	1.0387	0.4839	0.8834	0.7279	0.3081	0.5236	0.6157	0.8494	0.7111
2410002O22Rik	chr13	104932232	104968546	2.1088	2.5913	3.2795	3.0547	2.6658	3.0775	2.8695	3.4044	3.1181	3.2575	2.4401	2.2668	2.5239	2.1524	3.1643	3.1486	3.1551	3.0064	2.6535	2.8699
Tars2	chr3	95543898	95558785	4.2676	5.1539	4.1694	4.4565	3.5905	3.4293	3.5088	3.4602	3.2379	3.3459	3.0548	4.8927	4.6293	3.1644	3.5223	4.3159	3.9168	3.1542	3.6544	3.3620
AK041461	chr16	21833922	21836628	14.7513	12.3817	17.2888	18.2607	22.1657	23.0413	22.6244	14.7862	15.6849	15.2390	33.1573	18.0272	16.7780	14.4326	24.7626	23.9658	24.3631	19.3463	21.7279	20.3442
mKIAA1076	chr5	123611759	123617421	4.0509	5.8574	4.4617	4.7930	4.9192	5.0457	4.9861	2.6405	2.0512	2.3396	8.9155	9.0146	6.6499	2.7666	2.5236	2.6322	2.5659	2.7374	2.2867	2.5610
Mcat	chr15	83377226	83386141	3.3341	3.4328	4.3358	5.4070	5.5469	4.4912	5.0054	3.7383	3.3704	3.5498	5.0681	4.2995	5.0116	2.7415	5.5193	4.3189	4.9335	4.3756	4.8664	4.5820
Stxbp5	chr10	9475344	9620481	2.2803	2.8303	2.4561	2.7080	2.3020	2.3255	2.3084	3.1314	2.9838	3.0552	2.3950	2.4862	2.1308	2.3656	2.8402	2.5751	2.7055	2.5180	2.2782	2.4219
Gcdh	chr8	87410285	87417820	24.7377	33.9626	28.6973	26.8883	34.4719	34.3844	34.3879	30.4220	29.1443	29.7301	23.9388	33.4872	20.4920	17.4373	26.4972	23.3514	24.9381	21.1266	20.2313	20.8066
Ccdc68	chr18	70085212	70129138	0.4920	0.4262	0.8920	0.4854	0.4283	0.5754	0.5042	0.5187	0.7714	0.6472	1.5144	1.3710	1.2863	0.3986	0.3459	0.9312	0.6300	0.6494	0.0173	0.3958
Dmap1	chr4	117347290	117354830	3.1671	3.9758	3.7593	4.2695	3.2186	2.7462	2.9766	2.4273	2.4907	2.4588	3.4607	2.1758	2.6657	2.7162	2.9790	4.0810	3.5127	1.8068	1.6545	1.7489
Hr	chr14	70953862	70973349	0.3994	0.2761	0.0288	0.0000	0.0000	0.0857	0.0441	0.0328	0.0170	0.0248	0.0299	0.0326	0.0170	0.0305	0.2352	0.2967	0.2649	0.1600	0.2762	0.2072
Rufy1	chr11	50202804	50244613	3.8716	3.7420	4.2621	4.3762	3.5227	3.5741	3.5504	2.5127	2.1374	2.3208	3.5235	3.2764	2.6836	2.3894	3.2922	2.9298	3.0904	3.2563	2.6886	3.0337
Plcd	chr1	74597593	74612551	0.6550	0.4853	0.3049	0.3465	0.4983	0.7294	0.6174	0.0069	0.1374	0.0733	0.6479	0.4012	0.5464	0.3117	0.7213	0.5894	0.6569	0.2908	0.1160	0.2208
AK006039	chr17	67063795	67069825	0.4357	0.2219	0.0000	0.7470	0.3722	1.2669	0.8329	0.8595	0.7547	0.8059	0.4255	0.6630	0.0000	0.4346	0.0000	0.0000	0.0000	0.0000	0.0000	0.0000
2700007P21Rik	chr2	106802685	106814554	1.6114	2.1301	2.4578	2.8017	2.6252	2.3362	2.4774	3.9687	3.5889	3.7740	2.1298	2.3728	1.6265	1.4331	2.3998	2.3984	2.3979	2.1056	2.0375	2.0822
Gtse1	chr15	85690136	85707003	0.3242	0.4485	0.8918	0.9052	1.1782	1.1008	1.1387	0.3669	0.3983	0.3828	1.2614	2.4165	0.4900	0.2437	0.2938	0.2886	0.2911	0.2177	0.4377	0.3068
Snap29	chr16	17406092	17430919	1.4901	2.1660	1.8476	2.1349	2.2837	2.8606	2.5815	2.3654	2.4074	2.3860	2.3881	1.9746	1.9576	1.4216	3.0965	2.6163	2.8617	2.2297	2.8132	2.4693
5730455P16Rik	chr11	80174700	80191498	1.3836	1.8462	1.7524	2.3568	2.2586	2.4139	2.3393	2.1855	2.7505	2.4725	1.6462	2.2350	1.4452	1.2362	2.0483	1.7896	1.9216	1.6340	2.1443	1.8429
Sfrp1	chr8	24521989	24560104	0.0000	0.0000	0.0000	0.0000	0.0000	0.0000	0.0000	0.0000	0.0000	0.0000	0.0000	0.0000	0.0000	0.0385	0.0411	0.0000	0.0211	0.0000	0.0000	0.0000
Gbas	chr5	130231005	130264126	3.1948	3.3651	5.2265	4.8159	4.8791	5.1986	5.0351	3.2959	3.9873	3.6306	3.8973	3.5634	3.2601	2.3654	4.1676	3.5574	3.8691	3.1058	3.5511	3.2914
Rhag	chr17	40948097	40977703	0.0000	0.0000	0.0000	0.0000	0.0000	0.0000	0.0000	0.0000	0.0000	0.0000	0.0706	0.0000	0.0000	0.0000	0.0000	0.0000	0.0000	0.0000	0.0000	0.0000
mKIAA4196	chr9	20237203	20240504	2.8646	3.0470	2.2258	3.2367	3.4200	3.0096	3.2100	3.2673	3.9042	3.5905	2.2893	2.3211	2.0244	2.2348	2.7546	3.5989	3.1633	3.8729	3.8360	3.8655
V1rc32	chr6	56985906	56987119	0.0000	0.0000	0.0000	0.1250	0.0000	0.0000	0.0000	0.0000	0.0000	0.0000	0.1353	0.0000	0.0000	0.0000	0.0000	0.0000	0.0000	0.0000	0.0000	0.0000
AK084432	chr8	64327802	64401631	0.1971	0.3206	0.7153	0.9815	0.2477	0.4818	0.3683	0.2595	0.3037	0.2819	0.1798	0.4067	0.1775	0.3687	0.2398	0.4931	0.3627	0.4938	0.6540	0.5593
Efhc1	chr1	20941768	20980920	0.0193	0.2040	0.1614	0.1734	0.0106	0.2060	0.1112	0.0838	0.0171	0.0498	0.0991	0.0000	0.0414	0.0000	0.0291	0.0881	0.0577	0.2125	0.0000	0.1272
Prss36	chr7	135076151	135090239	0.5565	0.5761	0.5370	0.5689	0.4613	0.5167	0.4900	0.4914	0.2509	0.3688	0.4561	0.2124	0.4480	0.2313	0.4050	0.8516	0.6217	0.1146	0.2816	0.1822
AK042944	chr8	111050836	111061026	0.0000	0.0000	0.0000	0.0000	0.0000	0.0809	0.0416	0.0000	0.0000	0.0000	0.0000	0.0000	0.0000	0.0000	0.0000	0.0000	0.0000	0.0000	0.0000	0.0000
Sfxn2	chr19	46647854	46672556	4.6120	5.0510	7.7293	5.7842	7.7891	7.4426	7.6076	5.2145	4.8229	4.9528	15.7559	15.1884	6.8797	6.1680	8.0377	7.1367	7.5966	6.0561	5.2663	5.7176
mKIAA0797	chr9	79935236	79951571	14.0892	13.3552	13.8958	16.5580	10.2604	7.5737	8.8811	14.3304	16.3332	15.3455	9.0602	9.9031	8.8473	8.1787	9.4647	11.5617	10.4784	11.8109	10.0598	11.1277
Kctd15	chr7	35424035	35440528	3.0880	2.2091	1.6880	1.9837	1.5607	1.3766	1.4665	0.5455	0.5739	0.5598	2.9779	3.0046	2.7241	4.5828	1.6019	1.9026	1.7471	1.5647	1.3664	1.4877
AK172459	chr18	78031997	78035479	2.8012	2.6304	2.1232	2.1778	1.5268	1.4599	1.4929	2.0165	1.6845	1.8468	3.0124	2.9058	2.1948	2.1412	2.6716	1.4137	2.0593	2.0619	1.5296	1.8513
Cnt3	chr13	58688065	58712238	0.0000	0.0870	0.0000	0.0000	0.0000	0.0000	0.0000	0.0000	0.0000	0.0000	0.0000	0.0000	0.0000	0.0000	0.0000	0.0000	0.0000	0.0000	0.0000	0.0000
evi-1	chr3	29851637	29896670	0.3995	0.2240	0.1040	0.5638	0.0000	0.0222	0.0114	0.0886	0.1397	0.1146	0.2396	0.0870	0.4728	0.1625	0.1759	0.4095	0.2893	0.2246	0.1754	0.2052
Paf1	chr7	29178014	29184402	3.6900	4.6292	3.4984	3.2272	3.8560	3.7034	3.7788	2.5931	3.5927	3.1012	4.9502	5.4459	4.4822	3.4766	3.5752	3.2215	3.3669	2.9996	2.8179	2.8852
AK085533	chr19	57492782	57497984	0.4957	0.2159	0.0000	0.2153	0.0000	0.0000	0.0000	0.0000	0.0000	0.0000	0.0000	0.0000	0.0000	0.0000	0.0000	0.0000	0.0000	0.0000	0.0000	0.0000
Ssxb1	chrX	7944103	8383096	0.0000	0.0579	0.0000	0.0000	0.0000	0.0000	0.0000	0.0000	0.0000	0.0000	0.0000	0.0000	0.0000	0.0000	0.0000	0.0000	0.0000	0.0000	0.0000	0.0000
Rfx3	chr19	27842631	28085630	1.2584	2.0498	1.6406	1.7287	1.5317	1.4145	1.4719	2.0403	1.2497	1.6371	1.2479	1.2747	1.1632	1.6911	1.8396	1.7709	1.8053	2.0626	1.8438	1.9784
Tmco1	chr1	169238800	169264109	1.2263	1.5586	1.2500	1.9055	1.3976	1.3109	1.3535	1.7488	1.6263	1.6858	1.0867	1.3813	0.8435	1.2036	1.4009	1.0248	1.2119	1.3401	0.8972	1.1641
AK035211	chr15	59619971	59626514	0.3982	0.0000	0.5554	0.3255	0.7468	0.0842	0.4060	0.2420	0.2646	0.2535	0.4403	0.3852	0.1867	0.3160	0.0962	0.2925	0.1915	0.0854	0.2536	0.1534
E2f5	chr3	14578670	14606309	2.0833	2.0211	1.6869	2.1583	1.8272	3.1701	2.5192	3.7959	4.2639	4.0330	1.2362	2.2999	2.0905	1.7807	3.0880	2.3598	2.7328	2.7650	1.3560	2.2022
Accn5	chr3	81800843	81825155	0.4075	1.4203	0.7559	1.7603	1.2492	1.2925	1.2719	2.1133	2.3501	2.2332	1.2341	1.2855	0.2431	0.6408	0.9281	1.1860	1.0529	1.3848	1.9998	1.6355
Qtrt1	chr9	21216346	21224632	2.2789	2.1008	2.4921	2.8455	1.5588	2.2584	1.9195	0.8209	1.0203	0.9222	1.3955	2.0423	2.6079	0.8824	1.0484	1.0628	1.0549	1.6908	1.7550	1.7200
SMC6	chr12	11272691	11326591	2.4644	3.1524	2.2798	2.5692	3.1175	3.0770	3.0846	4.4989	3.9107	4.1807	1.9181	2.3686	1.4341	2.4998	2.4389	2.6301	2.5305	3.0995	3.0828	3.0988
Lbxcor1	chr9	62985982	62996768	0.0000	0.0000	0.0774	0.0000	0.0000	0.0413	0.0213	0.0000	0.0000	0.0000	0.0000	0.0443	0.0218	0.0000	0.0000	0.0000	0.0000	0.0419	0.0622	0.0502
Taf6l	chr19	8848981	8860907	1.8127	2.1077	1.8362	1.6722	2.4264	2.1961	2.3087	1.1623	1.4187	1.2925	1.4150	1.2591	2.0977	1.4387	1.6513	1.8114	1.7282	1.3983	1.1469	1.2996
DQ715667	chr15	72928918	72929497	1.4874	1.3124	1.3179	3.0025	1.2636	1.2664	1.2655	2.0741	2.8974	2.4927	1.4159	4.1223	0.6003	1.4173	0.6185	2.1757	1.3745	1.8743	2.6604	2.1949
AK047022	chr10	7433593	7436268	2.9659	2.5985	4.6461	3.5672	3.9889	4.7632	4.3889	3.5086	3.8167	3.6644	3.5544	3.3331	2.9274	2.6267	3.4183	3.4738	3.4435	4.4522	3.1813	3.9484
C030019I05Rik	chr11	46049058	46053373	0.3086	0.3260	0.1350	1.1407	1.4450	0.7657	1.0958	0.0000	0.3071	0.1564	0.8701	0.3172	1.1173	0.6601	0.6513	0.4912	0.5732	0.0009	0.2088	0.0847
DQ718809	chr2	92400041	92400106	0.0000	0.0000	0.3764	0.0000	0.0000	0.0000	0.0000	0.0000	0.0000	0.0000	0.0000	0.0000	0.0000	0.0000	0.0000	0.0000	0.0000	0.0000	0.0000	0.0000
Rbm43	chr2	51779976	51790683	1.2422	0.6382	0.7550	0.7917	1.7156	1.0361	1.3664	0.6241	0.7502	0.6881	0.4878	0.8163	1.1056	0.2380	0.4154	0.6570	0.5325	0.5884	0.7421	0.6515
Got1	chr19	43574244	43598999	17.5852	8.4852	14.0033	36.9626	6.8279	8.4967	7.6894	8.4775	9.2329	8.8594	59.1823	6.4806	3.5117	25.4410	9.0227	9.9412	9.4642	9.1993	11.8195	10.2737
AK042336	chr7	85871589	85882898	0.0000	0.0000	0.0735	0.0000	0.0000	0.0000	0.0000	0.0000	0.0000	0.0000	0.0000	0.0000	0.0000	0.0000	0.0000	0.0000	0.0000	0.0000	0.0000	0.0000
AK028088	chr15	4019225	4022032	0.0000	0.0000	0.0000	1.4839	1.1082	2.6530	1.9038	0.9010	0.0000	0.4419	0.0828	0.0000	0.1755	0.0000	1.1300	0.7556	0.9476	0.7065	0.0000	0.4230
Nufip2	chr11	77499656	77531468	10.9585	13.1829	11.5964	11.6530	12.6782	11.6509	12.1539	15.4568	14.0378	14.7292	10.2846	14.5379	10.7993	11.2415	10.7751	10.8397	10.8010	11.0198	9.4326	10.4012
Zfp688	chr7	134562478	134565536	0.7553	0.7266	1.0133	1.1904	1.6755	1.7121	1.6950	1.1708	1.1199	1.1445	0.7026	1.2001	0.6428	1.0787	0.4927	1.0237	0.7503	0.9109	0.1704	0.6140
Tmprss13	chr9	45127182	45155663	0.0000	0.0000	0.0469	0.0000	0.0000	0.0000	0.0000	0.0000	0.0000	0.0000	0.0000	0.0000	0.0000	0.0000	0.0000	0.0000	0.0000	0.0000	0.0000	0.0000
B3galnt2	chr13	14046940	14091370	6.1199	7.4328	6.4001	6.9847	6.7252	7.0894	6.9151	6.7752	6.8487	6.7958	7.0289	8.5513	7.4743	6.3233	8.2141	7.8598	8.0300	9.3991	9.1371	9.3117
Grin2b	chr6	135679822	136123529	0.2672	0.2131	0.2978	0.2616	0.2650	0.2922	0.2791	0.1412	0.1791	0.1605	0.2692	0.1497	0.3391	0.1920	0.1906	0.1765	0.1837	0.0846	0.1257	0.1014
Efs	chr14	55535379	55544751	0.1293	0.0563	0.0000	0.0561	0.1232	0.0000	0.0598	0.0668	0.0643	0.0655	0.0000	0.0000	0.0000	0.0621	0.0664	0.0000	0.0341	0.0000	0.0000	0.0000
Serpina3n	chr12	105644917	105652539	3.1809	8.0026	8.4962	8.6835	9.4806	10.9091	10.2193	7.0107	7.0359	7.0212	24.8501	12.2250	11.1299	25.9847	6.0513	5.2876	5.6773	6.8132	5.3024	6.2172
Crispld2	chr8	122516375	122575696	0.0531	0.0000	0.0802	0.0000	0.0000	0.0000	0.0000	0.0549	0.0000	0.0269	0.0443	0.0266	0.0529	0.0937	0.0000	0.0483	0.0235	0.0969	0.0000	0.0580
Srp68	chr11	116106479	116135531	5.6430	7.3552	6.3855	5.2537	5.5179	4.6836	5.0860	4.3160	3.9614	4.1340	6.0169	6.6458	7.3318	4.3276	5.4013	4.5378	4.9792	5.5806	4.4654	5.1361
cbp82	chr2	119500835	119559401	3.3526	3.5240	4.2406	3.9630	2.9648	2.9555	2.9610	3.2551	2.9051	3.0758	3.2899	3.8863	2.7148	3.8414	3.6406	2.3043	2.9897	2.6558	2.7070	2.6816
Cd46	chr1	196868093	196918442	1.4721	0.9189	1.2084	1.5855	1.6993	2.6475	2.1880	1.0658	1.6287	1.3521	0.6860	1.1372	0.9227	1.3654	2.3592	2.5794	2.4649	1.2509	1.6446	1.4121
Akr1c18	chr13	4131872	4149877	0.1147	0.2578	0.2783	0.3984	0.2662	0.3908	0.3304	0.2523	0.2099	0.2306	0.1495	0.4600	0.2948	0.1154	0.6967	0.2370	0.4731	0.1349	0.5732	0.3119
Alg1	chr16	5233713	5245001	4.2966	6.0814	5.4280	4.8982	5.5954	6.2321	5.9252	2.3257	3.9667	3.1605	4.9281	6.6831	5.8628	4.7345	5.9142	5.3233	5.5813	4.0898	4.1464	4.1206
Slc5a8	chr10	88348736	88392260	0.0000	0.0000	0.0061	0.0000	0.0000	0.0000	0.0000	0.0000	0.0000	0.0000	0.0000	0.0000	0.0000	0.0000	0.0000	0.0000	0.0000	0.0000	0.0260	0.0105
Ppp4r1	chr17	66132755	66191186	4.2946	5.2310	6.0098	5.4992	5.7930	5.5589	5.6746	4.1370	3.5850	3.8546	5.9482	5.6763	5.4871	6.1167	4.5331	4.3404	4.4372	4.4541	3.9850	4.2736
Sh2d4a	chr8	70800631	70871016	1.3287	2.3634	1.8677	1.6914	2.2782	2.1155	2.1953	1.5176	2.5049	2.0198	1.6205	2.0040	0.7162	1.5960	1.7459	2.1329	1.9330	1.3066	1.4467	1.3656
Pgm2	chr4	99602111	99659894	13.7542	16.3685	15.9277	14.2252	15.4178	17.8035	16.6514	17.6691	18.6926	18.1845	11.7264	14.0600	10.1278	8.8836	15.3974	19.3400	17.3044	12.8063	12.1545	12.5683
Spink10	chr18	62708564	62821042	0.2079	0.2056	0.0000	0.1768	0.2249	0.1061	0.1638	0.2438	0.2349	0.2392	0.1858	0.4153	0.2351	0.0481	0.1211	0.0000	0.0622	0.0000	0.0000	0.0000
Orc5l	chr5	21992306	22056149	4.3596	5.6356	4.8333	3.8654	4.5647	4.2388	4.3883	8.7068	6.8964	7.7522	2.1837	2.5331	2.7176	1.5902	5.5644	3.4659	4.5424	5.1153	5.7181	5.3683
Tmem180	chr19	46431369	46449744	0.8272	0.5080	0.5076	0.6166	0.6485	0.3741	0.5075	0.1578	0.1520	0.1548	0.9776	0.7787	1.0989	0.6743	0.7160	1.7378	1.2119	0.4401	0.7154	0.5520
Ptgir	chr7	17491838	17496254	0.0000	0.0000	0.0000	0.0000	0.0499	0.2355	0.1455	0.0000	0.0000	0.0000	0.0985	0.0000	0.1676	0.0000	0.0780	0.0000	0.0401	0.0000	0.1418	0.0572
Gpr3	chr4	132765254	132768451	0.0000	0.0000	0.0000	0.0000	0.0000	0.2197	0.1131	0.0000	0.0000	0.0000	0.0766	0.0837	0.0000	0.0000	0.0000	0.0885	0.0430	0.0000	0.0000	0.0000
Dusp7	chr9	106270962	106278052	0.7321	0.6485	0.5906	0.6123	0.7893	0.9927	0.8943	0.3856	0.3789	0.3821	0.7099	0.8734	0.6881	1.0188	1.0662	0.9302	0.9996	0.3854	0.6376	0.4879
Gpr137	chr19	7012559	7016940	6.2752	7.6839	6.3420	5.5527	4.5915	5.2848	4.9446	3.7792	3.5489	3.6607	7.5444	7.3074	7.7622	6.2182	8.3057	5.7861	7.0448	5.4547	4.1271	4.9300
Zfp760	chr17	21844707	21862598	1.6741	2.5403	1.9219	2.3791	2.2630	2.5924	2.4334	4.8410	4.9093	4.8742	1.6317	2.3415	1.6018	2.2629	3.3092	2.8087	3.0644	2.9094	4.0984	3.3945
DQ566736	chr11	107855849	107855880	0.8190	0.0000	0.6569	0.0000	0.0000	0.0614	0.0316	0.0000	0.0000	0.0000	0.0000	0.0000	1.9040	0.0000	0.0000	0.8895	0.4320	0.0000	0.0000	0.0000
Ms4a6c	chr19	11543961	11556682	0.4780	0.7979	0.6004	0.9315	2.0297	2.2328	2.1350	0.6525	0.8268	0.7410	1.3364	1.0598	0.6748	0.7578	0.3919	0.6042	0.4948	0.5725	0.3894	0.4998
Mfn1	chr3	32428407	32476598	7.3646	8.8424	9.7368	8.8166	5.9731	6.0541	5.9737	7.9116	8.1351	8.0082	6.2699	9.0742	5.4379	7.5721	8.3053	8.0487	8.1660	7.4628	7.0735	7.2903
Atp7a	chrX	103222655	103320256	2.0767	2.9988	1.8312	2.5210	1.8659	1.7469	1.8053	2.7440	3.2643	3.0080	1.8765	2.3783	1.4486	1.7394	1.7560	1.6980	1.7269	2.1263	2.7690	2.3896
Cd97	chr8	86247263	86265068	6.1893	6.6551	5.3827	4.5573	8.4916	8.5558	8.5176	4.3861	4.4525	4.4185	8.1562	9.0790	8.8050	6.9159	6.3656	6.9194	6.6081	6.1901	6.2892	6.2156
Vegfa	chr17	46153942	46168699	32.9644	47.3924	39.0893	50.8735	35.9765	34.2470	35.0460	40.1001	37.8518	38.9519	65.0753	86.4847	62.9230	42.0918	41.3109	43.2926	42.2606	37.5763	33.9393	36.1754
D430028G21Rik	chr2	131059802	131073760	19.2842	23.3673	19.2480	18.4171	20.3165	20.4425	20.3886	21.2487	22.8448	22.0475	19.6918	28.9114	22.8753	24.4211	26.2104	29.2544	27.6755	24.2090	22.5451	23.5506
Asph	chr4	9376231	9596491	5.0030	4.5842	3.5737	3.0103	4.0262	4.4042	4.2083	3.8914	3.8218	3.8540	3.8707	4.8665	6.0832	4.3420	4.5385	4.6114	4.5715	5.4017	5.5805	5.4843
AK137525	chr11	83461345	83462859	0.4339	0.2010	0.0000	0.0000	0.3298	0.1037	0.2135	0.0000	0.0000	0.0000	0.1477	0.2371	0.5429	0.0000	0.0858	0.0000	0.0441	0.2103	0.0000	0.1259
Cysltr2	chr14	73428934	73448879	0.3438	0.1724	0.5194	0.1719	0.4999	0.3981	0.4477	0.6135	0.3496	0.4789	0.4650	0.3610	0.6346	0.9096	0.2374	0.5010	0.3653	0.3585	0.8838	0.5710
2810002I04Rik	chr12	86629604	86640308	3.0431	2.7178	2.5961	2.8376	2.9782	2.5979	2.7835	2.9248	2.7941	2.8573	2.5369	3.1448	2.8602	4.5033	3.5392	2.8527	3.2040	3.1727	3.1225	3.1532
2610529C04Rik	chrX	103165555	103207125	11.7269	10.7173	5.7127	4.6981	8.4891	8.8664	8.6863	13.7320	12.4210	13.0501	7.7991	8.6039	13.4279	5.4395	12.6570	11.5000	12.0588	12.3235	10.8424	11.7502
Olfr921	chr9	38582841	38583783	0.1853	0.0000	0.0000	0.0000	0.0000	0.0000	0.0000	0.0000	0.0000	0.0000	0.1742	0.0000	0.0000	0.0000	0.0000	0.0000	0.0000	0.0000	0.0000	0.0000
S60130	chr18	64609340	64609669	0.0000	0.3748	0.0000	0.3392	1.0915	0.0000	0.5300	0.0000	0.1383	0.0704	0.0000	0.0000	0.0000	0.0000	0.0000	0.0000	0.0000	0.3017	0.1881	0.2565
Trafd1	chr5	121821738	121835580	11.7297	15.3320	21.6772	18.4743	12.2565	12.3734	12.3083	9.5810	8.0746	8.8108	21.0824	19.8218	12.1239	13.9760	14.0498	13.9811	14.0093	12.8305	13.0817	12.9567
Crip2	chr12	114378757	114383717	3.0711	2.3205	1.7140	1.8519	1.1116	2.0419	1.5909	1.4357	0.6340	1.0270	4.6052	4.0924	4.5265	2.8102	5.2801	3.5716	4.4476	1.5823	1.4715	1.5407
D930028F11Rik	chr9	47970197	48207603	0.1909	0.1854	0.1365	0.4856	0.7327	0.7602	0.7471	0.1519	0.3517	0.2536	0.3473	0.3692	0.2705	0.3294	0.1059	0.3362	0.2177	0.2293	0.3028	0.2594
Cyp3a57	chr5	146106138	146151381	0.0000	0.0594	0.0000	0.0000	0.0000	0.0000	0.0000	0.0000	0.0000	0.0000	0.2050	0.0000	0.0000	0.0000	0.0000	0.0000	0.0000	0.0000	0.0000	0.0000
Phxr4	chr9	13234685	13235095	2.1521	0.1713	1.9621	1.9385	5.2025	4.9697	5.0845	1.0599	0.5025	0.7757	3.0370	2.0210	3.8808	3.2909	3.0548	2.3605	2.7160	0.5619	1.9203	1.1108
AK086010	chr7	134115235	134119024	0.1726	0.0752	0.1444	0.4244	0.2468	0.0000	0.1198	0.2051	0.2577	0.2318	0.1622	0.0887	0.3385	0.1657	0.3543	0.0937	0.2276	0.0000	0.0482	0.0194
Sox10	chr15	78985355	78995670	0.1263	0.1417	0.0428	0.1097	0.0602	0.1136	0.0877	0.0000	0.0000	0.0000	0.1187	0.1298	0.0629	0.1213	0.1296	0.0686	0.0999	0.0576	0.0000	0.0345
Chchd2	chr5	130357031	130363340	1.0968	1.6698	0.7882	0.9298	1.3462	1.5364	1.4446	0.8569	0.7849	0.8200	0.6649	1.3043	0.6499	0.8489	0.6795	1.1600	0.9125	0.6775	1.0511	0.8294
AK048089	chr4	114581861	114593723	0.1800	0.1046	0.0525	0.1563	0.1716	0.1740	0.1729	0.0000	0.0000	0.0000	0.1692	0.3084	0.1196	0.0000	0.0000	0.1303	0.0633	0.0861	0.1624	0.1171
testican-2	chr10	59569004	59590086	0.1222	0.1065	0.0000	0.0000	0.1165	0.3214	0.2220	0.1263	0.0000	0.0619	0.1149	0.0000	0.1217	0.2346	0.2509	0.0365	0.1466	0.1044	0.0000	0.0625
9130011J15Rik	chr8	75089096	75094947	4.3097	4.1850	3.8032	4.9860	3.9936	4.8158	4.4183	3.5920	3.7218	3.6569	3.8731	3.7251	4.7097	2.5382	3.1090	3.8334	3.4592	2.8785	3.4679	3.1217
Olfr270	chr4	52983500	52984439	0.0000	0.0000	0.0000	0.0000	0.0000	0.0000	0.0000	0.0000	0.0000	0.0000	0.0000	0.0000	0.0000	0.1785	0.0000	0.0000	0.0000	0.0000	0.0000	0.0000
AK038665	chr11	115807763	115813419	4.9275	4.6678	5.3766	3.7996	4.9167	5.1253	5.0258	2.7728	3.0061	2.8907	4.8220	4.4366	4.5665	3.2675	4.8402	4.2220	4.5375	3.2504	3.6316	3.4104
Ggcx	chr6	72364326	72380701	15.6388	24.0925	23.3681	21.6514	11.8668	14.2596	13.0802	15.4326	12.6210	13.9769	18.6221	23.8907	27.1335	8.6924	22.5385	21.0045	21.7176	22.3431	22.0442	22.2659
Sgk3	chr1	9788210	9892649	1.7482	1.9666	2.2647	3.1502	2.3060	2.7768	2.5492	3.0830	2.6710	2.8722	1.9414	2.3551	2.0559	1.5014	2.1261	2.1503	2.1368	2.1393	1.9489	2.0667
Hist1h4i	chr13	22132684	22133221	6.5155	5.9884	8.2763	4.0443	7.3876	5.7752	6.5602	16.9191	18.3093	17.6215	1.5264	9.9105	4.1781	5.2815	7.5803	12.8520	10.1367	10.9098	5.5164	8.7561
Mipol1	chr12	58331398	58568028	1.5677	1.4027	1.3463	1.7844	2.3239	1.8664	2.0972	2.0195	1.6533	1.8324	1.6363	1.0449	0.9257	1.2074	1.7348	1.5643	1.6511	2.0370	1.9037	1.9962
Slc24a3	chr2	144993848	145467675	0.0818	0.1549	0.0434	0.0431	0.0833	0.2452	0.1666	0.0000	0.0000	0.0094	0.0454	0.0096	0.0494	0.0476	0.1024	0.0000	0.0526	0.1113	0.0000	0.0666
Adamts4	chr1	173180552	173190053	0.3508	0.1011	0.1118	0.1396	0.0502	0.0809	0.0660	0.0000	0.0424	0.0216	0.0000	0.1291	0.1697	0.0409	0.1464	0.0584	0.1036	0.0941	0.0656	0.0828
AK017924	chr1	63161044	63204864	3.1419	4.9647	5.5153	5.4761	4.2800	5.4433	4.8803	6.4524	6.4573	6.4528	2.2635	4.4218	3.6675	4.2896	4.4585	4.1165	4.2901	2.9941	2.6267	2.8517
Akr1b8	chr6	34304163	34318454	0.0000	0.0000	0.1862	0.0000	0.2535	0.1285	0.1893	0.0000	0.0000	0.0000	0.4094	0.1777	0.2120	0.3048	0.4999	0.3159	0.4103	0.1515	0.0000	0.0907
AK201601	chr10	80828598	80828968	6.6226	5.6885	2.4158	2.8890	5.4603	5.1932	5.3248	4.4167	0.9786	2.6646	2.9716	3.0196	2.8036	3.2953	3.8736	5.3578	4.5925	4.1859	2.8445	3.6531
AK009869	chr5	150048912	150049542	0.0000	0.0000	0.0000	0.2885	0.3087	0.2987	0.3037	0.0000	0.0000	0.0000	0.0000	0.0000	0.3310	0.0000	0.0000	0.0000	0.0000	0.0000	0.0000	0.0000
Otud6b	chr4	14736651	14753531	1.5046	1.4529	1.2207	1.3354	1.8094	2.4335	2.1313	2.7124	3.0853	2.9014	0.7068	1.3159	1.2114	0.9743	1.9976	2.0985	2.0456	2.5087	2.0401	2.3246
Il2ra	chr2	11564476	11614818	0.3233	0.2155	0.6100	0.6356	0.9724	0.9310	0.9514	0.4994	0.5129	0.5061	1.0418	0.9227	0.8254	0.8469	0.3349	0.2933	0.3145	0.6606	0.5055	0.5993
Cpt1a	chr19	3323347	3385732	13.0130	17.7333	30.1756	34.4049	37.5135	36.8517	37.1786	30.3147	30.8838	30.5827	38.6413	33.0102	14.5479	17.0097	15.3177	14.7028	14.9711	16.6821	15.4934	16.2003
Kbtbd4	chr2	90744940	90750717	5.9785	5.5892	4.1709	5.7400	6.6903	7.0169	6.8608	6.6656	5.9629	6.3056	8.6852	5.4670	5.2373	5.3120	8.7325	8.3173	8.5264	7.1581	8.7645	7.8198
Arl6ip5	chr6	97160785	97183309	1.9903	1.7087	2.2143	2.2617	3.1339	3.8387	3.4978	1.6532	1.8208	1.7380	2.3911	2.5277	2.7549	1.0469	1.4986	2.3313	1.9023	1.4910	3.3811	2.2561
Rab2b	chr14	52881440	52899004	2.4453	1.4766	1.6490	2.1325	2.5307	1.7356	2.1223	0.8412	0.7037	0.7709	2.7480	2.5078	1.9318	1.3263	1.8379	1.2076	1.5309	1.2090	1.0743	1.1570
BC060631	chr8	119467307	119484345	1.8097	1.7876	1.3950	1.3723	1.5934	1.2593	1.4220	1.0107	0.8489	0.9280	1.8661	1.5829	1.9318	1.1243	1.4039	1.5696	1.4837	0.9231	1.0394	0.9718
Gga3	chr11	115445568	115465220	6.2713	5.3132	5.3687	5.8355	4.2634	4.5537	4.4086	4.8524	4.1134	4.4796	4.9327	5.9108	8.6822	6.6498	5.8579	6.0361	5.9455	5.4763	4.8492	5.2341
Yes1	chr5	32913592	32989430	3.1391	3.7977	3.7705	4.0302	4.0230	3.5479	3.7798	5.2319	5.3001	5.2649	3.6596	3.6810	1.8574	3.2462	4.2103	3.5705	3.8901	3.9811	4.1923	4.0740
LOC100039672	chr4	43596087	43597366	10.0417	11.7955	15.9515	10.5327	11.4203	11.0205	11.2186	6.0479	9.2293	7.6659	15.7718	14.7971	14.8207	9.3662	8.7787	8.4801	8.6292	7.6144	8.9235	8.1571
BC086315	chr14	69981968	70040083	1.6293	2.4823	2.8202	2.8670	2.9464	2.8266	2.8858	1.9238	1.5777	1.7469	2.3387	3.2234	2.3116	1.3876	2.5510	1.8402	2.2045	3.0570	2.4205	2.8062
Pld3	chr7	28317036	28338131	0.6978	0.9830	1.5707	0.9305	1.3027	1.2610	1.2817	0.6802	0.3516	0.5127	1.2683	1.3125	0.8029	1.1620	1.3246	1.2641	1.2945	0.9695	0.5186	0.7896
2610039C10Rik	chr16	90719556	90727616	0.4017	0.1954	0.2343	0.6614	0.0622	0.4289	0.2510	0.5344	0.3815	0.4564	0.5947	0.4714	0.4769	0.1800	0.2079	0.3272	0.2657	0.1846	0.3624	0.2567
Dedd	chr1	173259641	173271746	7.6788	7.7700	7.7607	7.7379	8.5741	7.8143	8.1860	7.8710	6.7530	7.2991	10.4558	11.5723	7.6449	9.6565	9.4221	10.0267	9.7109	10.8646	8.0260	9.7410
Mcm10	chr2	4911793	4933781	3.3030	3.7148	5.3866	5.1378	5.7064	6.2684	5.9831	4.7161	5.1810	4.9513	12.8666	6.0569	2.7083	35.2305	2.9936	1.9706	2.4952	3.1173	3.0907	3.0992
NR_003630	chr14	48818389	48848087	4.6247	4.0781	4.8093	4.3882	5.2549	5.1838	5.2202	3.3212	3.1654	3.2408	7.1098	5.6152	4.2455	5.7548	4.2023	3.9552	4.0802	3.6272	3.6643	3.6492
9430070O13Rik	chr1	158295059	158330121	0.0000	0.0000	0.0706	0.0000	0.0000	0.0726	0.0374	0.0824	0.0000	0.0404	0.0000	0.0000	0.0000	0.0775	0.0000	0.0000	0.0000	0.0635	0.0000	0.0380
Tmem47	chrX	78316049	78341802	0.1341	0.3242	0.1173	0.3975	0.5840	0.4959	0.5389	0.4157	0.3270	0.3704	0.4687	0.6892	0.6313	0.6614	0.6117	0.4451	0.5305	0.3530	0.0907	0.2479
F730047E07Rik	chr4	24423597	24530095	0.9056	0.6314	1.0087	0.9235	1.1381	1.6201	1.3729	0.9684	1.4340	1.2052	0.8483	0.6712	0.3382	0.3584	0.5732	0.6838	0.6266	0.6614	0.3983	0.5566
AW146154	chr7	48734243	48755260	2.3290	3.5188	3.0008	3.6292	3.8103	4.4107	4.1207	5.3826	4.0902	4.7228	2.7139	2.7411	2.5185	2.3421	3.4379	3.8807	3.6512	4.5658	3.7896	4.2617
Ccdc28b	chr4	129296517	129301152	1.5912	2.2874	2.8174	2.0971	1.9187	2.8831	2.4158	1.0685	1.4016	1.2378	3.4951	4.2430	2.1485	1.8720	2.1692	1.2020	1.6984	2.4219	2.3936	2.4152
Dpyd	chr3	118265095	119135836	71.2816	71.8737	67.6461	85.8744	68.9493	69.4508	69.2141	103.0391	100.4137	100.8883	72.0635	73.5272	47.3525	73.3371	108.2818	106.0949	107.0089	107.0487	108.0207	107.6174
mKIAA3020	chr15	89118716	89145742	10.2193	13.9337	12.1189	14.1318	9.1617	9.5945	9.3778	6.6219	7.1251	6.8699	11.2443	12.8113	10.5339	9.0286	11.5966	10.1027	10.8477	8.5735	7.6532	8.2191
DQ721346	chr15	59100889	59100937	0.6240	0.0000	0.0000	0.0000	0.0000	0.1202	0.0619	0.0000	0.0000	0.0000	0.0000	0.0000	0.0000	0.0000	0.0000	0.0000	0.0000	0.0000	0.0000	0.0000
Mrg2	chr7	16760728	16771852	0.3755	0.2309	0.4934	0.2196	0.4600	0.2383	0.3460	0.0000	0.0000	0.0000	0.7666	0.4410	0.6587	0.0607	0.0262	0.1135	0.0686	0.0166	0.0954	0.0484
Abcb6	chr1	75168214	75176857	7.1143	9.7836	7.9802	6.8284	8.3461	7.4529	7.8893	8.3547	8.3204	8.3345	6.3729	6.7664	4.3084	5.2339	6.6876	7.9307	7.2879	8.1972	7.1081	7.7488
Tbc1d14	chr5	36833252	36928875	4.0532	4.8372	4.7431	4.6888	4.3662	3.9105	4.1332	3.0316	3.0641	3.0472	5.5822	5.1176	5.3888	4.4234	4.5115	5.2396	4.8534	4.1630	4.4163	4.2732
Ms4a6d	chr19	11661095	11679294	0.2536	0.4419	0.5006	0.1280	1.0047	1.0761	1.0418	0.5487	0.4970	0.5222	0.5155	0.2379	0.1263	0.8552	0.2603	0.1842	0.2232	0.3627	0.1716	0.2863
AK010366	chr6	49023843	49034717	3.7482	4.3486	4.2817	7.4573	5.7480	7.6198	6.7136	5.2521	9.4716	7.3989	3.4651	4.9360	4.6402	3.8908	6.4897	5.4075	5.9608	6.6214	5.3208	6.1098
Ccnl2	chr4	155186597	155198652	27.6752	38.6508	31.5436	34.0423	34.9032	33.1090	33.9236	41.7669	42.6477	42.1861	35.0145	57.6995	35.4971	41.4673	36.2591	35.0423	35.6242	36.4881	36.3717	36.4999
Cdca7	chr2	72314275	72324947	0.1189	0.6239	0.3766	0.4194	0.2794	0.4417	0.3630	0.3438	0.2018	0.2714	0.1655	0.8715	0.4903	0.4114	0.2800	0.1982	0.2401	0.2705	0.3580	0.3063
Wdr47	chr3	108394334	108448637	0.9138	1.7024	0.8560	0.8714	0.7776	0.9238	0.8531	1.3413	1.1594	1.2426	0.9326	1.0132	0.8292	1.0442	1.0245	1.6157	1.3111	1.3343	1.6010	1.4444
Atp1a2	chr1	174201839	174228195	0.0210	0.0310	0.0445	0.0303	0.0498	0.0625	0.0563	0.0000	0.0000	0.0000	0.0529	0.0000	0.0561	0.1042	0.0731	0.0000	0.0376	0.0000	0.0041	0.0017
BC026913	chr2	119420058	119428657	7.5738	9.6583	10.0786	11.7847	10.1566	9.8584	10.0067	13.7828	14.6519	14.2209	10.3894	9.7940	7.0669	11.6394	9.0841	8.9878	9.0327	6.7755	8.4430	7.4610
AK033426	chr11	65981514	66114739	0.0000	0.0469	0.0000	0.0935	0.1027	0.0484	0.0748	0.0000	0.0000	0.0000	0.0000	0.0553	0.0490	0.0517	0.0000	0.0000	0.0000	0.0000	0.0000	0.0000
Ptpn11	chr5	121580549	121641338	4.7058	4.3732	4.2936	4.5077	4.1136	3.8256	3.9578	3.3808	3.7740	3.5758	5.0501	5.8327	4.5182	4.3707	4.2908	4.3739	4.3242	3.8977	3.4949	3.7428
Ccbp2	chr9	121807581	121820182	3.8408	3.7095	3.1110	5.1729	5.9703	6.0369	6.0067	2.1356	2.5563	2.3491	12.6628	4.7114	2.5557	4.3495	5.0631	3.8966	4.4940	8.8229	10.0779	9.3461
Slc5a5	chr8	73407400	73416623	0.1521	0.0000	0.0416	0.0000	0.0725	0.0684	0.0704	0.0000	0.0000	0.0000	0.0000	0.0782	0.0028	0.0730	0.0254	0.0000	0.0130	0.0000	0.0000	0.0000
Pbk	chr14	66424747	66436659	0.1056	0.0920	0.0000	0.0000	0.0944	0.0000	0.0458	0.1092	0.0000	0.0535	0.0993	0.0000	0.0000	0.1014	0.0000	0.0000	0.0000	0.0000	0.0000	0.0000
Clec4d	chr6	123212134	123225283	0.0000	0.0000	0.0000	0.0000	0.0000	0.0414	0.0213	0.0000	0.0000	0.0000	0.0000	0.0000	0.1310	0.1262	0.0000	0.0000	0.0000	0.0000	0.0000	0.0000
Cyp2t4	chr7	27938732	27943583	2.9417	1.9943	2.1885	3.8875	2.3829	3.2634	2.8370	0.9164	1.1756	1.0481	4.0655	4.3159	2.3747	2.4621	2.4291	3.4084	2.9035	2.8387	2.5579	2.7309
AK040992	chr6	21802980	21808178	0.6396	0.7557	0.8900	0.0000	1.0987	1.4199	1.2644	1.2536	0.8576	1.0515	0.6934	0.4946	0.0000	0.5782	0.2366	0.9294	0.5730	1.2582	0.7955	1.0741
Zik1	chr7	11072572	11080730	0.1249	0.1942	0.1822	0.1402	0.2119	0.1498	0.1800	0.2491	0.3446	0.2977	0.2814	0.0856	0.0415	0.0400	0.1283	0.0452	0.0879	0.2781	0.0000	0.1665
AK157632	chr1	85177038	85257589	0.0000	0.0000	0.0000	0.0000	0.0000	0.0000	0.0000	0.0000	0.0000	0.0000	0.0000	0.0000	0.1006	0.0000	0.0000	0.0000	0.0000	0.0000	0.0000	0.0000
Oaz3	chr3	94237311	94240538	0.1905	0.5084	0.7044	1.0261	0.8673	0.1135	0.4796	0.3938	0.3651	0.3791	0.6448	0.1616	0.5648	0.4894	1.1931	0.4216	0.8178	0.5319	0.2837	0.4329
Ppargc1b	chr18	61457789	61560085	3.4457	2.4472	8.1066	5.6403	8.4858	9.6085	9.0668	5.0555	4.5305	4.7944	8.5098	8.2168	3.6217	4.5021	5.3483	5.6739	5.4742	3.3214	3.9529	3.5825
Spata7	chr12	99866393	99908024	1.0966	1.4886	1.1261	1.6340	1.4512	1.3841	1.4172	1.5376	1.7894	1.6653	1.0248	0.8181	1.0156	0.4823	1.6204	1.2894	1.4588	1.4159	1.0230	1.2602
mKIAA0050	chr11	69695068	69698192	0.3583	0.2587	1.2857	1.0999	1.3606	0.9630	1.1564	0.6256	0.6694	0.6477	0.7186	1.0181	1.6435	0.1876	0.5271	0.4536	0.4911	0.6881	0.2463	0.5113
Lig1	chr7	13864174	13896776	0.4855	0.3324	0.3830	0.3245	1.2699	0.9526	1.1070	0.3218	0.5249	0.4252	0.4717	0.3672	0.3475	0.2563	0.3600	0.2878	0.3248	0.2869	0.9449	0.5528
Pqbp1	chrX	7471648	7476354	1.7394	2.5778	2.1010	2.6373	2.0840	1.6821	1.8778	1.8463	1.6825	1.7623	2.3246	3.1464	2.1678	2.3980	2.8793	2.2563	2.5752	1.9985	1.1813	1.6728
DQ543186	chr10	86039524	86039557	0.0000	1.0075	0.0000	0.0000	0.0000	0.0000	0.0000	0.0000	0.0000	0.0000	0.0000	0.0000	0.0000	0.0000	0.0000	0.0000	0.0000	0.0000	0.0000	0.0000
Ovol2	chr2	144130911	144157816	0.0000	0.0000	0.0000	0.0000	0.0000	0.0000	0.0000	0.0000	0.0000	0.0000	0.0000	0.0000	0.0000	0.0000	0.0000	0.0000	0.0000	0.0915	0.0000	0.0548
Haao	chr17	84230693	84246130	65.4169	93.9290	76.6010	79.0244	60.0378	61.2320	60.6189	50.6932	53.7966	52.1934	67.7356	57.7211	71.0052	46.9617	79.8596	82.9993	81.3369	49.5755	49.0831	49.4541
Creb3l2	chr6	37277375	37392139	6.7730	6.8151	4.8691	3.1233	5.8775	5.9989	5.9326	4.9789	4.3031	4.6313	10.4846	6.9155	7.7488	5.3695	4.3343	4.0780	4.1980	5.4139	5.3540	5.3904
Serpina4-ps1	chr12	105316173	105325130	155.4857	58.0594	19.7810	51.4148	10.4743	10.3321	10.3993	50.2865	48.9397	49.5843	41.4665	80.4303	193.1160	353.6458	20.7449	23.4605	22.1215	80.1916	82.5936	81.2735
Alg8	chr7	104520137	104540665	1.3901	2.2075	1.6979	0.9011	1.8207	1.2069	1.5054	1.9376	1.6088	1.7695	0.5369	1.2516	1.3045	0.5085	0.9842	1.4161	1.1935	1.4524	1.9938	1.6736
Magee1	chrX	102315734	102319250	0.6458	0.6677	0.9998	0.7891	0.6630	0.4467	0.5519	1.0268	0.7418	0.8813	0.8406	0.6128	0.5971	0.2385	0.3602	0.4856	0.4209	0.7716	0.5270	0.6745
Ssfa2	chr2	79475696	79513121	6.9606	8.2058	6.9166	6.6278	7.0115	8.1284	7.5776	8.8732	9.0708	8.9709	6.7926	8.8034	6.4409	5.8711	7.7362	6.9904	7.3700	7.3503	6.4836	7.0151
Gtpbp1	chr15	79521325	79551909	4.4397	3.0571	4.4183	4.9912	4.2800	5.4214	4.8602	3.3286	2.8995	3.1090	4.7725	5.6520	3.8689	3.4468	4.3065	3.8975	4.0938	4.0521	2.9075	3.5984
AK131759	chr16	13463728	13468848	0.0000	0.0000	0.0000	0.0000	0.0000	0.0000	0.0000	0.0000	0.0000	0.0000	0.0000	0.0000	0.6450	0.0000	0.0000	0.4559	0.2214	0.0000	0.0000	0.0000
Cdca2	chr14	68294677	68333898	0.1293	0.3270	0.5742	0.1858	0.9612	0.7306	0.8429	0.4234	0.4250	0.4241	0.0350	0.4594	0.1830	0.2309	0.3089	0.2031	0.2573	0.3345	0.2254	0.2911
mKIAA0641	chr11	119868631	119908029	2.0252	3.3204	2.4117	0.8603	4.5620	4.9471	4.7511	1.2564	1.7635	1.5142	3.3556	2.7320	1.7517	1.5845	1.8772	2.0026	1.9426	2.4517	1.8102	2.1978
Dcamkl2	chr3	86590072	86724803	0.6867	0.7571	0.7599	0.9752	0.6511	0.4870	0.5668	0.3915	0.6608	0.5285	0.4373	0.7009	0.6483	0.3902	0.7093	0.6100	0.6607	0.5115	0.2130	0.3921
Prok1	chr3	107038448	107042625	2.7654	3.1854	0.0000	1.6104	0.0000	0.0000	0.0000	1.2449	3.0134	2.1450	0.0000	0.0700	0.4957	0.4023	0.0000	0.0000	0.0000	0.0000	0.0000	0.0000
AK019237	chr15	75751487	75751959	2.5857	1.9312	3.2321	1.6042	2.4649	2.2837	2.3725	4.9625	2.1786	3.5433	1.7362	2.5962	2.5762	1.7734	3.0336	2.8083	2.9226	4.7144	2.4998	3.8305
BC068281	chr12	4850152	4863773	5.3855	4.7162	3.8965	5.7885	5.1241	5.2422	5.1867	5.0021	4.8419	4.9189	5.1589	4.8932	5.4956	5.1722	6.1948	4.9851	5.6041	4.4820	4.6362	4.5528
Zfp386	chr12	117285934	117299062	4.3828	4.2569	3.8285	6.1680	4.7409	5.6517	5.2114	9.7047	7.7278	8.6949	2.7519	1.9638	3.2714	2.1436	4.1696	4.0604	4.1144	4.8090	5.8005	5.2182
AK040818	chr9	26812087	26816661	3.9112	4.0202	3.8859	4.7767	5.1310	4.1946	4.6508	3.3705	3.4613	3.4156	3.6384	5.1647	4.8024	3.1609	3.8891	4.4070	4.1386	3.8380	3.0678	3.5348
Stk38l	chr6	146673529	146727328	3.4339	3.9685	2.6792	2.4221	2.9020	3.5201	3.2212	5.7590	5.2736	5.5099	1.5236	3.2862	4.2246	2.3392	3.8210	4.0624	3.9363	3.8510	3.3677	3.6636
Cox15	chr19	43809614	43827471	2.9372	2.6121	2.7194	2.1760	2.0006	2.5127	2.2650	1.6218	2.2776	1.9552	2.1121	2.4474	2.9041	1.7181	2.1997	2.5273	2.3577	1.7214	2.2517	1.9386
AW549877	chr15	3932034	3945752	4.2072	6.2751	5.4552	7.5440	7.6903	6.8405	7.2556	9.2202	10.8479	10.0460	6.7835	7.8730	5.5393	6.7632	6.3166	6.2785	6.2819	7.1442	8.9168	7.8728
LOC664987	chr2	174887049	174893264	0.0000	0.0212	0.1398	0.0000	0.1821	0.1561	0.1688	0.0000	0.0000	0.0000	0.0000	0.1035	0.0000	0.0000	0.0000	0.0000	0.0000	0.0000	0.0000	0.0000
Coro1b	chr19	4148662	4154035	7.1995	9.0113	7.8923	6.8200	12.6738	13.2610	12.9806	5.9607	5.8294	5.8919	7.7859	8.7997	5.9614	5.5709	5.9634	6.1519	6.0084	5.0918	6.5239	5.6792
2310056P07Rik	chr16	36043929	36071601	4.6785	3.2856	5.5419	2.5135	3.8745	4.2195	4.0535	2.5180	2.7141	2.6170	4.2151	4.8373	2.9614	1.4646	2.9181	4.2770	3.5766	3.1638	2.7620	3.0079
Pdgfa	chr5	139452928	139470907	1.7256	1.8856	0.8443	0.5251	1.2003	1.5428	1.3770	0.4531	1.3172	0.8929	1.4960	0.7449	2.1102	0.3767	1.3357	1.4349	1.3832	0.9070	1.2734	1.0565
Fbxo4	chr15	3915462	3929573	1.5979	1.5920	2.7620	1.5344	1.6988	1.4547	1.5536	1.2708	1.0646	1.1654	1.5761	1.7235	0.9312	0.7327	1.7702	2.1690	1.9630	1.3453	1.4057	1.3723
Pcsk4	chr10	79784046	79792218	5.1485	6.5506	7.0743	5.7526	14.0696	11.5846	12.7954	6.1654	6.1356	6.1482	6.3139	8.2819	4.3430	4.2185	6.5441	5.8315	6.1947	4.0669	3.5439	3.8639
Rad54l2	chr9	106590410	106691544	8.3617	11.2694	11.1418	9.9641	8.9525	8.4462	8.6969	10.4569	11.3395	10.9079	15.5589	17.2177	10.3553	12.9201	10.5181	11.0818	10.7791	8.7029	7.9763	8.4177
AK015341	chr12	112079238	112082014	0.0000	0.3680	0.0000	0.0000	0.2013	0.0949	0.1466	0.0000	0.1051	0.0535	0.0992	0.1085	0.1052	0.1014	0.1030	0.2293	0.1643	0.0000	0.0000	0.0000
DQ719681	chr2	92391851	92391896	0.0000	0.0000	0.0000	0.0000	0.0000	1.9640	1.0110	0.0000	0.0000	0.0000	0.0000	0.0000	0.0000	0.0000	0.0000	0.0000	0.0000	0.0000	0.0000	0.0000
Tsen34	chr7	3645358	3652611	1.2010	1.0353	1.1107	1.3612	0.6831	1.0121	0.8527	1.2720	1.0452	1.1561	1.4423	1.0105	1.2136	0.6183	1.0779	1.2162	1.1445	0.9065	0.6672	0.8118
PLRG1	chr3	82859459	82876213	2.4669	1.8857	1.9566	2.3605	1.8904	2.5287	2.2196	2.2083	1.4761	1.8347	1.3100	2.3292	2.5729	2.5462	2.1668	2.1685	2.1665	2.4118	2.3329	2.3705
Gjb2	chr14	57717454	57723502	13.4948	13.8305	20.1366	19.5787	21.5854	22.8443	22.2411	28.1573	27.9719	28.0537	20.3642	20.7927	25.2020	15.1504	21.1651	20.8944	21.0229	21.9145	21.7787	21.9023
Pcdh21	chr14	37891034	37911497	0.0000	0.0352	0.0000	0.0000	0.0000	0.0000	0.0000	0.0000	0.0402	0.0205	0.0000	0.0416	0.0000	0.0000	0.0415	0.0439	0.0427	0.0369	0.0000	0.0221
Igh-A	chr12	114493109	114668044	0.0589	0.1207	0.1805	0.3058	0.4417	0.2888	0.3631	0.1134	0.1166	0.1150	0.0928	0.1075	0.1027	0.0000	0.0605	0.0224	0.0420	0.0759	0.0000	0.0454
Itgb2	chr10	76993092	77028419	1.5045	1.8278	1.4470	1.5908	3.4598	3.9280	3.6913	0.6921	0.2807	0.4824	1.4467	2.3915	1.9033	1.0787	1.3951	1.2210	1.3098	0.9517	1.1075	1.0164
Zfp513	chr5	31501353	31504606	8.2709	10.5601	8.8514	10.5733	9.2277	9.9904	9.6236	7.4540	7.7611	7.6079	10.4866	10.2111	11.1383	6.4172	7.5040	7.4862	7.4916	7.3689	5.9856	6.8254
Olfr1443	chr19	12752655	12758335	0.0000	0.0000	0.0352	0.1049	0.2686	0.0724	0.1677	0.0832	0.1893	0.1372	0.0378	0.0828	0.1203	0.0773	0.0026	0.1312	0.0650	0.0734	0.1090	0.0879
Pcdha5	chr18	37120093	37347311	0.0000	0.0000	0.0088	0.0000	0.0320	0.0000	0.0155	0.0000	0.0000	0.0000	0.0315	0.0000	0.0000	0.0000	0.0000	0.0228	0.0111	0.0306	0.0000	0.0183
Ccno	chr13	113778009	113780986	0.3719	0.0000	0.0814	0.0808	0.2659	0.1672	0.2152	0.0961	0.0000	0.0471	0.0874	0.3549	0.0000	0.2678	0.0955	0.0025	0.0503	0.0000	0.2517	0.1015
Dhdds	chr4	133524971	133556779	6.1401	7.0998	6.0599	5.8013	5.9882	8.0427	7.0479	5.0265	4.2809	4.6452	7.6464	8.1209	7.7995	4.9444	4.4623	5.2338	4.8347	4.3991	5.0600	4.6742
Zyg11b	chr4	107905504	107973693	4.6959	4.8437	5.2677	5.4100	5.7726	5.9110	5.8309	6.2294	6.5641	6.3917	5.3370	4.7278	3.6164	5.6439	5.4136	5.7195	5.5492	4.7993	5.7586	5.1955
DQ703566	chr2	37426727	37428630	7.8080	10.2926	9.4376	11.5623	10.4614	11.1125	10.8003	7.4621	9.2349	8.3624	9.3399	12.9889	9.2983	8.9629	9.6639	7.0574	8.3931	6.0587	6.4569	6.2311
C630007B19Rik	chr6	96063147	96607191	0.0000	0.0000	0.0363	0.0848	0.0134	0.0225	0.0181	0.0000	0.0759	0.0387	0.1078	0.0000	0.0486	0.0937	0.1002	0.0000	0.0515	0.0000	0.0000	0.0000
Man1a2	chr3	100370339	100489150	3.7216	4.4672	3.8455	3.7224	3.8747	4.4919	4.1888	4.7315	5.6038	5.1741	3.4450	4.7988	2.9451	3.2819	4.8892	4.5663	4.6910	4.7774	4.8807	4.8283
C730034F03Rik	chr15	89259953	89263239	3.8099	4.3745	4.1470	3.5464	4.2147	4.1742	4.1953	2.5447	2.8618	2.7054	4.2759	4.8936	3.5794	3.6071	5.4239	4.8212	5.1285	3.9069	3.0954	3.5872
Samhd1	chr2	156923264	156960958	2.6223	3.2283	2.6364	2.8521	3.5556	2.9097	3.2223	2.1124	1.9229	2.0152	2.9852	2.6587	3.1009	2.7194	2.1221	2.0820	2.0906	1.8594	2.3385	2.0237
Nubp1	chr16	10412067	10423624	2.4081	3.6538	4.2886	2.8126	4.4160	4.2991	4.3574	2.5829	2.6217	2.5415	3.3839	4.4010	2.9676	3.2887	5.1695	3.2567	4.1881	3.3141	3.5962	3.4343
Pde4d	chr13	109444298	110741682	6.5849	6.0662	2.8465	2.6540	7.0218	6.8745	6.9789	7.0344	7.2796	7.1773	2.4650	1.9601	0.8906	1.1434	4.3191	3.2944	3.8233	2.6747	3.4834	2.9894
AK015955	chr9	49326392	49376130	0.0511	0.0000	0.0000	0.0000	0.0000	0.0000	0.0000	0.0000	0.0000	0.0000	0.1138	0.0000	0.0000	0.0000	0.0000	0.0000	0.0000	0.0000	0.0000	0.0000
Hlx	chr1	186551023	186556487	0.6862	0.7953	1.2355	0.6848	0.6285	1.3157	0.9824	0.2390	0.6063	0.4260	1.1216	1.0472	0.9708	1.3826	0.4423	0.4585	0.4499	0.4920	0.9392	0.6733
Slc25a25	chr2	32270006	32306939	46.7844	58.8865	68.8397	84.5300	32.6982	31.8870	32.2923	47.1304	48.6174	47.7986	153.3154	36.1662	26.2808	53.1256	88.6782	87.2852	88.0682	118.2922	118.1914	118.4592
Ctdspl2	chr2	121782188	121839322	1.9938	2.9859	2.4384	2.8269	3.2893	3.1310	3.2090	3.5947	3.4564	3.5231	2.3609	2.7895	1.6064	1.9041	2.4741	2.6674	2.5667	3.2198	3.5068	3.3418
Six5	chr7	19679892	19683694	4.0170	3.3482	1.6601	2.1069	1.9595	2.1902	2.0790	1.6888	1.6084	1.6473	3.1377	4.1190	3.5177	3.3136	3.2468	3.5148	3.3753	2.0468	2.5182	2.2408
Oas1b	chr5	121262643	121274169	1.6063	2.1221	2.8909	2.1938	1.9768	2.3214	2.1549	1.4859	1.5599	1.5231	1.4006	1.4426	2.3107	0.7199	3.1164	1.4585	2.3096	1.6903	1.2845	1.5300
Sel1l	chr12	93044482	93087597	17.3514	18.3322	11.3663	9.6940	11.3945	11.3305	11.3588	19.6488	18.5380	19.0538	10.8802	12.6749	29.1063	8.3906	15.4458	15.6679	15.5346	17.1198	16.0406	16.6970
Nhlrc1	chr13	47107926	47110189	0.4630	0.3118	0.3402	0.1341	0.5886	0.4164	0.5001	0.7158	0.4571	0.5838	0.3627	0.1587	0.5382	0.1602	0.3169	0.2514	0.2849	0.5628	0.2089	0.4212
DQ555770	chr2	92424672	92424702	0.0000	0.0000	0.0000	0.0000	0.0000	0.0000	0.0000	0.0000	0.0000	0.0000	0.5960	0.0000	0.0000	0.0000	0.0000	0.0000	0.0000	0.0000	0.0000	0.0000
Per3	chr4	150377763	150418731	0.5975	1.3411	5.9468	0.8557	20.7556	21.5028	21.1175	21.3311	21.9570	21.6231	22.3987	22.6467	6.1744	12.1261	3.8777	3.2262	3.5615	3.6755	3.6167	3.6589
AK078937	chr4	114581861	114594572	0.3426	0.1493	0.0000	0.1488	0.3266	0.0347	0.1764	0.0000	0.0000	0.0000	0.1610	0.0000	0.1707	0.0000	0.0000	0.0140	0.0068	0.0000	0.3188	0.1285
Nkiras2	chr11	100481597	100488916	5.0992	5.1553	4.2270	3.5893	4.4759	5.8920	5.2065	2.7843	3.7480	3.2741	5.5498	3.4940	4.3950	2.1869	4.7767	4.7429	4.7578	2.8417	2.5459	2.7279
Copg2	chr6	30698410	30846760	4.0788	4.2925	4.6983	5.6512	3.8592	3.8937	3.8700	5.4522	4.9680	5.1933	3.4775	2.1188	2.9002	3.1398	5.2672	5.7571	5.5354	4.3911	4.8062	4.5496
AK085942	chr14	14765407	14782072	0.6218	0.9797	0.7492	1.3333	0.8422	1.9791	1.4278	0.6894	1.3758	1.0387	0.9741	1.1731	0.9357	0.7798	1.5159	1.2240	1.3734	1.2128	1.7287	1.4232
Ddx26b	chrX	53708053	53761016	1.5170	1.8400	1.1929	1.2387	1.7861	2.2716	2.0367	1.5497	1.4560	1.5015	2.2166	1.9056	2.5368	1.8312	1.6029	1.2317	1.4218	2.0652	2.2133	2.1289
Apoa1bp	chr3	87860444	87862417	1.6182	4.6813	2.2340	3.3359	4.4382	3.4278	3.9197	1.8631	4.2167	3.0610	3.4637	3.9454	3.8026	2.1822	4.6907	4.0931	4.3981	2.2860	2.1253	2.2257
Zfp236	chr18	82764853	82787281	5.8358	6.9402	6.2638	7.4783	4.1198	4.5181	4.3263	6.3187	5.4799	5.8859	7.6169	6.9119	7.4773	6.8097	6.9550	6.6749	6.8154	6.3744	6.6920	6.5148
Chd2	chr7	80574493	80686632	16.6076	24.5189	21.2181	27.4622	19.5389	18.4564	18.9492	27.9169	28.8636	28.4007	22.1450	21.1276	17.0161	14.5085	20.4286	21.7499	21.0076	21.4473	22.9588	22.0802
Mthfd1	chr12	77356394	77420790	12.6463	21.0697	22.2127	24.8832	17.9405	17.4298	17.6683	15.3996	15.2159	15.2941	22.0085	22.5637	18.2105	17.2925	20.2476	22.5261	21.3439	21.5657	21.8570	21.6960
Noxo1	chr17	24833178	24837300	1.4539	1.8479	1.1403	0.9050	1.4041	1.7783	1.5972	0.9548	0.9355	0.9447	0.7051	0.6909	0.6288	1.0389	1.5477	1.7930	1.6660	0.9009	0.7743	0.8516
AK136882	chr3	133815689	133903605	0.0347	0.0000	0.0000	0.0000	0.0000	0.0000	0.0000	0.0000	0.0395	0.0201	0.0000	0.0000	0.0000	0.0000	0.0407	0.0000	0.0209	0.0000	0.0000	0.0000
AK014951	chr9	107894136	107897983	0.0000	0.0000	0.0000	0.0840	0.0000	0.0000	0.0000	0.0000	0.0000	0.0000	0.0000	0.0000	0.3278	0.0000	0.0000	0.0000	0.0000	0.0000	0.0000	0.0000
AK029660	chr7	30345533	30360497	0.0000	0.0000	0.0372	0.4141	0.1215	0.1910	0.1573	0.1317	0.0000	0.0646	0.0000	0.1310	0.0423	0.0000	0.0000	0.0000	0.0000	0.0000	0.0000	0.0000
Ints1	chr5	140227236	140251607	3.9944	5.1934	4.6250	3.5805	3.0001	3.0143	3.0095	2.5750	2.7747	2.6759	3.9297	5.3797	5.0588	3.5220	4.1307	4.1964	4.1472	3.3938	3.0831	3.2737
1700093K21Rik	chr11	23416202	23419195	0.0000	0.0000	0.1518	0.0000	0.0000	0.0000	0.0000	0.1300	0.0000	0.0638	0.1631	0.3255	0.0000	0.0000	0.0000	0.1884	0.0915	0.0000	0.0000	0.0000
Itih3	chr14	31721759	31736728	158.9706	173.4203	84.6519	213.2145	44.8946	45.9961	45.2908	31.0679	28.5990	29.6294	130.4306	174.9396	338.1627	302.5191	96.8451	99.5085	98.6369	123.7963	121.9601	123.6197
Nxf2	chrX	131479069	131499293	0.0694	0.0000	0.0000	0.0000	0.0000	0.0000	0.0000	0.0000	0.0000	0.0000	0.0000	0.0000	0.0000	0.0000	0.0000	0.0000	0.0000	0.0000	0.0000	0.0000
Hoxb5	chr11	96164825	96167434	0.0000	0.0803	0.1612	0.0000	0.2634	0.0828	0.1705	0.0000	0.0000	0.0000	0.1732	0.2710	0.0918	0.0884	0.1891	0.0700	0.1312	0.0840	0.0000	0.0503
Amdhd2	chr17	24292799	24300700	4.6083	4.2294	4.8693	4.6148	5.7511	4.5101	5.1143	3.2576	2.4935	2.8675	4.7153	4.5785	3.3337	4.0916	3.1209	3.7751	3.4371	2.9040	4.1780	3.4233
Scyl1	chr19	5758426	5771401	5.3604	6.8326	5.8950	4.4823	4.3044	3.6091	3.9480	4.2419	5.0205	4.6370	5.2292	5.6624	5.2768	4.4966	4.7163	4.4732	4.5958	3.5079	4.0865	3.7480
AI132487	chr12	110089338	110095025	40.5834	52.2291	44.9421	62.4855	126.8949	129.0549	128.0096	117.8296	118.9127	118.3427	94.3141	71.7681	45.7725	22.2381	70.1434	69.6322	69.7574	95.5387	99.0392	97.1859
Olfr57	chr10	78497542	78498502	0.0000	0.1584	0.1591	0.1520	0.0000	0.1124	0.0579	0.0000	0.0000	0.0000	0.0000	0.1869	0.0000	0.0000	0.0000	0.0000	0.0000	0.0000	0.0000	0.0000
AK213404	chr15	86327562	86327972	2.3222	1.7132	1.1159	2.5432	1.2867	1.3523	1.3209	0.7633	1.5393	1.1582	1.3337	1.7097	2.2184	0.8164	3.0166	2.4586	2.7441	1.1675	1.4528	1.2848
AK213563	chr4	153626532	153627191	0.6430	0.7342	0.0000	0.4237	0.0000	0.0000	0.0000	0.0000	0.0000	0.0000	0.0000	0.0000	0.0000	0.8516	0.5804	0.0000	0.2982	0.0000	0.0000	0.0000
Capn3	chr2	120229631	120330235	3.6314	5.0244	5.4555	4.9610	4.4040	3.8694	4.1373	4.9811	4.7412	4.8573	4.3237	4.1363	3.2281	3.4565	4.6917	3.8697	4.2768	4.1407	4.7838	4.4010
Crb3	chr17	57201623	57205337	1.6825	2.8841	2.1344	1.9959	2.3447	1.4073	1.8630	2.1260	1.0477	1.5762	1.8579	2.7303	1.6562	0.7055	2.5267	3.3515	2.9260	1.4937	0.7956	1.2151
Raet1a	chr10	21878414	22093945	0.2261	0.5935	0.1966	0.1598	0.0000	0.1819	0.0936	0.0000	0.1118	0.0570	0.0106	0.1617	0.0000	0.0000	2.7437	2.4361	2.5929	0.1869	0.0000	0.1119
Fanca	chr8	125792199	125842476	2.0993	1.9485	2.0710	1.6436	3.2615	3.4625	3.3661	1.5840	1.6625	1.6235	4.8574	3.1680	1.6266	1.4982	1.5508	1.8756	1.7077	1.5579	1.6639	1.6037
Lama1	chr17	68046604	68171985	1.3058	1.1977	0.9644	1.3970	1.0429	1.1041	1.0676	0.7208	0.8838	0.8036	1.3352	0.8535	1.8027	1.0573	0.7490	0.6255	0.6886	1.0820	1.1671	1.1184
Tmem86a	chr7	54306009	54310146	1.2576	0.8062	1.5744	1.0606	1.7338	1.3279	1.5255	1.1134	1.2942	1.2051	2.5886	1.3165	3.0432	0.9468	1.7284	0.8409	1.2965	0.5771	1.3989	0.9096
Josd1	chr15	79504684	79518249	3.4650	4.0692	3.7425	2.7223	4.2457	3.9298	4.0846	3.8207	4.0531	3.9378	3.7483	4.5229	3.9266	2.8536	3.7718	4.5934	4.1689	3.3686	2.7365	3.1203
1110018G07Rik	chr12	86259098	86311815	6.8720	8.0771	7.9052	7.7704	7.5938	7.5624	7.5774	6.6454	7.0629	6.8558	6.0325	6.8161	5.5763	5.4466	6.6948	6.1613	6.4337	6.4789	6.1759	6.3572
Cpne2	chr8	97056927	97094429	1.2293	1.1254	1.3650	1.3645	1.0599	1.2825	1.1749	0.9488	0.7242	0.8341	2.4443	3.5950	2.7341	2.1702	2.5343	1.3799	1.9724	1.3831	1.1658	1.2982
AI464131	chr4	41442636	41450109	4.4507	3.3671	3.7694	4.1480	4.8971	4.3105	4.5968	2.2511	2.5250	2.3898	3.9329	3.7404	3.5473	2.7630	2.0299	2.6907	2.3498	1.7750	1.8784	1.8201
Ly6c2	chr15	74938590	74942379	0.0000	0.0000	0.0190	0.0919	0.0000	0.0000	0.0000	0.0000	0.0000	0.0000	0.0000	0.0000	0.0000	0.0000	0.0000	0.0000	0.0000	0.0000	0.0000	0.0000
Crygn	chr5	24256820	24263661	1.4860	0.1223	0.7524	0.0000	0.8987	0.6342	0.7628	0.0595	0.2865	0.1751	0.2807	0.0000	0.5736	0.4664	0.7387	0.3126	0.5314	0.0000	0.3896	0.1571
Chmp2a	chr7	13617367	13620093	4.0725	2.7655	2.1868	1.5826	4.7579	3.5560	4.1409	3.4351	3.0612	3.2436	4.0736	3.6548	4.9996	3.5297	4.0467	3.3213	3.6924	2.7474	1.6063	2.2926
Dnase1	chr16	4037100	4040024	3.3437	4.6022	3.7685	4.1074	3.6341	4.5914	4.1282	4.5305	3.5268	4.0179	3.7435	4.3060	3.2749	3.0372	5.1741	4.4738	4.8313	4.3269	5.4590	4.7918
AK016097	chr16	43979455	43983467	2.0335	1.2778	2.9522	1.9365	2.1054	2.0081	2.0560	4.1740	2.9509	3.5499	2.2701	3.0293	1.1996	1.5291	2.7235	3.2425	2.9742	2.5398	1.3075	2.0478
Zfand1	chr3	10339955	10351301	0.9465	1.2746	1.1915	1.1804	0.6380	0.7284	0.6847	0.4714	1.2671	0.8765	0.7742	0.9940	0.4028	0.7974	0.8665	1.0933	0.9762	0.8255	0.8559	0.8394
AK028920	chr10	62121809	62188611	0.0541	0.0000	0.0000	0.0793	0.2063	0.0000	0.1002	0.0000	0.0000	0.0000	0.1017	0.0000	0.1078	0.1558	0.0555	0.0022	0.0296	0.1368	0.0000	0.0819
Bclp2	chr3	105820049	105835732	0.2674	0.3014	0.1067	0.2975	1.7395	1.5583	1.6468	0.0000	0.4857	0.2473	0.0990	0.7300	0.1831	0.1925	0.2144	0.0000	0.1102	0.1843	0.0000	0.1104
AK046967	chr18	5566661	5592435	1.7029	1.0588	1.2845	1.6816	0.4649	0.6940	0.5830	0.6635	0.5149	0.5876	2.2043	0.9875	1.2303	1.3339	1.8492	1.1896	1.5279	1.1227	0.1778	0.7439
mKIAA0174	chr8	112195227	112217164	6.5405	7.6744	6.9359	9.0442	8.3037	8.8467	8.5673	7.2624	7.0393	7.1464	7.8397	9.0539	6.2246	6.6737	6.9379	7.0889	7.0078	5.9781	7.5413	6.5929
AK086952	chr11	3352474	3379834	0.5168	1.0905	0.7609	0.4567	1.2873	1.2730	1.2804	0.7036	0.1588	0.4259	0.3401	0.7391	0.9805	0.9536	1.0656	0.7248	0.8996	0.8193	0.2433	0.5886
1110005A03Rik	chr11	116704913	116711674	4.9246	5.0171	4.7445	5.0470	6.9075	5.5345	6.2032	6.5458	5.2258	5.8715	4.9495	10.0733	7.0321	4.5450	6.9189	6.7582	6.8374	5.6671	5.6534	5.6726
AK029599	chr10	19206520	19227117	0.0000	0.1201	0.1508	0.0000	0.0000	0.0000	0.0000	0.0000	0.0000	0.0000	0.0000	0.0000	0.0000	0.0000	0.0000	0.0000	0.0000	0.0000	0.0000	0.0000
1500019G21Rik	chr7	4612122	4636565	1.6292	1.8203	1.5329	2.1202	1.0229	1.0227	1.0232	0.3500	1.1568	0.7607	1.1596	2.0604	2.1222	1.6611	2.0652	1.5221	1.8004	1.3482	1.4405	1.3880
4921505C17Rik	chr15	6658382	6750387	4.7510	7.3548	6.1013	8.0887	7.0272	6.7455	6.8783	10.1303	10.5512	10.3315	5.6257	6.3221	3.8755	5.2856	5.7073	5.6733	5.6808	7.9955	8.4358	8.1812
EG625068	chr10	129822855	129831297	0.0000	0.0000	0.0000	0.0000	0.0000	0.0000	0.0000	0.0706	0.0000	0.0346	0.0080	0.0000	0.0000	0.0000	0.0000	0.0000	0.0000	0.0000	0.0000	0.0000
Acacb	chr5	114615526	114700767	8.7908	8.4482	4.9311	2.9364	3.2929	3.3332	3.3008	22.6945	22.7024	22.6502	3.5731	5.7919	10.3169	7.9345	13.6165	12.6384	13.1274	7.9372	7.8378	7.8828
sytXIV	chr1	194756256	194861892	0.0506	0.0000	0.0000	0.0000	0.0000	0.0000	0.0000	0.0523	0.0000	0.0257	0.0000	0.0000	0.0000	0.0000	0.0000	0.0000	0.0000	0.0000	0.0000	0.0000
mKIAA0215	chrX	20002842	20095022	1.6558	1.2954	1.5241	1.8037	1.4470	1.7010	1.5783	1.9569	2.1685	2.0640	1.2366	0.8578	1.7416	1.5267	1.7923	2.2884	2.0324	1.4375	1.8528	1.6077
Shank2	chr7	151361424	151608580	6.6086	7.9151	6.8062	8.5568	2.1873	2.4739	2.3435	2.2835	2.0760	2.1966	2.1586	1.9476	3.1707	3.0217	7.0148	7.2464	7.1237	3.6217	3.8105	3.7067
Rell1	chr5	64300136	64360136	3.5750	3.1209	3.7573	6.1923	3.8299	3.3631	3.5910	2.0339	1.2561	1.6371	3.2132	2.3128	3.1316	2.6130	3.0830	4.0420	3.5472	2.8973	3.1690	3.0125
Irak3	chr10	119578709	119638593	0.7177	0.4564	0.3936	1.2939	4.0511	3.6693	3.8560	0.6214	0.5740	0.5971	0.9244	1.3913	0.9110	0.8542	0.4993	0.1838	0.3458	0.1838	0.2891	0.2266
Pgrmc2	chr3	40870260	40886924	4.1343	5.7921	3.3658	3.4111	3.6035	3.2782	3.4373	5.2409	5.8211	5.5346	2.0155	2.8790	3.1332	1.7426	5.0861	6.5754	5.8068	3.5046	3.5836	3.5433
Prkcdbp	chr7	112629129	112630711	0.0000	0.2962	0.1487	0.0000	0.0000	0.1528	0.0787	0.0000	0.0000	0.0000	0.0000	0.0000	0.1693	0.0000	0.0000	0.1846	0.0896	0.1549	0.2300	0.1855
NR_002218	chr14	76245137	76248105	5.2230	2.6224	2.5542	1.6819	2.6736	1.7436	2.1958	3.7736	2.9906	3.3737	2.4736	2.1985	3.2985	3.9945	2.4006	3.8588	3.1076	4.3511	3.1002	3.8551
mFLJ00205	chr11	57458943	57601002	0.6410	0.7135	0.7266	0.8828	0.6922	0.8292	0.7630	0.7146	0.4439	0.5765	0.8713	0.3551	0.8967	0.5560	1.0990	0.8476	0.9763	0.5270	0.5723	0.5463
Map4k2	chr19	6341249	6353527	5.7750	6.1915	4.9755	6.1251	4.7085	4.4777	4.5217	3.2605	2.8101	3.0178	6.3519	6.9901	5.2242	5.1836	5.6267	5.5374	5.5728	3.7969	3.8125	3.8064
AK005757	chr6	148160809	148184185	1.4178	5.1687	4.5961	6.6789	6.2761	4.6383	5.4353	10.1789	10.0366	10.1031	3.1482	4.6483	1.8494	4.4708	5.3800	6.5327	5.9371	3.1719	4.3137	3.6385
Meis2	chr2	115688804	115890849	1.6518	1.1766	1.6115	1.5100	1.4124	1.9000	1.6639	0.8634	1.1625	1.0355	1.7359	1.0153	1.6420	1.8403	1.6080	2.5629	2.0709	1.1820	0.7882	1.0255
Asrgl1	chr19	9186208	9210056	1.1001	1.3465	1.5365	1.4778	2.6634	2.3807	2.5189	1.6059	1.5574	1.5807	2.2744	1.2332	1.8774	1.6704	1.4134	2.0943	1.7176	1.3049	1.5460	1.4047
fad123	chr14	70713765	70751231	23.5950	27.8643	30.9289	30.5161	35.2677	33.9537	34.6038	26.3714	25.7004	26.0211	35.8914	48.8035	44.7070	75.5183	26.3406	26.2688	26.2924	22.2045	20.6986	21.6404
Slc7a10	chr7	35971436	35986129	0.4651	0.0703	0.2255	0.2593	0.0729	0.3749	0.2284	0.1916	0.1585	0.1747	0.6233	0.4662	0.2651	0.4013	0.0430	0.3902	0.2116	0.1929	0.5061	0.3196
AK030376	chr6	129158429	129188000	5.3428	8.2421	8.9878	13.5852	9.3800	8.1350	8.7424	12.3966	11.8537	12.1161	4.4346	2.9835	4.3616	7.7296	9.3269	8.8423	9.0868	9.7133	6.8206	8.5657
AK019067	chr2	104857300	104858061	0.0000	0.1217	0.3088	1.3030	0.5468	0.5290	0.5378	1.0183	0.8198	0.9169	0.4147	0.1739	1.6924	0.1483	0.8077	0.4872	0.6516	0.0000	0.3981	0.1605
AK139481	chr15	81516612	81524637	0.1594	1.1477	0.5196	0.5418	0.2773	0.6218	0.4548	0.3377	0.6347	0.4889	0.0712	0.3277	0.3812	0.2258	0.1902	0.5064	0.3437	0.0000	0.0000	0.0000
Robo2	chr16	73892550	74411157	0.3392	0.4955	0.1819	0.2399	0.6264	0.4643	0.5431	0.3957	0.3962	0.3958	0.3894	0.3991	0.4710	0.3269	0.4255	0.3119	0.3701	0.5987	0.4352	0.5339
4933430H15Rik	chr3	87540844	87552547	2.0918	2.7003	3.0275	2.5199	2.3409	2.4259	2.3855	2.0085	1.9992	2.0031	3.7415	2.6632	2.3917	2.2085	2.8253	2.6758	2.7513	1.3109	1.9980	1.5905
BC026600	chr17	24591809	24594046	1.7956	1.9727	2.1689	1.8987	2.2039	2.3168	2.2628	2.5011	3.1085	2.8095	2.6392	2.6483	2.1002	2.5805	2.3241	2.0350	2.1825	2.2063	1.8399	2.0628
Cacna2d1	chr5	15440605	15876869	0.2299	0.1830	0.1586	0.1685	0.3994	0.3178	0.3584	0.2569	0.2110	0.2335	0.2609	0.1182	0.3307	0.2601	0.3104	0.2027	0.2704	0.2236	0.1735	0.2161
AK140234	chr5	123612717	123615171	3.3858	4.3624	4.7329	3.5953	3.8767	3.9759	3.9292	2.6340	2.1575	2.3905	4.9326	5.5336	5.3626	1.5544	2.8523	2.6684	2.7533	2.4592	2.4312	2.4527
Gtf3c1	chr7	132784467	132851202	9.3692	11.5137	10.8298	11.8264	8.3982	8.1239	8.2515	8.2730	8.1487	8.1885	9.7361	11.5937	10.3212	9.1857	9.9836	10.7312	10.3416	10.5596	11.1761	10.8243
Thoc7	chr14	14781527	14793739	2.5885	2.1945	1.9678	3.5222	2.8897	1.8472	2.3541	3.4578	3.4333	3.4442	3.5630	3.4291	3.1098	3.1519	3.1289	3.7569	3.3814	3.8469	2.8771	3.4633
Frmpd4	chrX	163909240	165015165	0.0000	0.0000	0.0000	0.0000	0.0000	0.0177	0.0091	0.0000	0.0000	0.0000	0.0000	0.0000	0.0000	0.0000	0.0000	0.0000	0.0000	0.0000	0.0000	0.0000
Cyp4a14	chr4	115158749	115168737	3.9257	3.1135	5.2547	4.7733	10.9784	11.8109	11.4232	9.3197	8.4031	8.8499	0.1287	2.4956	0.0000	0.2768	7.0808	6.9162	6.9522	1.8834	1.8086	1.8569
Alg14	chr3	120994734	121064929	3.3835	4.3598	4.3447	3.8999	3.2323	3.4381	3.3394	5.3067	3.2229	4.2439	5.0202	1.7022	3.3568	2.8036	3.1447	4.4793	3.7913	6.6548	6.7464	6.7047
AK142978	chr11	98659622	98671403	6.1771	5.3037	6.9022	6.3774	3.9208	3.6608	3.7884	3.5800	3.6218	3.6001	5.0857	4.9377	4.1800	3.5906	4.9104	6.1699	5.5196	5.5958	3.8066	4.8852
Lman2	chr13	55445193	55464144	15.1461	12.6674	10.6897	7.9956	12.0734	12.2839	12.1861	9.5886	11.2842	10.4489	10.7390	11.0429	16.7434	7.1268	9.8690	11.4665	10.6319	8.9221	7.7662	8.4607
AK046940	chr9	64760134	64767211	3.9171	2.8056	3.2310	3.8003	5.0159	4.5558	4.7808	5.6053	6.5212	6.0699	2.2292	2.4875	1.9723	2.5896	3.4472	3.3917	3.4185	4.9933	3.0850	4.2335
AK219629	chr8	98388187	98388416	0.0000	6.3378	1.3294	3.9590	4.1640	3.9963	4.0792	2.3551	1.5123	1.9252	4.2845	1.5617	4.5412	1.8417	5.1274	11.4887	8.2143	2.7701	3.0845	2.9023
Spred-2	chr11	19824444	19919089	2.7503	2.0355	4.8256	4.5298	2.7943	3.3030	3.0572	1.7441	1.4490	1.5932	2.0384	2.8442	3.0223	2.7196	3.0912	3.4380	3.2580	1.8169	2.5938	2.1337
Pla1a	chr16	38396202	38433225	3.1632	4.1559	5.0244	5.4960	3.7885	4.8976	4.3608	3.7818	3.8913	3.8363	4.1825	6.0010	4.6567	3.0436	3.3907	7.3992	5.3358	4.0653	5.2717	4.5596
VR3	chr14	52030675	52039052	0.0000	0.0000	0.0501	0.0000	0.0000	0.0000	0.0000	0.0000	0.0000	0.0000	0.0000	0.0000	0.0000	0.0000	0.0000	0.0000	0.0000	0.0000	0.0000	0.0000
2410001C21Rik	chr2	172266077	172295399	7.0451	7.1431	7.9607	7.5764	9.0080	8.6809	8.8428	6.0645	7.5370	6.8123	10.9301	12.9395	6.0777	5.8589	8.6751	8.7778	8.7206	7.0501	7.0861	7.0783
Tsen54	chr11	115676023	115684416	2.0711	1.5360	1.0558	0.9942	1.1244	0.8064	0.9611	1.0311	1.0143	1.0222	1.6547	2.1237	1.8520	1.9633	2.1679	1.1113	1.6536	1.0234	0.9390	0.9913
Tcf12	chr9	71693559	71959426	3.6091	4.7090	4.1120	4.7622	4.8453	4.7763	4.8115	5.6251	4.8534	5.2120	3.6265	3.3637	3.7376	3.8196	4.0372	4.3176	4.1251	5.1918	4.6362	4.9679
AK005822	chr15	76125680	76127323	4.6067	3.3195	5.2117	2.3357	5.0931	3.9741	4.5189	3.5374	3.5035	3.5190	3.3976	4.0905	4.4542	5.5579	3.4430	4.2169	3.8171	2.6205	2.0454	2.3937
Smoc2	chr17	14416541	14541771	0.0570	0.1249	0.0568	0.1536	0.1359	0.1898	0.1637	0.0648	0.0263	0.0452	0.1876	0.1759	0.2273	0.1485	0.1533	0.0619	0.1089	0.0780	0.1544	0.1089
BC017643	chr11	121083902	121090582	2.9808	4.6568	2.9652	3.3401	4.3493	4.9108	4.6399	2.4939	3.5412	3.0264	3.6570	3.9924	4.8928	3.2934	4.7588	3.3708	4.0823	4.0572	3.6534	3.9023
Mybpc3	chr2	90958300	90976673	0.4604	0.8197	0.6745	0.4877	1.1758	1.1640	1.1701	0.3300	0.3676	0.3490	0.8568	0.5504	1.0089	0.7062	0.6149	1.0166	0.8097	0.8134	0.6549	0.7511
Taf12	chr4	131830327	131849240	1.2349	2.2709	1.8601	1.8537	2.0329	1.9491	1.9905	1.6232	1.0622	1.3370	2.3686	3.5008	1.6593	1.1682	1.8018	1.4929	1.6508	1.9743	2.1124	1.9232
Zfa	chr10	52262123	52265545	0.0510	0.2224	0.0893	0.0443	0.0487	0.0459	0.0473	0.1582	0.0508	0.1035	0.0480	0.1049	0.1017	0.0000	0.1572	0.1663	0.1615	0.0931	0.1382	0.1114
Chst8	chr7	35459777	35597695	0.0000	0.0602	0.0620	0.1232	0.0000	0.0000	0.0000	0.0733	0.0000	0.0359	0.0667	0.0000	0.0662	0.2043	0.0000	0.0000	0.0000	0.0000	0.0960	0.0387
Lenep	chr3	89209502	89211478	14.4603	19.8535	18.5727	16.5350	10.7358	12.3794	11.5857	8.9066	7.3193	8.0954	19.1095	16.8787	15.2799	10.5978	17.5358	14.7076	16.0548	12.3111	12.3371	12.3455
Clptm1	chr7	20216928	20250379	3.6415	3.6956	3.6073	2.9333	3.2304	3.2702	3.2380	2.6197	2.0013	2.3040	2.9670	3.6166	3.6202	2.8153	2.7431	2.8951	2.8156	2.9338	2.4797	2.7564
Sox15	chr11	69468874	69470123	0.8229	1.8430	1.4647	1.0463	1.1633	1.0045	1.0820	1.3257	0.8534	1.0848	1.0530	1.0228	0.2494	0.7300	1.5032	2.0458	1.7660	0.7217	0.6776	0.7053
AK079255	chr9	122481619	122588714	0.0000	0.1029	0.0517	0.1026	0.0000	0.0531	0.0273	0.0610	0.0000	0.0299	0.0555	0.0607	0.1177	0.1134	0.0000	0.0642	0.0312	0.0000	0.0000	0.0000
AF498300	chr12	110858536	110872442	0.0000	0.0830	0.0385	0.5284	0.0000	0.5272	0.2714	0.2954	0.3210	0.3083	0.7027	0.7308	0.0000	0.2252	0.5342	0.0000	0.2281	0.4142	1.7657	0.8760
Arhgdib	chr6	136872229	136890238	0.9577	0.9615	0.8262	1.0602	2.0088	3.3930	2.7221	0.5613	0.5158	0.5379	1.4360	1.4303	0.6501	1.0430	0.3861	0.6983	0.5375	0.4934	0.9663	0.6850
Tmem179	chr12	113738394	113749371	0.1470	0.0640	0.0643	0.0000	0.0000	0.0000	0.0000	0.1519	0.1463	0.1490	0.0691	0.0756	0.0000	0.0706	0.0000	0.0000	0.0000	0.0000	0.0000	0.0000
Ints8	chr4	11126304	11181376	4.6530	5.9583	5.6199	6.4566	4.6078	4.5240	4.5663	6.2965	6.7103	6.5052	4.8191	6.6858	4.3359	5.7942	5.6358	5.0410	5.3374	5.2268	5.8253	5.4783
Apbb1ip	chr2	22629951	22730890	1.2138	1.1602	0.8585	1.1379	2.1303	2.6542	2.4007	1.7262	1.6834	1.7038	1.3605	1.2124	1.3672	0.9572	0.8106	0.6025	0.7091	0.8070	0.9315	0.8588
Agxt	chr1	95031852	95041998	11.8862	18.9565	15.9121	44.8899	3.9010	3.9396	3.9223	2.2821	2.8512	2.5712	13.8295	6.0709	15.2847	5.2260	31.2090	31.8559	31.4516	28.2089	27.7415	28.0471
Stx6	chr1	157005832	157055386	4.1986	3.8512	4.7451	5.0009	3.7635	4.2180	3.9988	3.2575	2.5598	2.9012	4.9917	4.6988	4.6673	3.1354	4.0657	4.0009	4.0322	4.6524	4.3039	4.5137
D630004A14Rik	chr9	50576342	50580775	1.6619	1.7308	1.7819	1.7171	1.2224	2.3140	1.7847	1.7068	2.1826	1.9485	1.2183	1.5558	1.2105	0.7100	1.6981	1.5707	1.6354	1.8447	1.8675	1.8575
Alkbh6	chr7	31093771	31099322	4.1363	4.7695	4.9762	4.1487	5.6315	4.4644	5.0327	1.7686	2.1877	1.9814	11.1923	10.0035	13.4971	7.6655	4.3380	5.1078	4.7096	3.8419	4.0272	3.9241
AK051864	chr16	57750963	57754828	0.0452	0.0788	0.1186	0.1570	0.0862	0.1219	0.1046	0.0934	0.1799	0.1374	0.0850	0.0465	0.1801	0.0434	0.0464	0.0491	0.0477	0.1246	0.0612	0.0993
AK089123	chr10	118155201	118156484	0.0000	0.2776	0.3240	0.1383	0.1366	0.2417	0.1908	0.1646	0.1585	0.1615	0.0000	0.1637	0.0000	0.0000	0.0000	0.1730	0.0840	0.4755	0.0889	0.3205
Dock10	chr1	80589091	80755102	1.6018	2.8282	2.0528	2.2710	4.5406	4.4694	4.5056	2.9050	2.6695	2.7841	2.6047	2.0167	2.7016	1.5320	1.6293	1.0247	1.3348	1.8570	3.2163	2.4002
Pigz	chr16	31934039	31946132	2.8280	2.0631	1.8151	2.0780	1.5820	2.5627	2.0874	1.4751	0.6863	1.0730	1.7522	2.8481	2.6012	2.4014	1.3679	1.8131	1.5834	1.2112	1.1618	1.1936
Slc22a6	chr19	8692528	8701013	0.0788	0.0000	0.0000	0.0000	0.0751	0.0000	0.0365	0.0000	0.0000	0.0000	0.0000	0.0000	0.0000	0.0000	0.0000	0.0000	0.0000	0.0000	0.0000	0.0000
Cog8	chr8	109570189	109580573	6.7555	8.1811	7.6680	6.4976	6.7418	6.1547	6.4420	5.6157	5.6468	5.6297	6.3080	7.6126	8.8239	5.7282	6.8410	6.5458	6.6787	6.3606	6.6603	6.4938
AK144143	chr14	45591942	45626575	0.0084	0.0530	0.0000	0.0000	0.1073	0.0547	0.0803	0.0629	0.0000	0.0308	0.1630	0.3127	0.0000	0.1307	0.0000	0.0000	0.0000	0.0000	0.0823	0.0332
AK043166	chr19	8797976	8800931	3.5758	2.3241	2.0191	2.7398	4.9781	4.3332	4.6479	4.4539	2.8938	3.6581	2.0564	2.1516	4.3629	2.2087	3.0142	5.1742	4.0617	3.0014	2.4199	2.7727
Uprt	chrX	101678120	101701601	0.7202	0.9285	0.2408	1.1257	0.7107	0.7898	0.7517	1.1698	1.6242	1.4008	0.4403	0.8266	0.9529	0.9970	0.8956	0.6423	0.7721	0.2562	0.1981	0.2333
AK045814	chr2	180105195	180120590	0.0000	0.0000	0.0894	0.0000	0.0000	0.0000	0.0000	0.0000	0.0000	0.0000	0.0012	0.0000	0.0000	0.0000	0.0000	0.0000	0.0000	0.0000	0.0000	0.0000
Cd200r1	chr16	44765902	44795091	0.7835	0.5312	0.4391	0.3676	1.7990	0.9811	1.3786	0.6519	0.6115	0.6311	0.4774	0.3174	0.7273	0.5619	0.5315	0.5171	0.5242	0.7113	0.5182	0.6348
AK014646	chr10	116781727	116785498	9.0006	12.9916	11.6119	14.1832	16.1664	15.3272	15.7402	29.4744	29.4948	29.4752	7.6231	9.6061	8.7951	10.5289	14.7335	16.1349	15.4066	22.8411	26.3814	24.3131
Plekhj1	chr10	80258843	80261371	2.3272	2.7568	2.6567	2.6447	3.4420	3.3106	3.3756	2.0431	1.1437	1.5844	2.9498	4.1371	2.7398	1.5305	2.3412	1.8699	2.1111	2.2930	1.1885	1.8520
Prkcz	chr4	154634228	154735500	1.2323	1.2214	1.1686	1.1040	1.4817	1.3157	1.3968	0.9183	0.9023	0.9099	1.9930	1.6679	2.8413	1.4908	1.1830	1.0091	1.0979	0.8851	1.1656	0.9999
AK131740	chr4	63257934	63266295	0.2798	0.0000	0.3159	0.0510	0.0000	0.0000	0.0000	0.3731	0.0000	0.1830	0.0000	0.0000	0.0000	0.0000	0.0000	0.0000	0.0000	0.2180	0.0000	0.1305
Arfgap1	chr2	180701973	180717147	15.5178	16.6486	17.7902	20.7945	18.6650	18.1786	18.3981	13.9048	13.1142	13.4754	18.1377	18.7925	20.6425	14.2072	15.1382	13.9487	14.5448	14.5564	15.1156	14.8102
Hira	chr16	18876842	18970401	4.3953	5.3383	5.0638	4.4793	4.5902	5.2879	4.9246	3.5331	3.8698	3.7034	4.2260	6.1820	4.3947	3.8736	4.6853	5.3819	5.0164	3.8072	4.4926	4.0794
AK182361	chr8	97653095	97658767	18.2125	19.3754	11.5184	12.2915	4.9626	5.4817	5.2316	6.6010	8.2716	7.4495	12.1282	13.8852	13.9950	13.8100	14.3657	14.8006	14.5696	10.6505	14.0309	12.5568
Ela2a	chr4	141370877	141381918	0.2991	0.2958	1.0137	0.6186	0.2761	0.2967	0.2868	0.6378	0.8011	0.7208	0.5690	0.6442	0.1892	0.2940	0.2071	0.2424	0.2241	0.2922	0.8900	0.5338
Ccdc122	chr14	77436578	77512011	1.2480	1.2580	1.3801	0.9090	1.1842	1.9816	1.5951	3.1481	2.7871	2.9633	0.8019	0.5692	0.8603	0.4610	1.7102	1.9556	1.8285	1.7087	1.5364	1.6425
Olfr172	chr16	58760357	58761287	0.0000	0.4906	0.1273	0.0000	0.0000	0.5865	0.3019	0.1939	0.1868	0.1902	0.0000	0.1929	0.0000	0.0000	0.0000	0.0968	0.0470	0.0000	0.0000	0.0000
Psmd10	chrX	137483078	137491220	1.3774	0.4656	0.4429	1.0537	0.5237	1.0477	0.7936	1.1800	0.8309	1.0019	0.2668	0.8888	0.3224	0.1275	0.6644	0.9733	0.8141	0.9985	0.4313	0.7717
Pus7l	chr15	94353070	94373921	0.7998	1.1710	0.4336	0.2826	0.4236	0.5059	0.4661	0.7869	0.9336	0.8613	0.5391	0.5410	0.7941	0.4043	0.9242	0.6199	0.7759	0.3103	0.6032	0.4290
AK038693	chr16	76752037	76779337	0.0000	0.0000	0.0000	0.0000	0.0000	0.0000	0.0000	0.0000	0.0000	0.0000	0.0000	0.1073	0.0000	0.0000	0.0000	0.0000	0.0000	0.0000	0.0000	0.0000
Zfp57	chr17	37138107	37147576	0.3558	0.0620	0.0623	0.0595	0.0678	0.2800	0.1771	0.1471	0.1417	0.1443	0.0669	0.0000	0.0922	0.0333	0.0000	0.0773	0.0375	0.0649	0.0963	0.0777
Gcap14	chr14	37688121	37781950	7.2064	6.9941	7.4069	5.7518	6.4128	6.5950	6.5088	9.9004	10.1515	10.0282	5.4179	6.9886	5.8569	5.7157	7.0998	7.7545	7.4142	7.0252	7.9634	7.4019
Rps27a	chr11	29445841	29448040	2.4801	3.4351	2.6999	3.1647	2.6441	4.5343	3.6181	3.9839	3.2505	3.6091	1.1334	0.7121	2.9927	1.7238	4.1339	3.4403	3.7949	2.7238	2.4407	2.6149
Rgs16	chr1	155587503	155592596	2.2010	0.7384	1.3897	0.2620	22.2928	20.7987	21.5316	40.5422	41.8296	41.1558	1.0828	5.7496	0.6011	0.4018	1.1428	0.5211	0.8403	0.5740	0.6430	0.6029
NR_002903	chrX	54644624	54644686	6.0667	4.1987	0.0000	2.1680	0.0000	2.5251	1.2999	5.5171	4.6241	5.0606	3.1610	0.0000	0.8635	3.1289	0.0000	1.9955	0.9691	1.8962	0.7507	1.4380
Slc23a1	chr18	35774257	35786872	13.6473	13.6202	18.2340	12.5378	13.9877	15.3485	14.6533	12.9379	14.0960	13.5234	15.3413	12.4007	12.8734	8.9076	16.8488	18.1499	17.4332	13.6187	12.9682	13.3595
Dcst1	chr3	89154156	89169161	0.0459	0.0376	0.0000	0.0633	0.1937	0.2304	0.2127	0.0743	0.0000	0.0365	0.0000	0.0323	0.0976	0.0354	0.0720	0.0000	0.0370	0.0197	0.0974	0.0510
Cope1	chr8	72826683	72830821	12.4521	14.3618	11.4856	7.5561	10.8522	10.6728	10.7637	9.7628	9.2584	9.5028	9.9948	12.4667	15.1142	7.0218	9.4000	10.2660	9.8159	9.6840	9.8085	9.7530
AK039056	chr3	35898834	35907750	0.7929	1.1323	1.3197	0.7578	0.7159	0.6979	0.7069	1.1442	0.8421	0.9900	0.4110	0.7135	0.3506	0.5868	1.3375	0.7182	1.0361	0.9307	0.8788	0.9116
Lix1	chr17	17539649	17596351	0.0510	0.0783	0.1004	0.1445	0.2430	0.3129	0.2791	0.1054	0.1370	0.1215	0.4116	0.1919	0.0768	0.1334	0.1570	0.1855	0.1708	0.0697	0.0983	0.0814
AK180911	chr6	117867376	117867522	12.1977	4.6216	10.6210	9.0720	7.0958	16.5537	11.9669	12.8511	13.8278	13.3442	9.5807	7.7888	6.6168	6.8473	7.2598	3.8081	5.5798	5.5938	6.0528	5.7897
AI451617	chr7	111620362	111656339	2.6009	3.0296	4.7038	4.3829	3.2349	2.7179	2.9699	2.1244	2.3473	2.2372	2.0422	2.1155	2.1703	2.5028	1.5201	1.1219	1.3260	2.1643	1.6756	1.9715
Mapkbp1	chr2	119798434	119853132	2.8988	3.4941	3.6062	3.4254	2.2771	2.5201	2.3965	2.7382	2.1983	2.4624	2.8799	3.2145	2.6181	2.2596	2.2565	2.9359	2.5853	2.4400	2.1966	2.3416
Mettl2	chr11	104987800	105001710	2.0625	1.9984	2.3572	2.1028	1.4962	1.5952	1.5477	1.7425	2.1010	1.9244	2.8082	1.9594	1.7890	1.1201	1.8395	1.6719	1.7572	1.9384	1.6554	1.8280
AK006310	chr2	109871406	109890636	0.4191	0.3091	0.3104	0.4102	0.2241	0.0000	0.1088	0.1833	0.2428	0.2135	0.0333	0.1823	0.0000	0.1703	0.0000	0.0000	0.0000	0.0000	0.0000	0.0000
Slfn2	chr11	82878613	82884180	1.3227	1.7008	1.6162	2.0040	3.9228	3.4482	3.6799	1.4238	2.1662	1.8014	2.2268	2.3784	3.7042	1.7760	1.5018	1.5946	1.5461	1.9635	0.9422	1.5555
Z83815	chr14	32099163	32117681	0.0429	0.0374	0.0000	0.0582	0.0817	0.1157	0.0992	0.0000	0.0000	0.0000	0.2086	0.0000	0.1148	0.0000	0.0000	0.0000	0.0000	0.0000	0.0000	0.0000
Opn1sw	chr6	29326670	29330480	1.6403	1.0082	0.7517	0.7645	1.5086	1.9170	1.7194	0.3421	0.6927	0.5205	0.7921	0.7606	1.6663	0.2914	1.6537	1.6739	1.6627	1.5839	1.6331	1.6068
Nadsyn1	chr7	150981498	151008746	5.9492	7.6622	6.3311	7.7146	7.2807	6.6644	6.9607	6.0799	6.0515	6.0509	8.3645	9.6581	4.6482	6.6618	6.8181	6.0794	6.4277	5.9039	6.2442	6.0526
Ndrg4	chr8	98226962	98238856	0.1252	0.0000	0.1095	0.0544	0.1193	0.1126	0.1159	0.1940	0.0623	0.1269	0.2353	0.0788	0.1870	0.0000	0.3485	0.0357	0.1964	0.3423	0.4235	0.3757
Pyhin1	chr1	175560998	175576387	0.1917	0.3090	0.4350	0.3850	0.4226	0.4611	0.4426	0.3541	0.0954	0.2223	0.2849	0.2561	0.5897	0.1357	0.0984	0.2082	0.1517	0.4838	0.5497	0.5113
Rdh16	chr10	127238209	127252895	5.9569	10.0668	12.6319	8.7524	14.4476	15.1193	14.7985	16.3051	20.2092	18.2877	9.4888	4.3124	2.4803	3.8975	10.0516	11.4160	10.7092	8.7229	9.0208	8.8600
Defb30	chr14	63652923	63668797	0.0000	0.0000	0.0000	0.0000	0.0000	0.0000	0.0000	0.0000	0.0000	0.0000	0.0000	0.0000	0.0000	0.0246	0.0000	0.0000	0.0000	0.0000	0.0000	0.0000
AK136613	chr12	77545546	77552323	0.6544	0.2851	0.3817	0.1895	0.7278	0.9342	0.8343	0.2719	0.4220	0.3483	0.8625	0.4891	0.4292	0.5812	0.4352	0.4042	0.4200	0.8662	0.7953	0.8393
Bst2	chr8	74058160	74061336	2.2350	4.8772	4.9498	2.6278	1.4474	3.1867	2.3433	2.5702	1.1645	1.8536	4.4335	7.9550	4.6455	4.8168	4.2746	5.9346	5.0787	3.2822	2.6339	3.0272
Acaa1b	chr9	119057160	119066211	98.5346	147.7231	102.5381	50.1266	134.0766	137.6424	135.9600	193.6777	200.1076	196.8754	52.6892	63.1258	30.4511	18.3004	118.9660	113.8405	116.4164	100.2097	96.9712	99.1062
Man1c1	chr4	134117604	134260205	0.6519	0.6876	0.5467	0.4532	0.6529	0.7555	0.7060	0.3426	0.2296	0.2849	1.1881	1.0859	1.2560	0.5042	0.5137	0.7841	0.6545	0.5575	0.2369	0.4293
U09772	chr2	45132558	45136718	1.1579	0.3041	0.8654	0.6691	1.4136	0.9791	1.1904	0.6648	0.3842	0.5217	0.6047	0.2645	0.8204	1.0145	0.5712	0.0000	0.2935	0.0249	0.6966	0.2958
Serpinb1a	chr13	32933960	32990009	0.0749	0.2758	0.1272	0.1078	0.5661	0.4737	0.5187	0.2254	0.4453	0.3373	0.2523	0.0920	0.0891	0.1718	0.6853	0.1943	0.4465	0.7208	0.3633	0.5780
Dip2c	chr13	9275771	9668171	4.7484	5.1549	4.2223	4.8746	3.8676	4.2565	4.0659	5.0705	5.2353	5.1467	4.4717	4.8164	3.7537	3.7740	4.4173	4.0431	4.2195	4.1062	4.4572	4.2630
Zfp668	chr7	135008872	135020337	2.3351	2.7768	3.0546	2.9861	3.3955	4.2055	3.8136	2.1479	1.8310	1.9858	2.3841	3.3409	2.5389	2.0964	2.8314	2.7875	2.8086	1.4480	2.1721	1.7428
Tead3	chr17	28468619	28487750	5.4441	5.2825	6.1220	5.6067	4.6389	4.8403	4.7443	3.3960	2.7471	3.0644	6.5382	6.8727	5.5590	4.8844	4.6067	4.3398	4.4747	4.2731	4.0723	4.2005
Hps3	chr3	19895950	19935280	3.0279	3.4996	3.2280	3.5925	4.0951	3.9461	4.0199	4.4964	4.3916	4.4314	3.2086	4.0778	4.3893	2.9452	4.1223	4.0333	4.0770	4.2260	4.3631	4.2749
Snd1	chr6	28430347	28838832	44.4742	41.2727	29.2150	22.6958	33.1220	35.6461	34.4328	29.9114	30.3579	30.0892	58.5550	42.2766	48.9494	35.3625	35.2312	32.9570	34.0514	33.9265	34.6508	34.2804
Tssk2	chr16	17898729	17900117	1.2249	0.9631	1.4432	1.3097	1.1991	1.2796	1.2410	0.6500	0.7513	0.7013	1.2652	0.9875	1.5039	0.3623	1.2913	1.6394	1.4597	0.6880	1.2769	0.9268
Klhl13	chrX	22796396	22942179	0.4678	0.2964	0.1292	0.3493	0.2519	0.4463	0.3521	0.3874	0.3913	0.3892	0.4420	0.0999	0.2203	0.3150	0.3798	0.3932	0.3861	0.2099	0.2006	0.2066
Ms4a8a	chr19	11141960	11155593	0.1441	0.5341	0.0859	0.1978	0.0958	0.0436	0.0690	0.0976	0.1278	0.1130	0.7026	0.5740	0.6240	0.3722	0.2860	0.2355	0.2613	0.3324	0.2623	0.3048
Ankrd27	chr7	36371265	36424256	2.8850	4.8977	4.6344	5.1149	3.8117	3.3201	3.5279	3.9174	3.2859	3.5945	6.1182	6.2181	4.5695	3.8947	3.7928	3.9522	3.8683	3.4561	3.4882	3.4597
Cand1	chr10	118639640	118677106	6.3663	8.5310	6.9614	7.4114	6.2680	5.2612	5.7451	7.6706	8.3033	7.9751	5.2890	6.6805	4.7313	5.4826	6.9620	8.3906	7.6264	8.5820	8.0289	8.3756
Atg5	chr10	43988163	44084097	5.1805	5.1187	5.2868	5.2786	6.4948	7.6147	7.0470	7.9454	9.0074	8.4836	4.0990	3.5035	3.6559	4.0776	6.4600	6.1119	6.2730	8.1285	7.0405	7.7162
Zscan2	chr7	88005864	88021399	2.4071	1.9739	1.9574	2.2646	2.2790	2.4285	2.3567	0.8276	1.6753	1.2590	2.0839	1.3043	2.2807	1.7731	1.7193	1.8299	1.7721	0.9201	0.8389	0.8891
Mta2	chr19	9016409	9026790	5.0897	5.9958	5.7792	5.1283	4.1801	4.5567	4.3755	3.0311	3.3573	3.1962	5.5553	8.5744	6.8350	5.3354	5.0790	4.8150	4.9482	4.1385	4.0194	4.0985
V1ra1	chr6	90072636	90080639	0.0000	0.0000	0.0647	0.1044	0.0705	0.2661	0.1712	0.0000	0.0736	0.0375	0.0400	0.0000	0.0737	0.0000	0.0000	0.0000	0.0000	0.0000	0.0000	0.0000
Sbk1	chr7	133416132	133438513	3.2333	2.4568	4.8624	4.0103	7.4273	6.5801	6.9938	4.3393	4.4494	4.3939	7.1850	8.5947	6.6188	1.5082	4.7363	3.2673	4.0205	3.9684	4.1439	4.0469
Pts	chr9	50329721	50336746	5.0743	5.6633	7.2038	7.7628	7.0852	5.4472	6.2445	4.4663	3.9266	4.1900	6.1748	3.9040	3.0030	4.5723	5.3059	5.1082	5.2072	3.2120	5.1659	4.0061
Cdc123	chr2	5715339	5766006	3.8948	4.3341	3.9767	4.7776	5.8193	4.1440	4.9590	5.1371	5.0032	5.0672	3.0954	4.5772	4.4426	3.6965	4.1304	4.8284	4.4619	5.1988	4.4209	4.8762
BC019699	chrX	102232688	102265435	0.6159	0.8879	1.0754	0.8276	1.4209	1.7840	1.6083	2.1944	2.4455	2.3215	1.2309	0.3992	0.8714	1.0976	1.1018	1.3425	1.2182	0.9284	0.5466	0.7762
Rangap1	chr15	81534682	81560331	4.7174	3.0742	3.7300	2.4060	3.4874	3.7327	3.6149	1.5421	1.8614	1.7042	4.4578	5.3917	4.1273	3.1797	3.0878	3.0745	3.0798	3.0417	2.8558	2.9726
E130120F12Rik	chr13	67440244	67461508	2.4224	2.3123	2.4067	2.6129	3.9686	3.1077	3.5269	5.2137	6.5023	5.8682	2.2347	2.1034	2.1451	2.4311	3.3121	4.0219	3.6552	3.2045	3.5160	3.3363
Ccdc24	chr4	117541866	117545075	1.4238	0.7600	1.8145	0.6810	1.6436	1.6176	1.6308	1.2381	1.1588	1.1973	2.0578	1.6066	0.6678	0.9369	0.7456	0.9142	0.8271	1.0752	0.7809	0.9586
Rabggtb	chr3	153570417	153575957	13.3831	12.5395	11.1303	13.9489	10.6887	7.7858	9.1982	12.5905	12.0986	12.3359	9.5985	11.6465	11.0566	8.2445	14.5506	12.4519	13.4793	15.7109	16.4129	16.0245
Ctf1	chr7	134856249	134861699	1.2961	0.9176	1.5920	1.7000	0.8618	1.1131	0.9915	0.6530	1.0322	0.8459	0.8529	1.7670	0.9653	1.6085	1.0645	2.1380	1.5853	1.4800	0.7017	1.1690
AK038827	chr10	93774693	93893616	0.8664	0.7549	1.4814	0.2508	2.7737	2.8567	2.8174	1.1266	1.3727	1.2516	2.9421	1.1874	1.4387	1.3864	2.3309	1.8466	2.0945	1.5401	2.6384	1.9860
fi58gm	chr7	87406105	87410260	2.5876	3.3357	3.4805	4.1821	2.9148	3.7025	3.3213	3.7897	4.5679	4.1847	4.0529	4.4149	3.9764	2.8306	3.1627	2.7598	2.9654	2.1878	3.0122	2.5245
Mybbp1a	chr11	72254879	72265052	6.2505	10.0763	8.2953	5.8668	5.5450	5.5649	5.5572	5.6798	6.5524	6.1223	5.2700	7.7142	7.4944	6.4737	8.6855	8.1969	8.4438	6.7688	6.9680	6.8565
B930007L02Rik	chr9	106765347	106782760	3.8042	6.6158	5.1927	4.6568	4.4139	4.0260	4.1376	5.5944	4.8007	5.1884	4.9135	5.8243	5.7743	3.6330	4.6818	3.9259	4.3123	4.9667	4.5890	4.8240
Elovl2	chr13	41277867	41315762	7.5418	13.3686	18.1781	25.2631	11.8990	12.2362	12.0768	16.9366	15.3618	16.1078	17.5847	17.5192	13.6606	4.7309	14.9891	15.4206	15.1650	17.9538	16.8591	17.5472
Cndp2	chr18	84836860	84855025	2.0576	1.4828	2.2631	1.5685	3.6127	3.7962	3.7084	1.1588	1.2098	1.1844	2.2013	2.6493	2.9880	1.7465	1.9036	2.0426	1.9701	1.8546	2.9888	2.3156
AK076785	chr9	3190268	3199799	0.0000	0.1109	0.0000	0.0000	0.0000	0.0000	0.0000	0.0000	0.0000	0.0000	0.0000	0.0000	0.0000	0.0000	0.0000	0.0000	0.0000	0.0000	0.0000	0.0000
4833424O15Rik	chr3	117278517	117392398	0.0896	0.0000	0.1009	0.0389	0.0427	0.0504	0.0467	0.0463	0.0000	0.0227	0.0000	0.0461	0.0424	0.0462	0.0920	0.1046	0.0981	0.0000	0.0000	0.0000
1700028J19Rik	chr7	51485299	51491492	0.0000	0.0000	0.0000	0.0833	0.0000	0.0000	0.0000	0.1441	0.2776	0.2120	0.1311	0.0000	0.0000	0.3146	0.0000	0.0000	0.0000	0.0000	0.0000	0.0000
Lin54	chr5	100871218	100929658	0.8970	1.0127	0.9303	1.0217	1.1935	1.5656	1.3855	2.4485	1.6774	2.0551	1.7900	1.2648	0.8026	0.8540	0.6809	1.0053	0.8381	1.2328	0.9199	1.1090
gap1m	chr9	96446665	96531955	1.4535	2.4920	0.8254	1.2569	1.5712	1.9178	1.7502	1.5839	1.2999	1.4388	0.7953	2.1241	0.7012	1.2036	1.4317	1.2162	1.3263	1.2753	1.2855	1.2726
Tshz3	chr7	37483136	37558476	0.5338	0.6541	0.3972	0.9189	0.3807	0.5966	0.4920	0.1804	0.3267	0.2548	0.8349	1.0166	0.6958	0.8641	0.2245	0.1896	0.2074	0.2546	0.5198	0.3621
Pcna	chr2	132075021	132078916	0.3053	0.2991	0.6883	0.1349	1.1150	0.3522	0.7227	1.6045	1.1763	1.3859	0.2611	0.7483	0.1066	0.4539	0.9315	0.4609	0.7025	1.0726	1.1511	1.1063
Ifi44	chr3	151393887	151412813	0.2725	0.3494	0.5307	0.3652	0.4617	0.4978	0.4805	0.4731	0.7533	0.6157	0.2693	0.2881	0.2017	0.1196	0.0879	0.1700	0.1277	0.3343	0.2266	0.2915
lkb1	chr10	79579091	79593215	6.9977	8.8011	7.5679	9.4908	7.8847	7.9943	7.9367	3.7478	4.8109	4.2879	8.7930	10.3209	8.6833	6.8502	7.3544	5.8945	6.6491	5.6764	6.6973	6.0991
4933434I06Rik	chr2	21102357	21126992	0.0000	0.0000	0.0000	0.0000	0.0000	0.0457	0.0235	0.0000	0.0000	0.0000	0.0000	0.0000	0.0000	0.0000	0.0000	0.0000	0.0000	0.0000	0.1964	0.0792
Arhgap6	chrX	165233030	165742367	0.7890	0.8988	1.0942	1.5759	1.2442	1.2960	1.2713	1.7429	1.4017	1.5686	0.7692	0.4607	0.7418	0.7084	1.1120	1.0036	1.0647	0.9431	0.8677	0.9216
Clec4f	chr6	83594535	83606110	9.6388	13.8989	13.6152	10.5324	1.4895	1.6564	1.5759	7.3580	5.5818	6.4511	21.6286	22.7475	20.4573	17.9399	11.3469	11.2017	11.2611	11.1478	12.8016	11.8363
Hectd2	chr19	36629269	36695618	6.4951	11.3935	4.2697	5.5935	1.8312	2.2917	2.0689	2.2496	2.8886	2.5742	1.6104	1.9961	2.4404	1.7633	8.2740	8.7455	8.4988	7.1479	7.1185	7.1499
Gucy2c	chr6	136645805	136730263	0.0882	0.0043	0.0000	0.1427	0.0000	0.0000	0.0000	0.0000	0.0000	0.0000	0.0140	0.0000	0.0439	0.0079	0.0000	0.0000	0.0000	0.0000	0.0000	0.0000
Dhtkd1	chr2	5819105	5863838	24.3578	37.8556	38.9105	41.5572	34.4697	36.2425	35.3957	29.8044	31.7335	30.7508	40.4555	32.3296	17.6720	27.3210	32.5529	33.0681	32.7433	26.5401	23.8962	25.5089
Ammecr1l	chr18	31919533	31942383	8.9024	11.2358	10.7300	11.5842	13.2561	14.6073	13.9564	14.9625	13.1110	14.0149	10.8227	11.7141	9.5328	8.2435	11.8394	10.1525	11.0141	9.2861	11.2527	10.0972
Nfyb	chr10	82211444	82226886	4.8962	7.1290	5.1005	6.4874	4.4146	4.2424	4.3275	7.3962	6.9689	7.1762	3.5199	4.1533	4.6149	4.1160	6.0901	5.6669	5.8814	6.6557	6.3981	6.5648
AK133167	chr9	41990320	42017314	0.0000	0.0000	0.0000	0.0000	0.0000	0.0000	0.0000	0.0000	0.0000	0.0000	0.0000	0.0000	0.0000	0.0000	0.0000	0.0000	0.0000	0.0000	0.0667	0.0269
2210023G05Rik	chr8	107485639	107493433	2.7088	3.3439	2.8874	1.7152	2.3816	1.9513	2.1609	3.7109	3.6203	3.6636	0.7224	0.4606	1.7852	0.2358	1.3321	2.1153	1.7118	1.7252	1.6857	1.7126
Catsper3	chr13	55885939	55910359	0.6690	0.5241	0.4559	0.6454	0.4737	0.3109	0.3901	0.1479	0.6019	0.3791	0.6304	0.4827	0.3301	0.2733	0.7974	0.5450	0.6744	0.5879	0.4789	0.5451
C030039L03Rik	chr7	28459679	28491501	0.1603	0.1638	0.0724	0.1155	0.2643	0.0845	0.1719	0.1554	0.1123	0.1334	0.0150	0.0575	0.1292	0.1467	0.0425	0.0643	0.0531	0.1028	0.1527	0.1231
Tmem39b	chr4	129353598	129374082	2.1576	1.7140	1.3587	1.3428	1.3271	0.9918	1.1550	1.5181	1.1458	1.3281	1.5632	2.1553	1.1698	1.1064	1.2948	0.8015	1.0545	0.6298	1.8003	1.1031
Lias	chr5	65782735	65800446	1.8705	3.2246	3.3474	3.7567	2.3796	2.4214	2.4020	2.2059	2.1377	2.1705	3.0936	2.9430	2.6789	1.6836	2.2327	3.4598	2.8275	2.2282	3.7940	2.8639
Ipo13	chr4	117567097	117587604	4.5296	5.1921	4.1239	3.5700	3.1040	3.2247	3.1672	3.6883	3.3255	3.5023	2.9276	4.9392	4.1168	3.2559	4.8289	4.4955	4.6645	3.0527	3.3984	3.1980
Pdha1	chrX	156560150	156576268	2.3628	3.0872	2.4101	2.0469	2.5807	2.7993	2.6942	3.5500	3.0845	3.3118	1.4864	3.4129	2.1713	2.9140	2.6011	2.2710	2.4395	2.3961	2.0208	2.2494
AK090163	chr16	90727756	90729363	2.6221	1.2442	2.8097	1.2149	2.0201	1.4008	1.7020	1.7942	2.1982	1.9993	1.6656	1.5695	1.1009	0.9083	1.2942	1.9808	1.6270	1.0946	0.7028	0.9387
Postn	chr3	54165046	54194954	0.2051	0.5649	0.4901	0.4006	0.3252	0.2912	0.3078	0.5329	0.3627	0.4460	0.5153	0.6501	0.5210	0.2542	0.3263	0.3135	0.3199	0.2898	0.3979	0.3339
Nploc4	chr11	120241684	120298982	12.7788	12.3177	12.5360	11.5066	10.5879	11.6071	11.1163	6.5545	8.4068	7.4726	14.3064	15.7282	12.6481	11.3270	11.9712	11.6562	11.8121	9.5837	10.5166	9.9695
Cd2ap	chr17	42929899	43013373	3.7624	4.8395	3.9515	4.7035	5.2221	5.6814	5.4604	5.0865	5.2020	5.1437	3.3495	4.0345	3.2963	4.2091	3.2556	3.7811	3.5092	3.5998	3.7221	3.6561
Gm608	chr16	44173509	44224150	9.3374	12.2196	11.8551	11.1341	10.6700	9.9180	10.2867	10.5645	11.1330	10.8506	9.9217	12.5541	10.0478	7.3262	12.4619	12.4335	12.4418	10.7321	11.2903	10.9780
AK155592	chr4	132061990	132066414	1.3820	1.8346	2.9233	2.4693	2.1832	2.0594	2.1202	1.4282	1.2970	1.3609	3.4806	3.1658	1.8490	1.3880	0.9728	1.5009	1.2288	1.7993	1.2826	1.5945
A130010J15Rik	chr1	194994242	195002496	1.8468	1.3281	2.8414	2.1504	1.9876	2.8214	2.4175	1.8804	1.6538	1.7644	1.4199	2.2142	1.9994	1.7287	3.1731	3.0965	3.1343	2.1832	2.6239	2.3652
9430028L06Rik	chr18	63170517	63201340	0.0889	0.1001	0.1896	0.3167	0.3594	0.3857	0.3730	0.2830	0.3352	0.3095	0.3660	0.5356	0.6232	0.4305	0.3157	0.0867	0.2043	0.2200	0.1581	0.1955
1500032L24Rik	chr15	82176459	82179492	4.2848	4.1620	4.6952	5.0314	4.9465	5.4270	5.1956	2.4139	3.2502	2.8390	4.7144	3.0144	5.0365	1.5589	4.8552	3.8368	4.3581	4.7072	3.5531	4.2509
AK019286	chr9	66296200	66298877	12.7483	16.7386	10.8789	14.2568	12.5779	13.3026	12.9554	18.8750	18.1316	18.4903	13.1519	12.6044	11.2614	11.5573	17.6771	15.3715	16.5484	16.7531	17.0290	16.8969
AK083195	chr7	69088786	69127242	0.0000	0.0000	0.0000	0.0000	0.0000	0.0000	0.0000	0.0954	0.2756	0.1871	0.0000	0.0000	0.0000	0.0000	0.0000	0.0000	0.0000	0.0000	0.0000	0.0000
Tomm7	chr5	23345471	23349925	0.0000	1.0561	1.0028	1.1465	2.0076	0.8633	1.4193	1.1223	0.4778	0.7938	0.4512	0.5551	0.7592	0.6856	1.0532	0.0000	0.5412	0.2243	0.9420	0.5141
Cd244	chr1	173489323	173515447	0.2984	0.0503	0.1888	0.1935	1.0806	0.8238	0.9488	0.0000	0.0000	0.0000	0.2556	0.0887	0.3628	0.0414	0.1772	0.0000	0.0911	0.1574	0.0584	0.1178
DQ708250	chr17	27485268	27485307	1.0374	0.0000	0.0000	0.0000	0.0000	0.0000	0.0000	0.0000	0.0000	0.0000	0.0000	0.0000	0.0000	0.0000	0.0000	0.0000	0.0000	0.0000	0.0000	0.0000
AK009064	chr6	129182643	129188000	18.2939	19.7462	25.6695	28.4176	23.9762	20.6265	22.2604	24.7071	24.1779	24.4296	12.6638	11.7428	12.0093	20.6995	21.8586	18.9760	20.4476	20.2272	10.8058	16.4673
AK205829	chr4	62792187	62793710	0.4303	0.5062	0.1789	0.8784	1.6051	0.7401	1.1604	0.0000	0.0000	0.0000	0.7433	0.4037	0.0000	0.1601	0.0000	0.0000	0.0000	0.0000	0.0000	0.0000
Pxmp3	chr3	5560499	5576128	6.7219	8.2935	5.4336	6.3449	6.1202	7.0801	6.6165	10.2708	10.2496	10.2566	4.9217	5.4561	5.4674	4.4627	8.3997	5.5351	7.0042	7.0259	5.2139	6.3089
Rab3b	chr4	108551674	108615929	0.0000	0.0455	0.0457	0.0000	0.0467	0.0006	0.0230	0.0000	0.0000	0.0000	0.0000	0.0537	0.0039	0.0502	0.0537	0.0000	0.0276	0.0476	0.0707	0.0571
Smg5	chr3	88140181	88166259	6.4375	7.0744	7.7169	6.7364	4.4908	5.1021	4.7898	4.1103	4.8299	4.4754	6.1407	7.8705	8.7704	5.3040	6.8679	6.8994	6.8797	5.0388	5.5351	5.2329
Zcchc12	chrX	33735982	33739145	0.0000	0.0063	0.0000	0.0000	0.0000	0.0000	0.0000	0.0000	0.0000	0.0000	0.0000	0.0000	0.0000	0.0798	0.0000	0.0000	0.0000	0.0758	0.0000	0.0454
Lrrc4b	chr7	51697856	51718714	0.2568	0.1119	0.1685	0.0558	0.1224	0.1732	0.1486	0.0000	0.0000	0.0000	0.2414	0.0660	0.0640	0.1233	0.1318	0.1394	0.1354	0.3511	0.0000	0.2102
AK158109	chr4	153394701	153400021	1.9612	1.4740	1.4840	1.8608	1.9142	1.8548	1.8843	1.0762	1.2383	1.1583	1.5603	1.6740	1.4857	1.6548	1.9283	2.0270	1.9752	1.0511	1.1283	1.0842
Mpp3	chr11	101860966	101888269	0.0000	0.0000	0.0000	0.0026	0.1598	0.1316	0.1453	0.0630	0.0000	0.0309	0.0000	0.0172	0.0000	0.0000	0.0117	0.0662	0.0382	0.0000	0.0000	0.0000
AK170464	chr4	144833406	144836774	9.0459	7.7255	11.8472	10.5408	17.3803	17.5489	17.4733	8.1852	9.5794	8.8925	24.1668	15.2419	14.4259	11.8606	12.5323	14.1355	13.3046	13.5936	11.8380	12.9121
H6pd	chr4	149353589	149383132	37.5050	41.9216	41.3268	46.6809	46.9477	47.0610	47.0104	29.7329	31.4144	30.5756	52.4297	48.9671	49.8315	61.8874	46.6414	46.4461	46.5229	39.9099	37.0940	38.8519
Cyp3a13	chr5	138334160	138362845	3.6611	10.1887	11.1896	11.3072	16.5704	15.0611	15.7922	23.2868	25.1117	24.1681	21.6998	38.3974	19.4519	20.7890	18.6254	19.2711	18.9758	24.9687	25.2605	25.1413
Ensa	chr3	95428901	95436039	6.0645	8.0837	6.5668	8.8798	8.3185	8.3645	8.3452	7.5989	7.9007	7.7501	7.0821	9.0639	9.4852	7.2537	7.7268	7.7179	7.7185	6.5901	7.1912	6.8453
2210038L17Rik	chr17	6106829	6138792	7.7268	8.7612	8.4767	7.3858	8.8370	9.4279	9.1443	9.1136	9.2558	9.1830	6.8711	7.1639	8.4062	6.9570	7.8315	7.6345	7.7211	7.1709	6.8457	7.0537
Jmy	chr13	94204156	94269644	4.7802	6.0703	5.8359	5.8193	6.1179	5.9987	6.0545	5.2642	5.0182	5.1222	8.3365	6.7532	5.4440	6.2465	4.5272	4.4760	4.5000	5.1634	5.0939	5.1454
8430427H17Rik	chr2	153233202	153355707	1.0002	0.5313	0.7972	0.6377	0.6684	0.9167	0.7965	0.2900	0.3627	0.3269	0.9849	0.5712	0.8268	0.7627	0.6978	0.7344	0.7152	0.4695	0.4901	0.4787
Golm1	chr13	59736356	59777145	0.7765	0.7085	1.0324	0.5301	1.2951	0.8749	1.0792	0.6112	0.8305	0.7227	1.0215	1.1164	0.8953	0.5197	1.7820	1.3986	1.5949	0.9095	0.9497	0.9275
Lag3	chr6	124854378	124861723	0.3479	0.6981	0.2530	0.1841	0.3264	0.3275	0.3271	0.6123	0.3820	0.4948	0.9647	1.3689	0.6163	1.0146	1.1004	1.5656	1.3257	0.8275	0.9961	0.8971
AK019366	chr5	145002558	145017055	3.9577	4.1449	3.2012	3.5787	4.8974	7.6139	6.2975	2.5088	3.3525	2.9376	5.4439	3.9408	2.7679	1.4814	1.9919	1.6525	1.8261	1.4650	3.2799	2.1997
DQ696182	chr15	59100135	59100165	0.0000	0.0000	0.0000	0.0000	0.0000	0.0000	0.0000	0.0000	0.0000	0.0000	1.1258	0.0000	0.0000	0.0000	0.0000	0.0000	0.0000	0.0000	1.3350	0.5383
Vps26b	chr9	26815355	26837642	4.2986	4.1876	4.6052	4.8298	4.2841	4.0848	4.1830	3.6368	3.6668	3.6509	4.5362	4.6481	4.6440	3.7793	3.9447	4.7538	4.3357	3.8328	3.2611	3.6097
AK078754	chr2	92850129	92854067	0.5539	0.3446	0.3111	1.0556	0.9280	0.4560	0.6854	0.6045	0.4938	0.5479	0.8588	0.4603	0.6027	0.5702	0.3961	0.4205	0.4077	0.5025	0.2984	0.4211
AK048484	chr1	52687590	52706885	0.4195	0.5641	0.2633	0.6323	0.8519	0.8884	0.8710	0.4806	0.3222	0.3998	1.0629	0.7858	0.6178	0.5108	0.5305	0.5282	0.5291	0.8078	0.9421	0.8635
Chst3	chr10	59644281	59651455	0.1459	0.2543	0.0766	0.7056	0.8346	0.9448	0.8916	0.1810	0.1743	0.1775	0.2195	0.2700	0.1163	0.1121	0.1498	0.1268	0.1385	0.0798	0.1975	0.1274
Smarca2	chr19	26679649	26852811	21.8633	22.1120	26.0686	25.2809	26.0004	25.3889	25.6462	25.4650	27.3730	26.3991	45.3901	42.2562	20.2115	34.1483	19.8666	18.4504	19.1315	21.6533	24.4326	22.7389
DD57	chr4	153529319	153542372	1.8144	1.5141	1.8577	1.8857	0.6549	1.0608	0.8641	1.6879	0.6607	1.1643	1.0490	2.0379	1.1884	1.3720	1.6826	1.1254	1.4111	1.3568	1.5064	1.4198
Asp	chr1	141351395	141355021	0.0503	0.1314	0.3959	0.1747	0.4314	0.4974	0.4655	0.1039	0.1001	0.1019	0.0945	0.3618	0.0301	0.0483	0.0626	0.0546	0.0587	0.1833	0.0681	0.1372
Xrra1	chr7	107007625	107066333	0.7772	0.4856	0.6891	1.0757	0.5214	0.7696	0.6494	0.6170	0.6101	0.6133	2.1426	2.9795	1.5179	2.5338	1.3040	0.9217	1.1177	0.9930	0.9724	0.9866
AK084954	chr15	75472558	75477865	1.1324	0.5188	1.3547	0.3534	1.1094	0.4722	0.7818	0.2891	0.7683	0.5330	0.1125	0.6920	0.7378	0.8445	1.5064	1.2884	1.3998	0.9014	1.2857	1.0581
Retsat	chr6	72548621	72557482	5.2290	6.2805	7.5606	8.7459	12.1190	11.4362	11.7609	9.4521	9.0141	9.2259	9.8719	10.7410	5.9963	10.5151	10.0234	10.8031	10.3786	11.8029	11.4355	11.6777
BC060267	chr6	115760746	115788430	0.3131	0.0840	0.4892	0.2272	0.3756	0.3727	0.3742	0.0676	0.1953	0.1326	0.1452	0.3974	0.4145	0.2386	0.4414	0.1030	0.2768	0.4925	0.2655	0.4019
Ppp2r1a	chr17	21082417	21102869	4.5228	5.3202	5.1490	3.9703	3.7826	3.4281	3.6015	4.8579	4.1326	4.4870	3.5057	2.6908	3.2041	3.5587	3.8156	3.9575	3.8826	4.2012	3.7201	4.0153
Ripply3	chr16	94550026	94558542	0.0000	0.0000	0.0212	0.2756	0.2346	0.0000	0.1139	0.0000	0.0000	0.0000	0.0000	0.1170	0.1134	0.0000	0.3505	0.3261	0.3385	0.1038	0.0000	0.0621
Wdr34	chr2	29887077	29904399	1.3473	1.0846	1.3374	1.1829	1.1233	1.3452	1.2379	0.2296	0.4374	0.3353	1.5491	0.9469	0.8998	1.0607	1.1514	1.3138	1.2297	1.8028	1.8187	1.8127
Gcet2	chr16	45610535	45622980	0.0000	0.0449	0.0158	0.0000	0.0406	0.0000	0.0197	0.1066	0.0000	0.0523	0.0000	0.0000	0.0514	0.0495	0.0000	0.0000	0.0000	0.0000	0.0698	0.0282
M11860	chr6	40998296	40998823	0.0000	0.3421	0.0000	0.0000	0.0000	0.0000	0.0000	0.0000	0.0000	0.0000	0.0000	0.0000	0.0000	0.0000	0.0000	0.0000	0.0000	0.0000	0.0000	0.0000
Trim44	chr2	102140275	102241057	8.9370	10.1936	9.0875	10.5103	9.5953	9.0696	9.3281	8.6853	8.9507	8.8176	9.3158	9.9097	8.5084	7.8638	6.9148	6.3208	6.6158	6.5937	6.8009	6.6900
bMRP64	chr6	125142182	125144410	1.9406	1.4946	2.1297	2.3998	1.3828	0.5916	0.9760	2.1618	1.9039	2.0298	1.2120	2.2010	1.7139	0.8874	2.0090	1.7058	1.8607	0.7196	0.4942	0.6301
Prkcbp1	chr2	165609653	165722450	7.5162	7.5139	9.0878	11.3420	6.3871	6.8800	6.6431	3.7259	3.8587	3.7923	7.7828	7.7045	8.4841	8.5168	9.0187	8.7160	8.8671	8.3535	7.6737	8.0956
2700019D07Rik	chr10	33638948	33671018	4.7649	6.0737	6.3005	5.8158	7.6979	7.7388	7.7217	11.1331	8.8051	9.9655	3.6431	3.3291	2.6873	3.6135	5.9468	6.6046	6.1853	5.8345	5.6074	5.7316
Ifltd1	chr6	145313653	145562793	0.0327	0.0285	0.0000	0.0483	0.0000	0.0000	0.0000	0.0000	0.0000	0.0000	0.0000	0.0336	0.0000	0.0314	0.0000	0.0000	0.0000	0.0000	0.0000	0.0000
Pde1a	chr2	79674612	79969615	0.5153	0.4326	0.3769	0.3923	0.6959	0.9847	0.8448	0.9772	0.8129	0.8802	0.6409	0.5832	0.2999	0.7743	0.3751	0.5119	0.4413	0.7464	0.4582	0.6316
5830472H07Rik	chr19	25127079	25177125	7.9458	9.1651	10.9092	9.7646	10.3957	11.4859	10.9354	9.5717	8.2611	8.8267	8.2792	6.8162	7.6224	5.3918	8.8625	9.1022	8.9669	9.6175	9.7643	9.6734
Zfp281	chr1	138521521	138524866	5.5092	6.1308	8.0212	7.3190	6.5878	7.1221	6.8652	7.7276	8.3898	8.0623	12.5357	9.2001	8.0048	9.0122	6.7597	5.9872	6.3811	10.3690	10.0566	10.2632
AK156477	chr10	62485292	62486586	8.4695	9.8691	10.0169	10.8210	9.4872	8.7569	9.1146	8.9531	10.3529	9.6630	6.2811	12.1282	6.8641	7.2091	11.2550	12.9590	12.0769	12.3227	11.8445	12.1538
BC057022	chr5	115018259	115063227	1.9142	1.6305	0.8995	2.7808	0.5097	0.5879	0.5501	0.0820	0.0903	0.0862	7.4558	1.9261	2.6240	2.5186	3.4329	3.3864	3.4086	3.1445	3.0635	3.1179
Mtmr11	chr3	95965959	95975637	6.1489	4.9735	5.7808	6.2633	5.2895	5.0510	5.1686	5.7693	5.0267	5.3893	4.5072	5.1453	5.5118	4.7939	4.9685	6.0917	5.5115	4.6173	3.0235	3.9836
Zmym2	chr14	57505489	57579186	9.0984	14.1434	11.0412	12.0175	10.7114	10.9875	10.8239	18.2450	17.3819	17.8099	10.6380	12.6285	8.2351	11.1166	13.0782	13.7494	13.3331	16.1187	15.9564	16.0531
Mcee	chr7	71537656	71557005	4.9991	3.8251	4.0598	2.8197	4.0806	4.6108	4.3550	2.2441	3.8815	3.0771	3.3805	1.9431	2.1604	2.9670	2.5724	3.8040	3.1692	4.1045	1.0741	2.8905
AK049289	chr7	50072198	50122604	0.0000	0.0000	0.0000	0.0000	0.0000	0.0000	0.0000	0.0000	0.0000	0.0000	0.0000	0.0000	0.0427	0.0000	0.0000	0.0000	0.0000	0.0000	0.0000	0.0000
Pdcd10	chr3	75320411	75360721	0.7978	1.3741	0.6217	1.1980	1.1641	1.1682	1.1666	2.4697	2.7736	2.6237	0.5685	0.6790	0.4206	1.1177	1.0541	0.5873	0.8269	1.0602	1.3615	1.1837
mKIAA1560	chr19	55141757	55177617	41.4168	89.1219	52.3880	39.4185	48.9614	49.0463	49.0156	170.4575	168.6980	169.5132	14.9693	38.6617	35.2055	7.3411	89.6200	92.0954	90.7459	38.8070	37.4181	38.2716
Gsg2	chr11	72948986	72951796	0.3108	0.3250	0.2719	0.5399	0.8295	1.0354	0.9358	0.4496	0.5329	0.4919	0.1753	0.8945	0.3716	0.2984	0.4466	0.6751	0.5574	0.8825	0.1683	0.5962
Kcnq2	chr2	180810283	180869930	0.0000	0.0000	0.0000	0.0000	0.0250	0.0000	0.0121	0.0000	0.0000	0.0000	0.0000	0.0000	0.0000	0.0000	0.0000	0.0284	0.0138	0.0000	0.0000	0.0000
1810009A15Rik	chr19	8963392	8965230	2.2334	2.3611	3.2509	2.4701	1.6952	2.7731	2.2507	1.5825	2.4936	2.0459	4.5206	5.2480	4.2922	4.3973	1.4850	3.1614	2.2984	2.7018	2.6981	2.7056
4930562D19Rik	chr11	4041126	4060296	4.5551	5.6445	5.1988	4.6162	5.3336	4.6376	4.9772	3.3529	3.3246	3.3255	8.3820	10.6551	6.2285	5.4944	4.7477	4.6534	4.6995	3.5655	3.5085	3.5494
Kif21a	chr15	90764813	90880242	5.5299	6.7972	5.8557	7.5367	4.9864	5.3621	5.1816	5.8545	6.2283	6.0429	6.0702	6.3081	3.2905	3.5603	5.2115	5.2769	5.2437	5.5697	5.0468	5.3697
Cdipt	chr7	134119862	134124015	1.5800	1.8384	1.4201	1.5234	1.9704	1.7722	1.8691	1.4100	1.2947	1.3508	2.3483	2.3058	1.8907	0.9917	2.1432	1.3635	1.7635	1.2756	2.1182	1.6178
Nek7	chr1	140381290	140516273	5.8855	6.0484	5.3121	5.9055	5.8691	5.1984	5.5167	7.5122	7.7748	7.6476	4.3139	4.5413	3.7319	4.3026	4.7435	5.3157	5.0190	6.4130	6.2682	6.3555
AK087569	chr18	67480862	67503757	0.8064	0.1376	0.2328	0.0000	0.5017	0.4448	0.4726	0.3196	0.4005	0.3607	0.3751	0.2051	0.1325	0.1277	0.0000	0.1445	0.0702	0.1213	0.0000	0.0726
Fkbp8	chr8	73051649	73059222	16.5165	20.6632	22.3768	27.2804	20.7923	22.4314	21.6066	14.4341	12.9622	13.5364	28.0470	38.5366	36.0148	25.7635	23.4216	23.6871	23.5387	19.9227	22.2743	20.8945
AK163160	chr18	55149963	55239068	0.0000	0.0000	0.0000	0.0458	0.0503	0.0000	0.0244	0.0000	0.0125	0.0063	0.0000	0.0088	0.0000	0.0165	0.0000	0.0136	0.0066	0.0000	0.0000	0.0000
Sb1	chr7	28127151	28140729	0.7026	1.6343	1.1107	1.4656	0.7374	1.5843	1.1683	0.3721	0.8956	0.6385	0.7066	1.2400	1.4882	1.2037	1.0801	1.3596	1.2153	0.9472	0.9403	0.9462
Acsl3	chr1	78654448	78703562	2.6676	5.4423	3.9006	4.8112	4.1475	3.9901	4.0680	5.5436	5.5571	5.5452	5.3510	4.1171	5.4658	1.9219	6.5870	7.9444	7.2429	5.2606	4.9956	5.1640
Isoc2b	chr7	4796561	4817781	1.2296	1.3042	1.3971	0.8608	2.0626	2.3069	2.1891	1.8798	0.9561	1.4088	2.0262	1.0942	1.1622	0.7558	1.9406	1.5171	1.7339	1.0764	1.1841	1.1219
Aplp1	chr7	31220000	31230580	0.0110	0.0000	0.0000	0.0477	0.0140	0.0000	0.0068	0.0000	0.0000	0.0000	0.0000	0.0000	0.0611	0.0677	0.0056	0.0000	0.0029	0.0000	0.0000	0.0000
AK132885	chr8	107813888	107815218	1.1107	0.6145	0.7713	0.9380	1.7774	0.8363	1.2936	0.3644	0.1755	0.2681	0.8287	0.9039	0.5533	1.2717	1.2466	0.6582	0.9602	0.7393	0.9336	0.8191
AK145095	chrX	148235349	148235985	5.0369	8.0270	3.0150	3.9348	3.4201	3.0987	3.2558	2.5136	6.0983	4.3920	2.5722	3.1618	2.5345	3.4836	6.5023	3.8800	5.2254	4.7858	4.7804	4.7929
Cct6b	chr11	82532751	82577808	0.8258	0.3529	0.5114	0.4929	1.0254	0.6728	0.8443	0.8685	0.7025	0.7837	0.5882	0.2605	0.4519	0.7894	0.6735	0.7099	0.6908	1.1077	0.7731	0.9749
Cdgap	chr16	38598455	38713148	1.3433	1.0329	1.2878	1.6184	1.5828	2.0753	1.8369	0.6416	0.8415	0.7432	1.1035	1.1917	1.6013	1.3906	1.5819	1.4699	1.5333	0.8550	1.1238	0.9651
2410066E13Rik	chr6	54631765	54650400	0.7012	0.2666	0.6247	1.0321	0.4862	0.0929	0.2839	0.7378	0.4061	0.5687	0.8413	0.4272	0.4713	0.3685	0.5144	0.5539	0.5333	0.4754	0.0259	0.2950
B630019K06Rik	chrX	8469507	8472089	0.4059	0.6483	0.7102	0.5288	0.3224	0.3041	0.3131	0.2097	0.2693	0.2400	0.5087	0.2086	0.1348	0.7144	0.2778	0.2617	0.2698	0.2467	0.0916	0.1846
EG639396	chr9	72539356	72542857	12.9313	15.5538	13.4736	12.7882	17.1833	16.2941	16.7317	22.8078	21.1987	21.9810	11.9844	13.8149	10.8576	9.7910	18.2267	16.6826	17.4675	17.7706	18.7202	18.1880
DQ567485	chr9	43954677	43954717	4.3680	0.0000	0.5127	0.3701	2.0820	8.1434	5.2030	0.0000	0.0000	0.0000	4.2562	3.0116	3.8743	2.0970	0.0000	0.2893	0.1405	0.6799	2.9560	1.5990
Gm1141	chrX	69177776	69186208	0.0000	0.0000	0.1419	0.0000	0.0000	0.0000	0.0000	0.0000	0.0807	0.0411	0.0000	0.0000	0.0000	0.0049	0.0000	0.0000	0.0000	0.0000	0.0000	0.0000
Usp3	chr9	66365687	66440787	13.2104	12.0449	10.3777	13.0119	10.4044	10.7736	10.5617	12.2383	13.7052	12.9813	8.6734	14.0434	10.7769	11.5174	12.0356	11.4286	11.6780	13.7052	14.3865	13.9420
AK054493	chr17	73600325	73609996	0.0802	0.0000	0.0351	0.0000	0.0382	0.0361	0.0371	0.0000	0.0000	0.0000	0.0509	0.0000	0.0400	0.0385	0.0412	0.0000	0.0212	0.0000	0.0543	0.0219
Mat2b	chr11	40492815	40508443	2.9120	3.0940	3.6452	4.6097	3.9972	4.2782	4.1433	4.5548	5.3929	4.9801	2.5517	3.9633	2.3031	3.0518	3.4702	2.4713	2.9833	3.7721	3.8237	3.7885
AK169574	chr3	127522596	127523703	2.6788	2.5745	3.1442	1.7275	3.4030	3.1002	3.2483	2.9251	2.5978	2.7575	2.2235	2.1943	2.5138	2.9903	3.6564	2.8002	3.2387	1.8940	2.5612	2.1667
Igsf11	chr16	38902457	39027270	2.0447	2.7012	3.7985	1.6667	1.4913	1.7199	1.6095	1.8636	2.2528	2.0612	1.6057	0.9863	1.7833	1.4094	2.8564	2.9152	2.8835	2.6560	3.3165	2.9275
Pcdh9	chr14	93412919	94289888	0.2522	0.0977	0.1471	0.1460	0.1336	0.1232	0.1283	0.1738	0.1674	0.1704	0.3951	0.4674	0.3909	0.2600	0.1151	0.0913	0.1035	0.1175	0.2276	0.1621
DQ540925	chr15	59090520	59090573	2.1840	1.6916	0.0000	0.0000	0.0000	0.3637	0.1872	0.0000	0.0000	0.0000	0.0000	0.0000	0.0000	0.0000	0.0000	0.0000	0.0000	1.9910	0.0000	1.1920
Gstp2	chr19	4040287	4042221	0.1237	0.0025	0.0806	0.1175	0.0000	0.0932	0.0480	0.0000	0.0917	0.0467	0.7547	1.2127	0.4759	0.3536	0.1713	0.1281	0.1503	0.1180	0.0351	0.0848
Ear2	chr14	44680318	44681196	0.6479	0.2836	0.6814	1.3924	2.7344	3.1211	2.9344	0.1100	1.1173	0.6229	2.7936	1.3070	0.6273	1.9072	0.7869	1.2025	0.9883	1.7082	1.0951	1.4643
Ccng2	chr5	93696282	93705250	1.6498	2.1027	1.1799	1.6195	0.9310	1.2236	1.0820	1.9543	1.2343	1.5870	2.1029	1.9228	1.0714	2.3105	1.5666	1.8973	1.7264	2.0090	2.0665	2.0361
1700029I08Rik	chr17	33569843	33571212	0.5101	0.8834	1.3670	0.7519	0.9726	0.3441	0.6494	0.3954	0.3808	0.3879	0.5694	0.7980	0.3812	0.6919	0.0000	0.9696	0.4709	0.3488	0.3495	0.3498
Rlf	chr4	120817977	120887681	6.2457	6.6559	5.2642	5.5355	5.8633	5.8352	5.8509	13.4638	12.6753	13.0579	5.8962	8.0757	6.2979	10.1740	7.8394	7.8180	7.8250	6.3173	5.7499	6.1008
Cct8	chr16	87483569	87496114	5.7913	9.2753	6.1413	7.0519	6.7782	6.0732	6.4177	7.0599	7.6289	7.3473	5.6283	8.1962	6.3914	5.0255	6.5462	6.9533	6.7406	7.3616	8.4183	7.7698
Msi2h	chr11	88548779	88579543	12.2169	13.0478	10.6523	16.2313	6.8845	7.7631	7.1611	6.5280	7.7633	7.1549	10.3822	8.6101	12.7933	6.5647	9.9592	8.8263	9.4039	8.5844	5.3912	7.3134
Gbp6	chr3	142193301	142213047	1.1668	1.1501	1.3329	2.0320	1.4207	1.3508	1.3852	1.5072	1.8872	1.7002	0.7499	1.1566	0.8660	1.2259	0.9858	0.8737	0.9308	1.0343	1.2514	1.1239
Mical3	chr6	120947333	121081017	14.0499	15.4930	13.1072	8.7476	10.2645	10.6881	10.4732	11.2447	12.2971	11.7736	9.6397	10.4871	12.8070	14.4157	12.1338	12.6621	12.3785	8.7172	8.4383	8.6118
Phlda3	chr1	137662709	137665711	0.0000	0.1071	0.3846	0.2136	0.1172	0.1106	0.1138	0.1509	0.2677	0.2103	0.1156	0.0000	0.0000	0.0000	0.0000	0.1335	0.0649	0.2928	0.2039	0.2575
Map3k13	chr16	21892041	21928121	7.2964	9.1716	15.0304	14.9701	9.5989	8.1303	8.8463	9.4540	9.7894	9.6136	21.2943	17.7908	8.9432	13.6809	14.7935	13.9721	14.3620	16.0636	17.0371	16.4783
Cyp4f13	chr17	33061632	33084306	9.8255	14.4966	10.2511	12.0015	8.9862	9.2242	9.1119	12.8874	13.3050	13.0580	10.4150	11.9230	10.0205	11.8473	9.9889	9.4784	9.7165	13.5605	11.8377	12.8921
NR_002866	chr12	111513594	111516278	0.1362	0.0000	0.1192	0.5648	0.1298	0.4041	0.2711	0.1407	0.1678	0.1544	0.7969	0.8644	0.4698	0.0000	0.6798	0.2958	0.4929	0.5168	0.1751	0.3800
Khsrp	chr17	57160473	57170930	3.8942	5.0189	3.4888	4.3648	2.8889	3.4286	3.1677	2.0496	2.9196	2.4919	4.2732	6.7087	5.7140	3.5845	3.6944	3.8318	3.7593	2.4874	3.3926	2.8572
Cd300lb	chr11	114784094	114795700	0.3968	0.2125	0.1968	0.0802	0.5472	0.2921	0.4161	0.4805	0.5337	0.5074	0.4442	0.2927	0.2656	0.1134	0.6281	0.6415	0.6343	0.5923	0.3577	0.4989
Pa2g4	chr10	127994821	128002990	2.8310	3.9765	3.2481	3.5425	2.8052	2.7017	2.7529	2.7123	2.9808	2.8481	2.5251	4.6305	3.9531	2.3132	2.5282	3.4231	2.9615	3.3482	2.9233	3.1834
Ttc19	chr11	62094974	62129926	9.9952	10.1108	9.3257	9.2996	10.5062	11.6752	11.1117	11.7055	12.9793	12.3482	7.9701	9.4222	8.5503	7.5513	11.4188	10.2771	10.8586	10.5302	10.3270	10.4713
Trp53inp2	chr2	155207591	155215583	13.8951	18.2708	18.6853	18.4972	18.9235	19.0826	19.0121	17.1764	17.6325	17.4031	58.4169	56.3627	26.8281	26.2247	28.7503	29.7306	29.2039	27.1853	27.1180	27.2110
AK008288	chr18	35342145	35342670	10.5837	11.6170	6.5940	6.6611	15.9237	12.6054	14.2213	12.7353	11.9818	12.3475	4.5978	4.7589	6.1805	9.4963	6.9306	10.8318	8.8218	14.1111	12.9536	13.6717
mKIAA0348	chr17	5941377	6038555	1.6381	1.2143	1.4427	1.1536	2.0952	2.4780	2.2930	1.7730	1.8605	1.8170	1.5218	2.6668	1.4328	1.2410	0.9075	0.7726	0.8415	0.7150	0.5573	0.6528
Clec2i	chr6	128837631	128846866	0.1763	0.2746	0.3490	0.4824	0.4013	0.7135	0.5621	0.0888	0.0000	0.0436	0.0891	0.1812	0.2920	0.0275	0.3371	0.3255	0.3313	0.3737	0.7218	0.5148
Acbd5	chr2	22923720	22970032	13.7718	20.3621	23.6083	28.2570	24.2717	25.2017	24.7646	25.9889	25.1053	25.5305	21.2179	15.9182	13.5210	9.2651	20.0918	19.5983	19.8326	22.3291	23.9395	23.0218
Sh2b3	chr5	122267223	122286810	12.9058	13.6051	20.7743	18.9060	18.3820	19.1724	18.7954	10.3328	10.7511	10.5425	16.0729	15.7072	13.2112	12.2901	15.6062	13.9938	14.8152	12.6864	11.4320	12.2052
Pole4	chr6	82571851	82602859	2.0741	3.2149	1.7526	2.4978	2.8864	3.4757	3.1908	4.3293	4.4663	4.3976	2.5300	4.8575	3.4427	3.0085	3.4616	3.8360	3.6417	4.2907	4.7173	4.4711
1500031L02Rik	chr16	32099887	32108140	0.4048	0.6250	0.4483	0.1814	0.3908	0.0680	0.2247	0.3177	0.3060	0.3116	0.4058	0.2107	0.7441	0.4920	0.6719	0.4215	0.5500	0.3994	0.5461	0.4593
Treml4	chr17	48403660	48414724	0.5476	0.8021	0.7934	0.9631	2.0475	1.6713	1.8546	0.9990	0.7896	0.8920	0.9427	1.1052	0.7307	0.9030	0.3124	1.1813	0.7342	0.7925	1.1598	0.9422
Znrf1	chr8	114060741	114149617	6.5797	7.6693	8.6080	9.7351	7.7876	8.0014	7.9005	4.5176	4.5038	4.5091	11.4649	16.5022	12.9388	11.4785	7.3323	7.3851	7.3385	6.7480	7.1146	6.9089
AK087292	chr13	110535468	110538057	1.6865	1.8178	2.2320	1.2634	4.3730	5.5204	4.9652	2.3668	2.3192	2.3418	0.9512	0.5903	0.4033	0.3239	2.5761	2.9508	2.7568	2.1640	2.5565	2.3265
Plod1	chr4	147284169	147310813	4.6351	3.9969	4.8779	2.6392	5.8204	6.1470	5.9906	3.8181	4.1064	3.9637	5.6269	5.4980	4.8244	4.7346	4.0188	5.1135	4.5484	2.9496	2.8260	2.9055
1600029I14Rik	chr9	99370839	99375170	0.5876	0.5274	0.3796	0.6287	0.5770	0.3629	0.4670	0.7428	0.0000	0.3643	0.7491	0.2074	0.6508	1.0558	0.1968	0.4382	0.3139	0.0000	0.5461	0.2202
Pcdh17	chr14	84845480	84934001	0.4328	0.2756	0.6149	0.8196	0.8621	1.1330	1.0018	0.4621	0.3578	0.4088	0.2358	0.1774	0.4172	0.5391	0.1181	0.3787	0.2446	0.2913	0.3503	0.3157
AK043509	chr6	142362531	142368250	0.4847	0.5279	0.6361	0.3157	2.0113	2.5660	2.2975	0.9563	0.9920	0.9742	0.5695	0.6305	0.1207	0.2327	0.1244	0.6580	0.3835	0.4418	0.4920	0.4629
Znrf2	chr6	54766909	54839730	1.9694	3.0097	2.3710	2.9316	2.4266	2.6528	2.5439	2.5997	1.9624	2.2744	2.2393	2.4761	3.4231	2.5416	3.2571	2.2415	2.7622	2.4207	2.2861	2.3711
Shf	chr2	122174627	122194654	2.5896	3.4102	2.8402	3.8696	3.0163	2.6037	2.8050	1.2812	1.3627	1.3223	3.0272	3.3129	1.7298	1.4840	2.1382	2.0677	2.0637	2.2931	2.1092	2.2234
Cyb5	chr18	85020805	85049255	22.1094	51.7571	71.4496	50.1925	75.7058	80.6933	78.3002	65.7763	64.5626	64.9254	42.0538	49.7592	35.9011	15.6329	40.8645	47.1034	43.6538	48.2223	56.5678	51.4947
EG232599	chr6	17026261	17121833	0.2059	0.2307	0.0841	0.2930	0.5235	0.3528	0.4358	0.2757	0.1562	0.2147	0.1927	0.1613	0.5355	0.7335	0.0000	0.0852	0.0414	0.2584	0.4248	0.3260
Epb4.1l3	chr17	69506149	69639327	0.4629	0.6531	0.5288	0.5638	1.1337	0.8847	1.0026	0.5047	0.4332	0.4681	0.6653	0.7871	0.8495	0.6189	0.5678	0.5769	0.5719	0.5083	0.5755	0.5364
BC025054	chr13	28551902	28975446	1.1370	0.6002	0.4007	0.3391	0.0868	0.0730	0.0797	0.3893	0.1880	0.2867	0.0736	0.1348	0.1852	0.1156	0.1607	0.0000	0.0826	0.2970	0.1059	0.2206
Tspan4	chr7	148661138	148679321	7.1103	5.1807	4.1650	3.7952	8.2742	9.0846	8.6813	7.7837	5.8090	6.7756	8.1828	12.3787	11.8816	10.5676	4.3870	5.5250	4.9375	5.2635	5.1945	5.2459
AK089512	chr12	8771706	8777987	0.8159	0.2872	0.5776	0.8626	0.2514	0.4150	0.3357	0.2725	0.1313	0.2005	0.4114	0.0923	0.2554	0.0633	0.5990	0.1477	0.3795	0.3005	0.7630	0.4876
AK038818	chr13	81102148	81265423	0.6208	0.6574	0.8121	1.2997	0.6283	1.3793	1.0151	1.0944	1.2803	1.1887	0.5015	0.0732	0.2130	0.4105	0.3877	0.3096	0.3495	0.7146	0.5787	0.6611
Pigq	chr17	26063368	26078907	4.1434	5.8018	5.3908	6.1344	4.5516	4.9901	4.7789	4.4873	3.8360	4.1542	5.0312	6.1950	5.8695	3.6134	6.2357	5.5522	5.9006	4.2303	3.2836	3.8567
Ccdc33	chr9	57876488	57950032	0.0000	0.0000	0.0572	0.0000	0.0000	0.0000	0.0000	0.0000	0.0000	0.0000	0.0000	0.0000	0.0000	0.0000	0.0000	0.0000	0.0000	0.0000	0.0000	0.0000
DQ725048	chr12	99677206	99677241	0.0000	0.0000	0.0000	0.0000	0.0000	0.0000	0.0000	0.0000	0.0000	0.0000	0.0000	0.0000	0.0000	0.0000	0.0000	0.0000	0.0000	0.2765	0.0000	0.1656
Mapre2	chr18	23910833	24052352	0.8490	1.2511	1.4604	1.3825	1.5911	1.4663	1.5274	1.2638	1.6036	1.4364	2.2010	3.1081	2.0822	2.0079	1.8301	1.2622	1.5534	1.6258	1.8534	1.7208
BC017612	chr9	15309938	15349703	2.4305	0.8030	1.2276	1.7309	1.0827	0.8763	0.9769	1.2166	0.9356	1.0731	2.3129	1.8448	2.7590	1.7895	1.4757	1.3737	1.4254	1.6739	1.5435	1.6245
Hax1	chr3	89799378	89802608	2.0985	2.5345	2.2374	2.0877	2.2858	1.7526	2.0121	1.5622	2.0231	1.7964	2.3580	4.4081	2.8245	1.1978	2.4634	2.5851	2.5213	1.3905	1.3018	1.3574
Matr3	chr18	35721921	35751063	7.9435	9.8950	6.4239	7.4521	6.5193	6.9890	6.7634	11.5951	11.4610	11.5230	6.3809	9.9106	7.0801	7.4193	10.0532	7.0724	8.6004	9.8310	9.0891	9.5509
4932417H02Rik	chr11	119464308	119760905	9.1952	8.8030	10.7372	8.4874	9.1227	7.8076	8.4490	7.3067	7.9604	7.5898	9.2220	8.1996	9.5688	6.7885	7.6988	7.3874	7.5191	7.7532	7.1699	7.5331
3300001G02Rik	chr11	32105414	32108984	0.2115	0.2719	0.2799	0.6476	1.0082	0.6681	0.8335	0.0000	0.0000	0.0000	0.0497	0.0000	0.2134	0.2031	0.1059	0.2297	0.1660	0.1663	0.0000	0.0996
Semcap3	chr6	101129871	101327891	3.5074	4.2237	3.7232	0.3858	3.5218	4.0262	3.7827	2.9418	2.2274	2.5771	3.4518	1.5734	1.9178	1.9122	0.9652	2.2474	1.5874	0.7002	1.3553	0.9657
AK164362	chr5	54029870	54033306	0.9150	1.4174	2.4598	2.8734	1.6477	1.3737	1.5072	2.1014	2.9305	2.5229	0.9557	1.2691	1.0522	1.4149	1.5134	1.5459	1.5284	1.6683	2.1329	1.8589
F10	chr8	13037307	13056216	13.3086	16.2468	11.1165	16.5535	12.1698	11.2216	11.6860	11.7159	11.2569	11.4783	12.6861	13.4239	17.7846	11.7084	14.4000	15.0340	14.6240	10.6095	10.4633	10.6477
AK031641	chr17	87674225	87682154	2.0816	5.4660	5.7417	4.8642	6.5932	6.3053	6.4473	4.0626	6.4101	5.2566	5.0529	4.0878	3.4561	2.4194	3.9450	5.1040	4.5059	5.0339	4.4369	4.8029
Lox	chr18	52676891	52689521	0.0000	0.0083	0.0419	0.0000	0.0456	0.1722	0.1108	0.0000	0.0000	0.0000	0.0000	0.0000	0.0000	0.0000	0.0000	0.0520	0.0253	0.0196	0.0000	0.0118
Rod1	chr4	59487937	59562158	5.9308	6.1197	4.7891	6.2081	6.8664	6.5378	6.6997	10.7413	10.8269	10.7179	4.0658	6.5252	3.0949	6.9251	5.5519	4.5688	5.0716	8.7603	8.3262	8.5727
Cacna1c	chr6	118543909	119146249	0.1988	0.1250	0.1586	0.0898	0.1878	0.2972	0.2442	0.0723	0.1749	0.1245	0.0703	0.0628	0.0597	0.0563	0.1364	0.0789	0.1084	0.0383	0.0008	0.0232
Galnt11	chr5	24728710	24771736	3.1703	3.3693	3.5316	3.5175	3.2238	3.7409	3.4666	3.2519	3.6295	3.4431	4.4639	3.3852	2.5461	2.2539	3.9522	3.8841	3.9172	3.0491	3.6457	3.2956
Tctn2	chr5	125048792	125077658	0.0705	0.2185	0.1179	0.1780	0.3302	0.1891	0.2577	0.1216	0.1375	0.1296	0.5152	0.3164	0.0956	0.2493	0.0541	0.1668	0.1088	0.1271	0.1468	0.1353
Cox6c	chr15	35861730	35868001	3.5452	1.8730	2.2804	3.3300	3.0470	2.4637	2.7478	4.2068	3.2717	3.7293	1.4537	3.0952	3.0644	3.7969	3.7411	2.6387	3.2038	4.1626	3.1367	3.7570
stap-1	chr5	86500852	86526724	1.3449	1.2649	0.9672	0.6156	2.2110	1.4243	1.8068	1.8510	1.8355	1.8425	0.3267	0.3853	0.5361	0.1871	0.5619	0.3047	0.4367	0.1720	0.3360	0.2385
Htatip	chr19	5603417	5610044	6.7305	6.2497	5.4028	6.4007	5.3792	4.9084	5.1387	4.1215	4.1369	4.1280	3.9551	6.4579	4.3234	4.1043	4.9796	5.9124	5.4301	5.2893	6.6076	5.7789
Fbxl16	chr17	25953263	25958207	0.1590	0.0462	0.1391	0.0460	0.0505	0.0000	0.0245	0.0000	0.0000	0.0000	0.0000	0.0545	0.0000	0.0000	0.0544	0.1151	0.0839	0.0604	0.0000	0.0362
TXNRD1	chr10	82337349	82340130	22.4211	19.5887	28.1566	19.4631	17.3755	18.0123	17.7095	21.6727	18.2895	19.9429	14.4149	22.5736	16.8024	25.8758	18.1485	22.9946	20.3661	15.7271	22.6988	18.5690
Ccdc91	chr6	147424392	147581134	3.2103	4.5376	3.4812	3.8794	3.3401	3.6876	3.5127	3.1120	3.1880	3.1497	2.9759	3.0978	2.0512	2.5167	2.6568	2.3745	2.5184	3.0366	2.9103	2.9915
AK155141	chr4	129575859	129581890	34.9793	76.0936	49.7610	61.0523	48.8308	49.5128	49.1993	52.2394	54.7943	53.5233	69.4108	81.2711	61.8853	53.3597	31.5589	32.2247	31.8662	44.4848	44.0772	44.4068
Plagl1	chr10	12810714	12851501	0.2113	0.1058	0.1243	0.2879	0.0584	0.1919	0.1271	0.0766	0.0408	0.0584	0.0935	0.0822	0.1321	0.2001	0.0089	0.0774	0.0422	0.0631	0.0897	0.0739
Kif2a	chr13	107751339	107812194	2.8694	2.7940	2.9341	2.6399	2.3929	2.3588	2.3762	3.7042	3.5685	3.6339	2.0709	2.9496	1.9384	1.8584	2.8525	3.3084	3.0725	3.0935	3.7080	3.3473
AK090016	chr10	86148345	86152699	2.6942	1.3371	1.7607	0.6602	1.6341	2.2472	1.9503	1.5065	2.6896	2.1084	0.3193	0.5352	3.7710	0.2000	3.8427	2.8781	3.3722	1.3004	1.3582	1.3263
mKIAA4155	chr9	108250198	108294857	7.7099	9.4542	9.1005	9.0750	7.9228	7.1483	7.5269	7.1358	7.6501	7.3869	7.0317	9.8453	9.2088	8.2319	7.4387	8.0472	7.7128	8.3357	7.2615	7.9187
AU042671	chr5	121755738	121818574	5.6934	7.7607	7.7623	7.9396	5.9672	6.0177	6.0069	5.6769	5.2121	5.4168	9.0671	9.4530	6.9206	7.0071	6.1066	6.3144	6.2044	6.0659	5.0904	5.6777
Mthfsd	chr8	123621456	123632279	7.4316	8.5909	8.8623	8.2931	7.2602	7.6925	7.4854	5.7901	5.5588	5.6475	8.9381	7.3499	7.6640	5.0748	6.1464	5.7266	5.9394	5.3124	5.5820	5.4228
Aga	chr8	54597079	54608776	2.6962	3.4433	3.6376	2.9906	3.8129	3.8725	3.8450	2.9916	3.0248	3.0076	2.1400	1.9932	2.8843	2.7680	2.8047	3.4138	3.0991	2.2409	2.7056	2.3840
Ociad1	chr5	73684065	73705323	8.4458	12.6830	9.4455	12.5097	10.3231	9.9872	10.1490	15.2859	16.3577	15.8158	9.4079	10.4298	9.4586	9.2876	11.1858	12.3634	11.7432	11.6294	11.9176	11.7634
Eif3b	chr5	140895258	140919312	5.6543	6.1572	7.7420	6.0145	5.5401	5.9117	5.7171	4.3582	4.6925	4.4677	7.1686	8.4565	6.4325	6.0521	4.5786	6.1171	5.2942	5.0045	3.4432	4.3846
EG547109	chr9	88475873	88483657	0.3034	0.0826	0.1659	0.6423	0.0904	0.1705	0.1317	0.0980	0.0354	0.0661	0.3086	0.4872	0.1889	0.2731	0.1946	0.2059	0.2000	0.0864	0.2566	0.1552
Cpe	chr8	67071348	67171837	0.0000	0.0000	0.0000	0.0000	0.0000	0.0000	0.0000	0.0000	0.0000	0.0000	0.0000	0.0000	0.0342	0.1596	0.0853	0.0000	0.0438	0.0530	0.1125	0.0771
Lrrc10	chr10	116482396	116483824	0.1223	0.0000	0.0000	0.0000	0.0000	0.1100	0.0566	0.0000	0.0000	0.0000	0.1149	0.0000	0.0000	0.0000	0.1255	0.1328	0.1290	0.1115	0.0000	0.0667
Igfbp5	chr1	72904638	72921439	1.5647	0.3898	0.8472	0.4495	0.9706	0.9357	0.9530	1.5720	1.4548	1.5118	0.8783	0.6239	1.9435	1.0521	1.6660	1.2739	1.4747	0.7647	0.8881	0.8160
Zfp786	chr6	47769264	47780504	0.5281	0.9626	0.2624	0.1446	1.0987	0.8097	0.9525	0.4358	0.5771	0.5076	0.2870	0.2203	0.2458	0.0881	0.2493	0.5509	0.3957	0.1848	0.3631	0.2571
Gm1040	chr5	29761206	29778709	3.9752	4.5489	5.0989	4.8933	3.1004	4.0800	3.6058	3.2581	2.9523	3.1013	4.5423	4.8786	4.3471	3.2143	4.6171	3.9542	4.2928	3.7237	4.1307	3.8951
Pte2	chr2	164618267	164621989	6.9977	5.5989	8.2252	7.8031	10.5126	9.6296	10.0618	5.6575	5.2115	5.4285	10.4239	7.6741	7.5386	6.0106	8.1319	8.6850	8.3964	6.0306	5.2695	5.7354
Nphp1	chr2	127566467	127614590	0.1105	0.2327	0.4239	0.6646	0.2305	0.3925	0.3139	0.2957	0.2542	0.2745	0.5541	0.2085	0.5395	0.2269	0.1236	0.3206	0.2192	0.4779	0.2022	0.3677
Etv2	chr7	31418634	31420871	0.0000	0.0000	0.0000	0.0000	0.0000	0.0000	0.0000	0.0000	0.0000	0.0000	0.0000	0.0000	0.0000	0.0000	0.1085	0.0000	0.0557	0.0000	0.0000	0.0000
DQ727024	chr6	85939633	85939676	0.0000	0.0000	0.0000	0.0000	1.2303	1.1605	1.1948	0.0000	0.0000	0.0000	0.0000	0.0000	0.0000	0.0000	0.0000	0.0000	0.0000	0.0000	0.0000	0.0000
Naalad2	chr9	18127464	18201982	0.6634	1.0272	1.1206	0.4635	0.9196	0.7596	0.8376	1.1880	1.4588	1.3255	0.8380	1.3867	1.2426	1.0884	1.7952	1.8364	1.8143	1.1287	2.2366	1.5777
DQ691398	chr7	30922020	30922053	4.6249	2.7985	3.8220	2.7897	4.1640	1.2131	2.6464	0.0000	0.0000	0.0000	2.0530	0.0000	0.0000	0.0000	0.0000	0.0000	0.0000	0.0000	0.9564	0.3856
AK145395	chr5	128059119	128060472	0.0000	0.1284	0.0000	0.0000	0.0000	0.0000	0.0000	0.0000	0.0000	0.0000	0.3211	0.0000	0.0489	0.0000	0.0000	0.1809	0.0878	0.0000	0.0000	0.0000
Actr1a	chr19	46451303	46470225	4.5655	4.8906	3.3777	4.9372	4.4582	4.7113	4.5824	2.6989	2.4772	2.5851	5.0337	4.7045	4.8152	3.4315	4.2161	4.1745	4.1937	4.4731	3.9395	4.2666
Rab11a	chr9	64563106	64585563	5.1714	5.9988	4.9451	6.2346	7.3084	8.0181	7.6763	7.7518	8.4970	8.1008	3.7100	4.5082	5.8402	4.9949	5.3758	6.8208	6.0749	8.3174	8.7820	8.5209
1500034J01Rik	chr8	73993109	73999996	2.4223	3.2771	3.3822	3.1328	3.9509	3.7576	3.8528	2.2042	2.6235	2.4170	4.5294	5.4836	3.9869	2.9293	4.2394	2.6998	3.4895	2.8019	2.3479	2.6243
Rnf167	chr11	70461090	70464916	5.6338	6.8201	6.0564	7.1842	9.9259	9.1270	9.4896	5.5700	4.7638	5.1200	6.9828	8.4236	6.1879	4.6313	6.0779	6.1745	6.1217	6.1458	5.0164	5.7023
Kdelr3	chr15	79346897	79358169	2.9843	2.4897	3.2230	2.5265	5.6363	5.4570	5.5460	2.6656	3.9801	3.3340	3.1996	3.3700	4.6786	1.2344	6.7837	5.6499	6.2296	2.5902	4.3176	3.2918
9030619P08Rik	chr15	75258035	75262259	0.5352	0.1525	2.8787	0.4913	2.8123	1.8705	2.3285	1.5886	2.0882	1.8424	0.9538	0.7223	2.0496	1.3785	1.0442	0.7686	0.9098	1.8060	1.3081	1.6087
Pira6	chr7	4225744	4234530	0.0000	0.0000	0.0000	0.0000	0.0000	0.0000	0.0000	0.0000	0.0000	0.0000	0.0000	0.0000	0.0000	0.0000	0.0000	0.0971	0.0471	0.0000	0.0000	0.0000
AK138624	chr2	34143290	34159960	1.3274	1.2839	1.3606	0.9300	2.4845	2.8098	2.6528	1.5114	2.2128	1.8680	1.7385	2.5014	2.0063	3.2209	2.2682	1.2659	1.7803	1.9710	2.3088	2.1111
AK038711	chr14	120489164	120594674	0.0000	0.0000	0.0443	0.0000	0.0000	0.0000	0.0000	0.0000	0.0000	0.0000	0.0000	0.0000	0.0000	0.0000	0.0000	0.0000	0.0000	0.0000	0.0000	0.0000
mKIAA1205	chr7	52283076	52289764	4.3519	3.7659	5.7499	3.1583	4.4170	3.3959	3.8929	2.0646	2.2049	2.1354	4.3273	3.5286	3.2560	3.4563	3.1933	3.4284	3.3059	3.1938	2.3984	2.8793
Pot1a	chr6	25693734	25759226	1.6485	2.3403	1.1985	1.6913	2.2134	1.5240	1.8593	2.6887	1.7344	2.2019	0.8920	0.7855	0.7656	1.2851	1.6822	1.3520	1.5210	1.3715	1.4942	1.4236
AK037159	chr5	9156395	9160986	5.6992	5.5718	5.9211	6.5961	7.7318	7.3945	7.5609	7.6331	6.6730	7.1417	5.9364	5.3446	6.2053	5.4023	6.1977	6.4595	6.3217	6.5072	6.8647	6.6640
Tmem106c	chr15	97794659	97800706	1.7317	1.8062	1.6979	1.4495	0.9772	1.7510	1.3759	1.5019	1.7064	1.6056	1.0164	1.3619	0.6013	0.8403	1.0853	1.9011	1.4809	1.8190	1.2733	1.6025
Stil	chr4	114672804	114715500	0.1155	0.2255	0.1580	0.1221	0.4837	0.4299	0.4562	0.6361	0.3643	0.4975	0.0153	0.2529	0.0350	0.0877	0.1443	0.2391	0.1903	0.2619	0.1427	0.2144
Gypc	chr18	32687973	32719688	1.4963	1.2097	1.9836	0.9672	2.0706	1.7797	1.9216	1.8893	1.7531	1.8193	1.6086	1.4734	1.7528	2.1517	2.4103	3.5325	2.9541	1.6201	1.9116	1.7408
Ly6g6c	chr17	35204269	35206993	0.0000	0.0788	0.2345	0.0000	0.0000	0.0000	0.0000	0.0000	0.0000	0.0000	0.0189	0.0000	0.1335	0.0000	0.0000	0.0000	0.0000	0.0000	0.0000	0.0000
Cdv3	chr9	103255431	103268110	2.2060	2.0420	1.8758	1.3597	1.9527	1.7149	1.8310	1.1622	1.1729	1.1672	2.2368	2.0869	1.6222	1.4814	1.4019	1.1282	1.2683	0.8147	0.8788	0.8421
Gstt1	chr10	75246559	75261329	3.1899	4.1152	8.4948	4.4160	11.5551	13.4062	12.5121	10.7880	10.7759	10.7783	6.7591	8.6519	3.2954	2.6454	11.3437	9.2394	10.3159	6.5856	6.7988	6.6844
AK138323	chr17	36385765	36390624	0.0000	0.0000	0.0808	0.0802	0.0000	0.0830	0.0427	0.0000	0.0919	0.0468	0.0000	0.0000	0.0920	0.0000	0.0000	0.0000	0.0000	0.0810	0.1515	0.1096
Nkx1-2	chr7	139787921	139791320	0.2751	0.0979	0.0803	0.1514	0.3301	0.0825	0.2027	0.0000	0.0000	0.0000	0.0000	0.0000	0.0000	0.1761	0.0000	0.0996	0.0484	0.0000	0.0000	0.0000
AK163002	chr16	48759049	48761588	0.0000	0.1798	0.0602	0.1195	0.0656	0.0000	0.0318	0.1422	0.3424	0.2441	0.0647	0.0000	0.1371	0.0000	0.2118	0.1494	0.1814	0.0627	0.1862	0.1126
Limk1	chr5	135131908	135164460	1.3613	1.2002	1.0159	0.4323	1.3320	1.0814	1.2034	0.8449	0.9165	0.8811	0.7257	0.5835	1.0564	0.2856	0.6238	0.7875	0.7030	0.5087	0.1115	0.3465
Als2cr4	chr1	59157436	59177226	0.1538	0.3840	0.4371	0.3837	0.4939	0.4270	0.4596	0.4437	0.2661	0.3531	0.5482	0.2536	0.1131	0.2567	0.2543	0.2589	0.2564	0.0800	0.2263	0.1391
2210021J22Rik	chr15	85637401	85642089	10.3972	12.0471	31.4513	24.7731	45.2927	43.2976	44.2818	26.9133	28.0660	27.4915	22.3149	32.7514	19.7847	11.8844	13.7912	12.6072	13.2092	19.2869	14.4767	17.3847
Foxo6	chr4	119939682	119959866	0.0691	0.0000	0.0000	0.0000	0.0000	0.0000	0.0000	0.0000	0.0000	0.0000	0.0000	0.0710	0.0000	0.0663	0.0000	0.0750	0.0364	0.0000	0.0000	0.0000
mKIAA1973	chr4	49678375	49858616	0.0000	0.0484	0.0317	0.0700	0.0363	0.0677	0.0525	0.0000	0.0120	0.0061	0.0816	0.0441	0.0163	0.0403	0.0674	0.0131	0.0410	0.0000	0.0000	0.0000
AK016931	chr15	63746015	63757008	0.5243	0.5667	0.5681	0.6079	0.9235	0.9562	0.9407	0.6581	0.5578	0.6068	0.4051	0.4592	0.2287	0.3706	1.1666	0.5744	0.8784	0.2698	0.7356	0.4581
AK088734	chr18	23962525	23964560	1.2390	2.3647	1.7242	3.1278	3.2273	3.0376	3.1308	2.2880	2.4399	2.3646	3.4486	5.2839	3.5472	3.4658	3.0646	3.2411	3.1488	3.2496	2.2460	2.8512
Zfp276	chr8	125778142	125793636	9.4482	10.8688	10.0774	9.2591	13.3086	14.2898	13.8184	8.1739	8.1045	8.1358	17.7133	16.6226	8.6001	9.4125	9.2990	9.0340	9.1656	9.0031	7.8412	8.5520
Sp6	chr11	96874882	96886048	0.0955	0.0416	0.1253	0.0446	0.2275	0.0429	0.1326	0.0000	0.0950	0.0484	0.1318	0.0000	0.0476	0.0000	0.0490	0.2074	0.1259	0.0000	0.0646	0.0261
Ap2a1	chr7	52155742	52184860	6.0867	6.0862	7.0521	6.3894	4.5639	4.8669	4.7215	3.4477	3.5117	3.4745	6.2520	9.6403	6.6612	6.3332	4.9416	5.3779	5.1510	3.4371	4.8476	4.0125
mKIAA0173	chr1	74741786	74744547	6.7075	7.4637	7.4579	5.5853	5.6392	4.1536	4.8764	6.9074	4.9422	5.9045	8.3871	10.2450	7.6401	7.2994	6.1900	6.2080	6.1956	5.7430	5.9914	5.8543
Ppp2r5c	chr12	111140610	111821271	3.2604	3.1527	3.7583	3.5587	2.9645	3.3192	3.1414	2.7992	2.7609	2.7788	3.4900	3.0281	3.2078	2.5321	3.6473	2.3160	2.9988	2.6544	2.6316	2.6504
mKIAA1417	chr9	85580962	85642931	8.4849	9.5479	6.3160	5.0321	6.8834	7.5609	7.2289	11.2900	11.0943	11.1672	6.3353	6.5660	7.8575	7.9308	5.7806	6.4666	6.1109	7.6382	8.3529	7.9319
Serpinb9	chr13	33096409	33109824	0.3080	0.4198	0.5193	0.7863	1.1193	0.5204	0.8114	1.1603	0.4611	0.8039	0.6067	0.3542	0.6846	0.3086	0.5058	0.5860	0.5445	0.6083	0.3378	0.5004
Lrrc7	chr3	157747402	158225185	0.0000	0.0000	0.0000	0.0000	0.0000	0.0000	0.0000	0.0304	0.0000	0.0149	0.0000	0.0000	0.0000	0.0000	0.0000	0.0000	0.0000	0.0000	0.0000	0.0000
2010109K11Rik	chr12	33064289	33065375	1.8565	1.3533	1.4064	1.3612	2.0456	2.7969	2.4331	2.2674	1.6940	1.9747	0.9387	1.9827	0.6226	1.2347	0.8951	0.5237	0.7143	1.3224	1.7404	1.4936
Ndst3	chr3	123229083	123393770	0.0000	0.0260	0.0000	0.0000	0.0569	0.0000	0.0276	0.0000	0.0000	0.0000	0.0000	0.0000	0.0297	0.0247	0.0000	0.0000	0.0000	0.0272	0.0000	0.0163
Prkar2a	chr9	108594473	108651842	3.0752	3.7656	3.4059	3.5758	3.2713	3.4980	3.3891	4.1084	4.0705	4.0878	4.0112	5.7136	4.0582	2.4568	5.3036	4.9361	5.1224	5.2564	4.3154	4.8872
DQ697053	chr6	128136889	128136936	0.0000	0.0000	0.0000	1.3042	0.0000	1.5139	0.7793	0.0000	0.8153	0.4151	0.0000	0.0000	0.0000	0.0000	0.0000	2.3226	1.1280	0.0000	0.0000	0.0000
Hnrnpa2b1	chr6	51410433	51419893	37.1707	55.0894	36.6365	45.2603	47.1393	46.7634	46.9607	66.8383	66.0565	66.3403	38.6486	49.2069	37.2528	37.6938	54.6799	54.3522	54.4930	64.2365	59.7327	62.5428
Tmem40	chr6	115679156	115708979	0.0000	0.0000	0.0000	0.0000	0.0000	0.0000	0.0000	0.0000	0.0000	0.0000	0.0000	0.1439	0.0000	0.0000	0.0000	0.0000	0.0000	0.0000	0.0000	0.0000
D11lgp2	chr11	100564073	100565585	3.2959	4.9640	5.5024	3.0533	2.6036	2.6950	2.6516	2.6210	3.8343	3.2379	2.1280	1.6189	1.7721	2.1480	3.3698	2.3046	2.8508	3.1642	2.6022	2.9437
Kif22	chr7	134171244	134185934	0.8639	0.7766	1.0833	0.8554	1.5390	1.2693	1.4007	0.3878	0.3411	0.3639	1.3160	1.3904	1.9791	1.1746	1.1113	1.7191	1.4059	1.0712	1.3272	1.1765
Pias4	chr10	80616032	80630559	3.3611	2.4581	2.6712	3.0889	3.9916	3.6491	3.8167	2.7147	1.7749	2.2352	3.0858	3.3744	3.6622	2.5060	3.2317	3.1665	3.1731	2.3403	2.5532	2.4307
0610037P05Rik	chr16	14299336	14317425	1.9514	1.5149	1.7637	2.2134	3.0610	1.5662	2.2926	2.9735	2.3538	2.6570	1.0934	1.8029	1.6545	1.1844	2.8673	1.9947	2.4420	0.8930	1.4915	1.1360
AK016061	chr10	39619134	39627737	0.4364	0.3803	0.7343	0.8213	0.4854	0.3271	0.4041	0.5262	0.5068	0.5162	0.5573	0.3739	0.3624	0.1493	0.3743	0.4335	0.4029	0.3100	0.4984	0.3866
Sema3d	chr5	12383555	12587058	0.2555	0.2801	0.2006	0.2035	0.2469	0.3491	0.2996	0.3837	0.2766	0.3290	0.3218	0.1305	0.5391	0.3546	0.4421	0.1769	0.3131	0.1530	0.1499	0.1521
Tmem59l	chr8	73007769	73011257	0.1169	0.0000	0.0000	0.0000	0.0000	0.0000	0.0000	0.0000	0.0000	0.0000	0.1099	0.0000	0.0000	0.0000	0.0000	0.0000	0.0000	0.0000	0.0000	0.0000
Plscr2	chr9	92170557	92192567	1.4477	1.8576	2.4847	1.4890	3.4066	3.3250	3.3658	5.6233	4.2530	4.9237	1.3155	1.2639	1.1806	0.6998	1.6885	1.2506	1.4750	1.5288	1.5518	1.5411
Gle1l	chr2	29790946	29814175	2.1209	3.2060	2.9884	2.9723	3.0542	3.7695	3.4235	2.9678	2.7754	2.8689	2.8884	2.9504	2.2013	2.0364	1.8229	3.1057	2.4450	1.5456	2.4800	1.9254
AK084362	chr4	59327554	59328838	0.2575	0.5763	0.8079	0.5841	1.9699	1.9640	1.9675	1.2386	1.5001	1.3714	0.3338	0.9217	1.2140	0.4774	0.2552	1.0124	0.6228	0.0971	1.6823	0.7365
Spata22	chr11	73143242	73159546	1.3244	2.6891	0.9384	2.5520	0.7124	0.5235	0.6154	1.3018	1.3454	1.3236	0.2944	0.6492	1.0142	0.4511	1.4382	2.2703	1.8416	1.3780	2.3662	1.7792
Gpr21	chr2	37372145	37374801	4.8867	5.6593	6.8552	6.2975	5.7416	6.6865	6.2300	7.8323	6.3348	7.0672	4.8642	5.8220	4.7382	5.1545	7.7149	6.8302	7.2813	5.8899	8.2135	6.8383
Pkn3	chr2	29933262	29946539	0.5725	0.7362	0.5236	0.6000	0.9137	0.8518	0.8822	0.4378	0.3625	0.3993	0.7157	0.9900	0.5247	0.5276	0.4741	0.2952	0.3870	0.2971	0.4101	0.3433
AK169831	chr9	41772806	41776550	0.4665	0.2424	0.4082	0.5268	0.7778	0.4615	0.6152	0.1446	0.3042	0.2258	0.3947	0.4316	0.2789	0.0896	0.3353	0.3040	0.3199	0.0851	0.0000	0.0509
Lcorl	chr5	46090934	46248745	2.7340	3.1286	2.5115	2.5911	4.0148	3.7638	3.8904	5.5728	5.9019	5.7461	2.6187	2.1914	2.6001	2.2926	3.2778	2.6347	2.9638	3.8094	3.6829	3.7658
9130011E15Rik	chr19	45892633	46072978	3.6861	4.3550	4.3518	4.3320	4.0937	4.0362	4.0102	4.0167	3.7056	3.8570	3.3519	3.7378	3.1885	4.2431	3.9354	4.0683	3.9980	3.6275	3.3851	3.5368
Adar	chr3	89518981	89557365	8.6194	9.2122	13.8313	10.8013	9.1332	8.6017	8.8275	6.3229	6.4784	6.3755	8.2227	9.2714	7.9921	7.4834	7.8249	8.8717	8.3274	6.8617	6.1385	6.5834
Rsl1	chr13	67274117	67284434	1.2456	0.8086	0.7620	0.7880	0.8322	1.0576	0.9485	1.3634	1.5985	1.4827	0.7025	0.5975	0.4137	0.6658	0.7182	0.7283	0.7227	0.7911	1.2321	0.9705
Nosip	chr7	52317862	52332786	2.8137	2.5073	3.1131	3.1553	3.3979	3.7775	3.5946	2.3958	2.0622	2.2252	4.2219	2.1567	4.1436	2.6868	3.2839	4.0123	3.6360	1.9308	1.1502	1.6198
Tomm40l	chr1	173147933	173152645	33.3095	110.5899	85.2276	35.1108	194.7264	203.2776	199.1977	119.2582	116.5348	117.8325	153.2338	175.5490	86.4837	62.4150	104.6100	104.3592	104.4352	103.6799	101.4574	102.9850
AK032401	chr13	6588284	6593150	0.8171	0.9228	0.3663	0.8419	0.9582	0.5734	0.7605	0.3339	0.7504	0.5459	0.4387	0.3690	0.7869	0.4688	0.5896	0.6238	0.6059	0.3993	0.6802	0.5133
Gpr33	chr12	53123990	53129050	0.0000	0.0000	0.0000	0.0000	0.0000	0.0000	0.0000	0.0000	0.0000	0.0000	0.0000	0.0000	0.0000	0.1208	0.0000	0.0000	0.0000	0.0000	0.0000	0.0000
AK141638	chr5	108798876	108807258	0.6255	0.3134	0.0616	0.0000	0.0994	0.1523	0.1267	0.0000	0.0000	0.0000	0.0000	0.0000	0.0000	0.0000	0.0963	0.0637	0.0804	0.0000	0.1411	0.0569
AK041109	chr9	122794197	122812302	1.0190	1.3919	0.8199	1.1113	1.2909	1.1181	1.2024	2.5196	2.7023	2.6118	1.8480	1.0151	1.0090	2.3652	1.9978	1.3308	1.6729	1.0062	1.5451	1.2254
Noxa1	chr2	24941189	24950668	5.3142	5.3307	6.6515	5.8883	4.3933	5.6334	5.0332	4.8543	4.9928	4.9233	4.7288	4.9777	6.3700	1.9576	8.4879	7.6867	8.0945	5.2954	4.6277	5.0365
Mtap6	chr7	106415956	106485647	0.0000	0.0000	0.0000	0.0000	0.0000	0.0000	0.0000	0.0000	0.0000	0.0000	0.0537	0.0000	0.0284	0.0000	0.0000	0.0000	0.0000	0.0260	0.0386	0.0312
AK085341	chr9	96916384	96921781	0.0466	0.0000	0.0000	0.1539	0.0000	0.0000	0.0000	0.0000	0.0464	0.0236	0.0000	0.0479	0.0000	0.0000	0.0000	0.0506	0.0246	0.2305	0.0631	0.1635
Serhl	chr15	82930642	82953175	3.3840	3.8421	3.0418	2.9571	3.1998	2.6950	2.9411	2.9160	2.8454	2.8516	3.0345	3.2528	2.3639	2.2927	3.2215	2.7437	2.9878	2.6469	1.9119	2.3556
Plvap	chr8	74021663	74035630	2.0854	2.4019	1.9963	1.4737	2.0144	1.8076	1.9087	1.3139	1.6492	1.4842	3.1711	3.2616	5.1862	2.8478	2.2454	2.5260	2.3805	1.9829	1.6894	1.8684
Stk25	chr1	95517327	95532304	8.2077	10.1734	8.6346	9.9712	7.9717	7.7742	7.8729	5.6522	5.0150	5.2828	10.3719	12.3736	9.3829	8.8400	7.3308	8.3202	7.8076	7.1276	7.8371	7.4141
Pex3	chr10	13243652	13272900	3.5458	4.8117	3.5763	3.5293	4.5754	4.4723	4.5240	5.8708	6.8085	6.3276	2.4339	2.4284	2.3954	2.0497	3.3338	3.4175	3.3728	3.2209	3.1950	3.2167
Hck	chr2	152934243	152977172	2.0971	1.5741	1.5149	0.9282	5.2040	4.9062	5.0427	0.9127	0.9540	0.9334	2.3031	2.6962	2.1506	2.0756	2.1952	1.8020	2.0031	1.2913	1.9429	1.5565
AK019536	chr13	67140519	67162085	0.7076	0.3327	1.2080	0.5179	1.3484	1.2554	1.3010	1.6948	1.8108	1.7533	0.4622	0.6425	0.5170	0.6766	0.5350	0.8598	0.6924	1.0261	1.1722	1.0870
Phlda2	chr7	150687452	150688429	0.6147	0.4120	0.7318	0.6828	0.2254	0.0000	0.1094	0.2443	0.0000	0.1198	0.6667	1.2152	1.5282	0.2497	0.7251	1.5920	1.1458	0.7274	0.6480	0.6968
2210010N04Rik	chr5	144956217	144984447	4.3068	5.7541	5.1287	4.9735	3.7638	4.6404	4.1943	3.0057	2.9061	2.9298	4.1360	4.7761	3.9625	3.1632	4.8648	4.8889	4.8741	3.6670	3.2883	3.5214
1700011E24Rik	chr17	87788915	87827022	0.0000	0.0000	0.2274	0.0024	0.0000	0.0000	0.0000	0.0000	0.0000	0.0000	0.3170	0.0000	0.0000	0.0557	0.0000	0.0000	0.0000	0.0076	0.0000	0.0045
Bxdc5	chr3	146169381	146184382	3.2686	4.8254	4.5585	4.9427	3.3396	4.4400	3.9073	6.8507	5.6890	6.2569	3.0571	4.1054	3.1782	2.7871	3.9568	6.0752	4.9836	3.5138	4.1975	3.7963
5330437I02Rik	chr18	65857921	65911191	0.0000	0.0193	0.0000	0.0000	0.0000	0.0456	0.0235	0.0000	0.0000	0.0000	0.0000	0.0000	0.0000	0.0000	0.0000	0.0000	0.0000	0.0000	0.0000	0.0000
Zmynd15	chr11	70273123	70279701	1.8263	2.3512	1.3604	2.0709	2.4378	2.1635	2.2975	0.7681	0.9908	0.8813	1.6154	1.6540	2.5285	1.8266	1.1007	2.0594	1.5657	1.6819	1.4932	1.6091
mKIAA0164	chr10	20053059	20062307	8.3540	10.9211	8.5358	10.7626	10.7363	9.7849	10.2504	16.8184	17.8167	17.3212	7.2206	9.3490	7.3858	7.8853	10.1423	9.6091	9.8639	12.6069	13.2459	12.8890
Usp37	chr1	74485685	74590860	3.0356	3.8975	2.8581	2.7939	3.2466	3.5102	3.3834	4.5038	4.8330	4.6700	3.1479	3.4608	2.5361	2.6311	3.5455	4.0384	3.7705	3.4574	3.8291	3.6140
4933433C11Rik	chr2	25067727	25070151	0.0000	0.0029	0.2419	0.0000	0.0000	0.0000	0.0000	0.0929	0.0000	0.0456	0.0845	0.0624	0.0000	0.1403	0.0000	0.0610	0.0296	0.0000	0.0000	0.0000
Ppp1r1a	chr15	103360709	103368423	0.1342	0.2339	0.0000	0.1166	0.4781	0.4073	0.4418	0.1109	0.1336	0.1224	0.2712	0.2379	0.5900	0.0000	0.4133	0.5593	0.4840	0.0000	0.1044	0.0421
AK086943	chr9	51721581	51739766	0.1733	0.1114	0.0000	0.1449	0.3511	0.3117	0.3310	0.1590	0.6621	0.4151	0.3992	0.5880	0.0000	0.9174	0.1134	0.1883	0.1497	0.0336	0.0000	0.0201
AK036494	chr6	70668895	70690548	0.0000	0.1871	0.1997	0.3848	0.4031	0.5402	0.4738	0.3329	0.2278	0.2793	0.0505	0.0931	0.1538	0.0000	0.1102	0.0955	0.1030	0.1468	0.0091	0.0916
AK020100	chr13	97907952	97908350	4.2093	5.1319	5.3259	2.9858	5.1920	5.8575	5.5364	6.0469	5.5685	5.8013	4.0906	3.1903	3.1086	4.4936	6.4507	5.2553	5.7225	5.6087	5.1045	5.4163
Dennd2c	chr3	102931478	102973656	0.1244	0.2282	0.2228	0.2234	0.0750	0.1428	0.1099	0.0745	0.1704	0.1233	0.1651	0.1835	0.2147	0.1405	0.0777	0.1863	0.1304	0.2401	0.0683	0.1713
P4ha2	chr11	53914476	53945150	0.7245	1.1095	0.9859	0.3045	0.5331	0.8525	0.6977	0.8039	0.9639	0.8851	0.8711	1.9698	1.2402	0.6961	1.2751	1.0673	1.1735	0.6866	0.7258	0.7037
Rem1	chr2	152452743	152460927	0.3260	0.4663	0.3161	0.5250	0.4143	0.0977	0.2515	0.3369	0.6517	0.4970	0.7150	0.1201	0.7348	0.3130	0.5173	0.1903	0.3582	0.0991	0.3530	0.2016
Ifi35	chr11	101309725	101320015	6.4370	6.5791	6.8933	6.0685	6.5019	6.5270	6.5171	3.0842	3.7643	3.4295	6.5059	7.8632	6.2510	7.2314	5.5845	4.7874	5.1945	3.9616	3.4123	3.7478
Snrpa1	chr7	73205454	73219470	2.9120	5.4337	6.3532	5.1644	6.0221	4.6307	5.3080	5.4428	6.3860	5.9213	2.8618	6.3817	4.3648	4.4564	3.6424	4.7023	4.1553	5.4825	4.8053	5.2201
Gtl2	chr12	110779213	110809935	0.1966	0.2128	0.5234	0.6304	0.5483	0.5662	0.5577	0.2005	0.0447	0.1211	0.9137	0.7042	0.3222	0.3395	0.8202	0.5153	0.6717	0.3840	0.5606	0.4560
Hist1h2ag	chr13	22134345	22134818	0.0000	0.0000	0.0000	0.0000	0.0000	0.0000	0.0000	0.3809	0.0000	0.1868	0.0000	0.3789	0.0000	0.0000	0.0000	0.4003	0.1944	0.0000	0.0000	0.0000
Zfhx1b	chr2	44876416	44968799	5.0110	4.6804	4.8001	4.9865	7.8620	6.3634	7.0934	3.8968	4.0750	4.0042	5.9386	4.9251	6.1827	4.9324	4.2668	4.9738	4.6080	4.6683	5.1016	4.9093
Fth1	chr19	10056857	10059582	6.5339	6.6881	8.8176	6.4419	11.3568	11.2510	11.3064	9.1423	9.5277	9.3355	6.8899	8.0764	5.2838	5.9830	7.8312	6.9388	7.3938	8.0912	6.3094	7.3884
Rai14	chr15	10498732	10644379	10.2231	10.4593	6.6764	11.9159	4.6834	4.6608	4.6734	4.4634	4.6194	4.5530	3.8085	6.6632	10.3622	4.9090	8.1503	8.3490	8.2426	6.9302	6.9412	6.9553
Adcy3	chr12	4133425	4212878	1.6156	2.0822	1.6565	1.9049	1.7889	1.7121	1.7500	0.9765	0.8548	0.9142	2.1613	1.6250	1.4213	0.8981	1.7526	1.5813	1.6685	1.0592	1.2790	1.1499
Itsn	chr16	91839860	91909623	9.1879	10.1906	9.1892	11.9488	7.4170	6.9703	7.1897	4.6724	3.2374	3.9402	8.5605	7.7949	8.9622	9.2006	9.0270	9.1465	9.0805	9.1126	10.0791	9.5200
AK051573	chr13	100191418	100193131	0.0000	0.0888	0.0892	0.0000	0.0000	0.1833	0.0944	0.1053	0.3044	0.2067	0.1916	0.0000	0.4063	0.0000	0.1046	0.2214	0.1613	0.0000	0.1380	0.0556
Bbs12	chr3	37211475	37220373	0.3586	0.4562	0.3138	0.6510	0.4786	0.3652	0.4204	0.2965	0.3980	0.3481	0.3371	0.5161	0.6235	0.1963	0.1473	0.3116	0.2270	0.0654	0.5825	0.2740
Gm347	chr2	28303460	28311028	0.0000	0.0000	0.0105	0.0555	0.0000	0.0287	0.0148	0.0330	0.0318	0.0324	0.0601	0.0000	0.0000	0.0000	0.0328	0.0000	0.0169	0.0000	0.0000	0.0000
Umod	chr7	126606379	126622769	0.0704	0.0245	0.0477	0.0000	0.0000	0.0000	0.0000	0.0000	0.0000	0.0000	0.0000	0.0723	0.0000	0.0000	0.0000	0.0000	0.0000	0.0000	0.0000	0.0000
mKIAA1781	chr9	64541567	64553740	3.5306	5.7730	5.3388	6.6927	7.6091	7.7349	7.6766	6.2245	5.7713	5.9917	5.5767	5.6956	4.8497	4.8946	5.0546	6.0550	5.5379	4.6806	6.1407	5.2785
Tmem5	chr10	121518315	121534158	2.8436	2.5589	2.2576	2.1835	2.4581	2.5004	2.4807	3.2534	2.6170	2.9283	1.7000	2.3926	1.2248	1.8167	3.3468	2.0395	2.7102	1.9752	1.6809	1.8603
APG16L	chr1	89652645	89685119	8.4059	8.2139	9.1045	8.1630	9.0570	8.7980	8.9141	9.3077	9.4367	9.3300	6.5373	9.1300	8.7657	6.9678	8.6509	7.7315	8.1830	8.6955	7.5626	8.2555
1810006K21Rik	chr19	10280595	10282308	2.6361	5.6220	3.0052	3.6920	4.4326	4.8889	4.6691	2.6878	4.7045	3.7138	3.1457	4.4538	6.6333	1.4882	2.3866	3.5261	2.9388	4.8972	6.8417	5.6908
Foxp4	chr17	48004081	48061392	4.1357	4.8078	5.4812	4.2100	3.2545	4.1086	3.6891	1.9983	2.1389	2.0693	6.6247	7.4407	6.2778	3.7176	4.2886	4.1302	4.1822	3.0186	3.2350	3.0880
AK082307	chr16	84972455	84979696	1.2021	0.9914	0.3514	1.0812	0.8790	1.3706	1.1324	0.5103	0.8634	0.6899	1.2119	1.2036	1.4646	0.7992	1.2040	0.9400	1.0751	0.9694	0.9380	0.9586
B630005N14Rik	chr6	13575936	13627966	2.1194	2.5651	2.8363	3.2710	4.1780	3.2268	3.6898	5.2383	5.6086	5.4252	2.3144	2.1794	2.0703	2.1099	2.9669	3.2878	3.1084	4.6784	3.4303	4.1842
Ccar1	chr10	62207209	62255004	6.6222	10.5381	8.2235	9.0026	7.1160	7.9674	7.5568	9.7330	9.9317	9.8553	7.7580	9.9305	6.8671	6.3501	7.6929	7.7620	7.7194	9.1230	9.5598	9.2853
Rnf44	chr13	54780772	54795197	4.5481	5.3655	4.8051	5.9962	3.9326	4.2830	4.1141	2.4448	2.7592	2.6041	6.2974	7.6291	5.2951	4.8913	3.9014	4.3652	4.1247	3.0867	3.3814	3.2115
Slc30a8	chr15	52127107	52167288	0.0000	0.0000	0.0000	0.0000	0.0000	0.0000	0.0000	0.2830	0.0909	0.1851	0.0000	0.0000	0.0910	0.0876	0.0000	0.0297	0.0144	0.0832	0.0000	0.0498
Lrp12	chr15	39702148	39775303	1.3691	1.2705	1.4270	1.3383	1.9930	1.6861	1.8357	1.6848	1.9711	1.8300	1.4342	1.1222	1.2048	1.0199	1.9374	1.2900	1.6220	1.6369	1.7906	1.7021
Jmjd3	chr11	69212019	69227175	6.7884	6.5518	10.0340	7.2483	5.4424	5.6563	5.5445	3.7951	3.8617	3.8372	7.4396	10.4470	8.0023	5.6894	6.8208	7.1670	6.9854	6.2789	5.5601	5.9876
Rabep2	chr7	133572280	133589990	3.2589	4.1262	4.6094	4.2233	3.0933	3.0723	3.0553	2.5952	2.6159	2.6049	4.8964	7.0948	2.9644	5.8178	3.1245	3.1148	3.1182	3.0748	2.6538	2.9110
MAN2B2	chr5	37200043	37208936	5.3062	4.6003	5.9947	6.7699	4.5345	5.7777	5.1761	2.7024	3.7382	3.2290	4.1322	4.0470	2.8973	3.0420	3.0473	2.8651	2.9573	3.0207	3.6540	3.2820
Mfhas1	chr8	36650851	36742503	4.9482	3.7324	3.2655	3.5025	2.7325	2.4220	2.5736	2.6256	1.9543	2.2829	4.7074	7.1237	8.4769	6.7748	3.4901	3.6940	3.5874	3.7168	3.6748	3.7071
Mrvi1	chr7	118011780	118125609	0.7404	0.4897	0.4861	0.3602	0.3201	0.3538	0.3376	0.2424	0.2937	0.2684	0.4220	0.3189	0.3152	0.3719	0.3417	0.2884	0.3157	0.3183	0.3126	0.3166
Ociad2	chr5	73713437	73729878	1.4520	1.8177	1.9828	2.2518	1.6332	2.0725	1.8599	0.9578	1.4385	1.2023	2.4668	1.8942	2.0558	1.1815	2.7812	2.1206	2.4590	1.5059	1.9318	1.6806
Pask	chr1	95206013	95240042	0.7451	0.8644	0.7118	0.4338	0.5314	0.4683	0.4991	0.4630	0.5178	0.4908	0.7054	0.7222	0.5364	0.3652	0.7745	0.6198	0.6945	0.4141	0.7029	0.5313
Gemin7	chr7	20150297	20158692	1.6216	2.6990	3.6746	1.9764	2.8740	1.9409	2.3947	1.1064	2.2934	1.7104	2.3777	2.4534	3.6864	2.2670	3.1681	2.6449	2.9124	1.3013	3.0912	2.0256
Pvr	chr7	20488926	20506441	2.1161	1.7481	2.4348	2.0946	2.8006	2.1353	2.4591	1.4164	1.3291	1.3715	2.0104	1.5593	1.2726	1.1564	1.4461	1.4436	1.4442	1.4836	1.0778	1.3228
Rad21	chr15	51794151	51823108	2.3833	3.2572	2.8277	3.4023	3.4119	3.7373	3.5806	3.7674	2.8143	3.2809	2.8546	3.0494	2.5572	2.7637	3.1437	2.3741	2.7683	3.4020	4.4664	3.8326
Tgfb1i1	chr7	135390384	135397226	0.6145	0.5259	0.2714	0.6073	0.5846	0.7484	0.6691	0.2137	0.5660	0.3930	0.4227	0.3255	0.6560	0.3735	0.7257	0.8632	0.7921	0.3994	0.3638	0.3858
Rnf34	chr5	123273779	123318954	1.7269	1.6894	2.3556	1.9850	1.6583	1.9866	1.8279	1.2815	1.4612	1.3726	2.5094	1.3748	2.2116	1.3338	2.4603	2.7569	2.6031	2.6523	1.9707	2.3826
4933413G19Rik	chr6	128325473	128335162	0.0000	0.0000	0.0000	0.0000	0.0000	0.0000	0.0000	0.0000	0.0000	0.0000	0.0000	0.0000	0.0000	0.0000	0.1561	0.0000	0.0802	0.0000	0.0000	0.0000
Pet112l	chr3	85378050	85458392	3.8256	5.2211	5.8642	7.0670	7.8786	6.2901	7.0449	5.6244	5.5073	5.5382	4.5814	4.5269	4.6818	3.7253	5.7892	5.3357	5.5660	4.9535	5.9347	5.3588
Wnt3	chr11	103635537	103679271	0.0000	0.0506	0.0000	0.0000	0.1108	0.0523	0.0807	0.0000	0.0578	0.0295	0.0546	0.0000	0.1158	0.0000	0.0596	0.0631	0.0613	0.0000	0.0000	0.0000
Lysmd4	chr7	74367493	74373344	2.7874	2.8558	3.0546	3.4364	3.2911	3.0308	3.1583	2.3473	2.7316	2.5422	3.6271	3.0480	2.9112	2.7097	3.5577	2.4556	3.0207	2.1893	2.4620	2.3035
Lipe	chr7	26161837	26181006	3.3269	3.7676	3.9630	3.6766	6.0189	5.6711	5.8313	4.0447	3.9555	3.9980	5.2200	4.5721	3.5159	4.1962	3.9653	5.7028	4.8071	2.9605	2.0666	2.6058
AW551984	chr9	39394980	39411709	0.0000	0.0000	0.0000	0.0344	0.0000	0.0000	0.0000	0.0000	0.0000	0.0000	0.0372	0.0000	0.0000	0.0000	0.0000	0.0000	0.0000	0.0000	0.0000	0.0000
Ankrd56	chr5	93470148	93474048	1.5228	1.5610	1.9987	1.4394	0.7040	0.7250	0.7150	0.4629	0.4904	0.4767	0.4631	0.8287	1.7404	0.3440	1.3908	1.6052	1.4943	0.6421	1.0222	0.7966
Arts1	chr13	74777319	74829323	3.0441	4.5188	5.6584	5.7686	6.4431	5.9468	6.1863	7.2141	7.3486	7.2613	4.7081	4.5074	3.5123	3.1459	4.3292	4.5986	4.4579	5.0440	5.2368	5.1315
Glis3	chr19	28336937	28754567	0.9119	0.5371	0.4933	0.7616	0.6499	0.6222	0.6359	0.2927	0.2476	0.2696	0.7957	0.5287	1.1785	0.8612	0.5417	0.6112	0.5752	0.3304	0.4524	0.3802
Olfr702	chr7	113967081	113968038	0.1824	0.1589	0.0000	0.0000	0.0000	0.0000	0.0000	0.3770	0.0000	0.1849	0.5143	0.3749	0.0000	0.0000	0.0000	0.0000	0.0000	0.0000	0.0000	0.0000
Trpv2	chr11	62387987	62413807	0.4973	0.3576	0.6561	0.6081	1.1272	0.7872	0.9525	0.7708	0.6176	0.6637	0.6485	0.5087	0.7266	0.1258	0.1296	0.5495	0.3335	0.2504	0.2724	0.2598
Dnaja2	chr8	88061538	88079170	6.0535	5.8466	6.8576	6.5796	8.5619	7.1236	7.8246	8.4859	8.9357	8.6990	6.2743	8.6497	6.7213	6.3440	7.3117	6.0316	6.6725	7.0042	7.4305	7.1897
AK087743	chr6	88796961	88798837	0.2793	0.1622	0.3411	0.2426	0.7687	0.6550	0.7104	0.2886	0.3706	0.3303	0.5250	0.2871	0.4614	0.3575	0.5733	0.2022	0.3928	0.2546	0.5040	0.3556
Lsm6	chr8	81330349	81345039	2.7115	2.9470	2.2515	3.9845	3.8448	3.1969	3.5127	4.4415	3.6656	4.0450	3.6241	2.8857	3.3019	3.3508	2.6070	1.6575	2.1446	2.9293	3.1245	3.0137
Evi2b	chr11	79326886	79344111	6.0819	5.3298	5.7646	6.3430	6.4227	6.7051	6.5704	5.4987	4.8682	5.1759	4.1779	4.6642	6.7775	5.9897	5.6676	4.2067	4.9552	5.7562	6.3315	5.9994
1110034B05Rik	chr1	57445087	57463279	1.4644	2.1654	1.8510	3.6154	1.9118	1.5310	1.7164	3.5672	4.5634	4.0733	1.5681	1.2495	2.5372	1.0650	2.9252	2.0508	2.4990	2.3001	2.8095	2.5100
Dbnl	chr11	5688532	5700965	5.7678	7.0872	6.9157	5.9841	7.4447	6.7939	7.0984	3.9169	3.9155	3.9149	6.6773	7.0431	7.7573	5.8511	5.5677	6.1127	5.8142	5.2271	5.5816	5.3802
Anapc5	chr5	123237469	123271348	4.2166	6.5577	5.8362	7.3265	6.9987	6.3001	6.6376	4.6027	4.4339	4.5118	6.9327	7.7367	6.1857	4.7334	5.2533	5.7503	5.4920	5.5647	5.5449	5.5675
mThy28	chr9	26807306	26813516	3.5906	4.7439	3.8270	3.6580	4.6417	5.1673	4.9140	2.9868	4.3877	3.6991	5.8137	4.7066	4.6442	1.7361	4.3408	4.0482	4.1965	4.0443	2.3124	3.3273
Cyb5r4	chr9	86916884	86971717	1.2879	1.0203	0.9524	1.3134	1.7443	1.3861	1.5606	1.7020	1.3535	1.5240	0.7457	0.9720	1.1477	1.1209	1.3702	1.0335	1.2060	1.9245	1.7518	1.8586
Cd209a	chr8	3743396	3748930	0.1465	0.0000	0.0000	0.1965	0.0949	0.0000	0.0461	0.0000	0.0000	0.0000	0.0000	0.0000	0.2268	0.0000	0.0000	0.0000	0.0000	0.0000	0.0000	0.0000
Rraga	chr4	86221589	86223187	2.4039	1.8090	1.7210	2.4676	3.5416	2.9478	3.2372	2.5972	2.1672	2.3774	2.6706	1.3605	2.8768	1.8885	2.5799	2.3735	2.4783	3.1951	2.0705	2.7478
Efna3	chr3	89118872	89126801	1.3282	4.9416	5.5341	13.4702	1.8450	3.0530	2.4675	1.8735	2.1280	2.0025	2.2550	0.7301	6.5050	0.7570	4.8923	3.6988	4.3102	6.4716	5.5179	6.0996
Slc39a4	chr15	76442812	76447282	1.6199	2.0059	1.0349	1.3732	0.9973	1.0215	1.0101	0.4054	0.1166	0.2582	1.2292	0.6249	1.6325	1.4973	2.3432	2.5214	2.4286	0.9750	0.6406	0.8421
Gtf2a2	chr9	69860356	69870654	3.9353	3.9818	4.6146	5.7368	6.0771	6.0369	6.0586	11.1515	10.1766	10.6515	7.7725	7.6913	7.2239	7.4920	5.4642	5.6469	5.5502	5.0484	6.4529	5.6246
DQ539915	chrM	5326	6938	3.7912	3.2090	1.9904	3.1989	6.6087	5.9419	6.2678	4.1418	3.3425	3.7335	3.4620	3.2290	2.1585	1.9761	6.1158	8.9410	7.4848	3.9499	4.1050	4.0201
2210010B09Rik	chr9	20385771	20399637	2.2359	2.0844	1.4593	1.7745	1.3747	1.5903	1.4861	2.2767	2.7403	2.5120	1.8788	1.3341	2.0134	1.3868	1.5547	2.7737	2.1459	1.9729	1.6442	1.8442
AK078122	chr3	88586864	88636420	0.3346	0.2186	0.4766	0.1453	0.0000	0.1504	0.0774	0.0864	0.2498	0.1696	0.2359	0.2579	0.0833	0.2409	0.1717	0.1306	0.1517	0.1525	0.0000	0.0913
BC038822	chr15	97077537	97216111	1.6991	2.3757	2.2849	3.0293	3.5616	3.5849	3.5836	1.3339	1.0464	1.2233	3.7819	1.8896	2.5868	1.4788	1.9595	1.6155	1.7914	0.9212	1.3085	1.0792
Hsd17b3	chr13	64159581	64190509	0.0000	0.0000	0.0000	0.0000	0.0000	0.0000	0.0000	0.0000	0.0000	0.0000	0.0000	0.0000	0.0000	0.0000	0.0000	0.0000	0.0000	0.0890	0.0000	0.0533
Eif1b	chr9	120401758	120404445	1.6910	1.4369	1.4559	0.9870	1.9457	1.1571	1.5405	0.9935	1.2440	1.1207	1.0288	1.6495	2.0630	0.8000	0.7870	1.2797	1.0259	0.7910	0.8474	0.8153
AK180240	chr9	114632812	114633420	2.2952	2.0061	2.0083	1.1027	1.9931	1.5480	1.7647	0.2965	1.7135	1.0179	1.3484	1.1796	0.8575	1.1053	1.5683	0.9581	1.2712	0.5689	1.1649	0.8103
Picalm	chr7	97278741	97357442	11.2102	13.9493	15.0351	14.2095	13.6773	12.5589	13.1153	18.2737	18.6350	18.3190	10.3548	13.5609	12.6107	10.9192	14.1807	11.9361	13.0683	16.3322	15.8491	16.1354
Stx18	chr5	38430473	38528057	6.7436	6.8668	6.8094	6.9127	6.3519	6.2890	6.3218	5.6733	5.2781	5.4703	6.2073	5.2236	7.4189	6.2737	6.8158	7.4764	7.1918	5.0617	5.1941	5.1636
Bhmt	chr13	94386845	94407713	17.8502	33.7295	8.5439	8.8481	12.2046	15.0035	13.6497	12.1350	14.3386	13.2531	68.4501	40.0277	43.1170	12.7202	87.1285	85.5232	86.3047	84.2454	83.0723	83.9359
Itgal	chr7	134439861	134477412	2.8510	3.9913	2.3903	2.5298	12.2451	12.1111	12.1245	1.3613	0.9299	1.1412	3.6317	4.8805	4.6612	3.1494	1.8304	2.0977	1.9542	2.4889	2.4257	2.4682
Irgq	chr7	25315707	25323619	7.3117	6.5085	6.0831	6.9082	3.5537	4.0564	3.8138	2.9264	2.8899	2.9068	5.7626	5.5564	9.8692	5.7697	6.7304	7.4738	7.0880	4.8924	4.3791	4.6949
Itga9	chr9	118515826	118808057	6.7564	6.1645	5.4174	6.0271	6.6128	5.3540	5.9184	4.3172	4.2024	4.2870	7.5736	7.2248	9.1996	6.5359	5.1699	5.4417	5.2942	5.3651	5.0171	5.2485
Wdr51a	chr9	106183731	106252208	1.3722	1.5849	0.8981	0.8414	1.5829	1.5522	1.5676	1.9228	1.5317	1.7230	1.0325	2.1314	0.9077	1.4913	0.9994	0.7043	0.8556	0.5094	0.5440	0.5243
Crocc	chr4	140572556	140614114	1.0829	1.2417	1.2008	1.0316	0.8867	0.7926	0.8386	0.5538	0.3600	0.4549	1.3497	1.3799	1.2009	1.0679	1.0194	0.8552	0.9391	0.5355	0.2691	0.4291
C230097I24Rik	chr18	24125180	24145727	0.7852	0.3278	0.2155	0.5744	1.0460	0.7813	0.9101	0.8300	0.5944	0.7098	0.2245	0.4619	0.6351	0.5146	1.1110	1.2241	1.1654	0.7131	0.4647	0.6143
LOC384806	chr8	41878613	41882657	0.0000	0.0000	0.0587	0.0000	0.0000	0.0000	0.0000	0.0000	0.0000	0.0000	0.0000	0.0000	0.0000	0.0000	0.0000	0.0000	0.0000	0.0000	0.0000	0.0000
2310076L09Rik	chr17	56251023	56256971	18.9159	14.7650	6.5765	4.9676	7.1925	6.0915	6.6283	5.0375	4.1123	4.5648	17.4996	24.5733	13.7859	15.7787	16.4822	15.4458	15.9131	11.7525	10.9609	11.4561
EG628586	chr11	26493225	26494908	0.2711	0.3266	0.1135	0.3605	0.7233	0.4024	0.5583	0.1072	0.5164	0.3155	0.5852	0.3186	0.0000	0.0996	0.4034	0.0352	0.2244	0.2826	0.3792	0.3221
Vdac1	chr11	52174616	52202898	4.3323	4.7763	4.3140	4.1478	6.3328	5.5888	5.9521	3.3149	4.2108	3.7700	4.4403	4.6974	2.3967	2.8637	4.7568	4.0117	4.3925	3.3494	4.1118	3.6633
BC050196	chr7	52439045	52460262	0.0000	0.0000	0.0000	0.0000	0.0532	0.1022	0.0784	0.0000	0.0000	0.0000	0.0737	0.0000	0.0000	0.0000	0.0000	0.0000	0.0000	0.0000	0.0000	0.0000
Sipa1l2	chr8	127941962	128093656	1.9546	2.4938	2.6990	1.9482	5.7044	5.3435	5.5207	2.1427	2.5372	2.3394	2.8399	3.6652	1.8072	2.4734	2.2225	2.1797	2.2006	1.1056	0.9997	1.0650
Lrriq2	chr16	55902399	55934961	1.2695	1.3198	1.3337	1.1560	0.8320	1.0669	0.9532	0.9742	0.9604	0.9668	1.0964	1.7473	1.6712	1.7373	1.5728	1.4168	1.4962	1.6117	1.3633	1.5147
AK049951	chr7	31514597	31530948	12.8331	18.7910	13.4649	19.1816	9.7961	9.0035	9.3916	8.3079	7.9499	8.1229	18.5987	13.0988	17.8612	9.6524	16.1155	19.0981	17.5559	12.9306	11.2014	12.2584
Gja8	chr3	96722944	96729853	0.0000	0.0000	0.0000	0.0000	0.0000	0.0000	0.0000	0.0000	0.0000	0.0000	0.1177	0.0000	0.0000	0.0000	0.0000	0.0000	0.0000	0.0000	0.0000	0.0000
Ccdc109b	chr3	129617897	129673124	0.0000	0.3497	0.4624	0.1714	0.0925	0.4256	0.2640	0.0000	0.0799	0.0407	0.1100	0.2750	0.1016	0.1285	0.1373	0.0000	0.0706	0.0717	0.3848	0.1981
C130032J12Rik	chr14	47917988	47942766	5.4600	6.0543	5.6974	5.7166	5.8609	4.4840	5.1542	4.6300	5.1614	4.8991	4.2984	5.1306	4.3616	3.2719	5.0040	3.6510	4.3444	4.2215	3.8937	4.0975
AK087460	chr15	36937337	36948474	0.3401	0.0556	0.7393	0.1846	0.6754	0.6371	0.6560	0.4393	0.2116	0.3232	0.3330	0.2849	0.4236	0.4396	1.2510	1.0773	1.1660	0.3230	0.0959	0.2320
Zfp318	chr17	46523688	46557867	7.8166	10.9331	9.6893	8.7763	7.7880	8.6196	8.2189	10.7461	12.5183	11.6450	9.2511	11.0000	6.7979	9.2848	9.3480	8.9598	9.1547	8.6439	9.0356	8.8186
AK013472	chrX	7722554	7725084	1.6040	2.5631	1.6458	1.1005	1.6437	1.1817	1.4065	1.5389	2.9437	2.2537	1.2303	1.6650	1.0229	1.6932	1.8639	1.6570	1.7624	1.1479	0.9971	1.0893
Ankrd13c	chr3	157610429	157669801	5.6160	5.5663	7.1603	6.8988	4.6269	5.7175	5.1900	5.2689	5.9221	5.5998	7.5993	5.2080	5.5710	5.1784	5.8643	7.0893	6.4308	6.8352	6.8386	6.8499
AK013936	chr18	46747471	46757168	3.4203	4.4888	4.0869	3.3959	2.1791	4.1455	3.1921	6.5707	5.6363	6.0290	3.2231	3.2584	2.7961	2.2138	3.5895	2.7269	3.1687	3.8672	3.3600	3.6702
Bmper	chr9	23027519	23289646	0.0975	0.1589	0.0401	0.2665	0.1514	0.2527	0.2036	0.0948	0.3705	0.2352	0.1326	0.1220	0.1349	0.2015	0.0518	0.1470	0.0980	0.2091	0.0854	0.1596
Hspd1	chr1	55134678	55144689	2.9865	3.3362	1.8703	2.1181	2.3690	1.8482	2.1018	4.5670	4.6756	4.6208	2.3460	2.9107	1.6204	4.1085	3.2199	2.6937	2.9627	2.4808	1.8554	2.2334
Ppif	chr14	26513655	26519952	2.1924	2.9421	2.4340	2.7105	2.5740	2.8872	2.6964	3.1028	2.3084	2.6973	1.8983	2.7177	2.5389	1.0681	3.4244	2.6469	3.0450	1.7025	1.1344	1.4768
AK003073	chr17	35088689	35089413	5.8433	6.6689	3.6360	4.4207	3.5314	1.6975	2.5886	3.9215	9.1257	6.5702	4.1605	6.3575	5.5267	1.8805	5.6877	5.8775	5.7770	2.8661	5.0923	3.7694
Nrsn2	chr2	152194493	152202302	0.0000	0.0000	0.0000	0.0000	0.1204	0.0000	0.0585	0.0000	0.0000	0.0000	0.0000	0.0000	0.0000	0.0000	0.0000	0.0000	0.0000	0.0000	0.0000	0.0000
AK016131	chr12	40764916	40766612	0.1732	0.2945	0.0000	0.2935	0.0000	0.6078	0.3129	0.0000	0.0000	0.0000	0.3177	0.2041	0.3367	0.0000	0.0000	0.3670	0.1783	0.0000	0.0000	0.0000
Itgbl1	chr14	124059394	124373300	0.0000	0.0000	0.0000	0.0000	0.0000	0.0673	0.0347	0.0000	0.0000	0.0000	0.0000	0.0000	0.0000	0.0000	0.0768	0.0000	0.0395	0.0000	0.0000	0.0000
Sestd1	chr2	77024131	77118649	0.2945	0.4187	0.3551	0.6608	0.6250	0.5127	0.5674	0.3002	0.2513	0.2752	0.5774	0.6209	0.8649	0.3955	0.4327	0.3803	0.4070	0.5321	0.3105	0.4438
Oxa1l	chr14	54980524	54989353	4.5720	5.5613	5.1868	5.6610	4.5717	4.4190	4.4947	3.8319	3.1175	3.4637	6.0762	5.4263	4.9212	3.4970	4.7655	4.5526	4.6597	3.6208	4.4357	3.9564
Spna1	chr1	176102998	176178198	0.0000	0.0000	0.0000	0.0000	0.0107	0.0000	0.0052	0.0226	0.0000	0.0111	0.0000	0.0000	0.0000	0.0210	0.0000	0.0000	0.0000	0.0000	0.0000	0.0000
BC024582	chr4	32647160	32658637	5.3809	4.3703	7.3887	7.7123	2.6276	2.0927	2.3532	2.4535	1.3887	1.9105	5.2865	5.0900	3.8474	2.2597	3.4017	5.0487	4.1998	3.4122	3.6772	3.5256
Hs2st	chr3	144097524	144098583	1.5915	1.5608	3.2734	1.3704	3.6386	1.3506	2.4621	1.6661	1.9408	1.8054	0.6347	2.3158	2.0044	1.6670	2.1288	2.8509	2.4784	1.1243	1.4920	1.2747
Samd8	chr14	22569752	22617947	1.9546	3.0812	4.7583	5.1677	3.2429	3.3987	3.3242	3.4256	3.7700	3.5999	3.0115	3.6877	2.5226	1.7600	3.3600	3.7139	3.5302	4.8128	5.1615	4.9627
Nup107	chr10	117187698	117229761	1.0983	1.6991	1.4661	1.1923	1.3549	0.9463	1.1450	1.2002	1.1655	1.1821	0.2835	1.3534	1.0163	0.8844	0.8166	1.1798	0.9926	1.1232	1.2773	1.1875
Glt8d1	chr14	31814585	31825171	2.8446	1.8423	2.0346	2.7674	3.0492	3.1121	3.0827	1.4104	2.1037	1.7630	1.9784	2.2838	2.9662	2.0311	1.9888	2.6525	2.3101	2.1268	1.9571	2.0625
DQ689242	chr10	86053358	86053388	0.0000	0.0000	0.0000	0.0000	1.4775	0.0000	0.7175	0.0000	0.0000	0.0000	0.0000	0.0000	0.0000	0.0000	0.0000	0.0000	0.0000	0.0000	0.0000	0.0000
Stat5b	chr11	100642044	100711867	5.1909	8.4547	6.7985	11.6180	6.4350	5.9413	6.1831	4.4229	4.4653	4.4430	9.2761	6.5062	6.2378	5.9225	9.0802	8.9970	9.0228	10.0324	10.2880	10.1549
BC112410	chr7	50718608	50726414	1.1647	1.0833	1.2313	1.1472	0.8489	1.1798	1.0196	0.6834	0.5266	0.6033	1.5060	1.2743	1.2448	0.9702	1.1703	1.0256	1.0994	1.3536	0.9833	1.2069
Pcdhb13	chr18	37602170	37605863	0.0473	0.0412	0.1655	0.0411	0.0902	0.1276	0.1095	0.0489	0.1412	0.0959	0.0889	0.0000	0.0471	0.1362	0.0000	0.1027	0.0499	0.0862	0.0000	0.0516
AK010638	chrX	7628712	7650082	0.5898	0.8158	0.2419	0.9941	0.6782	0.8701	0.7772	1.2647	0.1468	0.6950	0.8229	0.4225	0.3489	0.7043	0.6906	0.8007	0.7437	0.6284	0.5862	0.6126
Atg10	chr13	91074953	91363592	0.5916	1.3146	0.7422	1.2330	1.1305	0.8696	1.0348	2.2375	2.3367	2.2873	1.5159	0.7789	0.6769	1.1840	1.1702	1.7999	1.4754	2.0489	1.5429	1.8488
Stag1	chr9	100544041	100858963	4.2728	5.2493	4.1113	4.4785	4.7541	4.1734	4.4346	6.6038	6.3936	6.4756	3.3722	3.5491	3.2802	3.6281	4.6916	4.7841	4.7235	5.1538	5.5973	5.3189
Tshb	chr3	102581320	102586637	0.0000	0.0000	0.0000	0.0000	0.0000	0.0000	0.0000	0.0000	0.0000	0.0000	0.0000	0.0000	0.5356	0.0000	0.0000	0.0000	0.0000	0.2450	0.0000	0.1467
Klk9	chr7	51047332	51051768	0.0000	0.0000	0.0000	0.0542	0.1586	0.0000	0.0770	0.1720	0.3313	0.2530	0.0000	0.3421	0.3109	0.0000	0.0000	0.0000	0.0000	0.0000	0.0000	0.0000
Trub1	chr19	57527417	57563418	4.3867	7.1527	6.0761	6.3100	7.0832	5.5058	6.2737	6.3381	6.0078	6.1678	6.5118	5.7235	5.4130	3.6042	6.1708	5.0570	5.6267	6.2862	5.9027	6.1265
Kars	chr8	114517342	114535168	1.8812	1.9866	2.2729	1.6030	2.2150	1.3526	1.7449	1.7262	2.0735	1.9025	2.2400	2.0060	2.3121	1.2846	1.6884	1.4542	1.5738	1.2070	1.5510	1.3481
Nudt2	chr4	41412180	41427959	1.4551	1.7621	1.1902	1.5091	1.5780	1.2739	1.4221	1.9096	0.6131	1.2488	0.3474	0.6331	1.2657	0.9512	0.9142	1.9762	1.4295	0.8376	0.9691	0.8922
Cabp5	chr7	13983503	13994227	0.0000	0.0000	0.0000	0.0000	0.0000	0.0000	0.0000	0.0000	0.0000	0.0000	0.0000	0.0000	0.0000	0.0000	0.0000	0.0000	0.0000	0.0637	0.0000	0.0381
1500010J02Rik	chr11	68829455	68849972	1.1621	1.4254	1.3078	1.5065	1.0762	0.9967	1.0320	1.1873	0.8210	1.0004	1.3872	1.5223	0.8953	1.1300	0.9441	0.8426	0.8943	1.1689	0.9723	1.0919
Sema3a	chr5	13125413	13602565	0.0923	0.0699	0.0028	0.0901	0.1227	0.0386	0.0794	0.0665	0.0966	0.0818	0.0403	0.1070	0.1069	0.0412	0.0531	0.0615	0.0571	0.0496	0.0290	0.0414
Tanc1	chr2	59450100	59684206	3.6288	3.5784	2.9670	4.2100	4.1217	3.6498	3.8803	2.7443	2.4065	2.5714	4.2386	3.2559	3.8507	3.7540	3.3549	3.0199	3.1905	3.5077	3.1872	3.3965
Taf5	chr19	47142237	47157969	2.2508	2.2657	2.1460	1.7972	2.5686	2.9992	2.7912	2.8370	3.7062	3.2787	1.8847	1.8343	1.7100	1.9398	3.0890	2.8407	2.9669	2.7359	2.5437	2.6637
Kif1b	chr4	148550429	148681807	8.2983	12.8049	14.6773	15.7143	15.0673	15.4791	15.2595	13.3023	13.6544	13.4642	12.1157	12.8339	8.0424	8.6050	11.4284	11.4103	11.4035	13.4822	14.0404	13.7181
Atp5c1	chr2	9977660	10002071	8.1012	9.2789	8.6418	8.0881	9.5418	10.0546	9.8092	13.6029	10.0209	11.7745	6.6637	7.7060	6.8680	6.8884	8.6126	9.7891	9.1796	7.7627	7.0071	7.4731
Mtmr2	chr9	13551725	13610925	2.4251	2.7552	2.3860	2.7465	3.2292	2.0686	2.6329	3.6424	3.1378	3.3843	1.9678	2.7609	2.0274	1.9767	2.4456	2.4639	2.4533	2.9360	2.3566	2.7081
Ubac1	chr2	25854066	25877231	3.6728	3.1229	4.1429	3.5400	4.2188	4.0875	4.1528	3.7497	2.6596	3.1934	4.2592	6.6549	3.1410	3.9523	3.7014	4.7596	4.2135	3.8782	3.1036	3.5734
Terf1	chr1	15795738	15833510	2.8820	4.4414	5.1764	5.8639	5.3851	5.0966	5.2385	5.2229	6.0706	5.6528	3.5303	4.8879	2.5699	3.5269	4.0838	3.1152	3.5986	5.2707	5.0904	5.2082
lpr	chr11	103578647	103578716	0.0000	1.6311	1.3650	0.0000	0.4164	0.9539	0.6933	0.0000	0.0000	0.0000	4.1940	0.0000	0.0000	0.2097	1.3132	1.3893	1.3495	0.0000	0.0000	0.0000
4930563D23Rik	chr16	92319007	92321686	0.1304	0.0000	0.1141	0.0000	0.1243	0.1971	0.1618	0.0000	0.0000	0.0000	0.0613	0.2681	0.1299	0.1878	0.1339	0.2124	0.1719	0.1129	0.0000	0.0676
M26425	chr14	54483363	54807626	0.0000	1.7646	0.0000	0.0000	0.7571	1.8212	1.3051	0.0000	0.0000	0.0000	0.0747	2.0817	0.0000	0.0000	0.0000	0.0000	0.0000	0.0000	0.0000	0.0000
6030490I01Rik	chr17	32954148	32967193	3.4801	4.0385	3.3559	4.6742	4.3718	4.7352	4.5604	5.3891	6.2758	5.8389	3.6860	3.4737	2.4014	3.1006	3.1767	3.1504	3.1623	3.8334	3.5301	3.7185
AY255578	chr10	61076756	61086098	0.0000	0.0000	0.0000	0.0000	0.0000	0.0000	0.0000	0.0000	0.0000	0.0000	0.0000	0.0000	0.4042	0.0000	0.0000	0.0000	0.0000	0.0000	0.0000	0.0000
Tiam2	chr17	3326572	3519397	2.9780	3.0522	3.3356	3.8457	3.0196	3.0897	3.0504	2.9597	2.5109	2.7302	1.6878	2.0321	2.4710	1.4938	2.9995	2.9883	2.9850	2.7471	3.2223	2.9441
AK015615	chr15	81021206	81023185	0.0000	0.0000	0.0000	0.0000	0.0000	0.0000	0.0000	0.0000	0.0000	0.0000	0.0000	0.2955	0.0000	0.0000	0.0000	0.0000	0.0000	0.0000	0.0000	0.0000
Rap2a	chr14	120877682	120906414	1.5666	1.4334	2.0520	1.8584	2.3259	2.6077	2.4718	0.9949	1.2917	1.1457	3.1134	2.7371	2.5805	1.7714	2.8559	2.8124	2.8334	1.9075	1.3583	1.6898
Zc3h11a	chr1	135516447	135557957	17.8295	26.4800	23.2798	24.7177	19.5937	19.9102	19.7636	34.0372	31.9837	32.9805	21.4341	29.5142	19.2882	18.8303	23.0286	22.5515	22.7852	25.4528	26.4325	25.8973
Dcun1d4	chr5	73872293	73952025	4.2012	6.5104	6.2116	5.2014	6.6811	5.8619	6.2398	5.7265	5.8740	5.7998	2.6964	3.3350	2.9105	1.8922	4.2183	3.7877	4.0070	3.4362	3.9708	3.6585
Spns3	chr11	72311657	72363748	0.0310	0.0094	0.1993	0.1658	0.1137	0.2220	0.1695	0.1972	0.0119	0.1028	0.1301	0.0981	0.3375	0.0882	0.0796	0.2423	0.1585	0.0870	0.0000	0.0521
Fbxo34	chr14	48092235	48151555	3.6019	2.3006	2.8555	2.6455	3.7176	4.0662	3.8984	2.5308	2.6580	2.5947	4.0644	3.3552	3.8878	2.9514	3.1444	3.2079	3.1737	1.8225	2.0875	1.9329
AK164836	chrX	131562444	131571141	0.4091	0.1848	0.4145	1.0371	1.2833	0.7555	1.0121	0.7527	1.1013	0.9300	0.2600	0.0948	0.3675	0.0885	0.2839	0.6008	0.4377	0.0000	0.1248	0.0503
Ralbp1	chr17	66197768	66234859	1.9716	2.3261	2.5123	2.1917	2.4891	2.0839	2.2814	1.5889	1.7149	1.6525	2.7387	2.9035	1.8558	2.4259	2.3766	2.3549	2.3649	2.2272	1.7641	2.0447
9130005N14Rik	chr5	65361350	65433112	7.7043	6.8719	6.6397	6.1715	5.9593	5.7293	5.8431	3.9268	4.6076	4.2546	5.9578	6.4089	7.5169	3.8915	4.5668	5.3530	4.9463	5.4096	4.9318	5.2274
Mdm2	chr10	117125960	117147772	9.9786	11.8808	13.4273	10.3683	8.6705	9.1602	8.8951	8.5713	9.2898	8.9802	8.8632	13.0282	9.1572	6.9369	9.7102	7.9379	8.8123	8.2496	8.9876	8.5429
NR_003627	chr15	95903767	95909983	0.0281	0.0245	0.0000	0.0000	0.0000	0.0000	0.0000	0.0000	0.0000	0.0000	0.0000	0.0000	0.0000	0.0000	0.0000	0.0000	0.0000	0.0000	0.0000	0.0000
Iws1	chr18	32227417	32256962	9.7452	12.1773	12.1486	14.2209	9.2401	9.1587	9.2015	10.7522	11.7029	11.2328	13.8665	11.4961	7.4164	8.2687	8.3060	9.2457	8.7702	9.9003	9.4400	9.7339
AK081244	chr3	126781036	126865260	0.3259	0.0173	0.1906	0.1297	0.3366	0.0000	0.1635	0.3001	0.2628	0.2810	0.0620	0.2697	0.1776	0.1442	0.0330	0.0986	0.0648	0.3422	0.1396	0.2612
Zfp91	chr19	12840496	12870612	5.6965	5.9353	5.0953	5.0725	6.7555	6.6016	6.6787	11.1341	10.2982	10.7048	5.0302	6.3985	4.2942	4.3473	6.8437	7.3332	7.0780	6.7848	6.9850	6.8787
Kiaa1152	chr12	87582827	87632318	5.1515	6.0138	5.8402	6.9011	5.8777	4.8488	5.3501	4.3668	3.7230	4.0375	5.1076	5.7053	4.8851	4.9249	4.8882	5.7781	5.3179	5.0333	5.3251	5.1608
AK028012	chr19	29141836	29143993	1.3174	2.2897	2.4935	3.1576	3.7308	4.4063	4.0799	3.2399	3.8957	3.5728	5.1126	0.5794	0.8423	1.6776	1.5875	1.2587	1.4270	0.7322	0.7914	0.7575
2610024E20Rik	chr18	34602004	34666477	11.6433	18.2120	15.4510	17.9089	9.0799	10.0824	9.6203	10.4158	11.8338	11.1379	10.8574	11.4802	8.5552	10.7438	15.6578	15.2642	15.4556	15.9839	14.0583	15.2384
Kif13a	chr13	46844456	47025087	3.0758	3.2397	3.3554	2.1818	2.8849	2.3487	2.5968	2.4868	2.0028	2.2396	3.6670	2.7169	2.7282	3.1332	2.5789	2.4482	2.5141	1.7996	1.9287	1.8626
Aox3l1	chr1	58335169	58436108	0.0000	0.0633	0.0163	0.0631	0.0346	0.0004	0.0170	0.0000	0.0000	0.0000	0.0000	0.0000	0.0000	0.0349	0.0564	0.0054	0.0316	0.0029	0.0000	0.0017
AK009348	chr12	81221535	81233581	7.7158	12.8765	10.8213	15.6552	9.3978	5.6507	7.4723	6.5172	8.3312	7.4387	9.6043	8.4362	6.8744	7.6878	13.1068	16.4850	14.7408	11.9219	11.8291	11.9076
Stat4	chr1	52065087	52164028	0.0566	0.3502	0.1339	0.6604	0.2782	0.2098	0.2431	0.1524	0.1790	0.1659	0.2305	0.1912	0.2585	0.1643	0.2466	0.1919	0.2199	0.1361	0.0354	0.0958
Ppp1r13b	chr12	113066668	113146266	4.8547	7.0312	6.2000	7.0729	6.6263	7.4104	7.0323	5.3376	4.6759	4.9989	6.2272	8.2278	5.4293	4.5295	8.8633	8.8577	8.8489	6.2179	5.9007	6.1020
Pcgf6	chr19	47108108	47125335	1.7224	2.9034	1.9450	2.4080	2.0758	1.9141	1.9933	1.7187	1.9282	1.8248	2.0712	3.3681	1.9288	1.5984	1.6452	1.8291	1.7337	1.5205	1.5189	1.5228
Proc	chr18	32282779	32299224	26.2676	37.1323	40.2776	43.2430	32.9188	35.4444	34.1666	20.7405	21.1387	20.9069	40.0842	40.4765	35.0866	25.3114	27.9775	31.1158	29.4212	28.4247	27.5452	28.1252
Klkb1	chr8	46355024	46393913	12.1802	25.3950	27.2279	34.7509	23.2889	21.7638	22.5365	26.6433	27.7532	27.1998	25.3230	25.1490	11.2623	9.3958	22.0833	22.4135	22.1801	29.3059	29.2719	29.3753
GDNFR-alpha	chr19	58311181	58529849	8.3684	9.1631	10.6486	11.8820	14.0645	12.9791	13.4576	9.1324	9.2750	9.2020	76.9625	54.4841	10.1131	45.6591	10.5936	11.5382	11.0470	11.7338	11.1382	11.5072
Wdr20a	chr12	111976158	112042448	5.9386	5.4560	5.6159	6.4881	6.2753	5.5858	5.9226	5.3166	6.6079	5.9724	4.6159	5.9271	5.8289	4.1555	5.2757	5.7030	5.4806	6.7639	5.7101	6.3521
Tax1bp1	chr6	52663741	52716478	8.9879	12.5933	11.9937	11.5484	12.6528	11.5695	12.0645	17.5821	16.7982	17.1490	8.3993	10.3493	7.1955	9.7018	10.0662	10.9769	10.4733	11.1969	13.4447	12.0773
2600011C06Rik	chr12	84983578	85024073	14.8025	19.4979	15.5341	18.2631	17.1685	15.6635	16.3975	36.4730	33.5687	34.9450	17.6627	21.1846	17.0700	18.6831	18.7818	18.7783	18.7646	25.5132	24.7407	25.2370
Mug1	chr6	121788558	121839075	80.9081	218.0867	167.0152	245.2514	81.2193	79.6389	80.4347	86.1964	83.7006	84.8974	251.6253	227.3793	105.4175	59.4761	200.4548	209.3263	204.6618	340.3545	352.7491	346.0087
Ubxd7	chr16	32332342	32386842	3.3147	4.6612	4.1905	5.6606	4.1220	4.9540	4.5517	5.7918	6.6548	6.2293	4.9016	4.6260	3.3212	5.0707	4.0551	4.3160	4.1738	4.6835	5.2111	4.9053
AK017368	chr7	51739886	51740783	0.7947	0.7259	0.5946	1.0949	2.3145	0.7023	1.4854	0.2265	0.1118	0.1681	1.0072	0.8310	0.8709	0.7025	1.4965	1.0833	1.2951	0.2698	1.1609	0.6297
NR_001582	chr10	43890252	43939389	0.0000	0.0000	0.0000	0.0000	0.0000	0.0000	0.0000	0.0487	0.0000	0.0239	0.0000	0.0000	0.0000	0.0000	0.0000	0.0000	0.0000	0.0000	0.0000	0.0000
Gpr77	chr7	16820074	16829503	0.4132	0.4900	0.4067	0.2243	0.3446	0.1358	0.2373	0.0534	0.0000	0.0262	0.1456	0.3185	0.8233	0.5455	0.4792	0.8414	0.6548	0.2825	0.2132	0.2551
Mrpl12	chr11	120345982	120350068	11.4259	10.0596	11.5581	9.1529	9.4672	12.6857	11.1274	9.2693	11.2278	10.2635	9.4085	8.6152	7.8874	3.9544	8.5567	9.3189	8.9226	6.1838	5.8996	6.0812
Tulp4	chr17	6106829	6514626	1.5220	1.8866	1.7415	1.3859	1.8836	1.7090	1.7944	1.9314	2.1543	2.0443	1.7237	1.7316	1.4726	1.4479	1.3031	1.5711	1.4289	1.4566	1.5434	1.4922
AK012955	chr16	77329449	77691644	6.8692	7.9117	8.6956	9.1929	8.5466	8.9196	8.7417	15.7180	13.9855	14.8782	5.1262	3.8261	3.1793	3.9628	13.1048	13.0304	13.0620	9.5822	13.1300	11.0909
BC054059	chr2	158328347	158333934	1.1247	0.5964	0.2408	0.7140	0.1344	0.5351	0.3407	0.1137	0.1096	0.1116	0.9473	0.6576	1.1343	0.0826	0.0000	0.0000	0.0000	0.6302	0.3724	0.5275
ST6GalNAc	chr2	32462480	32476326	4.7834	4.6973	3.2447	3.0286	2.5708	2.4323	2.5004	1.9696	2.3635	2.1696	5.1924	5.2866	6.7177	4.0256	5.2750	4.9162	5.0980	2.6304	2.9896	2.7804
Pdzx	chrX	7250291	7258377	1.8037	3.3814	1.6664	2.9474	1.4763	2.2868	1.8941	1.5833	1.7053	1.6449	2.7783	2.5533	2.6937	2.3850	3.1601	3.1296	3.1030	1.7807	2.5671	2.1013
AK136654	chr3	89198211	89202701	8.1470	9.5684	10.6538	8.7770	5.4801	6.7034	6.1118	3.0824	3.1473	3.1144	5.9220	4.8048	6.7275	4.3207	7.0767	7.3719	7.2165	3.2861	4.3814	3.7342
AI429214	chr8	38056635	38057788	0.1514	0.1319	0.2650	0.2630	0.1335	0.5446	0.3452	0.3129	0.7536	0.5372	0.0000	0.0000	0.4525	0.2907	0.1554	0.4933	0.3194	0.0000	0.4098	0.1653
DQ561333	chr4	93995501	93995534	0.0000	0.0000	0.0000	0.0000	0.0000	0.0000	0.0000	0.0000	0.0000	0.0000	0.0000	0.0000	2.1760	0.0000	0.0000	0.0000	0.0000	1.3469	0.0000	0.8064
BC023947	chr12	70684749	70687717	1.3582	2.4174	2.0806	2.1158	2.4527	2.8702	2.6685	1.7307	2.0432	1.8892	2.6388	4.7850	1.8606	1.5459	1.7979	2.6765	2.2237	2.7149	2.0888	2.4677
Nlrp1b	chr11	70966603	71044235	1.1234	1.1991	1.1794	1.4257	0.5986	0.4889	0.5423	0.3839	0.5833	0.4853	0.9394	1.3780	0.9989	0.6154	0.4490	0.8393	0.6384	0.9459	0.6487	0.8279
Pklr	chr3	88940063	88950516	74.8272	44.4798	25.9316	7.7282	39.8384	38.9275	39.4250	107.5933	112.4315	109.9254	5.3565	7.7322	11.8667	12.2325	23.2900	23.3078	23.2807	14.7485	12.2200	13.7537
Crat	chr2	30255995	30271291	4.5156	5.6724	4.7762	4.5497	5.3616	6.3557	5.8752	4.4549	4.4687	4.4605	4.3629	6.8264	5.2739	2.3777	8.5329	7.7695	8.1429	5.6263	5.2107	5.4873
Odf3	chr7	148033814	148036824	0.3965	0.1635	0.0452	0.1630	0.1789	0.1793	0.1792	0.0776	0.0747	0.0761	0.6086	0.0000	0.1472	0.3469	0.5178	0.2038	0.3650	0.2288	0.1683	0.2049
D2Ertd391e	chr2	91514781	91550733	7.8342	8.9537	7.0133	9.3337	8.8988	9.9585	9.4253	8.7858	7.8887	8.3261	8.8216	9.6636	9.4522	6.7864	8.1512	6.8048	7.4819	7.9573	7.4772	7.7791
Inhba	chr13	16106283	16119044	9.1585	5.2650	5.3056	3.1393	2.9798	2.5320	2.7504	2.0684	1.3357	1.6946	1.3893	1.7833	8.0733	6.0713	3.2261	4.3217	3.7566	3.7248	4.5461	4.0632
Clip2	chr5	134965255	135028304	1.0497	0.9059	0.9788	0.7362	0.6580	0.8057	0.7221	0.4990	0.1835	0.3382	0.6599	0.7341	1.3020	1.0615	0.9049	0.9125	0.9081	0.4441	0.5161	0.4740
Mmp12	chr9	7344396	7369499	0.0483	0.0000	0.0137	0.0210	0.0000	0.0000	0.0000	0.0999	0.0721	0.0857	0.0261	0.0000	0.0241	0.0000	0.0000	0.0000	0.0000	0.0440	0.0535	0.0480
AK145113	chr3	29911300	29952107	0.0000	0.0391	0.0786	0.0648	0.0428	0.0808	0.0624	0.0000	0.0000	0.0000	0.0422	0.0773	0.0895	0.0000	0.0461	0.0488	0.0474	0.0000	0.0000	0.0000
Nfkb2	chr19	46379233	46386875	1.5566	2.1105	1.7887	1.5882	1.7290	2.1161	1.9289	0.9394	1.2155	1.0797	1.8992	2.0768	1.8369	1.6282	1.4389	1.6463	1.5389	1.3184	1.3960	1.3522
Utf1	chr7	147129754	147131011	0.0000	0.1310	0.0000	0.0000	0.0000	0.2704	0.1392	0.0000	0.0000	0.0000	0.0000	0.0000	0.0000	0.0000	0.0000	0.0000	0.0000	0.0000	0.0000	0.0000
Mep1b	chr18	21230844	21258700	0.0000	0.0000	0.1636	0.1979	0.0471	0.0487	0.0479	0.0363	0.0718	0.0544	0.0714	0.0000	0.1513	0.0000	0.0000	0.0691	0.0335	0.1384	0.0000	0.0829
Fsd1	chr17	56125933	56136304	1.9136	1.7506	0.8909	0.7411	1.4116	1.2402	1.3239	0.8023	0.7481	0.7745	2.7175	1.3883	1.9054	1.1956	0.6124	0.5752	0.5940	0.8887	0.7419	0.8312
AK185785	chr9	21207723	21208626	2.0915	3.5238	5.0609	3.9708	4.6139	1.4980	3.0116	2.6395	1.2897	1.9513	3.7319	7.3533	2.8952	2.6568	5.5290	1.7689	3.7001	0.1012	0.9519	0.4445
Atxn7l3	chr11	102150613	102157943	5.9535	5.9038	6.1853	6.2289	6.2363	5.9366	6.0842	3.9007	3.8867	3.8923	7.0339	8.7462	6.4096	5.0346	5.6492	6.1743	5.9014	5.5583	5.2963	5.4634
Ptpn9	chr9	56842774	56910614	8.5471	7.5577	9.4874	8.6309	8.4641	8.1350	8.2977	7.5076	7.7498	7.6285	7.7609	11.2057	10.5313	7.6160	10.7841	9.6466	10.2262	9.0478	9.9795	9.4411
Ift81	chr5	123000510	123064527	0.2227	1.1809	0.8622	1.6020	0.6460	0.7553	0.7025	0.6370	0.6389	0.6378	1.0452	1.4863	0.9953	1.0325	0.9242	1.0253	0.9729	1.5552	1.4802	1.5280
Entpd7	chr19	43764314	43808187	0.9212	1.0761	0.5317	0.6724	0.9931	1.0156	1.0050	0.6957	0.6285	0.6613	1.2344	0.9102	1.4795	0.4112	0.8637	1.0111	0.9349	1.0574	0.7144	0.9212
Bat1a	chr17	35378749	35566998	15.9151	21.4112	16.3894	19.9551	14.5232	13.7480	14.1123	12.6061	13.2805	12.9454	17.9760	23.7804	18.1153	16.3805	15.5034	15.6906	15.5864	13.8719	13.4982	13.7310
Cyp2d26	chr15	82620536	82624675	47.1158	80.2459	90.5322	72.9909	94.1369	90.7596	92.4319	76.9413	76.0992	76.4379	46.8839	69.9628	71.5054	30.8464	58.5089	59.9611	59.1379	50.1458	48.7561	49.6828
Irg1	chr14	103446230	103455790	0.0556	0.1300	0.0516	0.1171	3.9977	4.8346	4.4299	0.0192	0.0000	0.0094	0.0634	0.1395	0.0000	0.0647	0.0000	0.0000	0.0000	0.0530	0.0000	0.0317
Cadps2	chr6	23212837	23789300	2.4180	3.1554	3.0678	3.5524	2.4708	2.7657	2.6235	3.5976	3.6708	3.6252	4.5639	4.3685	3.6692	2.8510	2.2701	2.2024	2.2463	3.6065	3.3056	3.4976
AK087295	chr19	41401646	41402453	9.9848	8.5376	12.8283	12.2225	12.3400	12.6615	12.5099	4.9079	6.6673	6.0789	7.2719	6.4071	7.9419	4.6404	5.4163	6.9516	6.1592	8.2498	6.8303	7.6934
Kif5a	chr10	126662754	126700136	0.7904	0.7101	0.5817	0.1799	0.4739	0.3138	0.3916	0.1435	0.1872	0.1657	0.4548	1.0613	0.3931	0.5923	0.4359	0.4636	0.4492	0.2473	0.2309	0.2411
Dctn5	chr7	129276585	129292558	3.0101	2.9461	2.2990	2.7152	2.7189	3.7338	3.2423	1.3584	2.5246	1.9518	5.2272	4.0341	3.7975	2.5325	3.9811	2.9087	3.4583	3.4641	2.8481	3.2224
Gpr55	chr1	87836111	87857630	0.1369	0.0597	0.0000	0.1189	0.1305	0.2209	0.1771	0.1415	0.0682	0.1041	0.1134	0.0000	0.0000	0.0000	0.0703	0.1487	0.1083	0.1248	0.0927	0.1121
Ntn2l	chr17	24340790	24346332	4.5187	4.5680	4.4835	3.1545	3.9040	3.5911	3.7443	3.0605	2.9051	2.9804	3.9652	3.9382	5.5385	2.6967	5.4332	5.7931	5.6052	4.1998	4.8181	4.4573
Rnf12	chrX	101152505	101176623	5.9673	5.8970	6.5832	8.4039	5.6390	6.1478	5.9029	5.8670	6.0253	5.9457	6.3847	6.6671	6.4572	7.8079	5.3299	5.5369	5.4277	5.3963	6.1707	5.7190
Cst7	chr2	150396169	150404678	1.7220	0.5636	1.1438	0.8633	2.0047	2.2498	2.1316	1.6444	1.9564	1.8027	1.3263	0.7507	2.6498	0.7964	2.3762	3.2508	2.7998	0.7869	0.2440	0.5696
AK079438	chrX	97720176	97741230	0.0000	0.0080	0.0000	0.0000	0.0000	0.0000	0.0000	0.0000	0.0000	0.0000	0.0000	0.0000	0.0000	0.0000	0.0399	0.0000	0.0205	0.0000	0.0000	0.0000
Asb6	chr2	30678617	30683820	3.7960	2.3233	3.8427	3.1790	4.0402	2.8853	3.4471	2.2996	2.5526	2.4277	3.9374	3.8458	2.7993	2.3216	2.7689	3.4041	3.0760	2.9541	3.1276	3.0298
Parp11	chr6	127396857	127444257	1.8557	1.8565	2.9249	2.7412	2.5658	2.6724	2.6216	1.8396	1.9796	1.9103	2.0020	1.7292	1.7036	1.7045	1.6936	2.5546	2.1109	1.9703	1.7050	1.8671
Gsto1	chr19	47929478	47939278	0.9769	0.9001	1.6457	2.6009	2.4388	3.5510	3.0122	2.0481	3.0347	2.5498	2.2923	2.2719	0.7440	1.6154	1.6541	0.7317	1.2053	1.6327	1.2893	1.4974
AK189748	chr17	29469020	29469687	3.0872	1.6455	0.5244	2.2393	2.5438	2.7393	2.6453	0.0000	0.3187	0.1623	2.8325	2.6923	2.1024	1.4269	2.2083	1.9261	2.0701	0.9281	4.7340	2.4647
Ccdc90a	chr13	43636927	43655530	5.3860	4.8573	4.9555	3.8243	4.4630	3.9756	4.1946	4.9062	4.6948	4.7592	3.9381	4.5821	2.5250	4.6445	4.6175	4.1980	4.4114	3.5072	3.6466	3.5478
Ptpn18	chr1	34516590	34532578	0.6017	0.4395	0.4189	0.1635	0.1208	0.3695	0.2489	0.1733	0.0076	0.0889	0.7630	0.4843	0.3380	0.4056	0.1748	0.4783	0.3221	0.2019	0.2183	0.2089
Hnrpll	chr17	80428826	80461674	4.7413	5.5252	6.2862	6.0698	5.7971	5.0019	5.3899	6.0182	4.4230	5.2040	4.2338	6.2463	5.3331	4.8219	5.8490	5.1956	5.5287	6.5266	6.1762	6.3980
Eps8R1	chr7	4412316	4430844	1.4390	1.7745	0.5519	1.1272	2.0194	2.3923	2.2121	0.2377	0.2213	0.2293	2.4565	2.3291	2.8660	3.2978	2.5186	2.4953	2.5060	0.8481	0.7231	0.7993
Slc35f3	chr8	128663281	128919877	0.0000	0.0000	0.0000	0.0000	0.0000	0.1034	0.0532	0.0000	0.0000	0.0000	0.0254	0.0000	0.0552	0.0186	0.0000	0.0000	0.0000	0.0000	0.0000	0.0000
KIAA0143	chr15	65618602	65654102	5.1443	5.6150	3.5368	4.3144	4.7863	4.1297	4.4500	6.4710	6.9103	6.6926	3.0677	3.3282	2.9012	4.0841	4.9561	4.7925	4.8741	5.8184	5.3288	5.6322
AK139424	chr6	8898613	8902430	0.0000	0.0706	0.1418	0.0000	0.1322	0.0000	0.0642	0.0000	0.0000	0.0000	0.0000	0.0000	0.0807	0.0000	0.2495	0.1759	0.2136	0.0129	0.1096	0.0519
Ncoa2	chr1	13129239	13364164	7.1491	9.0425	8.0765	9.1811	8.2497	8.4052	8.3270	8.7966	8.7589	8.7915	8.2010	8.1399	6.2927	7.4417	7.2693	6.8682	7.0746	7.4095	6.9912	7.2667
Tbce	chr13	14090217	14131867	9.4236	11.1820	8.0194	10.1587	7.8711	8.8609	8.3842	11.0481	10.9583	10.9890	7.4198	8.5604	8.2211	9.0164	9.6430	10.9607	10.2780	9.3422	10.6343	9.8814
Slc16a9	chr10	69708023	69748699	0.6370	0.6590	0.2533	0.5760	0.6978	0.5723	0.6335	0.5020	0.5367	0.5195	0.7951	0.5914	0.4728	0.3656	0.5170	0.6281	0.5707	0.4888	0.5050	0.4963
Reck	chr4	43888471	43957392	1.0318	0.8517	0.6962	0.2412	1.1111	1.1517	1.1324	0.9176	0.9745	0.9463	0.2710	0.3561	0.5708	0.5874	0.6073	0.7716	0.6868	0.4256	0.6052	0.4988
Gtpbp10	chr5	5537456	5559501	0.5560	0.7988	0.7041	0.9227	0.5025	0.7090	0.6089	1.1715	1.2208	1.1962	0.4340	0.2747	0.2781	0.5210	0.4466	0.5499	0.4965	0.4460	0.6330	0.5223
Cspp1	chr1	10028298	10126849	5.5933	8.9563	9.0109	7.9275	6.2626	6.4670	6.3700	11.5685	10.9657	11.2598	6.6266	9.0841	6.7226	6.6053	8.0321	9.1647	8.5702	9.9173	10.8077	10.2868
Tigd2	chr6	59158863	59162027	2.8931	3.3070	2.6915	4.4219	5.4517	5.7686	5.6168	5.5274	4.3668	4.9346	3.7116	2.9844	3.1241	1.9757	3.6964	3.7626	3.7267	3.5096	4.0808	3.7230
Txn2	chr15	77745480	77759424	9.0072	8.7966	8.0321	9.7008	7.9215	8.5373	8.2414	6.1909	7.2218	6.7138	8.1076	10.4601	10.0090	7.5286	8.2967	7.7297	8.0171	7.5222	6.4036	7.0857
Rrp12	chr19	41937340	41970643	2.1143	2.0936	1.9817	1.2500	1.1472	1.2554	1.1930	1.0342	1.1349	1.0851	1.5801	2.9303	2.3144	1.2575	1.7394	1.7640	1.7505	1.5077	1.3443	1.4447
Mcph1	chr8	18595172	18803188	3.0186	3.2329	2.5455	1.8923	3.5191	3.7132	3.6203	3.3991	3.5866	3.4935	3.1305	2.4456	3.1023	1.9812	2.3369	2.2842	2.3101	3.1284	2.9675	3.0696
Triap1	chr5	115791255	115793561	2.4105	2.3267	2.7765	1.6299	3.6648	3.3618	3.5101	3.8461	3.7481	3.7950	2.7269	2.3967	1.9938	2.6457	2.9097	2.2704	2.5978	2.6294	2.3851	2.5360
Ier5	chr1	156944655	156946766	1.3236	0.6524	0.5791	0.8623	0.7886	0.8927	0.8425	0.1710	0.2470	0.2097	0.4666	1.1055	1.6485	0.3972	0.2548	0.1797	0.2182	0.4525	0.1120	0.3161
Tnfsf13b	chr8	10006632	10035999	0.2409	0.0857	0.1721	0.2135	0.0469	0.1702	0.1104	0.1499	0.0924	0.1205	0.1098	0.1560	0.0490	0.5405	0.3533	0.2683	0.3118	0.0745	0.2662	0.1519
Qil1	chr17	56746874	56749194	1.7055	2.6716	3.1299	3.1918	3.5031	3.4890	3.4971	4.1373	3.7519	3.9397	1.8908	2.5863	3.0613	1.2720	4.1432	3.6163	3.8852	3.1245	2.9780	3.0715
AK171960	chr11	55315017	55318690	3.0971	2.4557	2.8566	2.7128	3.4834	3.8045	3.6499	1.3644	0.9095	1.1323	3.2706	2.4784	3.6768	1.7060	2.6978	2.8582	2.7743	1.9433	1.7025	1.8500
4931408A02Rik	chr16	90826963	90904940	0.2885	0.1336	0.1090	0.2056	0.0978	0.0689	0.0830	0.0000	0.0000	0.0000	0.2775	0.2226	0.3771	0.4269	0.1938	0.6849	0.4322	0.3564	0.5188	0.4226
Cpsf6	chr10	116785262	116814005	12.5071	18.2312	15.7327	18.0749	14.7839	16.0229	15.4174	28.3050	28.2835	28.2780	11.5475	14.2755	10.0160	12.9673	17.1782	15.0277	16.1206	22.8555	23.3965	23.1180
Ece2	chr16	20611673	20646558	0.2819	0.2723	0.3889	0.3652	0.4948	0.5761	0.5368	0.3732	0.3124	0.3421	0.3581	0.5111	0.3321	0.1600	0.4024	0.3266	0.3654	0.2884	0.1880	0.2484
AK039238	chr3	64936981	65106607	0.0000	0.0000	0.1389	0.0690	0.0757	0.0714	0.0735	0.0820	0.0790	0.0805	0.1492	0.2968	0.1878	0.0000	0.0000	0.0000	0.0000	0.1447	0.1518	0.1478
Tfip11	chr5	112755388	112767093	3.1764	3.8252	4.0242	3.7530	3.6235	3.6303	3.6283	2.8429	2.9709	2.9072	4.4189	3.9450	3.6295	3.7008	3.5552	3.6116	3.5808	2.5090	2.9095	2.6754
Ccdc47	chr11	106060669	106077681	5.2484	6.7719	4.9923	4.8989	4.6173	4.9496	4.7900	6.5523	5.3036	5.9143	4.3345	5.5245	4.7731	4.7545	5.2633	5.1139	5.1881	3.8243	4.3399	4.0396
C730036D15Rik	chr4	49392716	49421023	2.2982	7.9688	5.3494	1.1742	2.0307	3.6896	2.8854	4.3946	3.8176	4.0994	0.9303	4.2094	10.1778	2.4310	7.2878	7.0519	7.1695	11.2783	11.0157	11.1943
D2Wsu81e	chr2	30028992	30033975	2.5429	3.0011	3.7507	2.6278	3.3841	3.2358	3.3090	2.7843	2.0172	2.3928	3.0231	4.7568	3.9516	2.4459	1.9627	1.8587	1.9112	2.2391	2.5829	2.3820
Rftn1	chr17	50132631	50329822	1.2877	2.1568	1.4190	1.7398	2.3078	2.5339	2.4412	1.0964	0.7607	0.9251	1.4631	0.7425	1.8417	0.8546	1.3203	0.9051	1.0922	1.0904	0.9009	1.0161
AK018993	chr19	20567204	20615867	3.5304	3.4104	7.4077	0.0000	5.3766	5.0719	5.2217	8.3040	10.5388	9.4393	1.6152	2.5910	0.5927	1.7513	2.4469	6.8439	4.5812	3.3255	4.7201	3.8943
Acsm2	chr7	126705224	126740105	0.2781	0.1414	0.1498	0.0480	0.0000	0.0000	0.0000	0.0000	0.0000	0.0000	0.0670	0.0000	0.5515	0.2876	0.0000	0.0000	0.0000	0.2024	0.0326	0.1343
Clp1	chr2	84563278	84567425	2.8536	3.2205	2.6085	2.5190	3.7074	3.1544	3.4241	1.7177	1.7541	1.7357	2.3935	2.8831	3.7952	1.7927	3.3232	3.4461	3.3812	1.6391	2.0594	1.8117
Ifng	chr10	117878102	117882948	0.1443	0.0000	0.0000	0.1253	0.0000	0.1297	0.0668	0.0000	0.0000	0.0000	0.0000	0.0000	0.1437	0.2771	0.0000	0.0000	0.0000	0.0000	0.0000	0.0000
Prdm8	chr5	98609887	98616467	0.0000	0.0000	0.0000	0.0000	0.0000	0.0503	0.0259	0.0000	0.0000	0.0000	0.0000	0.0000	0.0000	0.0000	0.0000	0.0000	0.0000	0.0000	0.0000	0.0000
Cops7a	chr6	124908469	124915520	4.1197	3.0559	3.9942	4.4225	3.6166	4.3618	3.9828	2.1371	2.6843	2.4150	4.8574	5.2722	3.5264	2.3257	3.5847	4.3735	3.9660	1.8778	1.8892	1.8860
Pgam2	chr11	5701646	5703736	2.2048	2.6855	1.8153	2.5685	3.1094	4.4524	3.8018	1.0061	1.2956	1.1532	4.7911	3.2243	3.5739	1.7821	3.1238	2.2080	2.6775	3.5406	2.2020	3.0077
Zfp771	chr7	134388039	134398315	4.6461	3.9048	4.1924	5.4587	5.4118	5.9605	5.6962	3.0642	1.8055	2.4223	5.3065	5.4605	5.1868	3.6362	5.1404	5.4923	5.3087	2.3543	2.8146	2.5445
Rshl2a	chr17	7125217	8172351	0.3942	0.4244	0.4148	0.3602	0.3337	0.3832	0.3593	0.2517	0.3030	0.2777	0.3763	0.1252	0.2426	0.3946	0.6249	0.3794	0.5054	0.5522	0.5768	0.5632
Lmx1a	chr1	169619688	169778864	0.0000	0.0000	0.0000	0.0000	0.0000	0.0000	0.0000	0.0540	0.0000	0.0265	0.0000	0.0000	0.0000	0.0000	0.0000	0.0000	0.0000	0.0000	0.0000	0.0000
Slc6a1	chr6	114232767	114267516	0.0350	0.0000	0.0000	0.0000	0.0989	0.0877	0.0932	0.0000	0.0000	0.0000	0.0312	0.0246	0.0000	0.0000	0.0000	0.0000	0.0000	0.0000	0.0000	0.0000
AK165697	chr13	48005803	48029670	0.0000	0.0000	0.0000	0.0000	0.0475	0.0000	0.0231	0.0000	0.0000	0.0000	0.0000	0.0000	0.0000	0.0000	0.0000	0.0000	0.0000	0.0000	0.0000	0.0000
Olfr1031	chr2	85831975	85832986	0.0000	0.0000	0.0000	0.1500	0.1646	0.0000	0.0799	0.0000	0.1719	0.0875	0.3246	0.0000	0.5160	0.0000	0.0000	0.0000	0.0000	0.0000	0.0000	0.0000
Arhgap20	chr9	51573456	51661164	0.0000	0.0173	0.0000	0.0000	0.0234	0.0143	0.0187	0.0000	0.0000	0.0000	0.0000	0.0000	0.0000	0.0000	0.0000	0.0000	0.0000	0.0000	0.0000	0.0000
Arsi	chr18	61071893	61077422	0.0000	0.0000	0.0000	0.0000	0.0000	0.0911	0.0469	0.0000	0.0000	0.0000	0.0000	0.0000	0.1010	0.0000	0.0000	0.0138	0.0067	0.0000	0.0000	0.0000
Rnase1	chr14	51764676	51766442	0.0000	0.0000	0.0000	0.0000	0.0000	0.0000	0.0000	0.5573	0.3579	0.4556	0.0000	0.0000	0.0000	0.0000	0.0000	0.0000	0.0000	0.0000	0.0000	0.0000
AK047938	chr15	10646898	10652226	10.2704	9.8200	7.4297	7.5245	4.2110	4.0298	4.1192	3.9502	3.7925	3.8686	3.8167	3.5510	7.4684	4.6575	4.6186	6.1004	5.3359	5.2455	6.1965	5.6392
Dcp1a	chr14	31292750	31340242	3.4169	3.9092	3.9371	4.2128	4.1869	3.9933	4.0887	4.2641	4.2893	4.2722	3.9586	3.8396	3.4837	2.6069	3.9604	4.5252	4.2327	3.5920	4.1287	3.8154
slp1	chr4	132809081	132818981	2.3362	2.9157	2.8394	2.6816	1.6536	2.4017	2.0393	1.9047	1.4708	1.6831	3.3348	2.7557	1.8518	2.4838	1.9594	2.5967	2.2679	1.8506	1.5816	1.7457
Adamts3	chr5	90105945	90312431	0.0257	0.1193	0.2064	0.0686	0.2307	0.1236	0.1757	0.2364	0.2272	0.2316	0.1962	0.1359	0.1516	0.2347	0.0571	0.1968	0.1249	0.0347	0.0515	0.0415
AK156308	chr18	60453035	60462670	39.3637	62.0937	69.1577	82.6585	49.4060	49.3967	49.4188	61.0383	59.6528	60.3129	64.1306	97.9152	47.9525	67.2414	40.7280	38.0793	39.4210	46.8794	46.0049	46.6178
Ahrr	chr13	74348565	74429757	0.0758	0.0330	0.0332	0.0550	0.0361	0.1082	0.0733	0.0979	0.0722	0.0848	0.1446	0.0896	0.0755	0.0364	0.0973	0.0450	0.0719	0.0484	0.0770	0.0600
Gnb1	chr4	154865472	154933376	2.6548	3.3330	2.1961	2.7251	3.1567	2.9292	3.0407	2.1932	1.9117	2.0422	2.3906	2.5365	2.9193	1.9565	3.0690	2.4744	2.7787	3.0567	2.1659	2.7034
Nipsnap3a	chr4	53024795	53034931	1.5460	2.1508	1.8365	3.0630	3.0962	2.8480	2.9695	4.2037	4.7245	4.4675	1.7463	1.1366	1.2153	0.8953	1.5085	1.8123	1.6553	1.6252	1.8209	1.7072
EG545861	chr6	85061409	85076088	0.0376	0.0000	0.0181	0.0000	0.0000	0.0338	0.0174	0.0000	0.0000	0.0000	0.0354	0.0000	0.0033	0.0000	0.0000	0.0000	0.0000	0.0279	0.0000	0.0167
B230315N10Rik	chr10	81687598	81704025	2.2887	2.2026	1.5805	2.2037	2.6710	1.9188	2.2847	3.8002	3.8035	3.8006	1.8851	1.7333	2.5513	1.2485	2.0892	1.7823	1.9391	3.2232	3.9978	3.5418
AK135975	chr12	114541177	114545045	0.0000	0.0000	0.0000	0.0000	0.0000	0.0830	0.0427	0.0000	0.0000	0.0000	0.0000	0.0000	0.0000	0.0000	0.0948	0.0000	0.0487	0.0842	0.0000	0.0504
Ccdc125	chr13	101439464	101467195	3.7724	2.6584	4.2621	4.3967	2.9836	2.9277	2.9559	2.2234	2.1966	2.2091	4.1946	4.0641	3.2737	2.0603	3.1053	3.0559	3.0797	2.6450	2.8724	2.7419
Gstt2	chr10	75294629	75297031	2.2730	2.5839	10.7776	11.4547	26.9662	31.8177	29.4732	12.9597	13.2281	13.0921	5.7409	9.8640	3.4691	1.4739	6.2138	6.9474	6.5670	5.7679	4.7244	5.3583
Dmn	chr7	74875046	74904628	5.6651	5.0989	5.1077	4.7020	6.7217	6.9593	6.8464	5.6307	5.8855	5.7587	9.0494	7.0411	6.2756	5.3938	7.1815	7.8388	7.4971	7.0348	6.8946	6.9919
Aarsl	chr17	45652566	45657792	2.0140	2.5489	2.7354	2.1866	1.6855	1.7356	1.7119	0.9212	1.2178	1.0719	2.6259	3.4413	2.5156	1.3591	1.9216	2.9252	2.4081	1.6716	1.5403	1.5966
Ndufs6	chr13	73457323	73465903	2.6296	4.6770	3.6358	3.9056	2.4915	3.2673	2.8918	3.7713	6.3821	5.0995	2.3549	2.0015	4.2440	1.9043	3.4743	3.1612	3.3205	3.6416	3.9721	3.7820
AK076851	chr15	59106950	59123501	0.0000	0.0000	0.0000	0.2238	0.0000	0.0000	0.0000	0.0000	0.0000	0.0000	0.0000	0.0000	0.0000	0.0000	0.0000	0.0000	0.0000	0.0000	0.0000	0.0000
Copb2	chr9	98464149	98488794	5.9898	8.2136	6.3197	6.8020	6.0633	6.3277	6.2016	8.4978	9.7195	9.1020	5.0645	6.4501	6.8347	4.2268	6.8599	6.0209	6.4226	7.8536	7.8766	7.8781
BC024386	chr7	148091940	148093866	200.6137	336.6158	285.9681	345.4211	276.0805	280.3358	278.3249	207.7633	217.3936	212.5993	327.2952	366.4493	186.7749	225.7339	273.3232	276.7995	274.6919	244.1445	229.5262	238.7238
D2Bwg1335e	chr2	26203642	26207630	2.5958	2.8385	3.8960	2.1721	2.5866	2.5275	2.5571	1.8492	1.6053	1.7244	3.9744	3.3417	3.8634	2.5247	2.6701	3.0510	2.8537	1.9419	2.2051	2.0518
AK144485	chr2	115893703	115911646	0.0000	0.0896	0.0899	0.0893	0.0000	0.0000	0.0000	0.0000	0.0000	0.0000	0.0000	0.1552	0.0269	0.0000	0.0528	0.0558	0.0542	0.0176	0.0556	0.0330
Jph2	chr2	163163508	163223686	0.0000	0.0000	0.0000	0.0000	0.0000	0.0000	0.0000	0.0000	0.0000	0.0000	0.0000	0.0668	0.0000	0.0000	0.0000	0.0000	0.0000	0.0000	0.0000	0.0000
Psat1	chr19	15979621	15999515	0.0000	0.0000	0.0000	0.0000	0.0804	0.0578	0.0688	0.1087	0.0639	0.0859	0.0000	0.0536	0.0000	0.0000	0.0387	0.0000	0.0199	0.0586	0.0869	0.0701
AK042996	chr5	149138985	149140040	0.0000	0.1442	0.0000	0.0000	0.1577	0.3831	0.2738	0.1710	0.0000	0.0839	0.1555	0.1276	0.0000	0.3177	0.0000	0.0000	0.0000	0.0000	0.0000	0.0000
Rdh5	chr10	128350646	128356353	6.9678	5.5279	5.8746	6.7334	7.8708	7.7020	7.7484	6.5855	5.7178	6.1415	7.2760	4.8081	6.5904	5.0401	6.1500	7.1352	6.6254	6.3079	5.4372	5.9690
Foxf1a	chr8	123608373	123610779	0.8169	0.0733	0.4760	0.7132	0.7749	0.2953	0.5283	0.1973	0.8377	0.5233	0.6174	0.8440	1.1453	0.1577	0.4804	0.3567	0.4201	0.6549	0.6668	0.6610
Psme3	chr11	101177564	101184844	6.8627	5.5676	6.0388	5.3643	5.6666	4.9623	5.3061	3.8392	4.5802	4.2153	6.3745	6.8387	5.8959	4.4823	4.9795	4.2461	4.6208	4.8495	3.5874	4.3341
AK006766	chr3	41158068	41173053	0.0000	0.0000	0.0000	0.0000	0.0000	0.2728	0.1404	0.0000	0.0000	0.0000	0.0000	0.0000	0.0000	0.0000	0.0000	0.0000	0.0000	0.0000	0.0000	0.0000
Cthrc1	chr15	38908477	38918665	0.0000	0.0000	0.0000	0.0000	0.5633	0.0000	0.2735	0.1546	0.0000	0.0758	0.0000	0.2998	0.0000	0.0000	0.0000	0.0000	0.0000	0.0000	0.0000	0.0000
Hdhd3	chr4	62160087	62163234	9.8471	10.2008	13.6782	10.2490	9.8804	11.4962	10.7157	4.5702	4.9010	4.7371	10.5413	7.3826	11.8587	4.6076	10.5426	13.5499	11.9978	10.6450	10.2575	10.5094
AK006990	chr2	30092717	30093151	0.8033	1.3999	0.8610	0.6977	2.0054	1.5306	1.7617	0.4151	2.2040	1.3259	3.2990	2.6063	0.3952	1.4125	2.5049	1.7449	2.1345	1.3548	0.7407	1.1098
2310042E16Rik	chr15	35506193	35575997	21.1279	26.1262	24.2706	22.7678	21.1787	20.4522	20.8277	30.1307	30.0139	30.0614	24.9707	23.4736	20.5343	18.4172	23.1777	22.5788	22.8270	30.6369	29.6540	30.3000
Ebpl	chr14	61959597	61979276	4.6215	7.9424	6.4339	5.3581	4.5410	5.1534	4.8579	6.1528	8.3306	7.2320	2.4152	2.5264	6.0694	1.7874	8.2040	8.4110	8.3004	5.7216	5.8708	5.7929
Cd79a	chr7	25682529	25687216	0.0000	0.4572	0.7719	0.4358	0.4064	1.4848	0.9617	0.2559	0.3917	0.3250	0.3899	0.3000	0.4378	0.0645	0.3417	0.5075	0.4221	0.3453	0.1775	0.2783
Elac1	chr18	73894691	73914133	2.5031	2.8199	2.9504	2.9532	3.7191	3.1890	3.4476	2.6730	2.5013	2.5847	2.4504	1.9603	1.7863	1.6700	2.6557	1.9577	2.3153	2.5793	2.2519	2.4523
4921513D11Rik	chr17	80026016	80028021	11.8727	22.0680	26.6151	14.0854	19.2044	17.8028	18.4898	23.9028	23.8269	23.8736	12.8389	20.0701	13.5871	11.3079	30.4965	27.9819	29.2598	28.9138	30.5424	29.6267
Grm3	chr5	9485235	9725352	0.0000	0.0000	0.0000	0.0000	0.0000	0.0000	0.0000	0.0510	0.0000	0.0250	0.0464	0.0000	0.0491	0.0000	0.0000	0.0000	0.0000	0.0000	0.0000	0.0000
Sbds	chr5	130721601	130731332	6.2312	5.7205	4.6809	7.4985	7.2239	6.4267	6.8161	4.9490	4.9560	4.9509	5.9570	5.7638	6.1468	6.6810	5.5219	5.6439	5.5784	4.7400	5.0734	4.8837
mKIAA0842	chr4	141187627	141220814	7.3375	6.3061	7.8354	6.5174	5.8413	6.7495	6.2909	3.1890	3.4299	3.3106	7.2002	7.0639	8.0942	4.2685	6.6453	5.3689	6.0220	5.4229	4.6651	5.1279
AK217856	chr11	119330348	119334837	14.7515	16.2015	23.0174	16.4564	18.5572	14.2597	16.3516	6.2446	11.8194	9.0812	17.2289	17.9210	12.7158	14.9964	10.6092	14.0260	12.2632	11.7583	12.3448	12.0176
Trove2	chr1	145597920	145624181	0.1989	0.4849	0.3667	0.5240	0.4563	0.3674	0.4107	0.3894	0.4084	0.3990	0.2989	0.2469	0.4592	0.3068	0.4127	0.5209	0.4677	0.7456	0.5794	0.6801
Daxx	chr17	34046442	34052534	2.4337	3.0591	4.2172	3.6805	2.7603	2.8883	2.8272	1.1851	1.5841	1.3879	2.4136	2.8855	2.9676	2.4164	2.7105	1.4462	2.0951	2.7032	1.1104	2.0661
Tspyl2	chrX	148771394	148777027	2.1117	3.0081	1.7984	2.6197	1.9144	2.1680	2.0456	1.4680	1.3738	1.4195	3.3840	3.6926	7.0506	2.2147	2.0334	2.3290	2.1759	1.3803	1.7392	1.5277
Ctnnb1	chr9	120842592	120869625	10.9990	15.0312	13.0632	13.9409	14.7462	15.1989	14.9845	14.4061	13.5786	13.9694	14.4579	17.2978	12.1270	13.2862	15.3253	13.8232	14.5321	15.4976	16.0333	15.7437
AK013687	chr13	67880690	67893449	0.2380	0.0285	0.0000	0.2688	0.0511	0.3238	0.1915	0.1906	0.0000	0.0935	0.2266	0.2447	0.2668	0.7857	0.0000	0.4233	0.2056	0.2224	0.2336	0.2274
Tnk1	chr11	69664600	69672219	0.4916	0.6281	0.7208	0.7407	0.9011	0.6731	0.7841	0.5566	0.5024	0.5288	0.8289	0.6473	0.4197	0.3633	0.7067	0.8422	0.7721	0.4564	0.5402	0.4910
Prpf4b	chr13	34967397	34997933	13.9092	19.5170	14.4369	12.7398	12.6909	13.5120	13.1181	28.7324	28.2129	28.4464	12.8754	17.2428	12.5874	14.7046	15.2805	16.0734	15.6578	19.4130	18.6699	19.1298
Rxfp3	chr15	10963471	10967723	0.0822	0.0000	0.0000	0.0000	0.0000	0.0000	0.0000	0.0000	0.0409	0.0208	0.0000	0.0000	0.0000	0.0000	0.0000	0.0000	0.0000	0.0000	0.0000	0.0000
Tagap	chr17	8118884	8127762	0.4067	0.2936	0.2942	0.4628	0.5840	0.5041	0.5431	0.1796	0.2177	0.1989	0.6743	0.2665	0.2562	0.4603	0.3005	0.4603	0.3780	0.4026	0.3538	0.3837
Acvr1b	chr15	101004555	101043032	2.9178	2.9906	4.5524	3.2398	6.1788	5.6685	5.9183	2.0880	2.1932	2.1409	4.8932	3.9776	3.9825	2.5514	3.5097	3.4714	3.4893	3.4421	2.6196	3.1171
Cxcr7	chr1	92100577	92112863	0.0677	0.1770	0.1185	0.0000	0.1291	0.1218	0.1253	0.0700	0.0000	0.0343	0.0636	0.0696	0.0000	0.0000	0.0695	0.0202	0.0455	0.0000	0.0916	0.0369
Ptov1	chr7	52118437	52125158	6.7647	8.5061	6.1606	4.3984	4.3911	4.2279	4.3035	2.9715	3.3542	3.1654	6.9371	9.3525	6.2421	3.7206	6.9262	5.9462	6.4468	5.1962	3.8244	4.6458
Jmjd2d	chr9	14267024	14304926	0.0000	0.0571	0.1148	0.1139	0.1876	0.2403	0.2148	0.0000	0.0000	0.0000	0.3699	0.2124	0.0000	0.0630	0.0673	0.1425	0.1038	0.3587	0.1775	0.2864
N6amt1	chr16	87354429	87368894	1.5885	1.2072	1.7185	1.6405	2.1029	1.7673	1.9309	2.5597	2.1667	2.1992	1.1173	1.9477	1.2521	0.6255	1.8640	1.3319	1.6046	1.0947	1.3127	1.1847
Mis12	chr11	70833112	70840636	4.0801	3.6431	2.6018	2.4040	2.8159	3.0513	2.9381	4.3322	4.4140	4.3724	2.5905	4.5832	5.0412	2.1493	2.8436	3.1969	3.0138	2.8323	2.4169	2.6703
Dscaml1	chr9	45234710	45561796	0.0441	0.0268	0.0614	0.0386	0.1087	0.2008	0.1562	0.0000	0.0000	0.0000	0.0203	0.0456	0.0221	0.0213	0.0137	0.0060	0.0100	0.0000	0.0000	0.0000
Fscn3	chr6	28377900	28388622	0.0255	0.0286	0.0425	0.0306	0.0000	0.1661	0.0855	0.0653	0.0968	0.0813	0.1371	0.0999	0.0484	0.0000	0.0798	0.1056	0.0923	0.0886	0.1316	0.1061
E130012A19Rik	chr11	97488700	97491030	0.0000	0.0653	0.0656	0.0000	0.1429	0.0000	0.0694	0.0000	0.0000	0.0000	0.1233	0.1541	0.0747	0.0720	0.0000	0.0000	0.0000	0.0000	0.0000	0.0000
Olig2	chr16	91225794	91228922	1.5903	1.7641	0.9112	0.1307	1.9241	1.7112	1.8152	1.4066	1.0170	1.2078	0.6263	0.2099	0.2855	0.2648	0.6288	0.9229	0.7713	0.4563	0.0000	0.2732
Crisp2	chr17	40901685	40931037	0.0000	0.1039	0.0000	0.0000	0.0000	0.0000	0.0000	0.0000	0.0000	0.0000	0.0000	0.0000	0.0000	0.0000	0.0000	0.0000	0.0000	0.0000	0.0000	0.0000
BC134356	chr18	43480650	43482279	0.0000	0.2802	0.0000	0.0931	0.1022	0.0000	0.0496	0.0000	0.0000	0.0000	0.0000	0.0000	0.3204	0.0000	0.0000	0.0000	0.0000	0.0977	0.6547	0.3225
Gpr125	chr5	50351194	50450235	7.9916	8.9876	7.5018	5.6699	4.1575	6.4853	5.3572	7.5619	8.4243	7.9714	4.4856	8.0118	5.1751	5.5370	8.7697	8.4756	8.5703	7.2836	7.3060	7.2946
Fnip1	chr11	54251690	54331738	3.6027	5.0410	5.7832	5.6714	8.5278	7.6541	8.0520	10.9635	12.0497	11.5055	5.0103	7.5903	3.3187	4.9632	4.6588	4.8897	4.7605	5.8957	5.3320	5.6929
Gm603	chr16	17209077	17214014	0.0000	0.0308	0.0310	0.0000	0.0337	0.0000	0.0164	0.0000	0.0000	0.0000	0.0000	0.0000	0.0353	0.0000	0.0000	0.0000	0.0000	0.0000	0.0407	0.0164
Pcbp1	chr6	86474490	86476159	5.5869	7.3180	6.4757	5.6251	7.4142	9.3496	8.4997	5.4979	6.1145	5.8161	6.1516	8.6923	9.0610	5.7046	7.0401	6.6544	6.8492	7.2463	6.6554	7.0221
Trib3	chr2	152163160	152169796	0.5186	0.5121	1.2684	1.0542	1.9331	2.2947	2.1199	0.3295	0.0846	0.2047	0.3876	0.7101	0.4236	0.0000	0.4997	0.5252	0.5118	0.1550	0.2302	0.1856
Svil	chr18	4920564	5119288	15.1771	18.0258	15.5511	15.2121	12.1327	11.8877	12.0114	12.9135	12.8991	12.9061	11.1145	7.0559	11.0440	10.5562	15.7222	16.1796	15.9469	15.0052	16.1171	15.4577
mKIAA0610	chr3	54916061	54933248	3.3222	6.4423	4.2496	4.9583	3.5118	3.4544	3.4835	3.5377	3.2461	3.3881	4.5889	5.1116	4.5948	5.7729	3.9956	4.3769	4.1788	4.4980	4.4459	4.4857
Uts2	chr4	150371205	150375919	0.0000	0.0000	0.3067	0.0035	4.0564	3.0801	3.5553	2.0571	1.8451	1.9485	4.9545	2.0089	0.6825	1.8146	0.3309	0.8096	0.5632	0.9331	0.1963	0.6378
Mier1	chr4	102787069	102838354	4.2896	5.0449	4.2275	5.9686	5.0257	5.0272	5.0194	5.9044	6.0405	5.9696	3.8127	4.9122	3.9287	4.4491	4.7792	4.8723	4.8029	5.7610	5.3242	5.5960
1810014F10Rik	chr7	147285368	147288305	3.8959	1.9382	2.4816	2.9564	1.7283	2.4744	2.1130	1.8982	1.4920	1.6908	3.4481	3.4553	2.6061	2.3192	3.3771	2.9705	3.1779	1.8956	2.8317	2.2767
AK081271	chr6	140904129	140992655	0.0758	0.2643	0.1991	0.2635	0.0000	0.2651	0.1365	0.0784	0.0000	0.0384	0.1426	0.1559	0.0000	0.0000	0.1440	0.0824	0.1140	0.2765	0.1026	0.2069
5730403B10Rik	chr16	4765460	4790246	12.5023	15.5589	14.6464	15.5217	19.4048	18.8966	19.1501	17.2508	15.3446	16.2746	54.6206	39.2235	17.4053	22.7561	18.6462	20.6038	19.5875	17.9882	17.5919	17.8571
DQ701953	chr6	128397030	128397079	0.0000	2.9687	0.8408	1.1382	1.0410	1.7283	1.3952	4.6494	4.5219	4.5830	0.6159	4.4900	0.0000	5.2425	0.8520	8.6815	4.6541	3.3847	0.0000	2.0264
DQ706333	chr1	94891379	94891410	0.0000	0.0000	0.0000	0.0000	1.4314	0.0000	0.6951	0.0000	0.0000	0.0000	0.0000	0.0000	0.0000	0.0000	0.0000	0.0000	0.0000	0.0000	0.0000	0.0000
Cd84	chr1	173770734	173818817	1.9394	2.0114	1.5054	2.0559	3.5174	2.9197	3.2109	2.6479	1.7443	2.1869	2.4868	2.6570	2.0685	1.7911	1.8147	1.8552	1.8334	2.4707	2.2952	2.4048
Pde11a	chr2	75829188	76176710	0.0000	0.0179	0.0180	0.0787	0.0000	0.0000	0.0000	0.0496	0.0478	0.0486	0.0000	0.0000	0.0607	0.0000	0.0000	0.0000	0.0000	0.0389	0.0000	0.0233
Nrg4	chr9	55069107	55131402	3.3799	3.0249	4.1288	3.5697	13.2809	13.0878	13.1862	14.5823	14.7559	14.6932	14.0698	16.9443	4.7031	10.6764	3.6224	4.7778	4.1551	3.3863	3.7573	3.5425
Lrrc27	chr7	146398886	146428872	0.0000	0.2679	0.0803	0.2237	0.2854	0.3640	0.3259	0.1996	0.2707	0.2358	0.1808	0.2482	0.2702	0.3091	0.0661	0.2098	0.1358	0.1020	0.2668	0.1687
Ubxd3	chr4	138265751	138293082	0.0423	0.0368	0.0000	0.0000	0.0000	0.0000	0.0000	0.0000	0.0000	0.0000	0.0397	0.0000	0.0000	0.0000	0.0000	0.0459	0.0223	0.0000	0.0000	0.0000
Tacc1	chr8	26265023	26351373	6.9357	4.7086	3.5814	4.1314	3.2900	3.7064	3.5055	4.0760	4.2436	4.1601	4.2289	5.2586	8.1518	9.7345	3.1575	3.3714	3.2597	2.9604	2.9278	2.9530
mKIAA0744	chr12	34732446	34933510	0.1423	0.0945	0.1432	0.1159	0.1399	0.1409	0.1404	0.2424	0.1819	0.2115	0.1783	0.0907	0.0700	0.1169	0.0366	0.0946	0.0648	0.0758	0.2274	0.1371
BC070425	chr7	77510044	77556032	0.9117	0.6975	0.7166	0.8894	1.0735	0.7839	0.9130	0.6777	0.8850	0.7830	1.1893	0.8476	1.0473	1.3704	0.6534	0.7339	0.6922	0.7480	0.7371	0.7450
Krt10	chr11	99246568	99250678	1.6767	1.2844	1.5463	2.1444	2.4477	2.4903	2.4705	2.2731	2.1688	2.2193	2.1155	2.3914	1.3236	2.1170	1.8941	2.8010	2.3336	1.8261	1.1678	1.5642
Lyve1	chr7	117994120	118006467	0.7773	0.1005	0.4117	0.3666	0.4462	0.2150	0.3273	0.2600	0.4659	0.3648	0.2483	0.4021	0.0000	0.3395	0.3638	0.7507	0.5515	0.4107	0.1131	0.2915
Hint2	chr4	43667098	43669317	3.0928	4.1796	3.7258	4.5834	6.5848	4.2411	5.3807	4.8018	3.2610	4.0157	3.7925	3.5408	3.2129	2.6388	5.8119	5.8544	5.8296	2.0110	2.4104	2.1760
Nol5a	chr2	130100147	130105049	3.6211	3.5184	2.9069	2.7379	3.2369	2.6786	2.9507	4.1981	3.4153	3.7593	2.6840	5.1858	3.9877	2.3681	3.2198	3.0866	3.1910	3.7591	3.9684	3.8508
Thoc3	chr13	54560878	54570180	2.1063	2.2906	2.8888	2.7664	2.2749	2.3785	2.3290	1.5605	1.4685	1.5131	1.7746	3.1554	1.6367	2.3376	2.2269	1.5498	1.8969	2.8595	2.0166	2.5251
Sec14l3	chr11	3964843	3976617	0.0000	0.0000	0.0000	0.0000	0.0000	0.0000	0.0000	0.2406	0.1214	0.1798	0.0000	0.0000	0.0000	0.0000	0.0000	0.0000	0.0000	0.0000	0.0000	0.0000
AK044786	chr2	6114296	6242657	0.1464	0.2649	0.4673	0.4563	0.1254	0.2930	0.2117	0.3565	0.2801	0.3175	0.2506	0.0600	0.2300	0.0728	0.3693	0.5346	0.4494	0.1279	0.1957	0.1555
Zfp438	chr18	5210028	5334432	2.0254	1.9362	2.1296	1.9685	2.0100	2.5467	2.2870	2.3435	1.5609	1.9442	1.7299	1.5629	0.9446	2.1833	1.8382	2.0357	1.9332	1.6349	2.0266	1.7960
Hint3	chr10	30328012	30338172	1.7572	5.3452	3.4431	6.0482	4.9481	3.8159	4.3671	6.6358	7.7935	7.2231	5.4561	3.2218	3.0296	3.9367	5.6642	5.8065	5.7304	6.3138	5.2626	5.9022
Cbx7	chr15	79746236	79763076	1.6318	2.0080	2.1527	2.9679	2.9523	2.8150	2.8827	1.3208	1.4408	1.3815	3.4181	3.4938	2.4267	2.6374	1.9950	2.0748	2.0327	1.3436	1.9531	1.5920
AI461788	chr5	100871218	100927597	1.4351	1.3210	1.6006	1.4413	1.7743	2.3099	2.0506	2.6652	1.8048	2.2262	1.7527	1.5755	0.9196	1.0365	1.1061	1.1007	1.1029	1.3609	1.3442	1.3568
Pycr1	chr11	120497025	120505009	0.9142	0.3283	1.0060	0.8667	1.6291	1.1853	1.4012	0.4228	0.3135	0.3670	0.8588	1.0027	0.6082	0.7388	0.5856	0.5364	0.5614	0.4309	0.4462	0.4379
Ccdc37	chr6	90353472	90378781	1.2693	1.2976	1.0705	1.4865	1.6847	1.7346	1.7110	0.8795	1.2773	1.0818	3.7784	2.1151	1.9737	2.1235	1.6223	2.1166	1.8615	1.0748	1.1685	1.1147
Polr2a	chr11	69547911	69571725	7.8969	9.7507	8.1737	7.2059	7.1009	6.9490	7.0106	7.9337	8.5288	8.2278	9.7426	12.0078	6.3779	9.3716	8.7684	8.3958	8.5615	9.8391	9.6157	9.7681
mKIAA1146	chr1	93437141	93456167	2.2245	2.3058	2.3644	2.1549	2.5669	2.2769	2.4186	2.1781	1.7040	1.9360	2.4179	2.6035	2.3845	2.0262	1.9174	2.4228	2.1619	1.8236	1.7560	1.7999
AK076372	chr7	26161837	26224555	5.3173	4.7137	4.7430	4.5968	5.3650	6.4116	5.9057	6.7144	6.7524	6.7471	4.6036	5.1126	4.6488	4.9737	5.1472	6.4358	5.7704	4.8793	4.4814	4.7283
Gsta3	chr1	21230669	21255640	30.8561	88.1175	86.2952	32.7304	134.5118	132.5323	133.6718	191.3945	195.6570	193.6605	100.5083	186.1518	95.0828	67.1400	151.0275	156.8758	153.7912	122.4492	121.0338	121.9969
L3mbtl2	chr15	81494365	81518735	2.2271	3.0348	2.3578	2.6796	2.4927	2.4665	2.4801	1.8582	2.3399	2.1029	1.8332	2.4651	2.2795	2.5387	2.4794	2.3369	2.4089	2.1585	3.1344	2.5562
AK029781	chr15	89220603	89240694	1.1210	1.0104	0.2833	0.1637	0.0000	0.3476	0.1789	0.0000	0.0000	0.0000	0.0000	0.3278	0.0000	0.0000	0.7440	1.2595	0.9940	0.3480	0.5232	0.4193
AK018624	chr12	36357051	36379790	0.0000	0.0000	0.0000	0.0000	0.0000	0.0000	0.0000	0.0000	0.0000	0.0000	0.0000	0.0000	0.2067	0.0000	0.0000	0.0000	0.0000	0.1892	0.0000	0.1133
mKIAA4118	chr2	155890945	155894962	0.3035	0.4094	0.4086	0.1828	0.4395	0.4859	0.4636	0.3601	0.8829	0.6262	0.3304	0.5867	0.4135	0.3835	0.6341	0.4253	0.5324	0.1499	0.3697	0.2388
4732466D17Rik	chr1	133693977	133714518	13.2562	16.1747	19.0579	15.6366	19.5225	17.3691	18.3997	18.5652	16.2982	17.2601	11.4866	10.2340	13.4824	11.5456	17.5006	18.1849	17.7551	12.7169	12.8152	12.7416
MRPL4	chr9	20807180	20813275	6.4841	7.0271	6.3474	5.4760	4.0386	5.5086	4.7968	3.1124	2.8499	2.9777	6.6817	9.3873	7.5376	4.2575	5.4360	5.9855	5.7002	6.5309	5.5642	6.1537
Rassf2	chr2	131818585	131855546	0.3017	0.5027	0.3344	0.5258	0.6925	0.7375	0.7159	0.1979	0.2373	0.2179	0.6415	0.8629	0.3859	0.4891	0.4991	0.2358	0.3709	0.3372	0.1037	0.2437
Strap	chr6	137683646	137699617	3.1909	2.7009	2.8518	2.3803	2.1395	2.1605	2.1511	2.5771	1.9191	2.2412	2.0190	2.5124	2.3123	2.4858	3.4807	1.8114	2.6682	2.8796	1.9053	2.4923
Ikbke	chr1	133151178	133176140	14.2463	17.5556	9.9173	9.7330	17.2290	19.2060	18.2300	7.3034	8.2043	7.7284	17.0597	12.7926	21.5285	7.6671	11.8038	11.0178	11.4371	9.9580	10.4456	10.1852
Adam28	chr14	69224083	69273899	0.0000	0.0000	0.0205	0.0000	0.0000	0.0000	0.0000	0.0000	0.0000	0.0000	0.0000	0.0000	0.0000	0.0000	0.0000	0.0000	0.0000	0.0000	0.0000	0.0000
AK039720	chr6	108527032	108610928	1.7838	2.9239	1.8616	1.0972	1.2437	1.5895	1.4221	3.9475	4.9998	4.4820	3.4008	3.0303	1.4611	0.8178	3.5851	2.8965	3.2489	3.6412	3.4263	3.5616
5230400G24Rik	chr1	82721492	82748964	4.8451	6.2818	5.2891	5.9517	6.9426	5.6461	6.2777	11.8814	9.8612	10.8488	5.9446	4.3070	3.2228	5.7212	6.4561	7.5659	6.9918	7.1897	7.9829	7.5235
AK018753	chrM	1148	3703	39.4017	84.3522	24.5544	42.4658	59.0568	58.2008	58.6372	64.7837	60.0631	62.3588	49.2712	52.4966	32.3242	35.9731	64.1075	66.0030	64.9956	70.9469	73.3067	72.0363
2410127L17Rik	chr19	18745269	18779282	0.4448	0.4226	0.4340	0.4070	0.3335	0.3557	0.3450	0.4163	0.5119	0.4648	0.3555	0.7549	0.1811	0.8244	0.3451	0.2917	0.3190	0.4938	0.3672	0.4437
Crbn	chr6	106728238	106750068	4.6902	7.3282	6.0878	6.6650	7.5576	8.0919	7.8281	13.4592	13.4586	13.4426	4.6367	5.2116	4.4722	5.3411	6.6427	5.4438	6.0507	8.1908	8.6912	8.4085
Ngef	chr1	89373408	89470445	5.6710	7.5686	12.9675	10.1727	15.8655	16.2834	16.0862	13.5961	13.0286	13.2748	21.0276	16.3967	9.2520	14.2433	11.8881	10.4343	11.1760	9.8065	8.3291	9.2298
Chmp6	chr11	119775123	119780862	2.2007	1.9796	2.1625	2.6146	2.2922	3.0696	2.6932	1.6974	1.6197	1.6573	1.4863	1.5077	2.4694	0.7289	1.7578	1.4399	1.6025	1.8511	1.5148	1.7191
Gpr179	chr11	97193422	97213387	0.0564	0.0820	0.0494	0.0817	0.0538	0.0677	0.0610	0.0289	0.0187	0.0237	0.0884	0.0353	0.0562	0.0723	0.0386	0.0240	0.0315	0.0343	0.1273	0.0719
Sh3kbp1	chrX	156065222	156412099	0.5594	0.7039	0.4976	0.7716	1.4381	1.4502	1.4406	0.6030	0.5606	0.5812	0.6154	0.8007	0.6808	0.8038	0.4167	0.4868	0.4506	0.7348	0.6062	0.6843
NR_002900	chrX	34622906	34623028	52.3982	59.4571	22.7766	47.3479	46.0410	42.0264	43.9908	12.5878	10.6756	11.6100	8.0117	40.6290	14.8074	19.3845	212.0604	198.5730	205.4025	15.5395	15.3808	15.5057
Pira11	chr7	3788411	3849695	0.0000	0.0000	0.0000	0.0000	0.0000	0.0455	0.0234	0.0000	0.0000	0.0000	0.0000	0.0000	0.0000	0.0000	0.0000	0.0000	0.0000	0.0000	0.0000	0.0000
AK083606	chr10	98761521	98818784	0.0000	0.0000	0.0868	0.0000	0.0000	0.1338	0.0689	0.1422	0.1259	0.1338	0.0000	0.0000	0.0000	0.0000	0.0000	0.0000	0.0000	0.0452	0.0000	0.0271
Bet1	chr6	4026903	4036927	5.0173	4.7614	3.7245	2.7732	3.6215	3.9681	3.8012	7.5801	7.8575	7.7189	3.8379	2.7872	4.4719	2.8887	4.8851	5.1910	5.0312	5.7089	5.9844	5.8311
Usp11	chrX	20281057	20297664	0.2177	0.1965	0.3454	0.2525	0.2965	0.3695	0.3342	0.0602	0.0488	0.0544	0.4223	0.4110	0.3228	0.3013	0.5879	0.3916	0.4923	0.2128	0.2121	0.2129
4921506J03Rik	chr10	112362483	112366082	2.7664	2.5775	3.8905	3.5411	3.9893	4.6700	4.3411	3.6940	3.7785	3.7358	2.9198	3.5920	3.4103	3.1135	4.4342	4.2696	4.3520	3.9820	3.2721	3.7035
Pex11c	chr8	3458816	3467648	18.9106	25.8125	18.9917	23.3930	18.4564	20.2026	19.3064	14.2744	17.4535	15.8474	22.6665	20.5643	20.3478	17.5084	16.0726	18.4097	17.1517	17.7447	18.6116	18.0254
Iqcd	chr5	121039031	121057122	0.5574	0.3174	0.2536	0.7903	0.1618	0.4696	0.3203	0.5396	0.2079	0.3705	0.9989	1.0494	1.3644	0.8924	0.5159	0.8365	0.6714	0.2856	0.1749	0.2415
AK208597	chr11	119004361	119007166	3.5352	3.2200	5.0656	3.4776	8.8095	7.2863	8.0286	4.3411	4.6207	4.4820	5.3476	5.8749	5.1383	2.9400	3.7721	4.7322	4.2365	2.3181	3.6618	2.8645
D030011O10Rik	chr6	148936590	149050202	9.1845	13.2636	14.5680	16.2459	14.5692	14.2039	14.3659	17.1846	16.4993	16.8078	15.9997	17.9748	11.3219	9.6426	14.3693	14.5870	14.4511	12.9896	13.6882	13.3040
Nutf2	chr8	108384533	108404301	1.7150	0.7902	1.1660	1.0939	1.4563	0.9581	1.2004	0.4961	1.0782	0.7923	0.6190	0.5481	1.2305	0.3076	1.4601	1.1318	1.2999	0.7994	1.0579	0.9052
Gadd45b	chr10	80392835	80394949	0.1427	0.0360	0.0000	0.1195	0.1377	0.1840	0.1616	0.5829	0.0000	0.2859	0.2586	0.6965	0.6048	0.0000	0.2930	0.1494	0.2231	0.4092	0.4981	0.4458
mKIAA1122	chr6	64992660	64994195	6.0181	7.4920	4.8769	2.6231	3.4362	2.6766	3.0464	6.5138	4.0017	5.2325	2.9455	4.4627	5.4881	3.8113	3.5961	4.2927	4.0027	5.0171	4.8951	4.9777
Tmem16b	chr6	125640436	125990146	0.0000	0.0000	0.0000	0.0000	0.0314	0.0000	0.0152	0.0000	0.0000	0.0000	0.0000	0.0000	0.0000	0.0632	0.0000	0.0000	0.0000	0.0000	0.0000	0.0000
AK052590	chr6	86420270	86430824	0.6340	0.4052	0.7938	0.4917	0.9191	0.7363	0.8253	0.5051	0.2767	0.3886	0.3860	0.3709	0.4767	0.5489	1.5725	0.8335	1.2128	0.6126	0.1870	0.4422
Hdac9	chr12	34732446	35213739	0.5956	0.8999	0.4168	0.7804	0.4962	0.6320	0.5778	0.6092	0.6411	0.6253	1.0264	0.9546	0.7272	0.4477	0.6047	0.6043	0.6108	0.7055	0.7984	0.7443
Slc45a2	chr15	10930475	10958988	0.0000	0.0000	0.0000	0.0000	0.0104	0.0000	0.0051	0.0000	0.0000	0.0000	0.0000	0.0000	0.0000	0.0000	0.0000	0.0000	0.0000	0.0000	0.0000	0.0000
Gucy1a2	chr9	3532353	3897342	0.8371	0.7751	0.7828	0.5924	0.6103	0.5883	0.5992	1.0758	1.0128	1.0434	0.5288	0.6250	0.6002	0.7745	0.8740	0.3253	0.6071	0.7062	0.4256	0.5945
Actl6b	chr5	137994782	138010801	0.2531	0.0244	0.1052	0.1725	0.0906	0.0402	0.0647	0.0000	0.0000	0.0000	0.1564	0.0201	0.1114	0.1208	0.0000	0.3508	0.1704	0.0408	0.1514	0.0855
Atp6v0a1	chr11	100870768	100925028	4.4086	5.6852	5.6513	5.2857	4.9526	4.2057	4.5699	4.8584	4.5800	4.6957	5.7309	5.6888	4.7891	4.2085	7.1127	6.7806	6.9427	4.7080	4.8539	4.7760
mDEAH9	chr5	52549903	52552975	5.8377	7.2947	7.3300	9.3448	8.4869	8.6893	8.5941	14.7272	14.0729	14.3892	5.6930	7.5973	5.3207	5.1393	6.3927	7.2227	6.7926	10.6309	9.8537	10.3382
9630055N22Rik	chr1	192829710	192835790	0.9541	0.5343	0.9044	0.6950	1.3329	0.5913	0.9516	0.9512	1.0025	0.9770	0.6962	1.1472	1.0983	1.0440	0.9471	0.9421	0.9442	0.7131	1.5114	1.0364
Cox10	chr11	63777387	63892916	3.4138	3.6257	3.5893	3.7344	3.4436	4.1249	3.8373	2.8216	4.5049	3.6778	2.7249	3.7714	3.1831	2.8029	3.6811	4.4761	4.0653	3.0496	4.3143	3.5655
Pfdn2	chr1	173275829	173288301	4.6611	4.6146	2.8238	3.1849	2.6707	4.8535	3.7953	2.7329	4.4557	3.6092	6.4673	5.6412	5.2662	5.5842	2.8473	3.7096	3.2646	2.4967	2.8049	2.6258
Cyp4f15	chr17	32822603	32840294	30.2575	43.4107	38.0250	47.5099	36.9899	36.9335	36.9741	49.8023	47.8513	48.7926	61.7201	35.1553	20.4023	28.6779	41.2660	41.4481	41.3335	32.4563	34.2061	33.2249
Prhoxnb	chr5	148126559	148133916	11.3025	3.5895	3.0010	5.4979	3.7962	3.8339	3.8170	4.3755	4.9078	4.6451	10.3326	5.4243	7.3847	13.7278	4.2759	5.7098	4.9702	3.3501	4.1464	3.6777
Synpo	chr18	60753635	60783953	2.7880	2.1755	2.2837	2.0303	2.6707	2.9198	2.7999	1.7749	1.9348	1.8557	4.7837	4.4979	5.1030	3.2646	3.3167	3.3927	3.3519	2.7361	2.3051	2.5676
Ulk1	chr5	111213507	111239100	7.5830	9.3471	12.3649	12.3036	15.2546	15.6005	15.3809	9.6416	9.9447	9.7892	17.2465	15.2556	4.6173	11.5589	7.1207	5.8254	6.4794	8.3088	7.1166	7.7960
Cyp2f2	chr7	27904973	27918679	32.9450	34.5556	44.4835	45.0688	36.5977	39.9100	38.2804	35.5804	38.1234	36.8637	56.1389	50.4892	41.0325	45.1909	60.0219	60.2281	60.0356	49.9654	51.9739	50.7636
AK043286	chr18	50205832	50213498	0.8149	1.0222	0.4399	1.1109	1.5378	0.9580	1.2399	0.9613	0.6371	0.7959	1.1028	1.0423	1.8660	0.6055	0.7194	1.1911	0.9481	0.5997	0.6295	0.6129
A630001G21Rik	chr1	87614266	87675218	0.6637	0.5418	1.1811	1.4928	2.6175	2.2756	2.4424	0.4606	0.7775	0.6218	1.2688	1.9146	0.7574	0.7003	1.0443	0.9181	0.9825	0.6000	0.4331	0.5338
AK089217	chr17	45893658	45923766	0.1637	0.0000	0.0000	0.0427	0.0000	0.0000	0.0000	0.0000	0.0000	0.0000	0.0000	0.0000	0.0000	0.0000	0.0000	0.0000	0.0000	0.0000	0.0000	0.0000
Zfp354b	chr11	50735287	50745137	0.8635	0.9671	1.1876	0.9595	1.4097	1.8115	1.6170	2.3943	1.8199	2.1010	1.3194	0.6765	0.9604	0.6545	0.9618	1.4864	1.2161	1.0891	1.4135	1.2221
Galnt9	chr5	110973373	111050401	0.0123	0.0000	0.0158	0.0000	0.0000	0.0462	0.0238	0.0000	0.0000	0.0000	0.0000	0.0000	0.0000	0.0000	0.0594	0.0000	0.0305	0.0000	0.0000	0.0000
BC023882	chr5	34496547	34512097	1.9938	2.1574	1.4572	1.7097	2.4287	1.8980	2.1564	3.2292	3.1594	3.1926	1.0757	2.1707	1.5256	1.6340	1.3362	1.6548	1.4902	1.7823	1.6240	1.7219
Gdf1	chr8	72847259	72855464	2.2818	1.1701	2.4580	1.4291	2.0990	1.9389	2.0173	1.4128	2.1196	1.7722	1.8500	1.2485	1.8228	0.9344	1.5664	1.9732	1.7632	0.8305	1.1504	0.9611
Rnh1	chr7	148346224	148358727	5.6256	9.1317	6.4443	7.4904	8.1719	7.1164	7.6254	6.3732	6.3923	6.3809	8.0839	10.6180	8.3157	5.4634	8.4747	6.9226	7.6800	7.0911	5.7259	6.5544
TRAD/RAD51L3	chr11	82686566	82704117	3.3038	4.6643	3.8250	4.4907	4.4174	4.6462	4.5326	3.2934	3.1120	3.2000	5.2024	4.2122	3.5425	2.3664	4.8262	4.5345	4.6821	2.9548	3.6203	3.2289
Mrps31	chr8	23521891	23539949	3.3071	3.6276	4.9983	4.2784	4.2479	3.9576	4.1000	4.9201	4.8097	4.8623	3.4829	3.5349	3.5304	3.4799	5.1204	3.4838	4.3229	3.8143	5.4537	4.4828
BC004022	chr8	89368218	89409139	2.7378	4.0023	3.3088	3.3494	3.7949	4.1102	3.9585	3.0105	3.1280	3.0693	2.9176	3.9550	3.5592	2.9583	3.9421	3.3723	3.6634	2.7353	2.9064	2.8096
Afm	chr5	90947974	90982570	60.4154	95.3775	70.5610	68.6688	38.7152	38.6460	38.6861	74.8564	74.4645	74.5803	21.7181	37.9616	50.8937	16.9197	62.5308	59.4148	60.9057	66.2349	66.5967	66.5584
S100a13	chr3	90318679	90328503	1.5228	1.2853	1.1572	1.0576	1.4304	2.0212	1.7350	1.8398	0.5664	1.1908	0.7351	3.0391	0.4719	0.7509	1.7982	0.7147	1.2711	1.1158	1.0542	1.0931
AK020320	chr5	3893261	3893896	0.0000	0.7660	0.2314	1.1931	1.1458	0.9882	1.0650	0.0000	0.2735	0.1392	0.0000	0.0565	0.2737	0.6001	1.1139	0.3506	0.7426	1.1113	0.5717	0.8959
Dgat2l3	chrX	97767585	97773545	0.0000	0.0991	0.0000	0.0000	0.0193	0.0000	0.0094	0.0000	0.0000	0.0000	0.0000	0.0000	0.0000	0.0000	0.0000	0.1353	0.0657	0.0000	0.1602	0.0646
Spa17	chr9	37410882	37421199	0.2763	0.2017	0.1731	0.0000	0.0000	0.0000	0.0000	0.0000	0.0037	0.0019	0.0000	0.0000	0.0000	0.0000	0.0000	0.0000	0.0000	0.0000	0.0000	0.0000
Prr8	chr5	28643728	28745782	13.1517	18.5419	18.5616	22.8861	20.1182	20.4330	20.2727	19.4820	19.1298	19.2775	24.9578	27.4718	17.7067	20.3750	16.2896	16.1744	16.2015	17.6735	18.1524	17.8969
Olfr1426	chr19	12162099	12166337	0.0000	0.0000	0.0000	0.0000	0.0435	0.0000	0.0211	0.0000	0.0000	0.0000	0.0000	0.0000	0.0000	0.0000	0.0000	0.0000	0.0000	0.0000	0.0000	0.0000
Zfp606	chr7	13063734	13080908	3.1255	4.5576	3.2771	4.1263	4.1820	4.4496	4.3212	5.4973	5.5411	5.5178	2.5653	2.7898	2.9653	3.1836	4.1817	3.8297	4.0087	4.0448	3.7510	3.9176
Prkab1	chr5	116463598	116474437	4.1112	3.6830	4.6995	5.5537	4.7599	4.9405	4.8939	2.7538	3.1300	2.9445	3.1803	5.6212	5.4379	3.0691	3.2486	3.5960	3.4157	3.2777	2.5739	3.0003
Ufd1l	chr16	18812418	18835348	2.6618	4.1721	3.7832	7.9982	6.5895	8.0953	7.3516	9.8243	9.1187	9.3342	2.9273	8.8752	8.0424	5.1318	8.3193	9.6204	8.9470	9.9712	9.2266	9.6903
Ap2m1	chr16	20535576	20544126	4.2864	4.1715	4.0277	3.8694	3.1149	3.4441	3.2855	3.1972	2.7233	2.9549	3.7506	4.0164	4.8290	3.5787	4.4112	4.1424	4.2784	3.3563	3.8491	3.5615
Sln	chr9	53698057	53701656	0.0000	0.0000	0.0000	0.0000	0.0000	0.0000	0.0000	0.0000	0.0000	0.0000	0.3146	0.0000	0.0000	0.0000	0.0000	0.0000	0.0000	0.0000	0.0000	0.0000
Nmnat3	chr9	98187873	98320813	4.5512	4.8078	4.8639	4.5893	6.3778	5.1847	5.7659	3.0866	3.6521	3.3772	4.4101	2.1947	3.7029	2.3506	3.6525	2.8919	3.3170	3.4701	2.9101	3.2510
G9a	chr17	35044275	35048610	12.5377	13.3634	12.3844	9.5884	13.1883	12.2446	12.5970	5.9901	5.6711	5.8220	12.0569	8.8780	11.5215	9.2071	8.2478	8.6046	8.3770	7.9821	5.3799	6.8469
Snx2	chr18	53336018	53380514	4.5252	4.9761	4.8661	6.2391	6.9831	6.2377	6.5680	4.5363	4.6524	4.5939	4.5727	3.8867	3.4936	5.0636	4.2496	5.1744	4.6625	4.7291	5.5403	5.0654
AK171836	chr7	144574696	144602418	1.6683	1.9555	1.9358	2.3374	3.4223	2.8024	3.1044	3.4459	4.0082	3.7311	2.1847	1.7989	0.6911	1.2571	1.4480	1.5448	1.4943	2.1553	2.0709	2.1255
Col4a2	chr8	11313023	11449215	2.8339	1.7568	2.2657	1.6629	1.6419	1.7751	1.7086	0.6538	0.6606	0.6504	2.6765	1.3487	2.0333	1.2051	1.6027	1.0543	1.3356	1.0117	1.2611	1.1142
Dnahc17	chr11	117944192	117948310	0.0000	0.0000	0.0000	0.0000	0.0000	0.0000	0.0000	0.0000	0.0000	0.0000	0.0000	0.0000	0.0000	0.0000	0.0000	1.2181	0.5916	0.0000	0.0000	0.0000
Ttc32	chr12	9036802	9043203	1.5749	2.7025	2.3540	1.4154	2.1465	1.0721	1.5942	2.8650	2.1325	2.4911	1.2577	1.4730	1.3564	1.3159	1.8225	2.1218	1.9669	2.6744	2.1139	2.4536
Ace2	chrX	160577312	160626350	0.0000	0.0000	0.0000	0.0000	0.0000	0.0000	0.0000	0.0123	0.0000	0.0060	0.0000	0.0000	0.0000	0.0455	0.0000	0.0000	0.0000	0.0232	0.0642	0.0398
Vpreb3	chr10	75411056	75412391	0.0000	0.0000	0.0000	0.0000	0.0000	0.0000	0.0000	0.0000	0.0000	0.0000	0.0000	0.0000	0.0000	0.0000	0.0000	0.3142	0.1526	0.0000	0.0000	0.0000
Papd5	chr8	90723111	90783621	5.5031	7.3522	7.3011	6.9490	5.9452	5.3333	5.6247	7.0626	7.4147	7.2395	6.6491	7.0899	4.7945	4.0262	5.9127	6.6694	6.2623	6.2890	5.8559	6.1266
AK035774	chr4	106041790	106046444	4.3629	5.5487	5.4226	5.8291	3.8866	4.9390	4.4521	8.9932	9.6386	9.3486	3.4984	4.7017	3.5320	3.5002	5.2785	4.9390	5.1109	6.5917	6.8077	6.6916
EG627537	chr17	19641774	19669024	0.0000	0.0000	0.0000	0.0000	0.0000	0.0000	0.0000	0.0000	0.0000	0.0000	0.0000	0.0000	0.0000	0.0000	0.0000	0.0000	0.0000	0.0000	0.0924	0.0373
Etv3	chr3	87329499	87344078	4.2959	4.2024	3.6497	3.8865	4.2676	4.6016	4.4411	3.7649	3.3514	3.5531	3.2658	4.9742	4.2581	2.6549	4.5193	4.8343	4.6700	4.1851	3.9124	4.0833
2310039E09Rik	chr4	48676428	48686365	0.1744	0.0760	0.0763	0.0757	0.0831	0.0000	0.0404	0.0000	0.0000	0.0000	0.0820	0.0000	0.0000	0.0000	0.1689	0.0947	0.1328	0.0000	0.0000	0.0000
Pes1	chr11	3863977	3880007	3.2708	2.7758	2.4818	2.0072	2.4228	2.9306	2.6851	2.5725	2.5262	2.5481	1.1388	1.4762	2.8632	1.0170	1.4014	1.5184	1.4575	2.0584	1.2184	1.7236
Foxd2	chr4	114579897	114581491	0.1103	0.0000	0.0000	0.0000	0.0000	0.0000	0.0000	0.0000	0.0000	0.0000	0.0000	0.1134	0.0000	0.0000	0.0000	0.0000	0.0000	0.0000	0.0000	0.0000
Wbscr27	chr5	135408242	135418507	1.6988	2.6685	3.5887	4.8840	3.4436	3.1631	3.3004	1.5564	2.2568	1.9125	2.2927	1.8814	1.0163	1.6259	2.3306	2.3441	2.3360	2.2844	1.9994	2.1739
Klk11	chr7	51029986	51034632	0.0000	0.1428	0.0000	0.0000	0.1176	0.0000	0.0571	0.0000	0.0000	0.0000	0.0000	0.0000	0.0000	0.0000	0.0000	0.0000	0.0000	0.0000	0.0000	0.0000
Il4ra	chr7	132695795	132722988	9.8086	7.9584	7.6529	9.3711	7.2257	7.1673	7.1878	4.1432	3.6588	3.8838	9.8243	5.8517	9.3878	6.3134	7.9219	6.8602	7.4022	6.2733	5.9548	6.1571
AK018014	chr6	41493223	41494097	0.1123	0.0174	0.8736	0.5832	0.0000	0.5387	0.2773	0.0000	0.0000	0.0000	0.7438	0.6055	0.3954	0.3835	0.2050	0.0000	0.1053	0.1820	0.0000	0.1090
AK145253	chr1	175496414	175510531	0.4666	0.1815	0.4060	0.6007	0.5784	0.9421	0.7658	0.6921	0.5873	0.6385	1.2446	0.6620	0.8850	0.3468	0.2468	0.2778	0.2617	0.6246	0.0244	0.3838
Chia	chr3	105916299	105935034	0.0000	0.0000	0.0000	0.0000	0.0719	0.0000	0.0349	0.0000	0.0000	0.0000	0.0000	0.0000	0.0000	0.0000	0.0000	0.0000	0.0000	0.0000	0.0000	0.0000
Skiv2l	chr17	34976170	34987149	11.9947	11.7952	12.8981	11.5803	8.9772	9.6768	9.3421	8.8053	8.1587	8.4540	12.5557	20.2560	19.6104	20.9936	11.5409	10.7702	11.1456	9.7383	8.8846	9.4075
AK005994	chr7	59267056	59271086	0.4084	1.0677	1.2012	0.4681	1.0058	0.2602	0.6224	2.2160	1.9764	2.0932	0.5332	0.0000	0.4522	1.5360	0.0466	0.2834	0.1616	0.0000	0.3455	0.1393
Trim37	chr11	86940578	87034184	1.7183	1.4444	1.1318	1.2642	1.6718	1.7005	1.6814	1.6595	1.6837	1.6713	1.4507	1.6823	1.6185	1.1614	1.7451	1.8620	1.7961	1.5970	1.6154	1.5945
Zfp526	chr7	26006469	26012524	3.9039	4.0822	4.3512	4.7366	5.1302	4.6229	4.8709	3.0683	2.7190	2.8894	5.2570	4.8199	4.4999	4.0777	3.4509	3.5449	3.5137	2.5589	1.9445	2.3161
Tbpl2	chr2	23927240	23952115	0.0000	0.0000	0.0000	0.0000	0.0000	0.0000	0.0000	0.0000	0.0000	0.0000	0.0000	0.0356	0.0000	0.0000	0.0000	0.0000	0.0000	0.0000	0.0000	0.0000
Ccdc13	chr9	121707698	121740197	0.0402	0.0000	0.0000	0.0000	0.0744	0.0000	0.0361	0.0000	0.0000	0.0000	0.0734	0.0000	0.0000	0.0000	0.0000	0.0771	0.0374	0.0000	0.0000	0.0000
Klf9	chr19	23215715	23241401	9.2049	8.9922	9.5363	9.5454	13.3554	13.0929	13.2251	9.2637	8.3318	8.7862	18.8731	11.5090	7.2278	10.1266	10.4080	9.1480	9.7908	9.5538	8.6453	9.2060
Fbxw11	chr11	32542874	32646814	3.9167	3.8376	3.1573	3.8171	3.8794	3.1962	3.5088	3.7721	3.2321	3.4959	3.3003	3.9921	2.8616	3.0787	4.2315	4.0802	4.1785	3.2174	2.8577	3.0786
Amn	chr12	112509321	112514637	0.1008	0.1152	0.0000	0.0000	0.1621	0.0000	0.0787	0.1041	0.0000	0.0511	0.0000	0.1036	0.0000	0.0472	0.0155	0.1094	0.0611	0.0000	0.0000	0.0000
Ppib	chr9	65907975	65914436	8.7269	10.8303	6.2261	6.4793	4.5761	6.7041	5.6731	4.5280	2.9873	3.7420	9.3353	9.0358	14.2827	4.7503	8.3895	6.2631	7.3525	5.9379	5.1615	5.6364
Rnf122	chr8	32222317	32241945	0.0983	0.1943	0.3052	0.2337	0.2424	0.5584	0.4051	0.3047	0.0489	0.1743	0.1420	0.2178	0.2760	0.3538	0.1513	0.2668	0.2073	0.3583	0.1995	0.2950
Inoc1	chr2	119198778	119303365	6.2243	8.1257	9.4385	9.0361	8.9821	8.3458	8.6500	10.0879	10.1825	10.1195	6.4599	7.7059	5.8701	5.0062	6.4717	6.1160	6.2739	5.5258	5.7112	5.5979
Rn3	chr15	12814742	12833566	2.4779	2.6157	2.2017	2.3765	2.4986	3.1155	2.8171	3.3888	2.7312	3.0528	1.8536	2.3002	1.8539	1.9571	3.4791	2.5011	3.0023	3.1630	2.0704	2.7286
Pitpnm1	chr19	4100179	4113961	1.4345	1.6571	1.6599	1.3698	1.8298	2.2105	2.0264	0.8512	0.8389	0.8447	2.0561	2.6664	2.6497	2.1539	1.6366	1.6322	1.6336	0.8725	0.8973	0.8842
NR_003523	chr15	62049095	62051006	5.4691	3.2685	2.7985	2.3018	2.8845	3.1987	3.0473	1.5110	1.6532	1.5829	4.0276	2.3918	3.3596	2.3690	1.4071	1.3423	1.3749	1.9160	2.4736	2.1446
Atxn10	chr15	85166810	85294266	7.9312	9.0184	9.1080	11.3781	8.7073	9.3792	9.0301	9.0391	6.9689	7.9820	7.0722	8.3444	7.8959	8.9103	8.6110	10.6667	9.5469	9.1437	8.3149	8.8033
Katna1	chr10	7445819	7482947	2.4565	4.3543	3.1846	4.3568	3.3137	3.3587	3.3381	4.1389	2.4478	3.2764	2.9159	2.5392	1.9896	3.1949	3.1373	4.4615	3.7788	3.9029	4.2571	4.0533
AK009788	chr16	94914274	94916702	3.8816	2.0229	2.2029	4.3727	3.7826	3.2723	3.5212	3.0821	1.8912	2.4747	2.0276	2.2718	3.1068	2.1600	2.8798	2.7333	2.8072	2.4869	2.9207	2.6667
AK135254	chrX	102270380	102274948	0.0000	0.1427	0.0463	0.0000	0.1921	0.1065	0.1481	0.0000	0.0000	0.0000	0.0592	0.3081	0.0050	0.4620	0.0000	0.2736	0.1329	0.0000	0.0000	0.0000
AK016225	chr6	72070206	72072940	6.5965	11.6419	18.7788	12.2955	25.0542	25.9310	25.5145	24.3898	20.4850	22.3935	53.2411	61.0112	24.6221	13.6297	24.7534	18.9202	21.9079	26.2734	29.8637	27.7722
Ctsh	chr9	89949346	89970927	8.0579	11.8907	14.1869	16.6977	14.2749	14.2259	14.2321	12.0281	12.0457	12.0331	16.8894	14.9840	9.5995	8.6499	12.4678	13.1188	12.7776	14.7535	14.4556	14.6620
Stk10	chr11	32433265	32524595	1.5732	2.0514	1.4817	1.6645	2.3862	2.3142	2.3500	0.5860	0.7659	0.6774	2.2421	2.3654	2.3704	1.5966	1.0259	1.1171	1.0696	0.9771	0.9497	0.9680
Cdadc1	chr14	60182812	60216781	5.6995	7.3072	6.4607	6.9955	7.0451	7.4922	7.2777	11.0168	11.2880	11.1474	6.2347	7.3333	4.0176	5.3179	6.6906	6.8169	6.7194	7.1704	7.3867	7.2656
1110002N22Rik	chr11	79950179	79955655	3.0637	2.8104	3.3914	2.5791	3.4989	3.8583	3.6852	2.5757	2.9591	2.7701	2.3096	2.1376	1.9325	2.6471	2.3475	3.1444	2.7333	0.6544	1.5008	0.9970
M6prbp1	chr17	56418384	56429934	3.0820	3.7094	4.1280	2.7426	5.1027	3.8419	4.4555	2.7767	2.5673	2.6692	4.3703	5.0256	3.6501	2.4521	3.6180	3.1251	3.3768	2.5836	2.9833	2.7498
Msl31	chrX	165092049	165111834	2.8470	4.2463	2.9392	3.4943	3.1411	2.7711	2.9518	5.3840	4.9744	5.1369	3.4145	3.5526	2.9114	4.6978	3.6890	4.1127	3.8930	4.1673	3.4892	3.8923
Prdx2	chr8	87493546	87498212	1.9558	2.4085	2.2175	2.0087	3.9694	2.4525	3.1900	2.4015	2.5915	2.4975	2.0908	1.8105	1.5035	1.0632	1.5557	1.6285	1.5903	2.1668	1.4225	1.8709
AK054076	chr6	66986592	67030646	2.3989	2.7163	6.1373	7.3715	7.2689	7.4656	7.3728	6.6503	4.3623	5.4831	1.9459	1.4778	1.3945	2.5736	3.4023	2.9757	3.1934	2.1634	2.7883	2.4196
Nat10	chr2	103561415	103601407	10.3681	15.9358	12.6936	12.6673	5.8204	5.4740	5.6440	6.0282	6.6894	6.3502	7.9151	9.7899	8.7487	5.3988	16.3451	15.6333	15.9826	15.3066	14.9389	15.1806
AK140725	chr19	6367095	6368758	24.3036	33.3757	26.8620	25.4408	26.2139	27.3650	26.8158	40.4659	40.1458	40.2897	19.9489	24.3523	26.9385	19.2889	25.1807	27.4163	26.2537	28.0068	31.5692	29.4977
Slc7a2	chr8	41947720	42007424	28.0598	23.4405	91.0976	115.7616	66.2804	64.5370	65.4066	33.6563	34.9970	34.3280	199.8571	54.2537	14.6959	73.0611	28.1521	28.2500	28.1681	51.0703	53.2441	52.0309
D9Mgc48e	chr9	102492728	102524294	1.8564	2.4043	2.2003	2.5214	2.3107	1.6403	1.9664	2.4472	2.4109	2.4279	1.8251	1.4843	1.3661	1.6318	1.7912	1.9411	1.8631	1.8045	1.7772	1.7970
BC031353	chr9	74800690	74879892	44.3889	52.2842	80.3208	49.4232	61.5450	60.6017	60.9857	70.3897	69.2078	69.6443	106.4705	88.7681	53.5015	63.6630	72.9902	72.6826	72.7882	72.8302	75.7293	74.1334
1700125D06Rik	chr4	129168433	129169200	0.1435	0.0000	0.0000	0.2375	0.0000	0.0000	0.0000	0.0000	0.0000	0.0000	0.0000	0.0000	0.0000	0.0000	0.2807	0.0000	0.1442	0.0000	0.0000	0.0000
AK014969	chr13	52192109	52219527	0.0000	0.0000	0.0000	0.0197	0.0000	0.0000	0.0000	0.0000	0.0000	0.0000	0.0000	0.0000	0.0000	0.0000	0.0000	0.0000	0.0000	0.0000	0.0000	0.0000
AK134717	chr7	135121654	135123168	10.4688	13.5584	12.6328	13.1312	12.6954	12.4750	12.5864	8.3412	8.9055	8.6258	12.8086	12.7543	10.3371	12.4671	10.7187	9.4082	10.0768	11.2153	11.8084	11.4762
2510009E07Rik	chr16	21649117	21694687	2.0589	2.0901	0.8070	1.2038	2.6860	2.9965	2.8468	1.0850	1.0481	1.0659	2.1638	1.3580	2.0973	1.5743	1.8019	1.7265	1.7644	1.5951	1.6332	1.6136
Sap30l	chr11	57615138	57624117	1.3290	1.5293	2.3798	2.2024	1.2414	1.7591	1.5084	1.2499	1.2431	1.2460	1.7780	1.6191	1.4418	1.4772	1.7165	2.2956	1.9969	1.0679	0.1523	0.7008
Slit2	chr5	48376031	48696750	0.0166	0.0257	0.0000	0.0289	0.0000	0.0150	0.0077	0.0000	0.0000	0.0000	0.0156	0.0000	0.0000	0.0320	0.0000	0.0000	0.0000	0.0000	0.0225	0.0091
C330019G07Rik	chr5	33131923	33170324	4.2819	4.3641	4.6015	4.5392	4.6954	4.5050	4.5990	4.0076	2.9994	3.4929	4.4860	4.6018	4.9127	3.1582	4.1841	3.5703	3.8746	3.6491	3.7482	3.6861
Gzmb	chr14	56877694	56881097	0.1230	0.0000	0.0000	0.0000	0.0000	0.0898	0.0462	0.0000	0.0000	0.0000	0.0737	0.1264	0.2450	0.1874	0.0000	0.1152	0.0559	0.0000	0.0000	0.0000
iNAT	chr19	7687058	7689235	0.0000	0.0000	0.0000	0.0000	0.0000	0.2343	0.1206	0.0000	0.0000	0.0000	0.0000	0.0000	0.0000	0.0000	0.0000	0.0000	0.0000	0.0000	0.0000	0.0000
Idua	chr5	109098124	109113573	4.2693	4.2879	4.5059	4.1589	5.8928	5.7336	5.7956	2.3190	3.0361	2.6834	5.4455	3.9327	3.7431	2.7198	3.9202	4.7854	4.3384	2.2322	2.6826	2.4182
EG636104	chrX	76727906	76762624	0.1227	0.1497	0.0403	0.0426	0.1133	0.0000	0.0550	0.0634	0.2076	0.1368	0.0000	0.0378	0.1054	0.1023	0.0425	0.1991	0.1185	0.0678	0.1630	0.1063
Tubb1	chr2	174276195	174283383	0.0000	0.0000	0.0000	0.0000	0.0000	0.0000	0.0000	0.0000	0.0000	0.0000	0.0000	0.0000	0.0000	0.1190	0.0000	0.0000	0.0000	0.0000	0.0000	0.0000
MRPL33	chr5	31916344	31966757	1.9555	2.3506	2.5370	3.3651	2.4628	3.3642	2.9277	1.6707	2.5667	2.1264	2.4864	1.7844	2.7403	1.7440	3.6047	2.9407	3.2804	3.2401	2.5499	2.9681
Ugt3a1	chr15	9209616	9244791	2.3521	3.1971	3.3464	2.4434	2.1054	2.0992	2.1030	2.5455	3.2180	2.8871	1.0487	1.0528	0.9078	1.0277	3.8958	3.5153	3.6867	3.9175	6.1634	4.8308
Klrb1d	chr6	128733681	128776320	0.0000	0.0336	0.0000	0.0000	0.0000	0.0000	0.0000	0.0000	0.0000	0.0000	0.0000	0.0773	0.0000	0.0000	0.0000	0.0000	0.0000	0.0000	0.0000	0.0000
DQ554804	chr15	83185336	83185407	5.7330	1.8237	0.0000	0.7377	1.8796	10.1201	6.1222	1.1598	4.1366	2.6753	0.0000	0.8107	0.0000	0.1456	0.2803	1.2519	0.7520	0.4148	0.0000	0.2483
Dvl1	chr4	155221520	155233412	15.1495	13.8651	16.1644	10.5411	11.1467	11.0610	11.1066	7.7547	8.5173	8.1405	13.3434	19.0902	18.8662	14.6322	15.5194	15.2335	15.3727	12.7821	13.3982	13.0554
Mcl1	chr3	95462642	95467101	14.4741	16.3862	14.6180	19.6150	19.0445	20.6763	19.8913	19.9710	21.0961	20.5374	19.4026	19.2667	18.9806	16.4054	16.4512	15.5671	15.9709	15.3497	15.0366	15.2532
Prmt1	chr7	52232127	52241702	2.0599	2.6789	2.0974	1.5203	1.2214	1.3314	1.2785	1.4572	1.1717	1.3113	2.0501	2.0938	2.4783	1.4995	1.4380	2.3970	1.9030	0.7768	0.9501	0.8482
Uevld	chr7	54178585	54213888	0.4675	0.4787	0.6183	0.4461	0.4425	0.5344	0.4899	0.5903	0.5685	0.5790	0.4266	0.2406	0.4844	0.3940	0.3869	0.3814	0.3840	0.3771	0.2702	0.3347
Por	chr5	136165083	136211195	3.4540	4.9372	16.1890	13.7469	25.5952	26.8360	26.3036	22.4815	23.2538	22.8808	59.2149	49.0941	9.5505	32.2351	5.9590	5.8470	5.8918	5.6783	6.6734	6.0906
Sirt1	chr10	62781808	62801765	4.1607	4.8958	4.4373	3.7412	5.1760	5.2545	5.2183	5.6798	6.2563	5.9715	4.9859	5.2444	3.8008	4.4863	4.8793	5.2357	5.0499	6.0527	5.9858	6.0586
Nt5m	chr11	59652959	59690035	4.4493	4.1131	3.2230	3.2947	3.6471	2.6906	3.1560	3.0360	3.3777	3.2090	2.6290	3.2163	3.6402	2.7322	4.9850	5.3226	5.1465	2.7474	2.7156	2.7399
Dnajc13	chr9	104053936	104089987	4.1949	4.8062	4.5650	5.4164	5.1007	4.4247	4.7498	5.9251	5.3710	5.6715	4.2376	5.1757	3.5251	3.7860	4.7092	4.9718	4.8315	4.5540	5.1409	4.7995
Gins3	chr8	98157458	98168959	0.3617	0.3782	0.6164	0.3770	0.6199	0.2594	0.4345	0.1495	0.4321	0.2934	0.6809	0.3031	0.4577	0.0695	0.5199	0.3143	0.4198	0.3636	0.4333	0.3924
2410166I05Rik	chr4	134081477	134091210	4.4481	6.2178	7.4497	7.2783	7.0428	6.7137	6.8759	4.7633	4.7071	4.7332	4.4863	5.6937	5.5527	2.9415	4.3974	5.5416	4.9447	3.7309	3.7636	3.7514
Rsph1	chr17	31391964	31414301	0.0000	0.0000	0.0000	0.0000	0.0000	0.0000	0.0000	0.0000	0.0278	0.0142	0.0000	0.0000	0.0000	0.1431	0.0000	0.0000	0.0000	0.0000	0.0000	0.0000
Grwd1	chr7	53080599	53086314	1.2474	1.1293	1.5114	1.3226	0.7189	0.9457	0.8359	1.1416	0.8586	0.9971	0.6403	1.5800	0.9607	1.1754	1.5370	1.3644	1.4524	1.0535	0.9953	1.0321
Chka	chr19	3851772	3894367	52.5604	76.3540	20.8377	54.7187	6.0142	5.7273	5.8687	5.8324	7.1806	6.5150	7.7032	13.4809	29.6162	8.0096	99.0921	96.4494	97.7218	59.5935	61.5414	60.5112
1600002K03Rik	chr10	79635688	79637864	2.0270	1.5567	0.8854	1.0413	2.4163	1.5256	1.9586	0.2968	0.4089	0.3538	1.7203	1.3182	1.4839	0.2244	1.6112	1.7119	1.6593	0.8372	1.4283	1.0772
Ptger1	chr8	86190538	86195167	4.9769	5.3817	4.9658	4.6502	4.2253	4.5650	4.4017	2.1094	2.4703	2.2924	6.1517	5.7786	5.3863	4.4723	4.5726	3.8835	4.2356	3.2467	2.9729	3.1426
Rnf185	chr11	3315985	3352328	4.6863	5.4978	4.3079	5.9266	5.8108	6.6038	6.2211	5.6712	4.7004	5.1750	6.2833	6.5663	6.6506	5.0766	6.3813	4.9783	5.6967	5.3650	6.9700	6.0226
2310001H12Rik	chr5	110425545	110439430	0.4360	0.1977	0.1838	0.2190	0.2774	0.2296	0.2529	0.0738	0.4183	0.2492	0.0790	0.1728	0.4993	0.1180	0.3839	0.1997	0.2942	0.0306	0.1137	0.0642
Clasp1	chr1	120285634	120506039	5.5256	5.9311	5.6419	6.0077	5.2179	5.2648	5.2272	5.2542	5.7127	5.4685	5.6579	5.1357	4.9150	5.2604	5.3588	4.8519	5.1099	5.1560	5.5422	5.3217
2010321M09Rik	chr9	64808638	64834781	4.1414	3.5303	4.3638	5.0196	6.8332	7.4449	7.1505	4.9642	4.9145	4.9373	5.5138	3.6065	4.2644	3.1999	4.8817	5.3133	5.0889	4.3981	5.8812	5.0047
Hmcn2	chr2	31169934	31315915	2.7344	2.0867	5.0218	7.3570	2.3970	2.6538	2.5300	1.1019	1.0617	1.0811	6.3743	1.3713	2.2626	1.1398	3.2024	3.1073	3.1546	1.8001	1.9023	1.8448
NR_001462	chr17	35201381	35202541	0.0000	0.0000	0.0000	0.0000	0.1435	0.0000	0.0697	0.0000	0.0000	0.0000	0.0000	0.0000	0.0000	0.0000	0.0000	0.0000	0.0000	0.0000	0.0000	0.0000
Narf	chr11	121098566	121117169	4.4880	5.6649	7.8535	7.6539	15.1412	14.5862	14.8609	12.2447	11.7391	11.9782	11.4884	9.7394	5.5252	7.2974	7.2757	6.4429	6.8620	5.5025	5.4879	5.5073
Aspa	chr11	73118489	73138136	2.4806	2.5426	3.8256	3.2130	4.4838	3.5660	4.0129	9.0652	8.8145	8.9346	2.8564	2.9768	2.1385	2.3696	5.2413	4.2721	4.7651	4.7910	4.8621	4.8290
Ulk4	chr9	120869385	121186299	1.4673	1.1690	1.2583	1.2696	2.1455	1.9150	2.0276	0.9302	0.8206	0.8741	1.6121	0.9317	1.6616	0.9392	1.7254	1.5925	1.6600	0.9291	0.9244	0.9290
Scp2	chr4	107716443	107791104	202.2419	119.8208	49.3130	54.5190	37.3157	39.5870	38.4835	124.8440	121.6603	123.0230	70.0611	47.9692	58.9893	211.9337	51.7378	51.6486	51.4882	74.6416	75.6130	74.9020
C530043G21Rik	chr1	158608701	158649041	2.5272	2.4768	2.7903	2.5648	3.3602	2.9676	3.1593	3.1382	3.2145	3.1760	2.2975	2.1617	1.7467	2.5423	2.9914	2.9623	2.9757	2.1954	2.3532	2.2633
Csrp3	chr7	56085767	56103403	2.0518	0.8283	1.0346	1.1881	1.3173	0.5963	0.9466	1.3034	1.3732	1.3385	0.6015	1.2917	0.8755	3.5507	0.6236	0.6320	0.6274	0.2853	0.5837	0.4062
Mapk3	chr7	133903139	133909330	1.5225	2.2598	1.2095	1.4909	1.1394	1.3343	1.2401	0.9617	1.1182	1.0411	1.8783	2.3060	1.4965	0.8169	1.3991	1.2040	1.3036	1.3558	1.4263	1.3868
Sstr4	chr2	148221112	148222500	0.0000	0.0000	0.1101	0.1093	0.0000	0.3394	0.1747	0.0000	0.0000	0.0000	0.0000	0.2586	0.5013	0.0000	0.3874	0.0000	0.1990	0.0000	0.1703	0.0687
Vgf	chr5	137506129	137509221	0.0000	0.0000	0.0266	0.0000	0.0643	0.0607	0.0625	0.0000	0.1326	0.0675	0.0000	0.0000	0.0000	0.0000	0.0000	0.0000	0.0000	0.0000	0.0000	0.0000
Syvn1	chr19	6046661	6053711	30.4948	33.0993	13.1801	12.4377	10.7868	11.9204	11.3615	13.4101	11.8988	12.6361	21.2694	25.5951	97.0046	29.5660	17.7320	18.4969	18.0945	18.0420	16.1190	17.2912
mAWMS3	chr5	150214380	150225577	0.2645	0.0000	0.0000	0.0000	0.0000	0.0000	0.0000	0.0000	0.0000	0.0000	0.0000	0.0000	0.0000	0.1270	0.0000	0.0000	0.0000	0.1206	0.0000	0.0722
Pfkfb3	chr2	11393061	11475703	2.2430	1.1951	2.0050	0.9488	3.7158	2.7960	3.2314	2.2926	2.0339	2.1465	6.9341	15.9308	4.3727	10.4494	2.4385	2.5100	2.4684	1.6176	1.7191	1.6617
Ptk6	chr2	180929828	180937494	0.2285	0.2132	0.1533	0.4821	0.0726	0.2038	0.1401	0.5323	0.2075	0.3667	0.3043	0.0685	1.3365	0.6755	1.0770	0.5666	0.8286	0.3671	0.3556	0.3632
Hsp90b1	chr10	86153585	86168189	71.7967	86.6773	34.9788	27.5458	35.2628	35.6971	35.4873	66.6063	69.0544	67.8312	33.3507	47.6090	156.5788	26.5293	52.4718	52.5146	52.4535	49.4717	51.9530	50.5684
Paxip1	chr5	28067204	28117879	2.9607	3.7821	4.1344	3.8971	3.5829	3.2457	3.4106	1.8415	2.0195	1.9315	4.8454	6.6055	4.1299	3.9195	3.6712	3.6974	3.6821	2.3939	2.9798	2.6348
Crik	chr5	116417896	116456350	0.2373	0.1832	0.5766	0.5268	0.4605	0.3922	0.4255	0.2266	0.1673	0.1963	0.2361	0.1907	0.1866	0.1972	0.2838	0.2747	0.2793	0.2597	0.2087	0.2396
Car5a	chr8	124440043	124468812	11.1479	17.8632	23.9903	19.2638	24.8553	27.0074	25.9720	18.4237	18.9658	18.6937	22.1052	21.9455	15.3647	6.4829	24.2751	23.7029	23.9267	15.9951	14.4052	15.3850
Nnt	chr13	120123123	120197945	3.9315	5.0385	5.2574	6.0054	7.1142	7.4746	7.2913	7.2299	6.6030	6.9083	6.1632	7.2859	4.1527	4.1053	5.8091	5.2813	5.5498	5.9211	5.8576	5.9050
Cbr4	chr8	63966580	63982279	2.0976	3.6697	4.1198	4.7823	3.9713	5.0343	4.5199	4.9970	5.4204	5.2110	2.6799	1.2779	1.6776	2.7225	3.0677	2.7426	2.9083	2.2407	2.6239	2.3996
DQ709177	chr15	59105132	59105185	0.0000	0.0000	0.0000	0.0000	0.0000	0.0000	0.0000	0.5434	0.0000	0.2665	0.0000	0.0000	0.0000	0.0000	0.0000	0.0000	0.0000	0.0000	0.0000	0.0000
AK084270	chr15	103062388	103064483	4.8609	4.7847	3.5840	4.7226	4.4391	4.2588	4.3479	4.9641	4.2578	4.6028	3.8611	6.4619	5.1275	4.3011	4.5567	4.7791	4.6624	4.8151	3.4806	4.2863
Tcba1	chr10	31409124	32609654	0.1390	0.0550	0.1753	0.1122	0.2235	0.3327	0.2798	0.4470	0.2305	0.3366	0.1742	0.1172	0.2163	0.1501	0.1082	0.0000	0.0556	0.1267	0.1881	0.1517
BC065397	chrX	133276320	133337900	2.2286	3.2633	2.4508	1.7998	2.4870	2.4925	2.4907	3.3029	3.6733	3.4904	1.3744	1.4755	1.5737	1.6539	2.3940	2.8506	2.6145	2.6663	2.4876	2.5829
Phf5a	chr15	81694945	81702322	2.8437	2.9593	2.9081	2.8788	3.3902	3.3871	3.3898	1.9141	2.2714	2.0954	1.0091	3.0400	2.0495	1.3366	2.4157	2.2370	2.3277	2.1224	2.0041	2.0788
AK015560	chr15	59138502	59143568	0.0000	0.0000	0.0000	0.0000	0.0000	0.0000	0.0000	0.1641	0.0000	0.0805	0.0000	0.0000	0.0000	0.0000	0.0000	0.0000	0.0000	0.0000	0.0000	0.0000
mKIAA1796	chr10	69903453	69963383	0.0969	0.2252	0.0000	0.0641	0.0000	0.0000	0.0000	0.1822	0.2205	0.2017	0.0000	0.0636	0.0184	0.1418	0.0000	0.2396	0.1164	0.0345	0.2499	0.1214
Ddx5	chr11	106641669	106650179	33.3556	42.8445	28.1425	30.7598	34.3185	31.6225	32.9429	48.9006	52.5193	50.7273	39.3997	54.6703	29.2467	45.3134	34.8731	34.4468	34.6462	34.9273	38.1817	36.3075
Tnfrsf11b	chr15	54082173	54110039	0.8456	0.7388	0.7778	0.9972	0.4130	0.7542	0.5888	0.9514	0.7601	0.8537	1.0698	0.5710	1.2988	1.1477	0.5234	0.4260	0.4758	0.5910	1.0565	0.7799
Fog-2	chr15	40486587	40704269	1.6880	1.0938	1.3395	1.0019	1.0920	1.2315	1.1844	1.0101	1.1004	1.0558	1.3051	0.6250	1.3782	1.4183	0.4636	0.8088	0.6602	0.8354	0.8160	0.8808
Tcfap2e	chr4	126393246	126413513	0.5254	0.2150	0.5920	0.4439	0.2353	0.3893	0.3146	0.0340	0.0000	0.0167	0.4108	0.0497	0.6864	0.2369	0.4856	0.5684	0.5256	0.2981	0.3340	0.3132
Zfp811	chr17	32933955	32946798	0.0821	0.1172	0.0000	0.0990	2.1045	3.8855	3.0221	0.0000	0.0368	0.0187	0.0000	0.1689	0.0205	0.2366	0.0000	0.1784	0.0867	0.1498	0.0278	0.1009
mKIAA0833	chr4	150433634	150482563	0.3054	0.2803	0.3290	0.3061	0.6788	0.5450	0.6101	0.6988	0.4635	0.5788	0.5183	0.2934	0.2649	0.3304	0.2619	0.3810	0.3196	0.3787	0.4808	0.4206
Arf4	chr14	27457682	27476744	6.7749	6.2963	4.1309	5.1464	5.8322	6.2430	6.0458	8.3535	7.4625	7.8971	3.5126	6.0269	6.8436	3.9554	7.1453	7.0685	7.1044	6.3512	5.6753	6.0910
Fbxl22	chr9	66356265	66362383	2.5946	2.3919	2.7329	2.6664	3.0109	2.2571	2.6240	1.6277	2.2195	1.9285	2.7323	2.7725	2.8388	2.1821	2.4616	3.3008	2.8680	2.3643	2.4033	2.3846
Calcrl	chr2	84170782	84265424	1.8624	1.5760	1.5621	1.7174	2.3185	2.1937	2.2551	2.1131	2.2947	2.2049	1.4648	0.9676	2.0185	2.0061	1.6435	1.9040	1.7527	2.5551	2.5780	2.5565
Usp29	chr7	6683451	6919931	0.0000	0.0000	0.0119	0.0000	0.0000	0.0000	0.0000	0.0000	0.0000	0.0000	0.0000	0.0000	0.0136	0.0000	0.0000	0.0000	0.0000	0.0000	0.0000	0.0000
2210404O07Rik	chr10	80855808	80857824	1.8898	1.2621	1.4456	1.0026	4.3258	4.7794	4.5608	1.2318	1.0138	1.1204	3.9819	1.6285	3.6567	0.0000	7.5934	9.5986	8.5634	0.7737	0.4033	0.6259
Myl4	chr11	104411976	104448533	0.3652	0.3538	0.4205	0.3339	0.3321	0.1642	0.2458	0.2980	0.1913	0.2436	0.0045	0.0716	0.5602	0.4268	0.2565	0.2322	0.2446	0.2891	0.0000	0.1731
A630047E20Rik	chr3	132347151	132459798	5.5483	6.8420	5.9468	5.7590	4.8564	5.4992	5.1818	7.2196	7.1251	7.1628	3.8276	3.9012	4.9072	5.0422	6.3764	6.5151	6.4150	5.5268	6.1087	5.7412
Ivd	chr2	118687735	118707093	9.7476	14.6574	14.9507	20.0732	11.0099	10.0873	10.5389	7.1303	6.0493	6.5776	23.3483	23.0472	12.8707	14.5166	14.4711	15.9502	15.1345	11.1569	10.6723	10.9831
Akap10	chr11	61684808	61743728	5.3474	6.9343	6.8297	8.0900	7.1772	6.9052	7.0397	6.2478	6.0607	6.1505	5.8660	5.4800	5.4109	5.3858	7.1028	7.1324	7.0984	6.4938	6.9252	6.6411
Rabgef1	chr5	130647717	130690207	4.1843	3.5968	2.8748	3.5417	2.7062	2.4466	2.5736	2.4516	3.2925	2.8790	3.2368	4.8708	3.1520	3.2388	3.9589	2.9077	3.4222	3.4608	2.8177	3.2082
AK007148	chr2	74548100	74554053	0.0000	0.0000	0.0000	0.0000	0.0000	0.0000	0.0000	0.0000	0.0000	0.0000	0.0000	0.0000	0.0000	0.0000	0.2705	0.0000	0.1390	0.0000	0.0000	0.0000
Rpl39	chrX	34622514	34625179	0.4236	1.3805	0.9483	0.4014	1.3897	1.2813	1.3344	0.9153	1.0350	0.9759	0.5947	0.2319	1.1675	1.5371	0.1468	0.7588	0.4440	1.3842	1.9731	1.6244
Gstk1	chr6	42195933	42200440	1.6112	3.6904	2.2125	3.7738	4.0597	3.7542	3.9039	2.5433	3.4348	2.9965	3.3969	4.0592	2.6887	2.0188	2.3161	4.6757	3.4609	2.1799	2.5621	2.3383
AK136730	chr2	164395194	164398931	0.0000	0.0000	0.0000	0.0000	0.0000	0.0000	0.0000	0.0000	0.0000	0.0000	0.0000	0.3382	0.0000	0.0000	0.0000	0.0000	0.0000	0.0000	0.0000	0.0000
AK028005	chr3	95789432	95790890	0.0000	0.0000	0.0000	0.0000	0.4340	0.0000	0.2107	0.0000	0.0000	0.0000	0.0000	0.0000	0.0000	0.0000	0.2526	0.0000	0.1298	0.0000	0.0000	0.0000
Zfyve9	chr4	108311863	108396481	2.6935	2.9973	3.8264	5.0566	4.4640	4.8193	4.6485	7.1664	6.1540	6.6486	4.6394	5.5642	3.5557	4.3398	3.8912	3.6752	3.7843	3.0630	4.1230	3.4964
Pcdhb18	chr18	37649118	37654157	0.0347	0.0604	0.1517	0.0602	0.1652	0.1247	0.1444	0.1075	0.1035	0.1054	0.0978	0.0356	0.0691	0.2330	0.1068	0.1130	0.1097	0.0948	0.0938	0.0946
ORF34	chrX	147778765	147908677	2.0925	2.0843	1.7289	1.9140	1.7637	2.0066	1.8894	2.8180	2.6411	2.7270	1.8165	1.4002	2.1479	1.4204	2.1882	2.5562	2.3658	2.1461	1.6825	1.9633
MRG15	chr9	89997137	90009600	5.9781	5.9486	4.9344	5.9368	4.1374	7.5514	5.8963	5.7949	3.9275	4.8421	4.4244	6.0263	4.3361	4.4351	2.7002	4.6358	3.6389	3.8512	3.4415	3.6935
Xpo6	chr7	133245232	133343922	6.7472	8.2757	8.4453	8.8108	9.0800	9.1260	9.0874	6.3157	6.3666	6.3396	5.9877	7.9691	6.2760	5.8242	7.4988	7.2200	7.3596	6.9227	7.2179	7.0552
Rbm13	chr8	32269939	32279196	3.4907	3.4503	4.5651	3.5105	3.3198	3.4988	3.4131	4.4076	4.7951	4.6035	2.6270	2.6178	3.6620	2.5485	3.6122	3.4888	3.5504	2.8143	2.6821	2.7664
Mrps7	chr11	115465464	115468938	8.5355	7.2569	6.5742	4.5605	7.7045	6.5526	7.1143	4.4648	4.6703	4.5679	5.7512	7.2570	6.1923	8.1876	9.9937	8.5724	9.2983	3.6929	7.4134	5.2003
Pla2g4c	chr7	13911015	13945292	0.0000	0.0551	0.1106	0.0501	0.0151	0.0000	0.0073	0.0000	0.0629	0.0320	0.0267	0.0650	0.0000	0.0000	0.0000	0.0000	0.0000	0.0562	0.0000	0.0336
Vim	chr2	13495578	13504434	0.8754	0.7410	1.1547	0.8898	1.5546	2.0396	1.8048	0.7248	0.5975	0.6597	1.0204	1.2207	0.7745	0.9270	0.9818	0.5270	0.7604	0.5554	0.6662	0.6012
Plaur	chr7	25247518	25260892	0.0700	0.2211	0.0409	0.1920	0.2834	0.4256	0.3567	0.3797	0.3719	0.3756	0.2107	0.7393	0.4420	0.1495	0.0000	0.0000	0.0000	0.3917	0.0000	0.2345
Upf3b	chrX	34631828	34650317	3.1362	4.8803	4.1460	5.9698	4.6522	4.3926	4.5181	5.1382	4.8719	4.9722	4.8332	4.1944	3.9712	2.0453	3.7807	4.0954	3.9125	3.7623	3.6154	3.7103
Rab6ip1	chr7	117037294	117103936	5.2292	6.1215	5.3364	4.8561	4.3167	4.3419	4.3312	3.3356	3.5890	3.4380	5.4744	5.9846	6.0865	6.8959	4.9056	4.8584	4.8801	4.8951	4.1211	4.5925
Calca	chr7	121775004	121779804	0.0000	0.0000	0.0000	0.0000	0.0000	0.0000	0.0000	0.0000	0.1229	0.0626	0.0000	0.0000	0.0000	0.0000	0.0000	0.1341	0.0651	0.0000	0.0000	0.0000
Wdr31	chr4	62114767	62131927	0.0000	0.1040	0.0000	0.0674	0.2005	0.0013	0.0981	0.0000	0.0000	0.0000	0.0000	0.0000	0.0000	0.0000	0.0643	0.0000	0.0330	0.0000	0.0000	0.0000
Slc38a3	chr9	107553485	107571322	167.0660	206.3732	236.2992	258.5897	255.1877	252.0231	253.6443	197.5363	192.8153	195.0654	148.7711	153.1856	81.4908	94.5183	116.3694	118.2913	117.2011	75.9048	76.4218	76.3376
AK007280	chr8	70892357	70896192	0.0000	0.0000	0.0000	0.3123	0.0000	0.0000	0.0000	0.0000	0.3579	0.1822	0.0000	0.0000	0.2686	0.0000	0.0000	0.0000	0.0000	0.3277	0.0000	0.1962
Casc5	chr2	118872854	118929857	0.0310	0.0734	0.5242	0.1376	0.5937	0.6399	0.6177	0.4294	0.2823	0.3544	0.2169	0.2140	0.1096	0.1579	0.0000	0.1363	0.0662	0.1100	0.0987	0.1057
Rasgrp	chr2	117123828	117127757	0.5923	0.7014	0.3455	0.8654	2.1341	1.3439	1.7281	1.0045	0.9676	0.9854	1.0793	0.9992	0.3874	0.1517	1.6838	0.9468	1.3250	1.1409	0.8675	1.0328
Sfrs6	chr2	162757280	162762856	18.7743	24.7628	20.9775	23.8326	24.4314	24.9179	24.6905	29.3153	30.1249	29.7180	20.4056	27.6445	19.6614	17.8958	21.7649	19.8715	20.8343	22.3864	19.4112	21.1691
Fignl1	chr11	11687433	11708935	0.0976	0.1404	0.1271	0.1261	0.2621	0.3591	0.3121	0.2471	0.1807	0.2132	0.1365	0.1866	0.1085	0.0349	0.0373	0.0394	0.0383	0.0662	0.0491	0.0594
Flot2	chr11	77851442	77873934	2.2667	2.3320	2.5660	3.6935	4.0262	2.9009	3.4483	2.3857	1.7175	2.0446	3.5435	3.5198	3.2756	2.4201	2.5916	2.0300	2.3176	2.2737	2.0819	2.2008
Adamts12	chr15	10994544	11276622	0.2789	0.2506	0.4759	0.6541	0.3256	0.1865	0.2541	0.3022	0.3532	0.3281	0.2651	0.2491	0.6502	0.2361	0.3417	0.3757	0.3580	0.2524	0.2384	0.2473
Ptgs2	chr1	151947253	151955142	0.0000	0.0000	0.0000	0.0000	0.0000	0.0000	0.0000	0.0000	0.0000	0.0000	0.0000	0.0319	0.0000	0.0000	0.0000	0.0000	0.0000	0.0000	0.0000	0.0000
Irak1bp1	chr9	82723605	82741293	0.0000	0.1755	0.0011	0.0000	0.0000	0.1419	0.0731	0.1061	0.2108	0.1594	0.1930	0.0000	0.1956	0.0074	0.2621	0.1658	0.2152	0.0000	0.1389	0.0560
2700094F01Rik	chr6	30429056	30459706	1.5690	1.7725	1.8244	2.0833	1.9125	1.2681	1.5815	2.0782	2.0476	2.0619	1.2014	1.2040	1.4054	0.9970	1.4901	2.0111	1.7423	1.5001	1.8787	1.6557
4930424G05Rik	chr2	121945843	122011925	0.0490	0.0551	0.0701	0.0897	0.0340	0.0000	0.0165	0.0295	0.0000	0.0144	0.0109	0.0110	0.0000	0.0000	0.0914	0.2322	0.1597	0.0000	0.0000	0.0000
Tgfb3	chr12	87397693	87419484	0.3923	0.1056	0.5692	0.2322	0.2108	0.5584	0.3898	0.0626	0.1809	0.1228	0.5894	0.6850	0.3229	0.3941	0.0894	0.3290	0.2057	0.1643	0.2327	0.1922
AK045142	chr2	180564194	180624418	0.0803	0.0000	0.0000	0.0697	0.0000	0.0000	0.0000	0.0000	0.0000	0.0000	0.0000	0.0000	0.0000	0.0000	0.0000	0.0000	0.0000	0.0000	0.0000	0.0000
Fgf1	chr18	38998326	39078353	5.0714	7.0519	8.2790	8.6752	10.0540	10.4855	10.2861	10.9814	11.6685	11.3331	13.7348	20.5119	12.5240	11.5312	10.5468	10.0286	10.2565	9.5109	11.2063	10.2252
Arhgap27	chr11	103192813	103206016	0.4118	0.4815	0.4518	0.7032	2.1869	1.9363	2.0587	0.4199	0.3365	0.3773	0.9304	1.1082	0.9844	0.5115	0.6002	0.5700	0.5852	0.3831	0.5884	0.4666
Hyou1	chr9	44187667	44200452	27.9193	26.7165	8.8322	5.4775	6.5552	7.8809	7.2175	8.7544	8.7457	8.7319	11.9184	19.7681	63.3839	8.2208	13.9989	14.1783	14.0621	13.5364	11.6608	12.7595
AK031668	chr13	100178564	100182831	1.9628	1.9049	1.8494	1.5417	1.4369	1.8751	1.6630	1.1801	1.2346	1.2075	1.5622	1.4821	2.5308	0.9696	2.1770	2.3690	2.2691	1.9437	2.2316	2.0636
Psmb5	chr14	55232956	55236832	0.8996	0.4006	0.5860	0.6012	0.7194	0.7213	0.7207	0.4803	0.1318	0.3027	0.1950	0.8939	0.8739	0.8278	0.9260	1.1887	1.0531	0.5695	1.5017	0.9465
Ankra2	chr13	99033196	99044709	1.5943	2.4977	1.5361	1.9322	1.9077	2.5356	2.2277	2.3567	2.0402	2.1985	2.4241	2.0104	1.1342	1.0642	1.9125	1.4464	1.6852	2.1750	1.4402	1.8829
4930430F08Rik	chr10	100034909	100051849	0.8629	0.8450	0.4025	1.1443	0.5300	0.7556	0.6463	1.6216	1.7981	1.7110	0.3192	0.9187	0.9022	0.8746	1.1219	0.9293	1.0278	1.0079	0.9645	0.9597
1810021J13Rik	chr9	37015917	37030796	1.2157	0.3735	0.5636	0.4020	0.3314	0.7116	0.5272	0.0000	0.0000	0.0000	0.9563	0.2806	1.0476	0.5550	1.7362	1.3481	1.5469	1.1685	0.4099	0.8649
Spata13	chr14	61351824	61383386	4.4692	4.9769	6.0071	7.7498	6.1824	5.6578	5.9146	2.9316	2.8162	2.8719	5.2682	5.1418	5.3569	4.4539	2.8210	3.0846	2.9476	3.8366	4.0674	3.9371
Olfr691	chr7	112485259	112486228	0.0000	0.1569	0.0000	0.0000	0.0000	0.0000	0.0000	0.0000	0.0000	0.0000	0.0000	0.0000	0.0000	0.0000	0.0000	0.0000	0.0000	0.0000	0.0000	0.0000
Gps2	chr11	69727551	69730093	5.5333	4.1799	4.0601	5.5061	4.2056	4.4080	4.3113	3.6811	3.3166	3.4943	5.1489	6.7619	6.2534	3.5123	4.2745	3.9123	4.0964	4.4464	3.3881	4.0282
Ccdc81	chr7	97014905	97052128	0.0000	0.0000	0.0000	0.0000	0.0319	0.0000	0.0155	0.0000	0.0000	0.0000	0.0000	0.0000	0.0000	0.0000	0.0000	0.0000	0.0000	0.0149	0.0000	0.0089
Slc25a13	chr6	5991217	6167118	17.4125	20.8312	23.3483	18.5955	22.7690	23.0402	22.8185	26.6582	27.8462	27.2677	30.2413	25.9561	18.0463	21.4873	26.9476	28.6724	27.4900	22.9756	21.5151	22.2883
Gch1	chr14	47773569	47809077	3.4195	4.5184	13.9310	15.7910	17.2513	16.5494	16.8961	9.7157	10.7852	10.2571	16.5930	11.0491	6.9978	8.2941	8.5803	7.4842	8.0436	9.6819	9.2223	9.5153
LOC232875	chr7	13353440	13357393	0.0387	0.0000	0.0000	0.1410	0.0000	0.2260	0.1163	0.0000	0.0000	0.0000	0.0000	0.0000	0.0835	0.0000	0.0000	0.0910	0.0442	0.0764	0.0000	0.0457
Ryr3	chr2	112471538	113057219	0.1671	0.0757	0.1150	0.1205	0.0658	0.1749	0.1220	0.1083	0.0755	0.0915	0.1411	0.0912	0.1522	0.1229	0.1410	0.2103	0.1746	0.1222	0.1609	0.1380
Arhgef7	chr8	11728168	11835217	9.5745	6.8891	6.3255	7.9071	6.5150	6.8039	6.6610	3.9483	3.9431	3.9444	8.0680	7.2784	7.1316	7.1479	7.0949	7.3718	7.2215	6.7108	6.6625	6.6991
Nat1	chr8	70014656	70016002	0.1297	0.4521	0.0000	0.1127	0.3710	0.1166	0.2402	0.9986	0.3873	0.6870	0.4953	0.2667	0.3877	0.1245	0.1332	0.1409	0.1368	0.2365	0.1756	0.2124
AK036289	chr3	100367568	100370046	1.0431	1.8493	2.1931	1.9590	2.9193	2.1407	2.5195	2.9999	4.0376	3.5273	1.9511	2.5520	2.2471	1.8238	2.4536	2.2036	2.3310	3.0769	2.0987	2.6884
mKIAA1857	chr2	29098757	29107560	0.5641	0.8828	1.1039	0.8822	1.1306	1.2711	1.2033	0.6494	0.5493	0.5982	1.4901	1.5421	2.0344	1.6766	0.9992	0.8887	0.9451	0.9424	0.5114	0.7705
Pdia5	chr16	35397397	35490959	20.0902	11.4180	8.4080	10.8532	14.8705	13.9556	14.3135	7.9477	8.7424	8.2558	31.2425	20.1484	35.6120	28.2463	12.3384	12.4783	12.4241	11.9820	12.1154	12.0127
TRDV5	chr14	54768336	54768969	0.0000	0.0000	0.0000	0.0000	0.0000	0.0000	0.0000	0.0000	0.0000	0.0000	0.6579	0.0000	0.0000	0.0000	0.0000	0.0000	0.0000	0.0000	0.0000	0.0000
Gm166	chr7	134726601	134732109	0.5045	0.8129	1.0189	0.8341	0.4492	0.8069	0.6335	0.2478	0.6806	0.4681	1.2173	1.1432	0.6493	0.4946	0.7871	1.0326	0.9059	0.6633	0.5687	0.6264
BC048354	chr15	10381337	10391179	5.1342	6.0192	6.7387	5.2796	3.6119	1.7199	2.6392	1.8673	3.3211	2.6070	4.8348	6.7877	6.8706	7.9188	4.0845	6.1233	5.0726	4.5265	3.2785	4.0321
Aldh3a1	chr11	61022243	61031916	0.0302	0.0000	0.0000	0.0000	0.0000	0.0000	0.0000	0.0000	0.0000	0.0000	0.0946	0.0000	0.0000	0.0000	0.0000	0.0000	0.0000	0.0000	0.0000	0.0000
Tmprss5	chr9	48889364	48925690	0.0802	0.1660	0.1087	0.0000	0.0000	0.0212	0.0109	0.0000	0.1171	0.0596	0.0829	0.0438	0.0000	0.0000	0.0000	0.0000	0.0000	0.0000	0.0000	0.0000
Zfp369	chr13	65380161	65399103	5.3643	5.7652	6.2503	5.9981	6.0969	6.0881	6.0945	7.0351	6.1631	6.5888	5.8639	6.2418	4.6172	5.0094	5.8705	4.9493	5.4202	5.1113	4.5448	4.8928
Foxk1	chr5	142877450	142937969	4.1659	4.6923	5.7015	5.8307	5.9684	5.7476	5.8569	4.3057	3.9940	4.1456	6.8216	4.7655	4.5738	4.7419	3.8879	3.7602	3.8145	3.8698	3.4663	3.7146
Hcst	chr7	31202730	31204873	0.3917	0.0000	0.0557	0.5189	0.2054	0.7310	0.4760	0.0607	0.1121	0.0869	2.2832	0.5235	0.5903	0.1411	0.6083	0.0745	0.3487	0.1116	0.5302	0.2806
AK048995	chr19	4439002	4448332	3.3000	4.1252	6.8474	5.1594	4.8388	4.9176	4.8811	3.2953	3.1633	3.2270	2.8013	4.4471	4.9218	2.5585	5.0901	5.1972	5.1396	4.6781	3.6610	4.2770
BC048601	chr13	37783953	37809517	0.2572	0.0000	0.0000	0.7301	0.0000	0.0000	0.0000	0.0000	0.0000	0.0000	0.0000	0.8443	0.0497	0.0000	0.2758	0.0000	0.1417	0.0000	0.0000	0.0000
Centb1	chr11	69695068	69709041	1.3792	1.5910	2.2822	1.7253	1.5122	1.4713	1.4916	1.4213	1.0018	1.2072	1.5474	1.8874	2.0333	0.7869	0.8054	1.1513	0.9730	0.8834	1.0714	0.9609
BC040758	chr13	54802823	54838016	0.0000	0.0000	0.0000	0.0000	0.0000	0.0000	0.0000	0.0000	0.0000	0.0000	0.0396	0.0000	0.0419	0.0000	0.0000	0.0000	0.0000	0.0384	0.0000	0.0230
AK049630	chr3	28308352	28495182	0.8336	0.9105	0.6645	1.4135	0.7348	1.1527	0.9059	0.9884	0.7687	0.8762	1.6585	0.9112	1.1349	0.5222	0.4352	0.6821	0.5549	0.5166	0.8076	0.6350
B230339M05Rik	chr2	158235588	158324989	4.7299	5.8971	4.3430	4.2725	4.4626	4.0688	4.2562	6.5991	6.2517	6.4231	3.5108	4.7848	3.8291	4.5933	5.7542	4.9241	5.3211	5.2779	6.0423	5.5748
BC021774	chr7	126739726	126744208	0.1949	0.0679	0.1023	0.0677	0.0000	0.0000	0.0000	0.0403	0.0000	0.0198	0.0000	0.0401	0.1553	0.0000	0.0000	0.1270	0.0617	0.0000	0.0000	0.0000
Cep78	chr19	16030262	16059479	1.4950	1.0571	1.3613	0.5189	1.4224	1.3240	1.3723	0.9829	0.8527	0.9163	0.7240	0.8121	1.0373	0.8724	1.1740	0.7292	0.9574	0.6608	0.1982	0.4755
2310008H09Rik	chr7	125989274	125999771	2.7967	2.9142	3.0807	2.5867	2.3553	2.5770	2.4703	2.7172	2.7280	2.7218	2.0252	3.1483	2.2172	1.4916	2.9903	3.1637	3.0730	2.3897	2.3653	2.3845
Rab3il1	chr19	10076158	10112870	1.2538	1.7903	0.8369	0.9132	0.7426	0.9387	0.8438	0.6256	0.6436	0.6346	1.8903	1.1270	1.8137	1.1295	1.2909	1.3570	1.3224	1.2005	1.7038	1.4058
EG210583	chr10	81111813	81289235	0.0000	0.0076	0.0042	0.0000	0.0000	0.0000	0.0000	0.0000	0.0018	0.0009	0.0000	0.0000	0.0000	0.0000	0.0000	0.0201	0.0097	0.0000	0.0000	0.0000
Gna14	chr19	16510251	16685310	6.4454	4.3353	6.0964	1.1306	3.0665	3.3293	3.2029	3.9705	4.0908	4.0305	3.9204	2.9327	5.2291	4.9827	3.8502	4.3030	4.0993	2.9149	3.6526	3.2181
Lsm2	chr17	35118824	35122838	1.2307	2.3404	1.6719	1.5155	1.9257	1.8311	1.8777	1.1630	0.5863	0.8690	1.5298	2.0016	0.9660	0.7055	1.1844	1.2223	1.2022	0.1864	0.2603	0.2165
AK043922	chr12	7530807	7866497	0.3260	0.2760	0.4766	0.5063	0.3954	0.4138	0.4050	0.1759	0.3379	0.2583	0.2754	0.1697	0.0822	0.2377	0.1716	0.1210	0.1469	0.1392	0.1117	0.1284
Ihpk2	chr9	108686126	108708664	4.7051	9.5123	8.9784	9.8097	12.6552	10.7322	11.6698	14.1874	13.1399	13.6409	23.1083	17.7211	5.6293	11.4355	9.2890	9.4905	9.3821	12.0366	11.2498	11.7427
Pappa2	chr1	160641861	160887569	0.0000	0.0000	0.0000	0.0000	0.0000	0.0000	0.0000	0.0000	0.0000	0.0000	0.0000	0.0000	0.0200	0.0000	0.0000	0.0000	0.0000	0.0000	0.0000	0.0000
AK015504	chr5	24606792	24608185	6.3530	10.7095	11.0150	12.9796	8.6775	8.3562	8.5152	7.5239	8.4059	7.9706	8.4683	7.5821	7.6285	4.7882	10.2144	9.3774	9.8027	8.5153	11.6204	9.7840
Abhd12	chr2	150658250	150730467	4.8821	4.9493	5.0125	3.6401	4.3235	2.7599	3.5202	2.5516	2.5038	2.5265	5.2432	4.4379	5.0035	3.8146	4.5620	4.2574	4.4117	4.0874	3.7427	3.9563
1700041B20Rik	chr2	126964510	126969178	0.4458	0.8762	1.0163	0.7328	1.1530	0.9563	1.0521	0.8695	0.5886	0.7262	1.0935	1.0985	1.0944	0.8078	0.7407	0.5172	0.6318	0.7558	0.8857	0.8097
Btbd12	chr16	3979122	4001680	2.4368	2.5778	1.9150	1.4229	1.9472	1.3113	1.6205	1.5949	1.3560	1.4727	1.8832	2.2702	2.2538	1.5911	1.2716	1.7887	1.5221	1.4002	2.0907	1.6814
AK040110	chr12	92923104	92932030	1.9696	2.5780	4.6875	3.3073	2.9840	1.8586	2.4058	3.2585	3.5512	3.4065	4.3882	2.1745	3.1843	3.9140	3.9499	3.4307	3.6957	4.0628	3.5944	3.8818
DQ700114	chr12	99635908	99635959	0.0000	0.0000	1.9110	0.0000	0.0000	0.0000	0.0000	0.0000	0.0000	0.0000	0.0000	0.0000	0.0000	0.0000	0.0000	0.0000	0.0000	0.0000	0.0000	0.0000
Il1f9	chr2	24041998	24048352	0.1123	0.0000	0.1296	0.0000	0.0000	0.0000	0.0000	0.0099	0.0000	0.0048	0.1797	0.0000	0.0000	0.0000	0.0000	0.0000	0.0000	0.0000	0.0000	0.0000
Shc4	chr2	125453182	125549884	0.0000	0.0000	0.0054	0.0000	0.0000	0.0000	0.0000	0.0221	0.0182	0.0201	0.0212	0.0284	0.0000	0.0000	0.0000	0.0046	0.0022	0.0000	0.0000	0.0000
H2afy2	chr10	61201394	61246612	0.3642	0.2529	0.6164	0.2639	0.7410	0.4125	0.5721	0.4340	0.5438	0.4898	1.5898	0.6107	0.1587	0.3508	0.9907	0.1978	0.6051	0.6090	0.1232	0.4143
Aldh3b2	chr19	3972327	3981647	0.1136	0.3262	0.3568	0.3216	0.5154	0.8383	0.6818	0.3365	0.1404	0.2365	0.4034	0.0000	0.1445	0.0000	0.0104	0.2468	0.1252	0.3385	0.0000	0.2026
Slc22a3	chr17	12612839	12700570	3.3270	2.9006	2.7064	1.0674	3.0548	3.2431	3.1471	2.0403	1.6190	1.8251	4.1464	1.7627	2.2442	1.5211	4.9049	5.0021	4.9497	2.5236	2.1762	2.3884
DQ545990	chr2	92427126	92427174	0.0000	1.8642	0.0000	0.0000	0.0000	0.0000	0.0000	0.0000	0.0000	0.0000	0.0000	0.0000	0.0000	0.0000	0.0000	0.0000	0.0000	0.0000	0.0000	0.0000
KRAZ1	chr17	21625951	21668792	1.7060	2.3859	1.4067	1.9706	1.6280	2.0326	1.8368	1.7946	2.0955	1.9472	1.7415	1.1630	1.1906	1.7707	2.7518	2.1456	2.4560	1.4687	1.8055	1.6074
Psors1c2	chr17	35670213	35671590	0.0000	0.0000	0.0000	0.0000	0.0000	0.0000	0.0000	0.0000	0.0000	0.0000	0.0000	0.0000	0.0000	0.2165	0.0000	0.0000	0.0000	0.0000	0.0000	0.0000
Slc5a10	chr11	61486283	61534301	0.0095	0.0507	0.0551	0.2844	0.2066	0.6893	0.4551	0.2792	0.0000	0.1369	0.0538	0.2934	0.1208	0.2227	0.1568	0.4997	0.3232	0.1140	0.1202	0.1167
Krit1	chr5	3803188	3841359	5.9912	7.1825	6.3389	6.5287	5.8478	5.5194	5.6830	13.8106	11.0926	12.3833	5.8377	8.5686	5.3062	6.8191	8.2469	6.9526	7.5932	8.8805	9.3516	9.0877
Ifi27	chr12	104680376	104681869	1.3466	1.8134	1.4825	1.0846	4.6121	3.7342	4.1619	0.8755	0.3120	0.5882	1.7676	1.8574	0.9270	1.1425	0.9048	1.3615	1.1262	1.3794	1.0936	1.2668
Tmem161a	chr8	72696309	72707562	10.9337	8.0668	10.2120	11.4234	11.6041	11.8249	11.7099	4.9505	5.3707	5.1628	16.5414	11.8306	12.2115	8.9863	10.7846	11.8678	11.2770	8.0687	7.6494	7.9153
Peli1	chr11	20991326	21050330	4.6188	6.0138	4.6960	6.7988	6.4758	6.5262	6.5041	7.2030	7.1718	7.1847	4.8912	5.4545	3.0353	5.2189	6.4342	6.4347	6.4312	7.5951	6.9811	7.3623
Arfip1	chr3	84299985	85691315	4.7101	3.7267	4.0957	5.1094	3.8169	4.2516	4.0420	4.5052	3.9673	4.2298	3.2067	3.5738	3.8675	3.2197	3.8813	4.0122	3.9832	6.0432	5.5581	5.8593
Heatr5b	chr17	79152245	79234721	3.0727	3.9405	3.0839	3.1538	3.1463	2.5753	2.8535	4.0952	4.1872	4.1407	3.2452	3.4756	2.7198	2.6073	2.9109	3.2573	3.0777	3.5556	3.9167	3.6864
AK034052	chr12	70298197	70300855	6.2563	7.6919	7.1543	4.9070	6.5181	8.0957	7.3325	5.5087	5.7498	5.6297	5.4991	7.7967	7.0259	3.9767	6.8474	5.3659	6.1244	6.6388	6.0199	6.4021
Smarcc2	chr10	127896349	127927228	13.8680	19.3259	19.8741	19.2953	15.0611	13.6431	14.2833	10.3324	10.6903	10.5071	18.4643	20.4826	13.5777	15.3731	13.9419	13.6875	13.7267	10.4427	10.6829	10.5255
2310016C16Rik	chr13	113832970	113836596	0.1715	0.0934	0.0000	0.1489	0.1635	0.3816	0.2758	0.0886	0.0000	0.0435	0.0000	0.0771	0.0171	0.3293	0.0000	0.0000	0.0000	0.0000	0.0000	0.0000
D3Ertd300e	chr3	54496779	54532685	8.9964	13.4492	9.3179	10.0567	8.3444	7.6892	7.9862	15.1397	14.1119	14.5888	7.9079	8.0758	6.1119	6.8468	9.6204	8.8236	9.1976	11.1547	9.4140	10.4744
AK017779	chr10	36857329	36858730	1.9940	0.6515	1.3085	1.0825	1.6632	1.9052	1.7884	1.2879	1.1165	1.2002	1.6401	1.5372	1.4900	1.3162	1.2793	1.3535	1.3147	0.4544	0.6747	0.5441
Zp3r	chr1	132473289	132526173	0.0657	0.0000	0.0000	0.0000	0.0657	0.0368	0.0508	0.0000	0.0000	0.0000	0.0000	0.0000	0.0000	0.0000	0.1006	0.0000	0.0517	0.0000	0.0000	0.0000
AK139864	chr3	149225845	149323358	7.0051	6.0313	3.6372	0.0321	1.1446	0.8067	0.9710	1.4128	1.1062	1.2562	4.2436	0.9950	0.2150	2.4759	1.9477	1.7426	1.8471	2.1863	1.6814	1.9869
Ccdc142	chr6	83051509	83059926	6.3870	7.7827	7.7374	6.8486	6.9541	6.7340	6.8433	4.5363	5.5197	5.0356	6.8386	8.5815	7.6276	5.5756	6.1113	7.2990	6.6810	5.0881	4.8625	5.0070
Ebna1bp2	chr4	118293420	118300379	2.7030	3.2435	2.6942	2.8706	2.7574	2.2809	2.5131	2.2907	2.5395	2.4166	2.1776	2.7861	2.6370	2.2612	2.0976	1.5864	1.8483	2.2468	1.1634	1.8143
Traf5	chr1	193821087	193916445	3.6722	3.5415	3.3768	3.3694	3.7771	4.0645	3.9264	4.5310	4.4040	4.4588	3.3029	2.8428	3.9402	2.1761	4.2798	4.2408	4.2587	3.5907	3.3645	3.5065
AK081581	chrX	47911314	47923468	10.3359	14.1599	10.5368	11.0469	11.3357	10.2094	10.7600	11.5008	10.6833	11.0808	15.8317	14.0522	12.7186	11.8694	12.4697	9.1074	10.8304	8.2060	8.1542	8.2010
Cyp4v3	chr8	46391155	46418550	11.0945	14.7290	16.7130	15.0599	16.0160	15.2686	15.6435	18.5157	19.4455	18.9805	27.3173	16.5898	11.7383	10.6326	12.8848	13.3118	13.0406	19.9987	17.6053	19.0724
1700123I01Rik	chr19	6184406	6224219	0.1425	0.1444	0.0390	0.0000	0.1291	0.0000	0.0627	0.0000	0.0000	0.0000	0.2679	0.1465	0.2698	0.1368	0.2524	0.0000	0.1297	0.0390	0.0000	0.0233
D930017K21Rik	chr15	81525609	81527714	1.3119	0.7280	1.0517	0.0000	0.4471	0.9952	0.7294	0.0000	0.0000	0.0000	1.7705	1.2054	0.4162	0.8304	0.3310	0.6368	0.4794	0.3875	0.0000	0.2320
Icosl	chr10	77532112	77542270	0.2664	0.5754	0.5355	0.7120	0.9681	0.7592	0.8609	0.1884	0.3133	0.2519	0.1535	0.6918	0.2764	0.1675	0.4883	0.3272	0.4098	0.1272	0.2575	0.1800
AK170837	chrX	132296362	132314639	3.2769	3.4803	2.9847	3.3155	3.5621	3.3248	3.4412	4.2811	2.6512	3.4497	3.6419	1.4820	2.6643	2.7325	4.2067	3.8212	4.0174	3.0819	3.8978	3.4169
Bcam	chr7	20341486	20355881	0.4980	0.3644	0.1898	0.1646	0.4068	0.2197	0.3107	0.0672	0.1247	0.0965	0.2333	0.1892	0.5196	0.2060	0.5764	0.3904	0.4857	0.1107	0.0000	0.0662
DQ544183	chr10	75320431	75320468	2.1840	0.0000	0.0000	0.0000	0.1096	1.9640	1.0642	0.0000	0.0000	0.0000	0.0000	0.0000	0.9735	0.0000	0.0000	0.0000	0.0000	0.0000	0.0000	0.0000
DQ716012	chr17	27095068	27095096	0.0000	0.0000	0.0000	0.0000	0.0000	0.0000	0.0000	0.0000	0.0000	0.0000	2.1946	2.2450	8.6290	0.0000	0.0000	2.3720	1.1520	0.0000	2.9560	1.1920
Ktn1	chr14	48268985	48356239	6.3609	6.9088	6.3227	6.7622	5.5950	6.3090	5.9598	7.9414	7.8125	7.8732	5.4964	5.5126	5.5625	5.8314	6.6207	6.4501	6.5345	6.3214	7.0854	6.6418
Xbp1	chr11	5420969	5425875	36.7577	31.5202	22.3486	18.1450	22.4718	22.9097	22.7052	29.2197	28.8847	29.0396	19.1572	33.2670	37.7672	44.3019	28.3150	28.6296	28.4534	27.2773	25.4331	26.5866
Ache	chr5	137728993	137735691	0.1492	0.1392	0.2017	0.3786	0.6004	0.8026	0.7047	0.3108	0.1150	0.2110	0.8137	0.3744	1.0710	0.5872	0.3092	0.4708	0.3876	0.2728	0.0521	0.1844
6030443O07Rik	chr19	45005608	45058277	4.3547	5.5139	3.9220	4.8941	5.0939	4.7522	4.9198	5.2082	6.0012	5.6055	5.0537	5.1841	4.7885	4.1855	4.0379	3.8570	3.9480	4.2758	4.1447	4.2266
A230106M15Rik	chr5	122299036	122304608	1.3829	1.2114	1.4772	1.8678	1.4767	1.7448	1.6153	1.1821	0.8653	1.0204	1.7625	2.1634	1.1917	2.0495	1.1349	1.5627	1.3421	0.9644	0.8253	0.9102
Pros1	chr16	62854159	62929166	2.8449	4.7421	4.4474	6.4977	4.1431	3.7564	3.9240	5.6030	5.4082	5.5020	7.1427	5.8678	4.0910	7.0883	3.8759	3.5280	3.7050	4.1087	3.2368	3.7204
Sertad3	chr7	28258858	28262383	3.2179	1.7231	2.2100	2.5585	2.8625	2.3712	2.6106	2.1656	1.7993	1.9784	3.0004	2.1683	1.8303	1.4891	3.6346	2.9674	3.3087	2.8355	1.5989	2.3423
Ptbp2	chr3	119421463	119486176	3.8942	5.3918	5.4034	6.1582	6.7488	7.0287	6.8953	9.7827	11.0281	10.3916	3.0637	3.5476	2.8471	3.8314	5.5141	5.3335	5.3592	6.9801	8.1100	7.4493
Slc6a8	chrX	70918488	70927839	1.1033	0.9924	1.0682	1.0599	1.2104	0.8676	1.0344	0.8279	0.6787	0.7516	1.8154	1.6119	1.7266	1.1010	1.1850	1.0377	1.1129	0.6101	1.2895	0.8852
Y08382	chr4	104386226	104386416	0.0000	0.0000	0.0000	0.0000	0.0206	0.0000	0.0100	0.0000	0.0000	0.0000	0.0000	0.0000	0.0000	0.0000	0.0000	0.0000	0.0000	0.0000	0.0000	0.0000
Dpp9	chr17	56326104	56358259	8.2933	8.5227	5.7891	8.4515	3.9110	3.7857	3.8479	2.5464	2.9938	2.7734	5.9437	7.1424	10.2186	6.7791	7.7156	7.5087	7.5144	6.9222	7.8786	7.2798
A230067G21Rik	chr2	146186421	146337740	12.6186	13.1374	14.7672	13.1966	18.5799	20.0122	19.3114	25.2977	25.9568	25.6181	10.6077	14.3599	7.5351	12.0199	13.9828	15.0876	14.4955	18.6204	19.0205	18.8072
Birc2	chr9	7818226	7835255	8.1376	9.6336	7.6871	9.5592	9.3558	9.5360	9.4519	15.0701	14.4620	14.7555	9.4029	8.9693	7.4209	7.1602	9.3678	8.6714	9.0249	9.6139	8.8548	9.3265
Ccr3	chr9	123936702	123946421	0.0000	0.0000	0.0000	0.0000	0.0000	0.0000	0.0000	0.0000	0.0000	0.0000	0.0501	0.0000	0.0000	0.1024	0.0000	0.0579	0.0281	0.0486	0.0000	0.0291
Armc9	chr1	88051354	88174859	1.6515	1.5637	1.2393	1.3180	0.8710	0.7571	0.8127	0.7525	0.6007	0.6750	1.0636	0.6453	1.1167	0.8759	1.3919	1.4614	1.4200	1.0836	1.5501	1.2738
BC006779	chr2	180962319	180976732	40.7891	49.9759	42.9510	40.3681	22.7258	23.1304	22.9375	19.3006	20.1906	19.7458	32.0237	39.7757	39.5251	38.8913	35.1789	35.2606	35.1816	36.9568	34.7460	36.1208
Zdhhc7	chr8	122604994	122625372	3.4958	4.5746	4.1592	3.9922	5.1948	4.1476	4.6576	2.6269	1.6901	2.1490	4.4173	5.2030	5.1952	3.8452	5.4938	4.3122	4.9171	3.5723	3.2183	3.4365
Pnrc2	chr4	135426843	135429742	9.2415	10.6630	8.9487	6.7912	8.1538	8.6809	8.4280	12.2808	11.2960	11.7754	6.6429	7.9265	6.8622	6.4754	10.1472	10.9831	10.5480	9.6755	12.3689	10.7804
Jarid1b	chr1	136456771	136529454	10.4949	10.0061	7.2433	8.1819	5.5109	5.2327	5.3680	7.7948	7.9632	7.8487	6.5873	5.3834	5.4017	8.9681	5.3044	5.9012	5.5835	5.9456	6.3880	6.1338
dby	chrY	598009	622998	8.9484	10.2827	6.4889	9.8278	6.8633	8.1484	7.5302	12.7057	11.9159	12.2994	6.3571	9.2692	5.1957	8.0255	7.1200	7.6207	7.3596	10.5214	10.5637	10.5471
2010107G12Rik	chr6	34895294	34927999	0.0807	0.0000	0.0565	0.2584	0.0769	0.1605	0.1200	0.0000	0.0000	0.0000	0.0815	0.0000	0.0111	0.0000	0.0828	0.0000	0.0425	0.0524	0.0000	0.0314
Gpr155	chr2	73179563	73224455	2.5989	2.4024	2.1283	1.9310	3.2520	2.9128	3.0785	3.9116	3.9980	3.9509	2.8794	3.2718	2.4377	2.4581	3.3359	2.8349	3.0909	3.8456	3.7878	3.8298
Tmprss11e	chr5	87134210	87174832	0.0000	0.0000	0.0000	0.0444	0.0189	0.0178	0.0183	0.0330	0.1527	0.0939	0.0000	0.0000	0.0000	0.0000	0.0000	0.0555	0.0270	0.0000	0.0000	0.0000
Ccni	chr5	93610962	93635054	2.1476	1.8135	1.2299	1.4390	1.0730	1.3018	1.1912	0.8642	1.0833	0.9755	1.1879	1.2837	1.3688	2.0343	1.6518	2.2473	1.9402	2.4973	2.3749	2.4528
Pla2g1b	chr5	115916274	115924726	0.0000	0.0000	0.0000	0.0000	0.0000	0.0000	0.0000	0.0000	0.0000	0.0000	0.0000	0.0000	0.0000	0.0000	0.2541	0.0000	0.1305	0.0000	0.0000	0.0000
Edg8	chr9	21047360	21050653	0.9901	1.3349	1.1954	1.1310	0.9851	1.2139	1.1033	0.2236	0.4003	0.3135	0.9553	2.0068	2.0457	1.3091	1.0368	1.3319	1.1796	0.8615	0.3906	0.6733
Cpne9	chr6	113232300	113255565	0.1113	0.2177	0.3497	0.2091	0.2143	0.6433	0.4352	0.1870	0.2675	0.2279	0.3081	0.7354	0.3168	0.1337	0.2432	0.2713	0.2568	0.2740	0.2059	0.2471
Shoc2	chr19	54019369	54107621	3.6692	3.1489	2.8282	3.9614	4.0497	4.2732	4.1662	6.1156	5.2480	5.6718	3.5464	4.2705	2.7538	3.8485	4.7415	3.6996	4.2380	4.9520	5.0173	4.9913
Baat	chr4	49502344	49519354	19.9213	40.2381	38.8787	40.8048	30.6451	30.8582	30.7657	36.8068	37.1146	36.9515	43.8105	53.6640	65.4822	31.6833	56.1597	53.1933	54.7330	73.3934	65.6739	70.3935
Ndfip1	chr18	38578628	38624493	8.5449	7.6352	11.9211	11.8705	8.9344	10.4780	9.6894	9.1009	10.0575	9.5850	8.2989	8.2054	4.6611	6.3557	9.6724	9.6224	9.6432	8.4225	9.7141	8.9597
Spc24	chr9	21559885	21564730	0.7371	1.7498	2.3288	1.1348	2.1097	1.7174	1.9085	1.2335	2.4020	1.8281	0.3487	1.7310	1.2744	0.3609	2.1460	2.8397	2.4818	0.8146	0.2423	0.5854
Zfp623	chr15	75771381	75779830	4.9237	6.5259	6.0502	6.2911	5.1682	4.8153	4.9884	3.7611	3.8473	3.8038	4.9551	5.9193	6.9224	4.0954	6.0844	4.6372	5.3785	4.8223	5.4831	5.0981
Arhgef11	chr3	87422672	87541955	5.4746	7.6152	7.6937	7.0382	5.9079	5.8691	5.8692	5.9684	5.4811	5.7118	8.7560	8.2250	5.9219	6.8502	8.1397	6.9140	7.5303	5.7280	6.4046	5.9985
Grb7	chr11	98308147	98316687	17.8822	32.8496	23.8621	31.6867	23.5796	24.6331	24.1118	33.3450	31.9953	32.6505	25.1475	31.9792	18.0007	21.9037	30.0300	29.0973	29.4720	23.8821	20.7643	22.6712
Zmat3	chr3	32233715	32264587	2.0141	1.8681	1.5287	1.5290	1.9935	1.5880	1.7855	1.3557	1.2947	1.3242	1.6966	2.1683	1.1964	1.5202	1.5704	1.5506	1.5600	1.3337	1.1937	1.2799
DQ700826	chr15	59096156	59096187	0.0000	0.0000	0.0000	0.0000	2.0820	0.0000	1.0110	0.0000	0.0000	0.0000	1.9247	2.2450	0.0000	0.0000	0.0000	0.0000	0.0000	0.0000	0.0000	0.0000
St8sia6	chr2	13576564	13715147	0.0000	0.0848	0.0000	0.0000	0.0526	0.0496	0.0511	0.0000	0.0000	0.0000	0.0000	0.0000	0.0000	0.0000	0.0000	0.0000	0.0000	0.0503	0.0000	0.0301
Ptprn2	chr12	117724305	118515266	0.0000	0.0000	0.0000	0.0000	0.0440	0.0000	0.0214	0.0000	0.0000	0.0000	0.0000	0.0219	0.0000	0.0000	0.0000	0.0000	0.0000	0.0000	0.0000	0.0000
Rsad2	chr12	27127617	27141296	1.2190	1.0349	1.6127	1.7035	1.0013	1.0560	1.0298	0.8187	0.5777	0.6957	0.8298	0.6394	0.4486	0.3163	1.1659	1.2403	1.2014	1.0909	0.8397	0.9917
Ssb	chr2	69699669	69709861	3.3907	5.0427	3.0993	5.9917	3.6408	4.0051	3.8296	6.8228	6.7613	6.7893	4.7045	4.3012	3.9904	3.7184	4.0875	4.0186	4.0520	4.2935	3.2995	3.9010
Alcam	chr16	52251025	52454187	6.4485	8.4735	7.7951	11.9339	4.4525	5.3881	4.9213	7.7622	6.5451	7.1474	4.5360	4.7707	4.4625	5.1530	6.6289	6.7167	6.6590	7.9967	8.5006	8.1976
DQ694934	chr12	99685461	99685525	0.0000	0.0000	1.4994	3.4730	0.2242	0.2115	0.2178	0.0000	0.0000	0.0000	0.0000	0.0000	0.0000	0.0000	0.0000	0.0000	0.0000	0.0000	1.8191	0.7335
AK040659	chr7	147136294	147149226	0.0000	0.0933	0.4256	0.2285	0.1779	0.1981	0.1883	0.0316	0.0000	0.0155	0.8684	0.0000	0.4053	0.5639	0.0534	0.3555	0.2001	0.5075	0.0000	0.3038
Ly-49Q	chr6	129781462	129824950	0.1752	0.0000	0.0000	0.1522	0.0000	0.0000	0.0000	0.0000	0.0000	0.0000	0.0000	0.0540	0.0000	0.0000	0.0000	0.0000	0.0000	0.0000	0.0000	0.0000
Col19a1	chr1	24264521	24594276	0.0000	0.0000	0.0000	0.0000	0.0000	0.0000	0.0000	0.0000	0.0000	0.0000	0.0000	0.0000	0.0000	0.0000	0.0000	0.0000	0.0000	0.0000	0.0220	0.0089
Atxn3	chr12	103157763	103196392	3.1837	2.7996	2.8468	3.2446	3.6811	3.4954	3.5739	4.5097	3.8493	4.1719	3.6870	3.8369	2.4863	2.6316	3.5145	2.8960	3.2123	3.2617	3.6757	3.4350
Mcl	chr6	123212134	123225283	0.0000	0.0000	0.0000	0.0000	0.0000	0.0439	0.0226	0.0000	0.0000	0.0000	0.0000	0.0000	0.1390	0.1340	0.0000	0.0000	0.0000	0.0000	0.0000	0.0000
AK038337	chr5	148230195	148234620	0.1169	0.0000	0.0000	0.2262	0.1564	0.2951	0.2278	0.0000	0.0000	0.0000	0.4626	0.2171	0.2002	0.0000	0.3368	0.1782	0.2596	0.2991	0.2220	0.2686
AK166513	chr7	27982141	27990188	4.7653	4.9885	4.4485	4.4125	4.6645	5.0544	4.8364	2.9289	3.5750	3.2569	7.9610	7.4285	8.4097	4.8307	4.0920	5.1055	4.5821	3.3916	3.0643	3.2662
St8sia4	chr1	97484258	97564171	0.2580	0.4594	0.3774	0.7192	0.7459	0.9233	0.8375	1.0273	0.6496	0.8346	0.4017	0.0994	0.3856	0.3178	0.3439	0.1401	0.2447	0.2058	0.3492	0.2640
Gtpbp3	chr8	74012001	74023482	2.4528	2.0696	2.3293	2.2533	2.1903	2.0543	2.1211	1.5109	1.3732	1.4403	2.3630	2.1054	4.1345	1.9799	1.7825	1.6661	1.7251	1.9613	1.1179	1.6250
Fars2	chr13	36209279	36629462	11.9931	11.2583	11.5852	10.5727	13.1372	14.4395	13.7881	12.1844	14.7818	13.5030	10.8117	8.4474	9.5222	7.0500	14.7196	12.3460	13.5329	12.6731	12.0568	12.4855
Rasl12	chr9	65246343	65260505	0.0000	0.0000	0.0000	0.0000	0.1402	0.0000	0.0681	0.0000	0.0714	0.0363	0.0000	0.0000	0.0183	0.0000	0.0755	0.0000	0.0388	0.0670	0.0000	0.0401
AK134119	chr6	41484812	41486728	0.3646	0.2382	0.0797	0.3958	0.4388	0.6557	0.5506	0.3768	0.4536	0.4158	0.5141	0.0937	0.7265	0.0875	0.3696	0.1980	0.2860	0.0831	0.4934	0.2487
Sorbs2	chr8	46593148	46913258	19.4207	19.3101	16.5288	17.8869	8.8687	9.7724	9.3371	12.9814	11.7501	12.3455	19.6088	13.1169	11.1992	16.4418	17.5657	18.3486	17.9457	20.5828	21.0769	20.8110
Wnt2b	chr3	104747722	104764627	4.4882	4.4745	5.8302	6.1040	5.9481	5.3579	5.6464	4.3475	4.5576	4.4531	6.2290	6.4426	7.0766	4.7326	6.5700	6.4889	6.5272	4.7132	4.1936	4.5128
Cblc	chr7	20365068	20382158	4.2348	5.2576	3.8230	4.4834	3.2500	3.5932	3.4025	2.5841	3.5568	3.0786	5.8122	4.2711	3.5181	3.6025	4.2420	3.6161	3.9083	3.0041	2.6354	2.8613
Ube2v2	chr16	15552775	15594594	0.7040	1.0316	1.1305	0.7548	1.0101	1.0656	1.0390	0.9569	1.4259	1.1954	0.6073	0.6227	0.6608	0.7396	0.7302	1.2955	1.0044	0.9817	1.0511	1.0116
Ddr2	chr1	171907776	172040861	0.4812	0.5900	0.4606	1.0561	0.6097	0.8043	0.7101	0.4204	0.3875	0.4035	1.0238	0.8622	0.9227	0.9047	0.2244	0.6933	0.4520	0.4345	0.5401	0.4779
BC065127	chr18	60753635	60789739	2.8333	2.0016	2.3291	1.8893	2.6015	2.6722	2.6389	1.7364	2.1056	1.9238	4.3576	3.7802	5.0718	2.9790	3.5311	3.7077	3.6151	2.5947	2.8356	2.6969
Gmpr	chr13	45602837	45641750	1.2587	0.9980	1.8441	4.0024	1.3846	1.2896	1.3362	0.2602	0.3254	0.2933	1.2662	0.3076	4.5897	0.3683	1.9457	1.8323	1.8896	0.9661	0.7314	0.8733
Arhgef4	chr1	34858566	34869599	1.1776	1.2166	1.2133	1.9112	1.3319	1.3763	1.3553	0.6555	0.5937	0.6239	1.8903	1.0774	1.7805	1.2476	1.3275	1.2555	1.2919	1.8503	1.4718	1.7012
5730446C15Rik	chr19	21727798	21760127	3.5479	3.4269	2.9134	3.3574	3.6095	3.5339	3.5719	3.8530	4.2421	4.0499	2.7012	3.3555	3.2837	13.1544	2.7514	3.3441	3.0379	4.2383	3.6277	4.0003
mKIAA0788	chr2	127060691	127066187	3.7417	3.6346	4.8091	5.3525	4.5498	4.0702	4.3045	3.4666	4.3951	3.9111	3.9375	5.3066	5.0467	2.2931	4.6987	4.6507	4.6730	3.0580	4.2756	3.5549
AK008458	chr5	112772144	112774068	7.7755	8.6799	6.5643	11.1299	5.3384	7.7621	6.5879	6.2510	7.8023	7.0389	10.5025	6.5139	7.9634	9.0115	7.0990	6.2021	6.6598	7.8879	8.0287	7.9600
Csnk2a1	chr2	152052648	152107583	4.0220	5.4423	4.8180	5.2959	4.8772	4.6123	4.7426	5.9787	5.9159	5.9448	5.6903	5.3479	4.5447	3.4383	4.9056	4.9794	4.9389	5.3993	5.1349	5.3032
Ccl26l	chr5	136036317	136039439	0.0000	0.0000	0.0000	0.4992	0.0000	0.0000	0.0000	0.0000	0.0000	0.0000	0.2161	0.0000	0.0000	0.0000	0.2911	0.0000	0.1496	0.0000	0.0000	0.0000
Mettl1	chr10	126478987	126482517	3.5193	2.8383	1.5773	2.0364	2.0649	2.0252	2.0452	1.8483	2.4104	2.1340	2.0796	2.6502	4.8637	1.1292	2.3540	2.4389	2.3941	1.2770	0.8341	1.1009
AK007255	chr4	11893711	11921427	0.0000	0.0804	0.2548	0.1425	0.3675	0.1254	0.2430	0.0000	0.0000	0.0000	0.3084	0.0000	0.0000	0.0413	0.4000	0.1782	0.2921	0.1496	0.1582	0.1533
Cplx1	chr5	108947577	108978951	0.0000	0.0000	0.0729	0.0000	0.0000	0.0000	0.0000	0.0000	0.0000	0.0000	0.0000	0.0000	0.0000	0.0000	0.0000	0.0905	0.0440	0.0000	0.0000	0.0000
Bmp5	chr9	75623171	75746824	4.8134	4.2722	4.5992	4.0993	4.6108	5.2304	4.9314	7.0452	7.8101	7.4586	5.4155	4.7344	5.5288	4.7441	4.3045	4.1620	4.2331	5.9761	6.9731	6.3681
Tmem70	chr1	16655271	16668356	1.8479	1.2646	1.6863	2.0413	1.3464	1.5893	1.4719	3.0778	2.2955	2.6785	0.7242	1.7960	1.3708	1.5072	1.4214	2.1656	1.7821	2.4810	2.3341	2.4266
Mfge8	chr7	86278653	86293946	0.2865	0.1682	0.2832	0.3540	0.6057	0.2277	0.4114	0.1562	0.2505	0.2042	0.5222	0.3319	0.4604	0.4088	0.1543	0.1985	0.1757	0.2308	0.1649	0.2047
mKIAA1296	chr19	40411475	40457321	18.2077	22.4003	20.5131	18.8202	27.2030	29.3876	28.1963	23.5797	28.0131	25.8295	19.5899	11.4613	12.4948	14.7728	13.2485	14.5566	13.8771	14.3614	16.9114	15.4176
Abca14	chr7	127347477	127468866	0.2296	0.2183	0.3677	0.7493	0.4533	0.7607	0.6117	0.4025	0.5082	0.4562	0.4166	0.2868	0.2427	0.1379	0.3795	0.2996	0.3405	0.3058	0.3339	0.3177
AK163095	chr8	129112197	129114990	10.3447	8.8060	10.6076	16.7817	7.1290	7.0912	7.1121	4.5043	4.6974	4.6011	22.9739	11.2298	13.5280	9.9251	12.4827	12.6623	12.5636	15.4655	14.8308	15.2396
Sh3bgrl3	chr4	133683320	133684668	2.3163	2.6052	2.6431	1.5657	2.8943	2.2959	2.5873	1.2620	1.7913	1.5311	8.7440	4.6797	4.4317	3.5442	3.2493	3.0168	3.1347	2.1424	2.5605	2.3152
Bbox1	chr2	110105239	110145882	7.5685	13.4700	16.1856	13.9984	17.5359	20.1673	18.9499	29.3051	30.5889	29.9642	6.7441	7.7785	4.6528	5.2726	15.9216	15.6494	15.7947	15.5834	15.2826	15.4924
Epha3	chr16	63545043	63863983	0.1906	0.0477	0.1400	0.0930	0.2892	0.0679	0.1754	0.1029	0.1874	0.1459	0.1419	0.1644	0.0752	0.0725	0.2252	0.2137	0.2195	0.2718	0.4151	0.3301
Nono	chrX	98625053	98643928	3.4030	3.5809	3.3401	3.9075	3.4250	2.8000	3.1045	3.9039	3.8983	3.8997	2.9906	2.9320	2.8836	3.4927	5.4509	3.7461	4.6202	2.8167	3.2676	3.0040
Zfyve28	chr5	34537542	34630973	0.0875	0.0000	0.0000	0.0399	0.0000	0.0000	0.0000	0.0147	0.0000	0.0072	0.0411	0.0000	0.0589	0.0000	0.0444	0.0475	0.0459	0.0399	0.0000	0.0239
Elmo2	chr2	165113530	165151979	1.8001	2.9317	2.4868	2.9095	2.7864	2.9193	2.8558	1.9591	1.6126	1.7820	2.1927	2.7725	2.1598	1.8142	2.1941	2.2827	2.2360	1.7927	2.2208	1.9688
Serpinb10	chr1	109425579	109443805	0.0000	0.0000	0.0000	0.1044	0.1920	0.1081	0.1489	0.0000	0.0000	0.0000	0.0000	0.0000	0.0000	0.0000	0.0000	0.0000	0.0000	0.0000	0.0000	0.0000
0610012D14Rik	chr7	51720804	51723121	57.8592	56.1629	53.3116	63.1547	33.4661	27.9461	30.4381	31.2060	31.9464	31.5569	55.4563	54.0600	55.2990	63.7527	71.2855	71.5257	71.3660	65.0380	62.2036	64.0299
Ahsg	chr16	22892114	22899511	155.7836	226.9414	200.4847	303.0986	124.3113	131.5403	128.0768	145.0363	157.5218	151.3466	265.5537	272.3559	192.5664	107.0985	240.7720	233.4378	237.0880	324.4886	327.3795	326.2112
Celsr2	chr3	108193765	108218412	0.0799	0.0603	0.0609	0.0613	0.0457	0.0825	0.0647	0.0376	0.0840	0.0612	0.0605	0.2116	0.1229	0.1652	0.0722	0.0521	0.0624	0.0851	0.0849	0.0852
IRAK1-S	chrX	71259256	71269260	3.6270	4.6564	3.5794	3.5532	3.3324	3.6972	3.5214	2.4273	2.9920	2.7140	3.4492	4.2016	4.6083	3.2195	4.1577	4.0493	4.1029	3.1405	3.0532	3.1114
Dhx34	chr7	16782569	16807381	3.5343	4.4220	3.2852	4.1355	3.2166	3.6392	3.4212	3.3164	2.6740	2.9882	4.4861	4.1241	4.0837	3.2665	3.3215	3.4588	3.3865	3.2076	3.0885	3.1658
Zfp69	chr4	120602741	120622023	1.8568	1.0738	1.3869	1.3006	1.6950	2.1884	1.9496	0.8517	0.2484	0.5442	0.9905	0.8631	1.2079	1.9106	0.6889	0.8348	0.7594	1.0991	1.3692	1.2102
DQ555555	chr15	83185300	83185331	0.8190	1.3678	1.8513	1.8970	0.7157	12.8888	6.9822	3.1034	4.3480	3.7361	0.0000	2.2450	4.3520	2.0970	0.0000	2.3720	1.1520	1.9910	0.0000	1.1920
Napa	chr7	16683991	16703324	9.3857	8.3462	6.8789	7.7086	6.6654	7.5308	7.1132	5.1652	4.6059	4.8787	8.7334	9.6363	8.9325	7.8519	8.0283	9.2754	8.5970	6.6698	7.2569	6.9195
Ptges	chr2	30744990	30758817	1.4498	0.3566	0.0419	0.0000	0.3166	0.2782	0.2969	0.5553	0.3860	0.4689	0.1350	0.1476	0.1431	0.1574	0.2009	0.2606	0.2298	0.2182	0.2349	0.2253
Stt3b	chr9	115151699	115219539	7.3460	9.5429	5.2169	5.9852	5.2915	6.7697	6.0543	7.5026	7.0927	7.3094	4.1874	5.9851	7.9432	2.6084	7.3860	7.9307	7.6109	9.7745	9.7563	9.7862
Ttc4	chr4	106334860	106351487	4.2920	6.0946	5.3407	4.9514	5.2894	4.4004	4.8336	4.7646	4.3968	4.5758	5.4083	5.8172	5.4352	5.0688	5.9369	5.6824	5.8102	4.8494	3.8024	4.4367
NR_002452	chr7	149739603	149744505	0.0356	0.0000	0.0624	0.0000	0.0000	0.0000	0.0000	0.0000	0.0000	0.0000	0.0335	0.1099	0.0710	0.0000	0.0366	0.0000	0.0188	0.0000	0.0000	0.0000
C530008M17Rik	chr5	77269643	77302455	0.8776	0.7484	0.6459	0.3608	0.6508	0.6998	0.6763	0.5399	0.6886	0.6154	0.5961	0.2370	0.5772	0.4186	0.8651	0.7951	0.8306	0.4404	0.5852	0.4996
X57330	chr17	35534274	35534745	0.2870	0.2827	0.2839	1.0948	0.5592	0.4938	0.5257	1.0576	1.5032	1.2841	0.9972	1.5907	0.5720	1.1623	0.4100	0.9352	0.6649	1.2174	0.0000	0.7288
NR_002928	chr8	111863699	111864804	2.0458	2.0647	1.2441	0.4116	1.1972	0.7103	0.9470	0.9795	0.7863	0.8808	1.7801	1.4615	0.9345	1.0599	1.4595	1.7136	1.5822	0.8641	1.6998	1.2028
4932438H23Rik	chr16	91054179	91069390	1.1054	0.6360	0.8755	0.7999	0.7996	0.7426	0.7706	0.7829	0.9669	0.8763	1.3294	2.3728	1.1427	2.4100	0.8586	1.0434	0.9479	1.0485	1.1001	1.0713
Eya4	chr10	22823973	23070592	0.2935	0.0412	0.1517	0.3545	0.4658	0.1645	0.3109	0.3439	0.3638	0.3539	0.2504	0.3720	0.4217	0.2669	0.1914	0.3346	0.2609	0.2364	0.3538	0.2842
Atp2b4	chr1	135603233	135697331	0.8451	0.7816	0.5751	1.1442	1.0581	0.9447	1.0001	0.5393	0.5736	0.5566	1.2217	0.8490	0.7472	1.0643	1.4415	0.9636	1.2087	0.8124	0.5337	0.7016
AK140363	chr3	106284903	106288831	2.0930	2.0189	2.0788	1.8350	2.0393	2.3858	2.2184	1.4468	2.2102	1.8351	1.9398	2.1399	2.0560	0.7998	2.4216	1.9569	2.1947	1.6222	0.9702	1.3624
2510012J08Rik	chr10	80783941	80788986	2.2530	2.5204	2.2577	2.1351	2.6664	1.8639	2.2543	1.1564	0.9733	1.0628	2.3857	3.7915	2.4367	1.7085	2.2949	1.7070	2.0082	1.0065	1.5629	1.2328
AK086881	chr17	29840671	29842919	8.9564	10.5972	8.8701	7.7204	9.3093	9.3572	9.3373	7.4163	6.8855	7.1436	9.7602	9.4402	13.0202	6.1875	10.4992	10.6503	10.5673	8.7430	9.9957	9.2652
Clcn2	chr16	20703038	20717050	7.3124	9.6368	10.3058	5.9513	7.2987	8.6277	7.9854	5.6456	6.9475	6.2602	8.3059	11.5106	7.3710	8.8765	7.6898	7.5648	7.5803	5.0827	5.7886	5.3713
mpp-GalNAc-T14	chr17	73922123	74059404	0.0751	0.0655	0.0657	0.0000	0.0000	0.0675	0.0348	0.0000	0.0000	0.0000	0.0706	0.1544	0.0000	0.1442	0.0000	0.0816	0.0396	0.0000	0.0000	0.0000
Rnf149	chr1	39608145	39634250	6.1597	7.6936	7.4034	6.4821	4.6515	5.2415	4.9569	5.7411	6.7922	6.2745	6.6727	7.3129	6.5297	5.6764	6.9921	6.8145	6.9023	6.2636	7.3533	6.7152
Zfp583	chr7	6267877	6282887	0.0758	0.0982	0.0663	0.0807	0.1445	0.5709	0.3640	0.2996	0.0755	0.1854	0.2138	0.1558	0.2086	0.0928	0.0000	0.1647	0.0800	0.2850	0.1244	0.2208
Trim75	chr8	67505549	67511543	0.0000	0.0000	0.0000	0.1310	0.0665	0.0000	0.0323	0.0000	0.0000	0.0000	0.0655	0.0717	0.0000	0.0000	0.0716	0.1514	0.1103	0.0000	0.0000	0.0000
Aqp5	chr15	99421458	99425260	0.0000	0.0000	0.0000	0.0000	0.0000	0.0000	0.0000	0.1161	0.0000	0.0570	0.0000	0.0000	0.0000	0.0000	0.0000	0.0000	0.0000	0.0000	0.0000	0.0000
Zfyve21	chr12	113052480	113066287	9.7997	12.2124	10.1563	10.0799	14.9740	11.7962	13.3435	8.9741	8.6215	8.7916	10.6338	11.3649	10.3061	5.4679	13.0492	16.9316	14.9281	12.6779	13.1777	12.9040
Apbb3	chr18	36830812	36839020	9.8963	9.5397	7.7709	7.7414	7.2790	9.0922	8.2150	7.1381	9.9096	8.5385	13.8059	15.3725	10.0245	11.3680	7.4866	8.6650	8.0130	7.9688	7.7627	7.9012
Smarcd1	chr15	99532717	99544426	2.3999	2.2871	2.7886	2.6843	1.6013	1.2295	1.4105	0.6758	0.5782	0.6259	2.0044	2.2939	2.7740	1.0525	2.4920	3.1152	2.7934	1.8130	1.9383	1.8671
2900057K09Rik	chr7	107068766	107104041	15.7711	21.1558	20.8495	22.9895	24.2869	22.8665	23.5496	22.3786	22.5949	22.4783	30.4927	38.7957	20.7659	37.8360	24.1532	23.0799	23.6112	19.3052	18.7590	19.1142
2810408M09Rik	chr2	165315611	165318814	2.1466	1.3128	1.5441	1.6961	1.7836	1.5124	1.6446	1.2142	0.4650	0.8323	1.4931	1.8284	1.6943	0.8971	1.4843	0.8828	1.1914	0.7634	1.1381	0.9160
Zfp598	chr17	24806696	24818961	18.5868	18.4935	18.2967	15.7665	10.0427	13.1372	11.6251	11.5922	11.4348	11.5082	11.9764	26.8284	17.8598	22.5254	12.6528	13.9487	13.2632	14.3299	15.9260	14.9789
Clec1a	chr6	129376705	129401839	2.9104	2.1745	2.5558	4.2132	4.1990	4.4287	4.3187	2.7375	2.9413	2.8404	3.1682	1.6930	3.0398	2.8867	2.9876	3.2046	3.0915	2.5237	3.8760	3.0739
Mterfd2	chr1	95195787	95202447	4.0031	5.1105	5.8456	6.8530	5.0492	7.1030	6.1082	4.7617	3.9936	4.3690	7.4819	5.6482	5.0492	4.6462	5.4225	4.7981	5.1165	3.5158	4.3075	3.8419
Gpbp1l1	chr4	116230331	116266487	4.7911	6.6818	6.2991	6.7580	5.4801	5.8219	5.6580	8.1504	6.4937	7.3041	5.1148	4.4188	3.8282	4.3484	5.1939	5.4661	5.3235	5.6843	7.2916	6.3435
Oas3	chr5	121203106	121227668	0.1629	0.2894	0.5389	0.1318	0.1926	0.1328	0.1619	0.1888	0.1819	0.1852	0.4679	0.4941	0.4178	0.0585	0.1743	0.1443	0.1596	0.2873	0.0574	0.1951
Mt2	chr8	96696517	96697467	0.0000	0.2179	0.0000	0.4174	3.1696	3.6013	3.3929	0.0000	0.1789	0.0911	2.1118	4.8354	1.4831	11.5504	0.0000	0.0000	0.0000	0.0000	0.0000	0.0000
AK149394	chr7	75411224	75419984	3.4260	4.8987	8.5211	8.9517	15.4836	15.8369	15.6710	11.3973	12.0101	11.7056	8.3728	7.6661	6.8409	4.2674	9.2098	10.3406	9.7543	8.5182	8.0071	8.3286
Nkx2-3	chr19	43686814	43690382	0.0826	0.0000	0.0000	0.0000	0.0000	0.0000	0.0000	0.0000	0.0000	0.0000	0.0000	0.0000	0.0000	0.0000	0.0000	0.0000	0.0000	0.0000	0.0000	0.0000
9130017C17Rik	chr8	91150726	91160027	0.3645	0.0516	0.3322	0.4195	0.6631	0.8454	0.7572	0.2103	0.0000	0.1032	0.6467	0.3544	0.1226	0.3894	0.4116	0.4091	0.4102	0.1108	0.1645	0.1326
mKIAA1830	chr18	90679545	90708946	1.7926	3.7060	3.3027	3.0080	3.2252	3.1945	3.2105	5.1696	5.0658	5.1150	1.1892	2.2896	2.5921	2.3110	2.8023	3.5258	3.1523	3.3608	4.8947	3.9656
Zfp62	chr11	49016828	49032318	6.2212	8.8900	6.8854	8.0741	7.4690	7.6797	7.5801	9.2046	9.6315	9.3924	5.7764	5.6313	6.3076	5.4484	7.2283	7.8321	7.5179	7.2479	8.7613	7.8722
Synj2	chr17	5941377	6044290	1.9607	1.4939	1.8933	1.2365	2.5282	2.9927	2.7682	2.1736	2.0884	2.1295	1.9091	3.0629	1.6016	1.6350	1.3135	0.8401	1.0829	0.9587	0.7767	0.8872
2010317E24Rik	chr2	25227840	25233733	0.0000	0.0463	0.0697	0.0000	0.0000	0.1617	0.0833	0.0000	0.0000	0.0000	0.0499	0.0000	0.0529	0.1529	0.0000	0.0577	0.0280	0.0000	0.0000	0.0000
OTTMUSG00000015730	chr2	150234588	150277222	0.8635	0.4953	0.2519	1.0001	1.8333	1.0386	1.4249	1.6509	2.5357	2.1009	0.6764	0.7397	0.3280	1.0019	0.8274	0.7815	0.8047	1.3858	1.5584	1.4581
Gpr128	chr16	56724721	56795971	0.0000	0.0000	0.0626	0.0007	0.1218	0.1446	0.1336	0.0366	0.1824	0.1108	0.0604	0.0000	0.0008	0.0000	0.0660	0.0262	0.0466	0.0000	0.0000	0.0000
C630041L24Rik	chr9	109719140	109729141	0.2730	0.0000	0.0000	0.0622	0.0000	0.0000	0.0000	0.0000	0.0000	0.0000	0.2566	0.0000	0.2618	0.0000	0.0350	0.0000	0.0180	0.0778	0.0000	0.0466
Tmem163	chr1	129383128	129574598	0.2329	0.2350	0.3390	1.0940	0.5291	1.3686	0.9614	0.2348	0.1269	0.1798	0.3588	0.1664	0.4854	0.3932	0.5840	0.3205	0.4557	0.2981	0.2246	0.2690
C030017K20Rik	chr4	154825678	154840514	0.0481	0.0812	0.0421	0.0533	0.0699	0.0433	0.0562	0.0497	0.0000	0.0244	0.0452	0.0000	0.0060	0.0820	0.0000	0.1352	0.0657	0.0000	0.0000	0.0000
Gnptab	chr10	87841876	87910074	2.1269	1.9531	1.8869	1.4779	2.2755	1.9119	2.0891	1.6123	1.9381	1.7776	1.6733	1.8269	1.2505	1.1043	1.7525	1.2109	1.4886	1.5918	1.1504	1.4169
Hif1an	chr19	44637343	44650764	4.3687	5.4447	4.7711	6.1487	5.7868	5.7366	5.7630	4.4539	4.5565	4.5047	5.6434	5.7823	5.7784	4.5582	4.9768	5.0637	5.0165	5.2652	4.8231	5.0971
Ddx4	chr13	113388543	113442509	0.0611	0.0000	0.0535	0.0000	0.1165	0.0000	0.0566	0.0000	0.0000	0.0000	0.0000	0.0000	0.0000	0.0000	0.0000	0.0000	0.0000	0.0000	0.0000	0.0000
Ctnna1	chr18	35278565	35414429	10.0077	10.3695	9.7791	10.2842	8.5105	9.4851	8.9942	9.8102	8.8694	9.3279	10.2027	9.1661	7.6048	10.2882	9.8885	8.9617	9.4334	8.4181	9.3156	8.7964
Sumo2	chr11	115384422	115397544	0.5427	0.8148	0.5283	0.7327	0.6691	1.3172	1.0029	0.4933	0.5316	0.5126	1.2437	1.2099	0.8252	0.4541	0.4990	0.6250	0.5599	1.1604	0.7257	0.9874
Snapc2	chr8	4253101	4256220	0.6988	0.9947	1.3109	0.9591	1.2267	0.7706	0.9924	1.1961	1.2022	1.1988	0.5987	0.7301	0.5458	1.0188	0.5195	1.3960	0.9450	0.6292	0.0584	0.4002
Qscn6l1	chr2	26065538	26092940	0.5851	0.8233	0.7031	0.8410	0.6294	1.1552	0.9003	0.9551	0.8616	0.9072	0.9355	0.9812	0.8727	0.4831	0.6905	0.5868	0.6398	0.9135	0.6371	0.8038
St7l	chr3	104667998	104729757	9.3972	11.3179	9.0534	7.1898	8.7586	8.3564	8.5547	15.0738	15.0823	15.1406	7.4867	8.4092	8.1216	7.6785	10.5024	10.0067	10.1987	12.6114	11.5755	12.2397
AK006001	chr2	164569064	164571431	0.2156	0.0939	0.0000	0.0936	0.2132	0.1648	0.1884	0.1114	0.0000	0.0546	0.0000	0.1108	0.0000	0.0000	0.0000	0.1171	0.0569	0.1965	0.0000	0.1177
Ccdc108	chr1	74948653	74982173	0.0000	0.0000	0.0113	0.0000	0.0000	0.0000	0.0000	0.0000	0.0000	0.0000	0.0000	0.0000	0.0303	0.0149	0.0000	0.0000	0.0000	0.0000	0.0411	0.0166
Arpc5	chr1	154613782	154622705	1.6126	2.1248	2.0159	1.7578	2.5800	2.2435	2.4077	2.3556	1.9706	2.1588	1.2652	2.0727	1.6177	1.5061	2.2370	2.5275	2.3769	1.7411	2.1545	1.9112
Krt81	chr15	101289495	101293857	0.0000	0.0000	0.0665	0.0000	0.0000	0.0000	0.0000	0.0000	0.0000	0.0000	0.0000	0.0000	0.0000	0.0000	0.0000	0.0000	0.0000	0.0000	0.0000	0.0000
Rpl10	chrX	71516195	71518465	2.7043	4.1790	2.8309	1.9417	3.4976	3.2384	3.3654	3.7803	2.3601	3.0559	2.1014	4.4566	3.8876	1.8030	3.0375	3.0665	3.0501	2.5147	1.9291	2.2834
H1f0	chr9	20820403	20825448	1.3173	2.0139	1.1637	2.7545	4.8698	4.7515	4.8106	0.9352	0.2515	0.5868	2.1754	3.2266	5.2117	1.7303	1.1642	0.8371	1.0048	0.9250	1.1347	1.0113
Socs7	chr11	97223864	97259856	2.9578	2.7541	2.6147	2.9288	3.3300	3.4516	3.3938	2.1108	2.4949	2.3057	3.2746	4.0979	2.3736	3.3489	3.2626	3.0598	3.1625	2.7627	2.6669	2.7295
1810032O08Rik	chr11	116532982	116537112	3.3226	2.6420	2.4556	3.0735	4.5850	3.5644	4.0612	2.9433	3.6924	3.3238	2.2827	4.0991	3.7253	3.5564	3.1330	3.0218	3.0774	2.3906	2.7632	2.5455
Fbxo47	chr11	97715620	97745468	0.0038	0.1758	0.2152	0.3089	0.0409	0.2143	0.1302	0.2450	0.3577	0.3023	0.0462	0.3992	0.1470	0.0000	0.1592	0.2191	0.1882	0.2173	0.1843	0.2044
BC031441	chr17	56077797	56088923	1.1005	0.5271	0.6162	0.5664	1.0759	1.5481	1.3194	1.6609	2.1890	1.9292	0.3206	0.8889	0.4798	0.5577	1.2060	1.0340	1.1218	1.4322	0.9641	1.2462
H2-M3	chr17	37407178	37411430	1.6414	1.6706	1.3056	2.2505	2.0980	2.2176	2.1603	1.5262	1.3214	1.4214	1.7292	2.0883	2.5541	1.8204	2.5283	1.9052	2.2244	1.8437	2.0381	1.9257
AK077143	chr4	63295454	63300512	0.0000	0.0000	0.0000	0.0000	0.0000	0.0000	0.0000	0.0000	0.0000	0.0000	0.0000	0.0000	0.2288	0.0000	0.0000	0.0000	0.0000	0.0000	0.0000	0.0000
Zfp26	chr9	20239473	20264436	6.4373	8.4615	6.3114	6.9554	6.1448	5.7114	5.9239	10.0758	9.9707	10.0190	5.3283	5.7417	5.3459	4.8814	7.5022	7.6363	7.5635	9.3258	8.3337	8.9357
Lrrc4	chr6	28778125	28781747	19.5005	14.3589	10.8515	9.6876	16.9060	17.5605	17.2489	11.2065	11.6303	11.4186	35.0716	20.8742	24.5018	19.7099	15.1173	15.1650	15.1328	13.6386	10.5218	12.4082
Gsn	chr2	35111930	35163412	0.0743	0.2708	0.1745	0.1119	0.2060	0.6040	0.4109	0.4395	0.1388	0.2863	0.3178	0.2797	0.2341	0.4076	0.4988	0.2075	0.3571	0.3448	0.3211	0.3360
Spib	chr7	51781364	51787441	0.1846	0.2283	0.1889	0.3024	0.6346	0.4122	0.5203	0.0000	0.0623	0.0317	0.2221	0.0884	0.0623	0.0518	0.1285	0.0680	0.0990	0.0570	0.2541	0.1366
Cyp2c38	chr19	39464045	39537565	7.1690	10.7845	10.8166	5.9566	27.4422	27.4694	27.4660	55.4902	56.1659	55.8162	2.7970	6.5376	0.9648	4.2188	10.8330	11.6301	11.2146	29.0321	27.3466	28.4088
Rpp21	chr17	36392617	36394791	1.1893	1.4847	1.2488	1.5739	0.7132	1.1045	0.9149	0.5542	0.6845	0.6204	1.5652	1.8093	1.6029	1.7939	0.5505	2.4378	1.4668	1.2616	1.1941	1.2368
Edr2	chr4	128404824	128430118	4.8821	5.1697	4.5083	3.8277	4.1046	4.9380	4.5351	2.0366	2.3368	2.1888	5.7224	6.4341	6.5505	5.6819	5.7984	6.0090	5.8977	4.2291	6.3694	5.1004
Olfr112	chr17	37700183	37706394	0.0550	0.0000	0.0000	0.0000	0.0000	0.0000	0.0000	0.0000	0.0000	0.0000	0.0000	0.0000	0.0000	0.0000	0.0000	0.0000	0.0000	0.0000	0.0000	0.0000
AK196214	chr17	69766741	69768269	1.5998	1.6690	1.3998	1.6005	1.8383	1.9974	1.9208	1.8540	2.0048	1.9302	0.6445	1.2451	1.8117	0.1097	0.4692	1.3652	0.9041	0.8138	0.7733	0.7991
Fbn2	chr18	58168276	58369580	0.0157	0.0000	0.0000	0.0144	0.0158	0.0000	0.0077	0.0000	0.0000	0.0000	0.0000	0.0170	0.0000	0.0000	0.0000	0.0000	0.0000	0.0000	0.0000	0.0000
Z12226	chr6	41093745	41493500	0.0000	0.0000	1.0214	0.0000	0.0000	1.4561	0.7495	0.0000	0.0000	0.0000	0.0000	1.2386	0.0000	0.0000	0.8118	0.0000	0.4171	0.0000	0.0000	0.0000
Slc39a11	chr11	113106167	113511385	3.3392	3.9045	3.1431	2.4029	2.3366	2.6744	2.5619	1.4421	1.6616	1.5904	3.7571	2.5853	3.4033	3.2905	4.0113	2.6338	3.3403	2.1490	1.8586	2.0515
AK007210	chr15	99082218	99092473	1.3817	0.0000	1.4430	0.3629	1.2163	1.3928	1.3076	2.2512	1.6804	1.9598	1.0003	0.4582	0.4441	0.7382	0.9151	1.1376	1.0227	1.4933	1.3272	1.4292
Mup3	chr4	61744510	61748346	38.7596	73.9089	49.6536	54.9367	42.2723	40.0656	41.1514	109.7547	108.0098	108.8304	37.4841	54.2815	53.4283	18.3648	75.0394	72.2971	73.6695	130.2325	132.8636	131.5463
Tdrkh	chr3	94217217	94236556	0.0779	0.9513	0.3397	0.2335	0.1922	0.2034	0.1980	0.4497	0.4964	0.4733	0.3088	0.1656	0.6568	0.3692	0.5787	0.3898	0.4867	0.4804	0.5883	0.5248
Gja5	chr3	96836338	96857557	0.1103	0.0655	0.0000	0.0479	0.0000	0.0496	0.0255	0.0570	0.0000	0.0279	0.0000	0.0000	0.1099	0.0000	0.0000	0.1198	0.0582	0.0000	0.2061	0.0831
Chrp	chr15	76477358	76487350	7.5193	8.0299	9.0759	8.8859	7.1538	7.9979	7.5909	4.7840	5.9180	5.3599	9.4191	10.6365	7.2289	7.4826	8.2612	9.0877	8.6584	7.8304	7.3959	7.6704
Lrrc61	chr6	48504808	48520721	7.4273	8.4501	7.9789	8.3666	10.0459	9.0322	9.5276	8.4642	8.2569	8.3558	9.1814	3.6015	6.7167	2.5154	11.5077	9.4482	10.5016	6.1791	5.7696	6.0259
Mapk10	chr5	103336966	103640353	0.0550	0.0959	0.0482	0.0797	0.0350	0.0330	0.0340	0.0244	0.0731	0.0492	0.0172	0.0000	0.0457	0.0176	0.0221	0.0199	0.0211	0.0167	0.0000	0.0100
Ehd1	chr19	6276895	6300096	4.5380	4.2162	4.1590	2.9762	7.2142	7.8745	7.5566	2.6685	2.3418	2.5013	3.9623	4.1526	4.2557	2.4220	4.9399	4.6152	4.7797	3.2723	2.7909	3.0845
Ccnd3	chr17	47641999	47736637	1.4989	1.3152	1.3728	1.3012	1.9905	1.8513	1.9196	1.6806	1.1646	1.4173	2.2886	3.2150	1.6078	1.5828	1.7680	1.4181	1.5972	1.6667	1.5307	1.6151
Xlp	chrX	39855629	39875252	0.0000	0.0000	0.0000	0.0000	0.0000	0.2414	0.1242	0.0659	0.0635	0.0646	0.0000	0.0000	0.0000	0.0000	0.0000	0.2915	0.1416	0.0000	0.0000	0.0000
6430526N21Rik	chr7	4971977	4984825	7.3289	6.9226	7.7709	7.6086	7.2820	7.2793	7.2832	4.7852	4.3063	4.5398	7.3521	6.4193	8.4634	4.7340	6.3870	5.3380	5.8743	4.3183	4.0515	4.2191
1700019H03Rik	chr2	180460043	180476983	2.7947	2.5247	1.9214	0.9545	1.8719	1.9142	1.8944	1.7617	2.3402	2.0557	2.3531	3.2243	7.1513	1.9699	2.7229	2.7584	2.7387	2.7162	2.7420	2.7319
AK085522	chr11	85605161	85645725	3.5714	2.8264	3.5538	2.6712	4.2274	4.2000	4.2148	2.6613	2.5102	2.5835	2.3279	3.6733	4.4766	2.9490	2.7047	2.5560	2.6311	2.5940	2.5520	2.5821
AK004513	chr4	153394701	153400259	2.5146	1.7659	1.9177	2.3274	2.5003	2.0327	2.2605	1.3625	1.5844	1.4750	2.0763	2.0833	1.9393	2.2040	2.3348	2.7282	2.5247	1.3691	1.3983	1.3835
LOC100040340	chr1	36748331	36750233	2.5804	2.0392	1.5708	1.4832	2.0130	1.8817	1.9461	3.9192	1.9426	2.9114	2.2895	1.8258	0.8545	0.8747	2.8211	1.5979	2.2256	1.1849	1.1711	1.1816
Zfp292	chr4	34750424	34830198	5.1947	5.9397	7.1572	9.0288	9.1105	10.0385	9.5915	8.4419	7.8204	8.1227	6.0633	7.6871	4.9159	6.1279	6.5476	6.9803	6.7544	6.5712	8.2348	7.2548
Mak	chr13	41121681	41175009	0.0000	0.0000	0.0000	0.0000	0.0619	0.0000	0.0301	0.0000	0.0000	0.0000	0.0398	0.0068	0.1191	0.0000	0.1546	0.0000	0.0794	0.1304	0.0000	0.0781
AK158619	chr6	61125597	61130264	0.0000	0.0000	0.0616	0.0000	0.0000	0.0000	0.0000	0.0000	0.0000	0.0000	0.0000	0.0000	0.0000	0.0000	0.0000	0.1073	0.0521	0.0000	0.0000	0.0000
Slc31a2	chr4	61947478	61959445	4.7344	4.2501	5.7744	7.4617	8.4978	8.2159	8.3558	4.1971	3.6230	3.9034	5.1744	5.1298	6.7223	4.4993	6.8857	6.7548	6.8186	4.8629	4.2791	4.6369
AK053084	chr5	110596526	110605523	2.9457	3.4764	2.8566	3.5442	3.4694	4.4311	3.9657	3.1162	2.5158	2.8095	3.6505	3.2645	2.8828	2.4618	4.8275	1.9934	3.4486	3.8771	3.3240	3.6616
Mapkapk2	chr1	132950280	132994120	9.6420	7.6541	6.9010	6.3292	6.0545	5.6504	5.8487	4.5271	4.4788	4.5010	8.5211	7.7839	8.3772	7.3187	7.7456	6.6245	7.1972	7.7894	7.9331	7.8625
U2af1	chr17	31784027	31795660	5.5012	5.7047	3.4944	5.6758	3.3645	3.0908	3.2248	3.5106	4.7257	4.1282	4.4181	4.6747	6.2370	3.4487	4.8760	5.3214	5.0899	5.7409	6.9897	6.2556
trp4	chr3	53960025	54122389	0.0000	0.0000	0.0452	0.0000	0.0634	0.0000	0.0308	0.0000	0.0000	0.0000	0.0000	0.0000	0.0412	0.0000	0.0000	0.0000	0.0000	0.0000	0.0000	0.0000
Mrpl23	chr7	149719021	149726647	0.1191	0.3404	0.7618	1.0503	0.4256	0.0033	0.2084	1.3688	1.0333	1.1975	0.9373	0.5737	0.4448	0.6466	0.8021	0.5698	0.6888	0.3358	0.2770	0.3127
BC026782	chr1	141706868	141755210	8.1978	10.1493	7.9253	8.2941	10.3600	9.3144	9.8255	22.0079	23.3148	22.6662	5.0739	6.4904	5.8027	7.8916	15.1473	17.4393	16.2528	21.2451	26.2915	23.3213
BC023744	chr5	117769274	117805015	0.2498	0.2569	0.0675	0.3246	0.3516	0.4392	0.3968	0.1447	0.1052	0.1246	0.2532	0.2934	0.4479	0.3785	0.1575	0.3008	0.2270	0.1045	0.2439	0.1609
Azin1	chr15	38417184	38449021	5.6251	7.4475	8.6251	5.6841	12.1252	13.0763	12.6191	11.6688	13.3563	12.5191	7.4233	9.6315	5.6967	6.2175	8.4905	7.5152	8.0048	7.3069	7.0801	7.2296
EG382639	chr12	113917038	113920958	0.7285	0.3851	0.4833	0.6237	0.5898	0.6458	0.6188	0.5366	0.3065	0.4193	0.9593	2.0562	0.7519	1.1569	0.5139	0.7957	0.6505	0.4029	0.5234	0.4522
AK148800	chr16	77329449	77598776	5.1854	5.7254	5.0359	5.0489	7.0306	6.4782	6.7487	10.5715	9.7671	10.1818	2.8885	2.1154	1.9070	2.6082	7.5486	8.7658	8.1359	7.6905	9.2104	8.3476
AK041537	chr15	3946038	3965858	0.0495	0.1402	0.0866	0.0860	0.1752	0.1052	0.1392	0.1535	0.0290	0.0900	0.0000	0.0000	0.0000	0.0475	0.0000	0.0276	0.0134	0.0451	0.0000	0.0270
Vnn3	chr10	23571277	23589647	1.8768	4.3560	4.7870	4.0335	4.4776	4.1303	4.2886	6.7635	9.5242	8.1670	1.8768	1.5514	1.8917	1.0276	4.4145	2.8685	3.6614	3.9996	2.9920	3.6011
Exoc7	chr11	116150496	116167987	7.7915	7.7382	6.7002	6.6557	5.7095	5.2356	5.4532	5.1487	5.1402	5.1427	6.1818	6.1246	5.5257	5.3790	5.0434	5.5610	5.2687	5.4414	4.6258	5.1230
AK040320	chr10	36859719	36871121	0.0000	0.1230	0.1928	0.0000	0.1857	0.0000	0.0902	0.1006	0.1939	0.1481	0.0790	0.0000	0.1213	0.0935	0.1837	0.1058	0.1458	0.2142	0.0000	0.1282
Golga4	chr9	118415435	118491637	18.9131	18.5985	17.2694	16.5594	14.7670	13.2516	13.9582	12.0488	13.2250	12.6438	18.2204	18.3922	20.1513	13.0912	14.1975	12.3817	13.3019	11.6155	12.1091	11.8302
AK004150	chr17	35087185	35089413	3.3394	5.2966	2.7034	2.1754	2.9489	2.6175	2.7794	3.1082	4.4853	3.8084	3.1461	5.0302	5.9747	1.6962	5.9952	3.6471	4.8518	2.7453	4.6812	3.5312
Plin	chr7	86866051	86877778	0.0013	0.0000	0.0000	0.0000	0.0000	0.0460	0.0237	0.0000	0.0509	0.0259	0.0000	0.0000	0.0000	0.0491	0.0000	0.0556	0.0270	0.0000	0.0000	0.0000
Mthfr	chr4	147413185	147433660	10.5701	11.6628	3.2649	5.0554	2.0536	2.0461	2.0474	1.4267	1.0414	1.2301	3.4211	2.8379	6.4853	3.3668	10.1440	10.6472	10.3714	8.8841	10.4437	9.5241
Plcl2	chr17	50648741	50827795	4.7824	5.1865	5.8634	5.6201	6.5637	6.9266	6.7577	4.5880	5.8527	5.2462	5.2963	5.1000	4.5692	4.2258	4.7872	4.3843	4.6008	3.4799	4.0777	3.7277
Fcer1g	chr1	173159702	173164480	2.5958	1.3663	1.0694	2.0601	2.8953	1.7270	2.2950	0.6468	1.1805	0.9183	2.2605	1.5373	1.6640	1.0596	3.0130	0.7120	1.8939	1.6787	2.0286	1.8231
Gbl	chr17	24610497	24616023	3.8392	4.0471	3.8583	2.6579	3.8425	4.4685	4.1661	3.3806	3.6772	3.5305	2.8544	4.1100	3.5411	2.4649	3.6376	3.1452	3.3966	3.1292	3.1440	3.1413
Ccrk	chr13	64533860	64541029	2.6196	1.8439	3.0336	2.7985	1.6679	1.5102	1.5873	1.4071	1.2689	1.3362	3.1774	2.7723	2.5543	1.2331	2.5707	1.8782	2.2331	2.3642	2.0926	2.2593
Usp43	chr11	67668024	67735655	0.0292	0.0000	0.0000	0.0332	0.0000	0.0000	0.0000	0.0326	0.0352	0.0339	0.0337	0.0172	0.0825	0.1102	0.0786	0.1273	0.1022	0.0000	0.0000	0.0000
3110001K24Rik	chr14	35050220	35123689	10.1883	12.7095	11.0987	7.5081	7.4775	7.8114	7.6447	11.5998	13.6804	12.6442	10.9251	24.5564	8.0189	19.9194	12.8875	14.4769	13.6529	17.8269	18.9181	18.2910
Map2k7	chr8	4238828	4247897	12.1930	19.1496	17.5282	17.9535	17.9703	15.5575	16.7347	15.1780	15.9275	15.5459	15.2646	16.0672	13.4207	9.4014	12.0137	11.9020	11.9330	12.1777	10.8621	11.6031
Dok5	chr2	170557439	170705268	0.0000	0.0000	0.0000	0.0000	0.0000	0.0000	0.0000	0.0000	0.0000	0.0000	0.0000	0.0000	0.0822	0.0000	0.0000	0.0000	0.0000	0.0000	0.0000	0.0000
Cbara1	chr10	59165382	59326870	3.7462	3.3441	2.6900	2.8048	2.3795	2.2871	2.3286	2.5756	2.3284	2.4489	2.3927	2.1460	2.4629	2.5601	3.7141	4.1374	3.9105	3.7015	3.6260	3.6782
Tmem85	chr2	112203175	112208184	3.6393	5.3769	3.5237	4.1173	4.8417	4.2988	4.5639	3.7102	3.5982	3.6520	2.8260	4.0525	4.5585	3.3723	3.9327	3.6379	3.7875	4.5691	5.5440	4.9711
Serac1	chr17	6040717	6079727	3.5496	3.2231	3.2790	2.8693	3.6271	4.0565	3.8494	3.6131	4.1100	3.8649	3.4668	4.3260	2.7758	2.9573	3.1690	3.0122	3.0880	3.0849	3.8839	3.4106
Drd1ip	chr7	147255778	147268447	0.1381	0.0000	0.1209	0.0000	0.0000	0.1242	0.0639	0.0000	0.0000	0.0000	0.0000	0.1420	0.0000	0.1326	0.2588	0.4425	0.3479	0.0000	0.0000	0.0000
AK040707	chr3	52543645	52580576	0.0000	0.0000	0.0000	0.0000	0.0921	0.0000	0.0447	0.0000	0.0000	0.0000	0.0000	0.0000	0.0962	0.0000	0.0000	0.0000	0.0000	0.0000	0.0000	0.0000
Txndc13	chr2	134420241	134469857	2.0702	1.7933	1.5410	1.4950	1.6674	1.7629	1.7003	2.5604	2.2686	2.4110	1.0874	1.2656	1.2294	4.4465	1.4205	1.5164	1.4663	1.7132	1.5714	1.6593
BC022590	chr5	66689963	66691004	1.0061	0.7305	0.2934	1.3108	1.2428	0.4524	0.8364	0.8642	0.3317	0.5928	1.1033	1.1096	1.2029	0.7245	1.2200	0.9265	1.0768	0.7643	1.5886	1.0982
2310057J16Rik	chr8	3587675	3609047	6.0387	7.6474	7.5673	7.3372	4.5875	4.7271	4.6610	4.2151	4.8935	4.5570	5.8369	7.9457	5.0871	5.1683	5.9703	5.6295	5.7845	4.9119	4.4336	4.7286
Lair1	chr7	3958693	4014781	2.0176	2.4728	1.5598	1.2341	4.9454	4.7645	4.8540	2.9071	3.2130	3.0619	2.2870	3.1799	2.8687	2.4608	2.4714	2.5758	2.5208	3.3504	3.0760	3.2463
BC047208	chr18	61886060	61887905	1.7037	1.8968	1.7392	1.7624	1.8395	1.6501	1.7427	1.0759	1.6016	1.3433	1.3346	1.3074	1.0373	1.2234	1.9068	1.2335	1.5789	1.8982	1.2810	1.6530
cacna1d	chr14	30853124	31304342	3.3011	3.6608	3.0721	3.8213	6.3046	5.1651	5.7203	3.5522	3.5644	3.5573	4.1920	2.1859	4.2344	3.0591	4.7424	4.7408	4.7392	2.8969	2.9088	2.9073
AK044689	chr10	68672509	68675846	11.5265	9.8442	8.1933	8.6166	15.3624	14.8123	15.0847	18.7131	19.3150	19.0135	11.9601	21.7027	13.6522	6.2028	11.4447	12.1586	11.7856	10.6922	9.6570	10.2955
1810013L24Rik	chr16	8830187	8859017	9.5244	10.5558	12.1166	10.8254	14.4480	13.2997	13.8621	10.6410	10.0825	10.3531	11.9338	11.9915	8.8783	10.8497	8.3503	8.9140	8.6198	8.2151	7.5627	7.9680
4930555I21Rik	chr4	135051891	135093718	0.2054	0.0400	0.1443	0.1771	0.0000	0.0532	0.0274	0.0394	0.0000	0.0193	0.1243	0.0528	0.0426	0.0598	0.0088	0.0676	0.0373	0.0567	0.0842	0.0679
Gm50	chr4	124532482	124539415	1.4715	1.0668	0.9244	0.5633	1.6177	1.0766	1.3397	0.8595	0.7825	0.8200	0.3608	0.8640	1.7155	0.7986	1.4514	1.6815	1.5624	0.8056	1.1257	0.9362
Neurl2	chr2	164656231	164659096	3.6104	7.7338	6.0768	5.5876	8.1335	7.3361	7.7259	5.5683	6.3189	5.9487	4.3138	5.3484	3.5972	3.8040	5.3374	5.5401	5.4331	5.4270	4.1271	4.9134
Impdh1	chr6	29150439	29166350	0.2603	0.2282	0.1832	0.2127	1.1127	1.2153	1.1659	0.0668	0.1287	0.0983	0.5820	0.1753	0.4510	0.3539	0.2821	0.3090	0.2950	0.2115	0.2604	0.2316
Rbm15b	chr9	106783259	106788274	3.3091	2.5100	3.0379	1.7760	2.6739	3.4303	3.0642	1.7638	1.6643	1.7126	2.5540	2.9002	4.5719	1.8729	3.1668	2.3077	2.7479	2.1855	1.5558	1.9358
Csf2rb2	chr15	78112939	78136033	0.1749	0.0776	0.1749	0.2420	0.0908	0.1446	0.1185	0.0745	0.0296	0.0516	0.2703	0.4540	0.4593	0.1190	0.0387	0.0425	0.0405	0.2634	0.3694	0.3067
Psap	chr10	59740485	59765348	11.0480	13.4427	13.1864	15.0229	13.3796	13.6658	13.5317	8.1723	8.5752	8.4051	14.9860	20.5357	14.0409	12.4375	11.0060	12.2537	11.6064	11.2783	12.0209	11.5693
AK143407	chr11	23333227	23344346	9.3234	15.3511	7.7061	10.8067	9.1585	8.1006	8.6172	13.3261	16.2030	14.7866	7.2967	8.3397	7.5257	8.7892	10.8943	11.7230	11.2913	12.0143	8.5799	10.6527
E130016E03Rik	chr4	11486118	11542954	0.3679	0.5292	0.5062	0.3823	0.3902	0.5015	0.4476	0.9051	0.7778	0.8400	0.6968	0.1472	0.2981	0.1526	0.4798	0.5666	0.5204	0.4817	0.2351	0.3832
BC048666	chr18	64317377	64436834	0.8606	1.2583	1.4489	1.7866	4.6705	3.7287	4.2462	2.4288	3.1182	2.7791	0.8335	1.8630	0.7307	1.4335	1.0139	0.8461	0.9319	1.4918	1.8707	1.6475
clk-1	chr7	125670317	125676827	0.8562	0.8620	1.2103	1.3553	1.4678	0.8698	1.1605	1.3655	1.5588	1.4635	0.4813	0.5870	0.8730	1.0509	0.7549	0.7608	0.7574	0.6691	0.7768	0.7138
Frs3	chr17	47832155	47841235	1.5233	1.9119	1.4961	1.4568	1.3695	1.8842	1.6350	1.3424	0.6912	1.0104	1.5958	0.9611	0.8604	0.9330	1.0781	0.8372	0.9605	0.8263	0.7921	0.8141
Prr13	chr15	102289632	102293215	3.5683	4.1685	3.3876	2.9758	3.6538	2.8806	3.2571	2.8708	2.0000	2.4265	4.5364	4.9384	3.4258	3.6861	2.1642	4.4063	3.2520	2.6495	1.9239	2.3621
BC055402	chr1	57257488	57271837	0.0000	0.0000	0.0000	0.0000	0.0000	0.0475	0.0244	0.0000	0.0000	0.0000	0.0000	0.0000	0.0000	0.0000	0.0000	0.0000	0.0000	0.0000	0.0715	0.0288
AK083203	chr4	154011684	154018825	0.0000	0.0000	0.0000	0.0000	0.0000	0.0305	0.0157	0.0000	0.0492	0.0250	0.0000	0.0000	0.0000	0.0000	0.0000	0.0000	0.0000	0.0000	0.0000	0.0000
Alkbh2	chr5	114573942	114578227	2.7600	2.8639	3.8220	2.2231	2.7698	2.4148	2.5880	0.7496	2.3305	1.5544	2.4484	2.3945	2.2857	2.9785	1.5337	2.1564	1.8353	2.3028	2.2004	2.2660
Psmd3	chr11	98543867	98557292	7.0202	7.8476	8.3903	6.9581	6.4447	6.3426	6.3945	4.9218	5.0976	5.0098	5.0518	6.7522	9.9731	6.4564	5.5466	6.9568	6.2287	5.1132	5.7000	5.3330
Gadl1	chr9	115818572	115983465	0.0812	0.1414	0.0710	0.1410	0.0000	0.0000	0.0000	0.1677	0.0808	0.1234	0.0763	0.0834	0.2426	0.0779	0.0833	0.0000	0.0428	0.0000	0.2197	0.0886
Bcl3	chr7	20393810	20408064	8.4297	6.8736	7.1112	5.5196	5.0711	5.8299	5.4635	2.6749	2.7874	2.7313	8.5136	8.2234	14.2514	7.0942	7.5922	7.4999	7.5436	4.1122	4.0457	4.0934
C1r	chr6	124462422	124473142	2.4872	1.6217	2.3683	1.7687	1.9492	1.7863	1.8660	1.5672	1.4290	1.4963	2.1595	2.2399	2.1031	2.1274	2.0810	2.0152	2.0480	1.8820	1.2176	1.6177
Mobkl1b	chr6	83276032	83290943	4.9042	4.4529	4.9957	4.7268	4.3977	5.8832	5.1640	6.6328	6.9033	6.7684	3.5194	5.4006	3.9745	4.0763	5.9510	5.4005	5.6807	5.1261	5.9422	5.4651
Spry4	chr18	38745918	38760922	3.7226	2.7807	10.8584	6.1367	5.2336	5.8787	5.5675	6.9764	6.2640	6.6114	2.7312	2.6728	2.9915	1.6239	3.6965	4.3018	3.9886	3.6382	3.5547	3.6116
Fut8	chr12	78339111	78576974	1.4606	1.7971	2.0389	1.8187	1.9002	2.2038	2.0571	1.5071	1.3412	1.4221	1.3998	1.1736	1.8961	1.4552	1.4886	1.7135	1.5971	1.7645	2.2551	1.9658
Agtrl1	chr2	84976559	84980080	0.0496	0.0432	0.0434	0.1293	0.0100	0.0892	0.0508	0.0000	0.0494	0.0251	0.2798	0.0510	0.0000	0.0000	0.0000	0.0000	0.0000	0.0452	0.0000	0.0271
AK030268	chr1	90448091	90458742	0.1329	0.0000	0.0538	0.0000	0.0634	0.0000	0.0308	0.0000	0.0000	0.0000	0.0000	0.0000	0.0000	0.0000	0.0000	0.0000	0.0000	0.0000	0.0000	0.0000
AK171183	chr4	16091231	16120314	0.6208	1.3188	1.8990	1.3875	1.3451	0.7029	1.0150	1.2708	1.0436	1.1547	0.8971	0.6874	1.0531	1.7078	1.6714	0.7820	1.2386	2.0128	0.8958	1.5663
Egr2	chr10	67000616	67004936	0.1767	0.1026	0.1546	0.2474	0.1684	0.4766	0.3271	0.0609	0.2755	0.1701	0.2048	0.0605	0.2347	0.2262	0.0000	0.2246	0.1091	0.0537	0.1594	0.0964
Cryba4	chr5	112675552	112681522	0.0000	0.0996	0.3246	0.1938	0.0585	0.0000	0.0284	0.0000	0.0777	0.0396	0.0000	0.0000	0.2029	0.0000	0.2291	0.2423	0.2354	0.0000	0.0000	0.0000
Actr3	chr1	127289482	127332265	1.7800	2.0273	2.1240	2.1537	2.3654	2.7659	2.5724	1.8554	1.9623	1.9092	1.7415	2.0000	1.4833	1.3811	1.9956	2.0640	2.0278	1.9918	1.6173	1.8446
Grasp	chr15	101054637	101063187	0.2247	0.2833	0.2826	0.2073	0.2276	0.2477	0.2380	0.1116	0.0860	0.0985	0.2437	0.7628	0.3433	0.3402	0.2439	0.6135	0.4233	0.3151	0.1491	0.2488
Prg3	chr2	84828371	84834043	0.0000	0.0000	0.0000	0.1589	0.0000	0.0000	0.0000	0.0000	0.0000	0.0000	0.0000	0.0000	0.0000	0.0000	0.0000	0.0000	0.0000	0.0000	0.0000	0.0000
Egflam	chr15	7156119	7348304	0.2428	0.0516	0.0807	0.1869	0.0062	0.0553	0.0315	0.0953	0.0000	0.0467	0.2601	0.2706	0.1531	1.1319	0.1444	0.1335	0.1390	0.1401	0.2912	0.2013
F8	chrX	72418068	72625380	3.1026	2.6948	3.7051	4.2009	4.0029	4.1834	4.0769	5.2541	4.8149	5.0376	2.0549	1.9969	2.2946	3.4202	4.1483	4.0706	4.1084	4.0209	3.9517	3.9902
Cog3	chr14	76102157	76154300	6.9142	7.9325	5.0582	4.7664	6.3583	6.1206	6.2303	7.9056	9.3331	8.5618	5.3310	7.1523	6.5218	4.8387	5.9818	5.7140	5.8384	6.4336	6.5269	6.4607
AK019743	chr4	128727331	128735227	0.0000	0.1493	0.1499	0.5989	0.3266	0.3081	0.3172	0.0000	0.2558	0.1302	0.0000	0.0000	0.0000	0.0000	0.0769	0.1860	0.1299	0.1210	0.2318	0.1659
AK047030	chr2	72779124	72782613	4.4074	3.9260	4.1741	4.4158	4.8948	4.1734	4.5252	6.6598	7.0590	6.8609	1.7883	4.2198	2.1112	2.6991	4.4936	3.9148	4.2102	6.5172	6.6404	6.5796
Agrp	chr8	108090597	108161374	2.9514	2.4266	2.7578	2.3477	3.3427	1.9727	2.6387	1.6260	0.7639	1.1865	3.2712	1.3966	3.6523	1.5200	3.2255	1.6617	2.4644	1.8546	1.5417	1.7320
Epsti1	chr14	78304197	78402459	0.9125	0.9620	1.5714	1.3605	1.4884	1.0992	1.2886	1.2259	0.7676	0.9921	1.5346	1.6317	1.6395	1.2863	0.9223	0.5151	0.7241	0.7898	1.1278	0.9277
Vti1b	chr12	80257008	80273364	2.7786	2.4306	2.6748	3.2743	3.2192	3.4145	3.3209	4.7339	3.2655	3.9699	2.4838	2.3142	2.5619	2.9211	4.1330	2.3918	3.2853	4.1826	2.5007	3.5125
Klhl17	chr4	155603465	155608945	4.0289	4.5044	4.6199	4.9335	3.3921	4.1082	3.7394	2.0499	2.5883	2.3234	5.7945	5.0029	4.1354	4.2018	2.9582	3.7897	3.3606	3.3881	2.5058	3.0389
Zan	chr5	137819864	137918292	0.0000	0.0009	0.0201	0.0092	0.0258	0.0131	0.0193	0.0000	0.0000	0.0000	0.0000	0.0001	0.0211	0.0000	0.0206	0.0000	0.0106	0.0000	0.0000	0.0000
AK147443	chr5	125281834	125314672	0.0227	0.0181	0.0000	0.0303	0.0217	0.0000	0.0105	0.0000	0.0000	0.0000	0.0214	0.0000	0.0000	0.0218	0.0000	0.0000	0.0000	0.0298	0.0000	0.0178
Tnfaip3	chr10	18720721	18735173	1.4288	1.1247	0.7761	0.8812	2.7013	2.7975	2.7518	1.2075	1.3774	1.2936	1.1525	1.3362	1.9768	0.6266	1.1065	0.9040	1.0076	0.9031	0.6431	0.8000
Olfr654	chr7	111736268	111737294	0.0000	0.0000	0.0000	0.0000	0.0000	0.0000	0.0000	0.0000	0.0000	0.0000	0.0000	0.0000	0.0000	0.1633	0.0000	0.0000	0.0000	0.0000	0.0000	0.0000
AA407270	chr9	71352153	71440167	1.0273	0.1401	0.4669	0.4974	0.3627	0.3541	0.3584	0.3912	0.0000	0.1919	0.0894	0.3031	1.0018	0.4119	0.4580	0.8100	0.6287	0.2593	0.5433	0.3743
AK039498	chr9	44918067	44943689	0.0000	0.0581	0.0000	0.0000	0.0000	0.0000	0.0000	0.0000	0.0000	0.0000	0.0000	0.0000	0.0000	0.0000	0.0000	0.0000	0.0000	0.0000	0.0000	0.0000
Copz1	chr15	103103348	103130295	6.7597	5.8838	4.9573	5.5494	5.0817	4.3105	4.6865	3.6682	3.9549	3.8130	5.0934	5.6682	8.7736	4.0375	6.2416	5.9003	6.0727	5.1020	4.2758	4.7788
Trdmt1	chr2	13431790	13466291	0.2890	0.6806	0.3425	0.5228	0.5589	0.7106	0.6372	0.5896	0.7077	0.6496	0.4603	0.6867	0.1925	0.3314	0.5730	0.4340	0.5052	0.2371	0.3867	0.2979
6820424L24Rik	chr5	39059718	39075989	0.7529	0.7074	0.5435	0.4953	0.5133	0.6877	0.6033	0.5565	0.6381	0.5979	0.3516	0.4217	0.5336	0.3924	0.2106	0.4585	0.3309	0.3349	0.3718	0.3504
Clec4b1	chr6	123000023	123021562	0.3239	0.0000	0.0000	0.3097	0.0000	0.2832	0.1458	0.0000	0.0000	0.0000	0.1536	0.0336	0.0000	0.0571	0.3538	0.0000	0.1818	0.0000	0.0000	0.0000
Tmem9	chr1	137914602	137931605	1.1869	1.5671	1.1660	1.3644	1.2515	1.4781	1.3686	0.9913	1.6875	1.3455	1.3910	0.6459	0.8392	0.0685	0.4534	1.1390	0.7861	1.0654	1.0764	1.0719
Irf8	chr8	123260275	123280592	1.4691	2.3312	1.5904	2.3036	3.4307	2.9688	3.1865	1.3674	1.5703	1.4703	3.5069	2.9127	3.2409	2.3367	1.9399	1.8273	1.8842	1.3419	1.4423	1.3849
lama3	chr18	12662707	12741521	1.2198	1.2216	1.3235	2.1940	0.7653	0.8998	0.8134	0.5881	0.9843	0.7896	4.4400	3.2189	1.0631	2.5038	1.5964	1.5706	1.5831	2.2190	1.8753	2.0593
BC083167	chr2	176583320	176593409	0.0000	0.1099	0.0000	0.0832	0.0000	0.0000	0.0000	0.0817	0.0000	0.0401	0.0000	0.0000	0.0000	0.1291	0.0000	0.0000	0.0000	0.0000	0.1820	0.0734
Hist1h2bj	chr13	22135098	22135479	0.0000	0.3437	0.7054	0.1192	0.1635	0.0000	0.0794	0.0000	0.0000	0.0000	0.0000	0.7523	0.3418	0.0000	1.3558	0.3788	0.8806	0.3857	1.0988	0.6740
Tfpt	chr7	3571925	3581486	2.8177	3.8246	2.9063	2.7150	4.1825	3.3425	3.7516	2.8778	2.4691	2.6688	3.4083	3.9302	3.4658	3.0478	2.3852	2.3636	2.3735	2.0599	3.0609	2.4676
AK214512	chr7	112890111	112890394	7.6901	8.2821	4.6698	11.9297	14.0975	11.4036	12.7158	12.8903	13.1971	13.0423	10.1927	8.0946	4.3673	9.8205	9.6074	7.3749	8.5183	7.9500	5.3916	6.9337
1700027J05Rik	chr15	89012642	89026905	1.9369	2.7152	2.2204	2.1911	2.6708	3.1173	2.9016	1.5709	1.8976	1.7372	2.8242	3.2735	2.2808	2.6276	2.0774	2.5430	2.3030	1.7628	1.9011	1.8220
Zfp446	chr7	13563196	13569658	2.2374	2.8603	2.2392	2.8700	2.7433	3.1761	2.9671	3.1453	3.5154	3.3327	4.6152	3.1259	3.0551	3.4912	3.2251	3.4669	3.3409	2.4890	2.9847	2.6937
Cdc26	chr4	61961375	62069657	6.1209	8.6666	9.5680	9.7480	8.0616	7.7190	7.8709	7.7698	8.6566	8.2133	7.1842	8.9134	7.9514	6.7734	7.6465	8.4193	7.9935	8.1054	8.3414	8.2185
NHE8	chr2	167247220	167261549	4.9597	5.2597	4.5250	5.0553	6.7710	6.9981	6.8768	5.8214	6.5569	6.1777	4.7844	3.6731	6.7056	4.0173	5.4993	4.9963	5.2522	6.4138	5.7439	6.1561
2410042D21Rik	chr2	112219367	112254394	0.9316	0.9262	1.0596	1.0630	1.1457	1.4926	1.3247	2.1764	2.4220	2.3007	0.4968	0.9914	0.6837	0.4739	1.0801	0.6704	0.8806	1.1579	1.2806	1.2096
Gckr	chr5	31599953	31629675	92.4445	120.6051	90.2945	97.9003	51.6250	51.3673	51.4262	78.3389	85.3143	82.4761	31.4352	37.3765	47.8592	42.6610	89.3436	86.8119	87.3956	74.8256	77.8767	76.3220
Abcc1	chr16	14361652	14474967	0.8566	0.8220	0.5095	0.6120	1.4250	1.9177	1.6791	0.5758	0.5008	0.5374	0.9243	0.3392	1.1140	0.8403	0.6294	0.4928	0.5627	0.9763	0.7783	0.8984
slc43a2	chr11	75379508	75383691	2.9650	1.8350	2.3571	2.2936	3.2572	3.1410	3.1986	1.7291	1.9013	1.7921	3.1457	2.4601	2.6375	2.5345	2.1043	4.2646	3.1524	2.0907	2.4024	2.2205
Artn	chr4	117598766	117602368	0.0725	0.1263	0.0000	0.0630	0.0000	0.0652	0.0336	0.0000	0.0000	0.0000	0.2726	0.0745	0.1219	0.1392	0.1488	0.0787	0.1147	0.0661	0.0368	0.0544
AW209491	chr13	14722511	14731363	4.1922	4.3262	3.2760	3.7245	3.8359	4.3317	4.0925	3.4748	3.5809	3.5277	3.6088	5.8390	5.2309	3.4541	4.2351	4.4921	4.3578	4.0284	4.9530	4.4091
mKIAA0528	chr6	142975832	143048610	3.4889	3.2513	2.8664	2.6956	2.5709	3.0688	2.7989	2.8691	2.9528	2.9108	2.5176	2.6227	2.3595	1.9341	2.4034	2.5195	2.4586	2.8148	2.6106	2.7294
Evc	chr5	37690411	37728100	0.1468	0.1295	0.3545	0.2485	0.1511	0.2448	0.1994	0.0773	0.1121	0.0950	0.3433	0.3527	0.2726	0.3554	0.2732	0.0878	0.1830	0.2689	0.0767	0.1919
BC078436	chr12	106726184	106731305	0.3411	0.5945	0.3582	0.2963	0.3577	0.2964	0.3263	0.3173	0.1698	0.2421	0.6092	0.5260	0.7817	0.4258	0.2101	0.3334	0.2699	0.3732	0.1847	0.2979
Ipo7	chr7	117161938	117198628	4.7400	6.3018	4.5997	4.1765	5.5254	5.0042	5.2591	10.7568	10.2699	10.4908	4.3671	6.2986	4.2415	4.0136	7.5020	6.5272	7.0247	8.2517	7.2302	7.8399
Pdx1	chr5	148081701	148087423	0.0000	0.0000	0.0000	0.0762	0.0000	0.0000	0.0000	0.0000	0.0000	0.0000	0.0000	0.0000	0.0000	0.0000	0.0000	0.0000	0.0000	0.0000	0.0000	0.0000
AI790298	chr19	4164323	4175454	0.3112	0.3301	0.4082	0.4974	0.7288	0.5150	0.6190	0.2266	0.1515	0.1882	0.2781	0.2661	0.1269	0.1136	0.2430	0.3385	0.2893	0.0896	0.2059	0.1367
Cxcl10	chr5	92775666	92777880	0.1637	0.7312	0.3725	0.3414	0.4137	0.6590	0.5401	0.4146	0.1997	0.3050	0.3675	0.1683	0.2957	0.3420	0.4959	0.0000	0.2548	0.4366	0.3823	0.4156
Rab1b	chr19	5099206	5106996	7.5793	8.3097	7.2682	7.1758	7.3509	7.8549	7.6130	6.2487	8.0949	7.1868	6.8024	6.3533	6.0079	4.6656	6.5592	7.0645	6.8012	4.0144	3.8873	3.9710
Cntfr	chr4	41604528	41644072	0.0000	0.1454	0.1675	0.2728	0.2208	0.1236	0.1708	0.0649	0.0000	0.0318	0.5905	0.1261	0.2963	0.6616	0.2610	0.4126	0.3345	0.1503	0.0159	0.0964
Lypd1	chr1	127768618	127808791	0.8359	1.3946	0.9804	0.7351	0.9468	0.8438	0.8941	1.0435	0.6890	0.8626	0.6224	0.6317	0.6040	0.8712	0.5948	1.4416	1.0057	0.6791	0.5601	0.6324
Kifc2	chr15	76490338	76498626	2.8288	3.4902	4.1639	4.1653	2.2166	2.1583	2.1751	1.3807	1.5353	1.4590	5.6832	6.9696	5.2778	5.0348	3.8379	3.9267	3.8791	2.7040	1.8904	2.3812
Ccs	chr19	4825365	4839322	22.4388	17.0591	13.3949	16.9715	17.8563	15.0905	16.4390	23.1168	16.8919	19.9395	11.5778	18.6050	16.0472	22.0864	14.7214	13.5215	14.1312	19.4277	18.8213	19.2209
Mmachc	chr4	116375038	116380990	2.4934	2.4708	3.5641	1.5282	2.7365	2.7033	2.7204	2.2278	1.5580	1.8860	2.3725	1.7122	2.3481	1.9300	2.7556	2.9251	2.8365	1.4402	0.8987	1.2247
Cenpq	chr17	41060003	41071500	0.1445	0.6426	0.3398	0.4615	0.3745	0.4101	0.3930	0.7109	0.7372	0.7240	0.0566	0.4580	0.0225	0.3165	0.0000	0.5313	0.2580	0.5626	0.7864	0.6539
AK047163	chr6	39477520	39494484	1.3203	0.7072	1.2402	0.7238	0.9643	1.3606	1.1687	0.2396	0.6232	0.4349	1.1294	0.3635	1.8511	0.4842	1.3940	0.8720	1.1398	0.6778	0.2511	0.5070
AK088966	chr11	100682021	100684248	15.6350	21.6966	16.3258	27.3584	17.5559	16.3458	16.9392	16.0502	13.7192	14.8580	19.2142	13.1516	15.9059	13.1317	27.4182	27.4664	27.4277	31.2725	28.3580	30.1579
AK080399	chr1	75216669	75220229	0.8052	0.2339	0.7427	0.9266	1.3272	1.3365	1.3325	1.1406	0.7547	0.9438	0.1577	0.3242	0.5348	0.0709	1.7702	0.5793	1.1909	0.6973	1.5756	1.0528
Plcxd3	chr15	4325490	4525577	0.0000	0.0000	0.0000	0.0000	0.0000	0.0000	0.0000	0.0000	0.0000	0.0000	0.0000	0.0354	0.0000	0.0000	0.0354	0.0000	0.0182	0.0000	0.0000	0.0000
Ube2d2	chr18	35931260	35966817	5.0024	4.5040	3.6967	3.8845	4.4957	4.6411	4.5722	4.2555	4.3083	4.2810	3.5915	3.1905	4.6039	2.3711	3.9668	4.8641	4.4005	4.6933	4.1470	4.4821
Tect2	chr5	125048792	125077658	0.0465	0.1477	0.2515	0.1458	0.1403	0.0921	0.1155	0.0329	0.2904	0.1640	0.4263	0.3308	0.1123	0.3016	0.1007	0.2112	0.1543	0.0808	0.2306	0.1414
Brul4	chr18	25637615	25661581	0.1128	0.3135	0.0940	0.0451	0.1365	0.0000	0.0663	0.0000	0.2637	0.1343	0.0690	0.1472	0.0000	0.1616	0.0956	0.1555	0.1246	0.1550	0.0000	0.0928
3110052M02Rik	chr17	21787579	21801933	1.5923	2.4348	1.7681	1.7029	2.2087	2.5735	2.3972	5.0629	4.5474	4.7987	1.8637	1.6771	1.7583	1.5793	2.6090	2.0499	2.3361	2.4256	2.9699	2.6498
Dgkh	chr14	78969415	79124896	0.6069	0.7773	0.8584	0.5712	1.9285	2.2494	2.0943	0.9735	1.6291	1.3070	0.9280	2.5609	1.0848	1.3334	0.5236	0.7492	0.6329	0.4614	0.4436	0.4551
Aip	chr19	4114445	4125827	1.1457	2.3389	1.5658	1.7051	1.9571	2.4280	2.2002	1.2590	0.9064	1.0790	1.6644	2.3731	1.1635	0.7591	1.7123	1.4414	1.5798	1.3408	1.7215	1.4969
Ccdc144b	chr3	35906168	35952469	0.0167	0.0000	0.0000	0.0221	0.0000	0.1065	0.0548	0.0000	0.0000	0.0000	0.0000	0.0721	0.0000	0.0000	0.0081	0.0000	0.0042	0.0560	0.0000	0.0335
Arnt2	chr7	91394788	91558469	0.0000	0.0125	0.0467	0.0899	0.0509	0.0240	0.0371	0.0276	0.0000	0.0135	0.0000	0.0275	0.0266	0.0000	0.0000	0.0000	0.0000	0.0000	0.0000	0.0000
AK020616	chr11	106681379	106683673	5.4262	6.4246	5.4940	5.9373	8.0386	7.0225	7.5184	7.4447	9.0607	8.2651	6.6054	6.8680	4.8175	5.7181	7.6296	5.4716	6.5777	7.4921	7.0686	7.3359
AK035573	chr10	42460344	42478466	0.0000	0.0000	0.0000	0.0000	0.0000	0.0000	0.0000	0.0000	0.1117	0.0569	0.0000	0.0000	0.0000	0.0000	0.0000	0.0000	0.0000	0.0000	0.0000	0.0000
Ikbkg	chrX	71669950	71696859	24.3258	36.6349	30.9722	32.0969	23.0902	22.7828	22.9305	34.2437	32.5905	33.3907	22.6023	33.3582	26.2006	27.9566	29.4474	31.7308	30.5321	30.4744	31.3916	30.9034
Telo2	chr17	25236521	25252888	1.9958	2.1751	1.6199	1.5109	2.0437	2.4072	2.2315	1.1190	1.6014	1.3643	1.8790	1.9287	2.0012	1.1471	1.8159	1.6445	1.7272	1.4309	1.2832	1.3741
AK029831	chr7	59252587	59259367	0.9884	2.1377	2.2521	3.3592	2.8738	2.7231	2.7972	3.6063	3.4498	3.5254	1.6574	1.3658	1.1110	1.2544	3.2084	4.5423	3.8546	3.7531	3.7964	3.7779
DQ569435	chr10	75300973	75301006	0.0000	0.0000	0.8431	0.0000	0.0000	0.7509	0.3866	0.0000	0.0000	0.0000	0.6642	0.0000	0.0000	0.0000	1.9782	5.2324	3.5576	0.0000	0.0000	0.0000
Fiz1	chr7	4958660	4966260	3.7774	2.7644	3.6054	3.2151	4.7916	3.7792	4.2722	3.0271	3.0271	3.0261	3.8663	4.3039	3.7251	2.3932	4.3921	3.6924	4.0501	2.7890	2.6201	2.7263
AK161073	chr3	65311178	65332106	0.0386	0.0000	0.0628	0.0624	0.2010	0.1533	0.1765	0.1484	0.0715	0.1092	0.0000	0.0000	0.0000	0.0405	0.1271	0.1052	0.1164	0.1309	0.0000	0.0784
AK077405	chr2	167378813	167433345	0.5182	0.0753	0.5290	0.5251	1.4244	1.3980	1.4113	0.3570	0.5158	0.4378	0.5845	0.1776	0.8605	0.5805	1.4784	1.1256	1.3063	0.5511	0.3507	0.4714
AK030646	chr8	4527035	4529608	0.2036	0.1183	0.3564	0.1769	0.4344	0.0610	0.2423	0.2806	0.0676	0.1720	0.1276	0.0698	0.3382	0.4562	0.0697	0.2212	0.1432	0.0619	0.0919	0.0741
Gltp	chr5	115119510	115140944	0.8038	0.9704	0.8963	0.2257	0.3148	0.3407	0.3282	0.3356	0.2478	0.2908	0.1043	0.9625	0.9505	0.4716	0.0000	0.6143	0.2983	0.3639	0.7326	0.5133
[truncated: 19,492 more rows]
