# Supplementary material for: Nascent-Seq reveals novel features of mouse circadian transcriptional regulation
Source: eLife. 2012 Nov 13;1:e00011. doi: 10.7554/eLife.00011 (PMC3492862; doi:10.7554/eLife.00011)
Supplement: Figure 6—source data 1. — DOI: http://dx.doi.org/10.7554/eLife.00011.018 [file elife00011s004.txt]

#Normalized RNA-Seq rpbp signal for every gene in the mouse liver (normalization to 40 million uniquely mapped reads)
Gene	chr	txn_start	txn_end	ZT2_1	ZT6_1	ZT10_1	ZT14_1	ZT18_1	ZT20_1	ZT2_2	ZT6_2	ZT10_2	ZT14_2	ZT18_2	ZT20_2
Itm2a	chrX	104592533	104598699	0.6068	1.6904	1.1376	1.518	0.8852	0.94	0.4996	1.9264	0.2144	1.0912	1.9432	1.5148
jnk1	chr14	34193980	34260343	13.7648	13.0064	11.2064	13.462	14.2864	14.3444	12.7976	14.1572	15.9796	10.5688	10.8356	12.8296
AK044426	chr13	47239310	47244039	0.3576	0	0	0.2148	0.1676	0	0	0.1312	0	0.1876	0	0
Sergef	chr7	53698542	53895160	4.384	2.638	3.3892	5.5316	2.3088	3.3164	3.4596	2.6896	3.384	3.762	3.5828	5.3168
Dhx9	chr1	155302887	155334790	27.1268	28.0164	24.2032	29.7704	28.546	30.5592	31.4368	27.5348	30.766	30.8956	28.024	31.0488
Ssu72	chr4	155079232	155107891	53.158	37.7088	38.8876	43.5864	35.9116	41.3144	46.328	44.952	41.5512	39.6724	37.2976	42.1624
Eif2b2	chr12	86560462	86567578	26.7744	18.2796	20.8336	19.5252	17.942	23.104	29.206	24.44	23.6936	22.4372	17.2132	22.4244
Mks1	chr11	87666726	87677181	0.9876	1.0944	0.976	1.85	1.4748	1.0088	1.8168	0.8308	1.004	0.9828	1.1088	0.962
Hebp2	chr10	18259928	18265882	0.8164	0.7552	0.1232	0.1628	0.2544	0	0.3172	0.4088	0.124	0.142	0	0.2544
Vps28	chr15	76452517	76456457	78.872	59.8752	61.856	58.182	64.8028	59.03	65.9148	63.494	68.492	53.3884	65.2032	68.1052
Setd6	chr8	98239812	98242904	26.212	21.2552	21.2484	19.262	21.186	21.9076	26.0936	18.97	19.5528	20.0492	23.4204	27.3264
Gstm2	chr3	107784619	107789354	58.384	180.4056	165.644	167.7476	80.3584	115.6808	55.6032	157.3152	177.4448	102.4868	74.8108	78.2728
mKIAA1102	chr5	67359804	67422189	0.0448	0.462	0.5764	0.482	1.0332	0.382	0.3436	0.2804	0.3544	0.6992	0.712	0.1688
Psma4	chr9	54798665	54805837	243.1676	208.6272	204.8908	181.0248	196.8488	188.6448	225.3636	218.7048	229.4432	180.9912	185.7832	201.7244
Pex19	chr1	174056902	174065911	118.4732	182.7252	122.3908	112.2544	161.2264	125.8884	111.4856	172.536	185.6904	119.8256	138.6576	105.2428
Tsnaxip1	chr8	108351643	108368576	0.2088	0	0.134	0	0	0	0	0	0	0.142	0	0
Bcl7a	chr5	123794542	123824088	4.1944	4.5588	4.9356	4.6028	4.7344	4.2376	4.2036	5.2172	3.7968	4.3736	4.7192	3.8632
Dio1	chr4	106964069	106979748	424.5792	150.3448	279.726	302.094	259.3716	326.0812	536.0644	127.5424	221.8064	198.5212	234.6236	308.7948
mAF10	chr2	17986262	18047856	6.9332	2.4476	4.634	4.7956	5.6724	6.8288	7.6584	7.016	3.9184	5.5056	8.6676	6.904
Bnip3l	chr14	67604076	67627661	83.0904	96.8332	95.008	90.8304	100.4292	91.8892	81.152	100.266	109.0428	80.284	89.2936	81.498
Capzb	chr4	138748845	138847727	85.1572	75.3212	82.2688	77.5828	71.6664	78.646	78.86	78.2672	84.2612	77.4532	73.7188	78.6508
Cachd1	chr4	100449283	100676353	0.5924	0.476	0.1832	0.1372	0.2948	0.16	0.202	0.7508	0.2508	0.2384	0.6792	0.5032
NR_002862	chr14	90296584	90299254	1.392	1.6288	1.5252	1.422	1.5756	2.2044	1.9908	1.7256	1.0516	2.9916	1.6056	1.7344
1110008J03Rik	chr5	121059071	121062578	8.0336	5.1508	5.802	5.662	4.3976	6.418	7.8912	6.6752	6.2684	7.1236	7.9408	7.2324
Snip1	chr4	124743936	124751279	17.8744	10.2428	15.6728	15.2908	14.538	14.1516	17.2668	15.0792	13.4148	13.6524	14.8744	13.1276
B9d2	chr7	26465798	26471577	7.2964	5.2116	8.6868	5.466	5.1196	5.858	9.3376	5.3852	5.214	5.9128	8.8256	5.9516
Lnx2	chr5	147828678	147888105	17.5516	8.3632	5.3988	10.7924	16.494	18.4204	17.006	13.892	12.5996	8.3732	23.3668	14.876
Ppia	chr11	6315872	6319813	1604.8732	1520.5088	1661.6588	1632.6756	1527.9524	1571.4124	1501.9084	1658.008	1651.1296	1648.5496	1497.5248	1489.484
Itgb7	chr15	102046427	102062317	0.5656	0.9776	1.2056	2.7588	0.9672	1.9904	1.014	2.0132	1.4596	0.738	0.9732	1.854
ten-m3	chr8	49361268	49640586	3.4096	10.256	6.6544	4.06	6.5252	7.0816	4.1536	9.7664	8.4536	2.5256	4.8636	5.8584
Rplp2	chr7	148633548	148637241	311.4416	247.3384	266.306	315.6376	242.364	252.6276	266.2244	270.2056	246.1488	306.9084	270.4792	283.3612
Strbp	chr2	37338750	37558795	17.9408	18.0268	18.8736	22.412	16.9732	19.118	20.0632	18.6828	18.342	18.0168	17.5436	17.7896
AK048031	chr16	77236561	77598776	0.496	1.4812	1.2448	0.964	1.1268	0.6456	1.0088	1.774	0.6368	1.4304	0.7316	2.0108
4930465K10Rik	chr18	77952942	77954184	0	0	0	0	0	0	0	0.2648	0.2824	0	0	0
Ttll11	chr2	35607466	35835144	0.104	0	0.1904	0	0.146	0	0	0.3944	0.2776	0.1896	0	0
B3gnt3	chr8	74215617	74227433	1.938	3.1612	2.9488	1.2136	3.4516	3.44	1.9264	3.254	2.474	3.3272	4.0172	2.5716
TRPC1A-Beta	chr9	95607047	95650777	0.1564	0.1912	0.0888	0.4456	0	0.042	0.148	0.08	0.3872	0.4528	0	0.4492
AI428936	chr7	31099834	31104064	3.7228	2.1076	0.2104	1.712	0.618	0.924	2.3848	0.3568	0.5156	1.8112	1.9852	6.8672
mKIAA0636	chr4	19476721	19497251	8.3944	10.0596	7.524	10.2876	11.9936	10.3612	11.434	10.504	8.026	10.8692	10.5956	13.2868
Zdhhc23	chr16	43969258	43979901	0	0.2388	0.1852	0.3252	0.3524	0	0.8708	0.3976	0.424	0.166	0	0.0328
11-Sep	chr5	93522482	93605471	8.7908	4.982	4.4304	6.6336	5.248	6.8896	7.6744	4.4084	5.2492	7.3548	7.862	10.062
Adrb1	chr19	56796861	56798262	0.3316	0.282	0.5812	0.9972	0.6004	0.35	0.67	0.7044	0.5008	0.6704	0	0.6008
Phlppl	chr8	112392502	112464808	2.1788	1.4976	1.5912	2.0356	2.306	1.138	2.1444	1.7368	1.8224	1.9464	1.8388	2.7144
Ifi30	chr8	73286671	73290562	44.0012	26.9328	29.2588	49.5004	24.094	25.5868	32.8468	29.6356	25.1676	28.6352	35.582	39.3004
mKIAA1064	chr7	17011059	17023045	15.3444	14.5088	14.1056	16.9596	16.4972	14.9044	14.6164	15.5048	12.4652	15.36	15.9264	16.2672
mKIAA0981	chr1	65233258	65279055	3.0992	2.7396	2.8424	3.2928	3.3784	2.5172	4.0024	3.3048	4.3768	3.4248	2.8876	4.2656
6430510M02Rik	chr2	37432977	37435361	3.6772	3.9588	4.0996	4.0668	6.5424	4.6972	5.1452	5.8336	5.8312	3.9944	6.4968	4.502
Pthr1	chr9	110624588	110649649	7.5284	9.0532	6.6324	7.1804	7.3488	6.8312	9.9284	8.4284	7.2704	7.8532	7.8708	8.1832
AK049508	chr14	122502651	122506175	2.9996	1.8328	2.5156	3.3204	3.0212	3.9108	3.0564	1.6644	1.6752	2.5048	3.5928	4.376
BC055806	chr19	56675525	56677992	7.72	20.8144	22.536	19.1856	11.5104	10.7632	6.7332	22.3492	18.288	18.5672	10.7168	8.2384
BC049259	chr11	3031889	3033889	10.4568	8.3896	9.482	8.8356	8.764	11.7788	11.8448	12.2296	7.1056	10.2064	8.696	9.0524
4930534B04Rik	chr12	92236931	92622818	0.7048	0.6184	0.4588	1.0876	0.5128	0.6264	0.4948	0.9796	0.5096	0.9208	0.54	0.6084
Kcnh1	chr1	194014753	194334040	0	0	0	0	0	0	0	0	0	0	0.0204	0
Tlr9	chr9	106124928	106129207	0.322	0.5696	0.352	0	0.1212	1.1304	0.4712	0.474	0.5056	0.2708	0.6116	0.4852
BC054394	chr2	166924293	166927030	1.4656	0.9196	1.6856	2.6924	1.806	2.9008	1.634	1.5984	1.3396	2.468	0.8508	1.4508
Eif2c4	chr4	126169407	126210484	3.0316	2.336	1.3572	1.2532	2.5372	2.0376	3.9372	1.8148	2.2604	1.8492	2.4912	2.4004
Lrat	chr3	82696503	82707892	17.624	13.764	10.9472	25.1744	15.7296	25.1368	19.1292	19.502	12.7456	30.7716	14.7804	9.6112
Hdgf	chr3	87710287	87720048	184.2348	226.0548	224.2208	224.1896	213.2168	193.3844	171.1284	223.282	235.7664	217.0704	199.8004	182.1708
AK146694	chr17	71317225	71321145	0.1576	0	0.2768	1.0216	0.2856	0.5	0.1388	0.2236	0.8888	0.1596	0.4328	0.572
AK164650	chrX	102236739	102265435	0.604	1.7848	1.6176	1.2048	1.7736	1.1908	0.9784	1.1432	1.704	1.6292	2.1676	1.7092
Chst12	chr5	140981562	141001192	2.0792	2.6544	0.4556	0.6028	1.412	0.5488	2.7452	1.8416	2.1772	2.366	1.952	1.4132
1700019D03Rik	chr1	52981970	53020104	0	0	0	0	0	0	0	0	0	0	0	0.4032
mKIAA4082	chr9	64736766	64748782	7.3	8.6608	5.4684	6.5444	9.1732	7.1504	6.1576	7.196	8.2664	4.7168	8.1312	6.4292
Nup188	chr2	30141952	30199782	4.1592	2.9232	3.1488	4.33	3.3464	3.7716	3.6772	3.7548	4.4172	3.8836	4.3212	3.7552
AK006988	chr19	23762208	23795449	5.4892	4.0284	2.7452	2.5972	3.0812	2.3876	3.438	3.7452	3.4356	3.7844	6.604	3.042
AK010427	chr11	62416378	62418308	12.3124	22.0504	19.1896	20.4364	12.9292	16.6904	19.1468	23.3508	19.8484	17.0984	21.7644	18.9348
Gpx2	chr12	77893321	77896541	0	0	0	0.504	0	0	0	0	0	0	0	0
KIAA1199	chr7	91083298	91235012	0	0	0	0.058	0	0	0	0	0	0	0	0.034
EG434459	chr14	52172464	52282628	0	0	0	0	0.0368	0	0	0	0	0	0	0
Ptprb	chr10	115712578	115820982	16.3188	19.5136	19.8496	19.9376	22.366	15.7816	19.022	22.528	22.8988	23.7116	22.1044	16.7772
Zfp650	chr2	69735359	69862070	52.7032	61.4324	49.4932	54.6736	54.9372	59.3788	57.2772	56.6516	59.8024	49.6892	52.7608	53.0848
Vsig8	chr1	174486068	174493847	0	0	0	0	0	0	0	0	0	0.2492	0	0
Ubie	chr15	100183630	100192271	0.2572	0.2188	0	0.2984	0.2332	0	0.6796	0.5468	0.1944	0.7808	0.6728	0.6972
A830043J08Rik	chr1	80195280	80210519	0	0	0	0.1888	0	0	0	0	0	0	0	0
Prkag2	chr5	24368574	24606248	12.2596	13.142	15.3632	15.49	13.0036	13.7412	11.1092	16.1776	13.6964	15.5792	14.3592	10.708
Nmt1	chr11	102889875	102927419	72.4364	68.0744	68.5032	77.4496	58.6052	78.13	81.3804	67.8304	66.9512	75.786	67.1508	66.7196
Cd22	chr7	31650845	31665361	1.288	1.3224	0.9212	0.8672	0.5056	0.8584	0.4188	1.052	0.4664	0.3232	0.998	0.772
Gpr111	chr17	42845885	42879128	0.1412	0.0024	0.124	0	0	0	0	0.1	0	0	0	0
4930408G06Rik	chr1	59053966	59060383	0	0	0	0	0	0.5576	0	0	0	0	0	0
Galnact2	chr6	118057470	118089158	11.7448	10.3652	10.8164	12.1832	12.534	10.724	12.6284	9.8676	11.9412	12.1924	11.928	13.308
Slc47a1	chr11	61156901	61191566	52.9012	127.6408	122.1192	116.9376	140.1864	107.1056	54.8748	138.1244	149.38	112.108	114.5496	83.5144
Pbx4	chr8	72356602	72396191	0	1.8352	0.3008	0.244	0.3784	1.1472	0.1048	0.7384	0.2488	0.0516	0.6332	0.7324
Nup210	chr6	90963063	91066788	9.6088	7.4248	7.9312	9.4708	5.152	10.8704	9.6184	8.5212	7.49	9.264	7.5384	11.5344
Sharpin	chr15	76177469	76181527	36.532	31.8168	30.2368	32.468	30.906	33.298	35.8228	34.9104	31.8276	39.8732	31.9316	34.9516
Dnaic1	chr4	41516826	41585183	3.4008	0.064	0	0	0.168	0.5844	1.678	0	0.1404	0.1876	0	1.0796
Nos1	chr5	118291850	118403820	0	0	0	0	0	0.0208	0	0.0368	0.02	0	0	0
C1rl	chr6	124443151	124460661	169.9968	159.6684	127.7152	142.896	126.8652	171.0052	169.066	167.8416	137.3632	123.8576	129.4876	165.3744
Cdk6	chr5	3343892	3522225	7.9188	11.5984	10.5988	12.9868	8.6016	11.5584	8.95	14.122	12.6004	10.6536	8.6132	8.1336
Sod2	chr17	13200704	13232929	73.9768	82.1096	93.5824	86.8072	87.3952	76.3728	65.7972	83.164	97.7144	89.1376	75.168	64.8288
Tcea2	chr2	181415014	181422756	0.8692	0.7964	0	0.4148	0.3596	0.7472	0.3912	0.7384	1.132	0.5372	1.7072	0.7128
mKIAA0595	chr19	46138570	46147399	10.2444	2.9068	7.3412	5.2548	4.2944	4.7696	9.0872	4.3596	4.7316	5.1832	2.9472	6.3368
A430060F13Rik	chr11	94616452	94622496	0.6896	0.2936	0.3024	0.2	0.3124	0.182	0.3036	0.4888	0.3908	0.3488	0	0.3124
AK003723	chrX	39412855	39425814	6.3596	5.6924	7.3428	8.2004	9.5872	9.9216	10.0796	8.8648	6.8756	9.6812	10.2892	7.96
Bdkrb1	chr12	106842300	106843638	0	0	0	0	0	0	0	0	0	0	0	0.3144
Il17ra	chr6	120413251	120433051	15.4912	11.3576	13.0336	13.302	13.6224	12.5784	14.9912	13.214	9.9148	12.7028	12.9416	14.6692
Aig1	chr10	13366860	13588636	3.5224	2.8472	3.4624	3.4928	2.6088	2.5824	3.9608	3.8596	3.6548	2.666	2.0788	4.4064
Atp6v1e1	chr6	120745261	120772703	131.2092	122.7188	140.0876	127.3672	113.388	115.5712	115.9632	141.272	135.018	119.2796	113.206	128.1068
D430042O09Rik	chr7	132851389	133018311	9.078	7.6176	5.6388	7.4632	6.8712	9.6128	8.4264	6.4728	6.2568	6.1524	7.2936	9.488
AK015179	chr9	88442857	88463688	4.1108	4.222	6.7748	4.7076	4.6632	5.7436	6.892	6.3216	7.5772	7.692	5.5656	5.3976
Chi3l3	chr3	105950471	105970439	0.6168	0	0	0.1736	0	0	0.4352	0.1296	0.466	0	0.1004	0.5588
mKIAA0933	chr16	93763402	93810833	10.8928	18.2876	17.5804	27.0408	22.6644	14.9092	8.308	22.6608	26.6244	28.7116	19.6164	15.524
l7Rn6	chr7	97067198	97089695	30.3088	21.6464	24.7124	30.27	26.7648	29.3884	23.2844	24.0252	27.8772	27.6708	29.4588	27.3356
Sufu	chr19	46471407	46561150	2.098	1.2472	2.1532	1.464	1.9276	1.5264	1.5692	1.1968	1.296	1.4256	1.7528	1.9364
Narg1	chr3	51220063	51277953	32.1928	26.0056	28.5232	27.5232	25.4276	29.5352	31.6508	26.7092	26.1552	26.4196	26.4512	27.9108
Zscan22	chr7	13483163	13493588	8.3944	4.0704	7.9184	5.7224	6.3816	6.7684	9.0108	5.864	7.1216	6.5892	6.9192	5.5496
2210417D09Rik	chr6	146981058	146982040	0.4728	0	0.8288	0	0.428	0.4696	1.3184	0.3348	0	0	0.6032	0.4284
Mdc1	chr17	35978442	35996615	5.5228	5.7744	5.4448	6.6392	6.8108	5.4864	5.1144	6.3688	5.59	6.3432	5.296	5.2792
Ptprk	chr10	27794625	28317203	24.558	16.178	12.1596	15.0116	18.8768	22.9596	23.6644	18.0564	13.5892	14.802	21.6248	20.8436
Kit	chr5	75971048	76052746	5.9404	4.0716	5.6036	3.7192	4.1256	2.8128	3.8696	3.9824	4.3052	4.0844	4.906	4.6328
Gata1	chrX	7536385	7553700	0	0	0	0	0	0	0.1612	0	0	0.2464	0	0
E130309D14Rik	chr11	74433106	74455018	0.232	0	0.2032	0.4036	0	0	0.3064	0.2464	0	0	0	0.2104
Neil2	chr14	63801281	63812362	1.1196	0.9324	0.3596	0.5476	0.4384	0.4404	0.2132	0.6864	1.2804	0.49	0.5392	0.6584
Stk22s1	chr7	52198609	52213405	0	0	0	0	0	0	0	0	0	0	0	0.0336
Atp7b	chr8	23104819	23170546	12.7144	22.0584	16.3072	16.4476	17.8348	19.2492	13.2724	20.9632	18.2956	15.9884	16.9244	14.5692
H2-Bl	chr17	36216992	36221404	11.0656	0.4068	22.5332	17.4192	6.81	18.4004	0.2688	1.0588	5.816	17.6188	8.6864	21.02
Grem2	chr1	176763915	176851950	9.3484	9.4236	16.0116	4.9392	4.1556	2.8808	19.27	6.8528	4.0408	6.1832	3.1736	5.688
Gli1	chr10	126766937	126778942	0	0	0	0.1224	0	0	0.0344	0	0	0	0.0928	0
Il10rb	chr16	91406479	91425884	7.7412	6.2336	7.6772	6.0132	6.8348	5.6432	8.2156	12.0684	7.2752	5.6448	9.686	7.564
Fstl3	chr10	79240039	79245067	0	0.2428	0	0.1672	0.2584	0.6024	0.7532	0.202	0.3092	0	0	0.3252
Ccdc71	chr9	108362883	108367875	25.4748	17.8136	16.148	21.5564	21.324	19.0468	24.8092	21.2892	18.4844	18.336	17.178	19.914
Rho	chr6	115881944	115888848	0.1432	0	0	0	0	0	0	0	0	0	0	0
Nt5dc1	chr10	34023417	34138334	24.9032	19.4952	23.7444	26.5136	21.9756	22.926	21.9516	23.534	28.8428	18.6384	20.6096	24.6132
4931428F04Rik	chr8	107804308	107813762	2.0632	1.2592	1.7628	1.9028	2.2036	1.4892	1.2604	1.2188	1.1768	1.5312	1.0368	1.6044
Rbbp6	chr7	130114332	130145967	21.0516	19.0776	20.7148	19.4872	20.4952	18.826	21.0752	22.0772	18.1036	15.3796	18.996	18.18
Gbf1	chr19	46227047	46361000	39.4808	23.2292	22.9072	33.9284	27.7388	36.3244	40.2168	22.378	25.6312	34.4324	29.9452	38.7512
Plp1	chrX	133357374	133372281	1.6384	0.8168	1.9916	1.138	1.356	1.6804	0.9148	2.3444	1.2392	1.7084	0.77	1.722
D8Ertd457e	chr8	13869703	13880569	11.51	6.7024	8.4528	8.8712	5.9728	7.6804	8.966	7.4768	5.886	9.356	7.6088	8.816
Abhd7	chr5	107832531	107859050	0	0.2384	0	0	0	0	0	0.2808	0	0	0.4388	0.3328
AK163592	chr8	88078099	88079267	7.9504	9.8116	9.1608	12.4456	8.9996	5.4564	4.4172	6.7596	7.5076	10.5064	4.7228	7.566
Prkcb1	chr7	129432638	129777915	2.8628	2.0796	3.35	2.7184	2.0952	1.7376	2.1336	2.51	2.4064	2.348	2.0164	2.4592
Tst	chr15	78229985	78236289	424.8944	434.2268	515.474	425.3188	424.926	402.578	381.264	425.9712	467.2028	484.8592	445.9084	385.0952
1700015E13Rik	chr1	172238991	172242256	0.65	0.5532	0.344	1.5072	1.7656	0	0	0.392	0.4908	0	0.2468	0.5892
mKIAA0097	chr2	91366951	91460822	5.0876	5.4272	5.2084	6.3068	5.118	5.7424	6.216	5.5224	5.3728	5.144	4.7492	5.0128
C1qtnf7	chr5	43906826	44010040	0	0.9144	0.942	0.9692	0.6488	0.7864	0.5256	0.592	0.5036	0.4424	0.3272	0.4328
Nid2	chr14	20570478	20631009	5.8656	3.7936	2.3908	3.7412	4.6652	8.4748	6.8336	5.294	4.0732	3.4536	7.2264	9.5152
Nola3	chr2	112102125	112103055	114.6384	129.7944	112.2628	126.8352	108.314	115.4004	130.654	131.4108	129.8396	122.4352	112.6932	118.488
Pcdhga2	chr18	37828758	38001526	7.5828	7.8036	6.1628	4.6072	6.7832	8.1644	6.5268	7.436	6.7928	6.2296	6.1328	6.996
Nalp1b	chr11	70966603	71014958	0.2244	0.3476	0.0984	0.22	0.0956	0.3552	0.1024	0.7848	0.244	0.1136	0.504	0.1016
Crabp2	chr3	87752614	87757294	7.604	10.4396	0	0	0	0	6.4424	6.6568	9.77	0	0	0
Ehmt1	chr2	24646314	24775121	10.6896	10.0588	10.3512	11.142	12.2568	11.2804	10.1652	11.0952	12.9696	11.7584	12.6908	9.1748
AK140218	chr17	34056239	34057430	25.3552	20.1384	22.83	21.6252	19.622	22.58	33.054	29.3564	20.642	21.7812	20.5256	23.7856
Dnajc7	chr11	100444149	100481482	42.5792	41.6412	46.048	42.6676	45.0752	43.3252	43.6156	45.05	39.9816	40.8384	48.412	48.3096
Tor3a	chr1	158584715	158604438	9.024	7.1792	2.9372	5.3928	17.4956	4.99	8.5196	5.6496	8.5812	4.046	12.1156	5.8432
Ccdc134	chr15	81958351	81972632	5.5368	3.8952	3.8768	7.7568	5.2528	5.0112	6.5272	3.5224	4.3616	7.7628	3.2436	6.678
Il4i1	chr7	52071789	52096179	4.0928	3.6332	1.7664	3.2552	3.7084	6.2888	4.5872	4.476	3.4532	3.3176	4.3668	5.8452
Nup37	chr10	87609792	87641139	9.1152	4.3464	7.6116	7.1068	4.9564	4.8176	7.578	6.2036	8.454	5.3316	8.0304	7.2968
Cxcl13	chr5	96385957	96390087	3.9184	4.6044	7.6868	5.0012	2.998	4.0456	7.1624	2.9832	2.4684	3.3528	2.1204	15.1992
Sppl2b	chr10	80318019	80331453	11.2584	8.8884	11.4644	12.6484	11.716	12.2876	10.5916	8.3248	8.6364	12.772	14.8152	11.4664
mKIAA4044	chr17	67163221	67293782	0.9144	1.2092	0.5496	0.9364	0.964	1.1416	1.224	0.4888	1.5156	2.9292	2.304	2.2176
Mrpl48	chr7	107697630	107756510	41.072	44.1856	46.5608	50.2272	47.9356	49.8016	39.0288	50.7556	51.2316	51.528	39.4672	43.5256
Rpl24	chr16	55966505	55971547	322.0288	277.27	307.338	327.4616	270.9924	271.2132	267.9012	292.0264	277.356	286.094	277.9468	264.2384
Phospho1	chr11	95685813	95693137	35.4424	24.7372	10.5616	10.6872	18.0816	34.7764	42.7872	27.2412	22.4016	9.4248	23.8672	21.1424
Mlf2	chr6	124881493	124887256	102.8284	90.2848	92.6724	94.9524	87.2296	91.1424	92.4452	90.8156	91.8064	92.1944	86.344	95.8504
mKIAA0432	chr17	45544744	45570656	13.7048	18.4524	15.6724	11.4444	17.4948	18.2328	18.1112	14.5648	14.6308	13.4132	14.0016	13.7596
Sfrs15	chr16	90229384	90284670	8.75	6.9332	6.7528	7.5964	7.8792	7.5244	9.532	8.63	6.8764	7.3908	8.7104	8.1848
Popdc2	chr16	38362258	38378302	0	0.1792	0.336	0.268	0.3812	0.374	0.0072	0.1492	0	0	0	0
Dock6	chr9	21604623	21657079	3.8844	7.342	5.2752	8.1468	5.4632	6.3312	4.77	6.4152	6.1808	7.41	7.0308	7.018
Foxe1	chr4	46357065	46358181	0	0	0	0	0	0	0	0.2948	0	0	0	0
Timp1	chrX	20447291	20451863	0	0	0.306	0.4168	1.6044	0	0.3708	0.5456	0.4036	0.5248	0	0
BC048859	chr15	84615811	84620384	0.1016	0.0864	0.0892	0.4396	0.368	0.1072	0.3576	0.072	0.2304	0.2056	0.0928	0.092
Tmigd1	chr11	76715660	76730088	1.0116	0.8444	0	0.4988	0.2936	0.244	0.2628	0	0.49	0	0.7012	1.1756
Casp12	chr9	5345501	5373032	0.8928	0.6216	1.4656	0.5848	0.6856	1.7612	0.978	0.57	0.9336	1.1276	1.8948	0.5864
Ctbp2	chr7	140178693	140315166	2.6872	3.4024	2.1804	2.5732	2.428	1.406	2.0132	2.63	3.1076	2.432	1.9704	3.0368
Wdr3	chr3	99942102	99966312	7.8068	7.972	9.0712	7.1188	7.0968	7.922	7.5984	8.5204	5.968	8.5648	7.1676	5.9496
AK082514	chr1	179389096	179391334	1.4752	0.314	0.97	0.5588	0.9724	0.7904	0.9804	1.78	0.7532	0.3732	1.4652	1.0028
AK148045	chr7	142827613	142843966	0.0748	0	0	0.0984	0.2868	0.1864	0.1132	0.0248	0	0	0	0.2228
Ankmy1	chr1	94766705	94799483	0	0	0.2496	0.0228	0	0	0	0	0.2152	0	0	0
Ap1s1	chr5	137510863	137521930	49.6576	55.5812	58.7732	63.348	56.7432	46.0108	51.1788	62.5152	57.7668	53.7072	53.7616	49.1384
Zbtb22	chr17	34053120	34056270	22.4428	21.8296	16.2316	17.1404	15.9684	22.7016	23.3612	24.9872	17.8964	16.3168	21.1728	22.6
Ptprs	chr17	56551854	56615792	1.1848	2.0092	1.1828	1.0812	1.0272	1.7392	1.4408	1.6652	1.064	1.0524	1.302	1.6348
AK040967	chr13	89879064	89932267	0	0	0	0	0.1564	0	0	0.1224	0	0	0	0
Plekhn1	chr4	155595564	155603826	0.594	1.022	0.8236	0.7488	0.4856	0.9096	0.5872	0.9336	0.9692	0.5276	0.9804	1.2156
Gprc5b	chr7	126115560	126138669	0.104	1.8308	0.1824	0.362	1.3192	0.3296	0.0916	1.854	2.3176	0.4212	0.4756	0.1888
1700021C14Rik	chr3	88086681	88100787	8.672	5.8892	9.2488	2.6988	6.0464	7.8752	4.7936	5.2908	8.5336	6.6992	7.7772	5.2124
Tmc2	chr2	130020929	130090181	0.1436	0.0108	0	0	0	0	0	0	0	0	0	0
Lta4h	chr10	92916140	92947641	14.2368	9.5228	11.7872	10.1104	9.3412	10.5904	13.2272	10.6928	11.436	7.7484	11.314	11.8396
A330021E22Rik	chr5	5580981	5664232	0	0	0.12	0	0.0872	0.1448	0.0524	0.194	0.0104	0	0.1808	0.064
Rasa2	chr9	96439718	96531922	2.8716	1.556	2.1396	1.8328	2.3312	1.5508	1.5928	1.9276	2.948	1.5092	1.3484	1.4536
Agpat3	chr10	77734307	77815187	115.6972	141.8612	110.1776	128.7272	129.498	150.9076	124.4636	144.5548	138.8328	123.7784	127.884	134.8972
Mbl2	chr19	30307446	30314172	586.7508	644.7364	826.9344	826.3396	745.3548	666.6508	529.9344	675.0832	734.298	607.576	714.9112	599.3384
1190002N15Rik	chr9	94418282	94438500	43.2932	48.9828	55.8576	50.1544	51.16	40.7516	58.4356	68.2484	64.0792	43.9932	41.9848	41.7324
EG433923	chr5	97693767	97695032	5.8732	7.1856	2.896	5.1076	5.3184	5.426	6.1392	5.4616	10.5376	6.312	5.7028	4.99
Mrc2	chr11	105153959	105212459	0.9128	0.446	0.3068	0.494	0.4524	0.4688	0.2236	0.2264	0.3244	0.5856	0.6808	0.3028
Med23	chr10	24589852	24633266	7.3252	6.3064	5.452	7.0272	6.974	6.2064	6.904	5.8752	5.8244	5.7432	7.9932	6.92
Icmt	chr4	151671459	151681231	29.544	31.9568	36.7512	35.806	38.6772	33.4284	29.5256	35.444	37.186	32.8608	30.9932	35.2532
AK007133	chr14	77077385	77086909	0.5428	0	0	0.6296	0	0.5732	0.8516	0	0	0.5492	0	0.3216
Rgl1	chr1	154364659	154472241	14.29	13.7424	13.994	15.1136	14.7724	14.2144	13.9132	13.8116	12.9264	12.3724	16.1616	13.836
Gm216	chr1	74408681	74415895	0	0	0	0	0	0	0.1936	0.312	0.1664	0.2228	0	0
Cpxm1	chr2	130216510	130223310	0.69	0.8868	1.4492	1.2376	1.054	1.196	0.7572	0.9916	1.4036	0.5104	1.106	0.6816
Alms1	chr6	85537524	85754051	1.3456	0.7148	0.938	1.464	1.0828	1.4292	1.494	1.1908	1.2788	1.0552	1.954	0.6448
Nmral1	chr16	4711317	4719059	22.2484	7.748	8.7896	9.0704	5.302	9.566	18.8832	6.4416	7.458	9.8068	4.6876	11.8704
mKIAA4123	chr19	45438240	45514637	0.3652	0.7096	0.0832	0.3096	0.3776	0.3884	0.6688	0.2304	0.742	0.6828	0.3812	0.1252
Klhl31	chr9	77484538	77507929	0.2968	0.1264	0.1952	0	0.0672	0	0.0652	0.1576	0.1684	0	0.164	0.0672
PCDHX	chrX	117403935	118020059	0	0.0852	0	0	0.1792	0.1056	0.088	0	0	0	0.0912	0.1812
BC053974	chr9	66440255	66441764	4.0008	1.5716	4.8324	1.7844	3.0656	3.2496	1.9176	3.0528	1.6276	2.7988	3.3752	2.7892
Ocrl	chrX	45265632	45319043	6.0304	4.9808	4.2336	4.2432	2.5572	3.9948	4.814	4.4636	3.3676	3.2344	3.6596	3.9744
Ppp2ca	chr11	51912325	51936251	168.59	150.9032	153.2736	163.292	161.8312	177.6648	172.422	157.51	171.1548	152.1816	145.4992	158.0108
Il10	chr1	132916423	132921547	0.3552	0.066	0.3112	0.4116	0.3216	0.5936	0	0.6176	0.268	0	0	0
D11Wsu47e	chr11	113545719	113587781	4.4984	4.6516	4.1864	4.134	4.0368	3.2512	3.552	4.3668	4.332	3.5392	3.6444	3.4392
Ppp2r5b	chr19	6227766	6235840	7.718	7.5716	7.9516	9.014	8.188	9.832	10.9568	8.582	7.2888	10.1392	7.0332	10.86
Rpl27	chr11	101303728	101306841	418.9956	333.03	337.3596	405.6452	365.5368	315.3824	356.3824	307.6948	342.0412	371.1256	318.8724	367.7244
Ccdc139	chr11	23565673	23632876	14.5616	15.5076	17.1116	18.5376	18.3164	16.742	14.9312	17.4016	17.5968	16.1952	14.3928	12.6016
AK048681	chr9	59598991	59690927	1.6444	1.7748	1.6472	0.8736	2.7464	1.3504	2.2904	2.0036	2.05	1.4632	2.6812	1.9876
Caprin1	chr2	103605175	103637754	152.8308	102.926	98.1888	160.1228	170.1164	193.6244	151.2292	100.3952	102.0352	141.5964	152.1684	182.346
AK086556	chr2	149579623	149624460	0	0	0	0.4288	0	0	0	0	0	0	0	0
Ndufb3	chr1	58643442	58652792	230.2876	193.8588	192.3672	180.7684	211.2276	180.0464	190.8608	210.2052	209.4108	161.0312	158.7244	155.684
AK009214	chr1	9591103	9621225	0	0.4644	0.5424	0	0.966	0.3956	0.9464	1.0964	0.1352	0.6836	0	0.7456
A230097K15Rik	chr5	101275247	101328121	3.5844	14.924	15.2516	24.7456	18.5788	22.9032	10.8708	12.808	20.4532	21.1724	12.5764	21.8396
1700001G17Rik	chr1	33726687	33727557	0.5336	0	0.4676	0	0	0	0	0.756	0	1.0792	0.9752	0
AK139461	chr2	71352400	71365976	3.6932	4.3156	2.2584	3.452	2.4512	2.9496	3.0596	2.7048	3.8848	2.9928	3.3348	3.214
Mdm4	chr1	134886421	134927160	20.9216	25.5744	22.6812	28.0176	21.2432	22.9508	24.7652	21.2284	20.2812	21.1156	24.496	22.3688
Senp3	chr11	69486619	69495586	41.4956	29.768	32.8876	37.1388	27.75	33.6024	41.3736	29.5952	34.638	35.0364	29.2184	37.266
OTTMUSG00000000990	chr11	83325237	83335677	0	0	0	0	0	0	0.062	0.202	0	0.0272	0	0
Ptpru	chr4	131324371	131394193	0.5084	0.3548	0.7088	1.358	0.268	1.1924	0.1656	0.3604	0.2068	0.3372	0.4532	0.5244
T2bp	chr3	127492830	127501307	32.616	11.9112	16.5428	23.8648	8.0104	12.6912	22.9396	18.5368	8.738	16.4976	14.9772	32.616
BC050122	chr2	27395948	27401608	5.086	5.8852	4.9316	8.0444	6.7024	5.7764	3.4344	5.1552	5.9736	6.4192	4.6188	5.9168
Sytl1	chr4	132809081	132818981	5.4388	9.9348	7.2188	5.0364	5.2876	4.8684	4.2548	8.3748	6.3304	4.4772	5.4136	7.1956
9930023K05Rik	chr19	56536129	56561215	0	0	0.17	0.2252	0.054	0.6088	0	0.1376	0	0.1964	0.1072	0.176
AK029503	chr10	16671101	16815588	0	0.1232	0	0	0	0	0	0	0	0	0	0
Brp44	chr1	167391338	167411345	249.5044	308.7328	382.17	353.0856	361.6172	368.0612	215.8468	348.6304	380.8704	324.052	327.5592	250.324
Zdhhc16	chr19	42008004	42018587	21.0228	17.7924	15.8744	17.5828	16.8756	19.6616	18.2584	14.138	15.6664	17.3708	17.6572	17.4572
Scarb1	chr5	125757459	125821444	135.5772	93.8024	98.1312	102.5096	88.9596	126.0768	159.4572	90.3944	70.6448	120.1572	94.8104	165.9296
Mrpl1	chr5	96639133	96695728	19.8612	19.0224	18.2132	22.1248	18.6196	18.3476	17.9904	19.2256	22.468	16.214	16.0688	15.4564
AK041706	chr14	18763651	18854423	0	0	0	0	0.0644	0	0	0	0	0	0.154	0
AK008166	chr2	157896102	157917533	0.2496	0	0	0.1028	0	0.902	0	0.2628	0.7184	0.8232	0	0
Fas	chr19	34365155	34402260	29.79	22.734	27.752	28.3736	26.464	29.8052	22.3452	22.926	27.676	23.242	23.1104	28.5912
AK162010	chr9	86395480	86409997	2.7936	2.91	1.772	2.9536	2.6004	2.4244	2.4796	2.2564	2.3548	3.308	3.1356	2.2008
AK197526	chr6	87949280	87949689	309.666	306.3912	271.5184	314.7764	257.1612	248.4224	264.5192	265.7448	273.5184	261.0372	280.8448	271.424
Ube2m	chr7	13620586	13623327	57.722	53.592	59.9544	53.7128	48.1644	52.6744	53.582	49.568	52.8492	61.1404	55.9892	52.1864
BC099611	chr4	119433849	119545930	2.3452	1.8024	0.36	1.428	1.4872	1.3004	0.7228	1.2612	1.0164	0.8304	1.4748	0.744
AK080102	chr6	3238518	3267019	0	0	0.5536	0	0	0	0	0	0	0	0	0
Trim24	chr6	37820810	37916289	8.0136	8.7104	20.186	26.6548	8.6196	12.3876	7.078	17.2508	17.1692	15.2552	9.328	8.0764
Hnrpa3	chr2	75497315	75507464	155.5844	147.0916	124.9496	126.7584	122.3792	137.0964	134.4192	141.3592	131.8924	119.9536	126.2484	154.138
Pla2g12a	chr3	129581550	129598729	20.8004	19.0324	17.624	14.2176	12.6652	11.8484	21.4176	20.5584	15.0304	18.7612	9.0412	13.0344
Gm962	chr19	5568024	5571261	4.714	1.7616	2.8284	1.886	4.4584	3.334	3.7628	1.8752	2.1464	3.7936	3.4424	3.2904
Elavl3	chr9	21822231	21856454	0	0	0	0	0	0	0	0.02	0	0	0	0
1110012M11Rik	chr8	74066828	74071925	38.3832	37.7268	39.442	35.0424	33.604	33.7208	33.7992	38.1216	37.4696	42.7904	35.1552	37.9952
Ankrd49	chr9	14584639	14589005	8.9192	7.1756	9.2192	6.6372	7.3892	6.7004	8.0236	8.1224	7.7976	6.0596	7.8564	8.196
Npm1	chr11	33052510	33063056	130.7216	143.8488	138.596	136.9728	121.9656	127.4532	122.0448	139.4676	130.0424	145.6848	132.4436	121.1112
Tcfec	chr6	16783391	16848441	1.446	1.11	1.2756	1.7292	0.8336	1.6952	2.3844	1.2512	1.0228	1.724	1.8964	1.2764
mKIAA4192	chr11	6213790	6217083	77.554	66.4808	55.782	67.6612	82.6216	76.5348	88.7856	73.7244	110.726	98.6368	81.278	70.6124
Ppm1h	chr10	122116074	122379595	1.4048	1.2584	1.3152	0.8036	0.8912	1.7956	1.442	1.902	0.938	0.7552	0.614	1.302
Gclm	chr3	121948509	121969566	209.8472	217.844	184.176	210.7708	198.336	226.906	208.5008	252.1464	195.2896	193.1712	226.9692	243.6224
Rbm25	chr12	84972185	85015613	16.4044	21.3208	27.6596	25.7712	23.2396	23.844	18.5176	21.1456	29.2216	27.5336	25.598	19.2916
Cep63	chr9	102488907	102528454	9.9212	8.6532	8.858	10.3064	12.1588	9.87	10.8352	10.2652	10.1432	8.4368	11.5328	9.2176
Ran	chr5	129526030	129530196	116.6284	99.2288	94.2312	102.1512	101.0884	114.546	107.8804	98.6644	109.502	97.8428	92.1672	100.1212
1700129I04Rik	chr7	89781469	89797038	0.4868	0.33	0.1588	0	0.13	0.1864	0.3488	0.276	0.4224	0.0984	0.2668	0.2264
Fcgr4	chr1	172949069	172959882	13.314	7.7048	9.0688	11.3764	7.7448	9.018	15.0104	15.7992	6.8868	8.394	10.014	11.8432
2410002O22Rik	chr13	104932232	104968546	20.456	16.0064	18.1248	20.1408	15.6048	18.8248	20.1244	17.9888	17.6584	16.188	16.1984	18.1356
Tars2	chr3	95543898	95558785	10.7232	8.5816	7.8292	10.2852	7.1896	8.858	10.0028	7.6416	7.7072	10.3024	8.266	7.822
AK041461	chr16	21833922	21836628	0	0	0	0	0.3604	0	0	0	0.6536	0.1888	0	0
Grik3	chr4	125168074	125385592	0	0	0	0	0	0	0	0	0	0	0	0.0824
mKIAA1076	chr5	123611759	123617421	12.682	14.13	10.1368	13.48	9.088	6.0488	11.4488	12.3212	9.8972	13.4408	10.4672	11.478
Mcat	chr15	83377226	83386141	40.35	47.0248	35.3688	34.9444	39.0656	47.0896	38.3336	43.9508	35.7044	37.2156	35.6916	38.486
Stxbp5	chr10	9475344	9620481	4.5552	4.8932	4.516	6.5588	5.7188	6.4672	4.7588	4.82	4.946	5.2936	4.6112	6.1396
Gcdh	chr8	87410285	87417820	471.738	801.872	661.8408	571.5656	814.5024	602.2164	460.4072	865.4408	859.864	561.5528	682.3604	504.884
Ccdc68	chr18	70085212	70129138	0.9976	3.266	3.6948	3.4596	2.6528	5.2628	3.5332	1.0844	4.2384	1.8484	0.5968	3.0812
Dmap1	chr4	117347290	117354830	15.198	14.0528	9.8588	11.8396	13.5524	13.978	13.556	10.9028	11.1004	14.1456	11.4832	12.7124
Hr	chr14	70953862	70973349	0.0952	0.25	0.2824	0.5876	0.656	0.9828	0.316	0.2612	0.7084	0	0.7812	0.598
Rufy1	chr11	50202804	50244613	22.8148	19.6472	18.0296	22.1464	22.6304	19.2596	17.5948	20.7964	18.996	21.9448	22.0648	25.3612
Plcd	chr1	74597593	74612551	0	0.3208	0	0.2348	0.0256	0.214	0.7416	0.1776	0.1288	0.3328	0.0936	0.2472
2700007P21Rik	chr2	106802685	106814554	14.3516	9.8516	11.7092	12.3044	10.2124	12.5084	11.2108	10.3364	9.9924	11.8328	10.7472	12.4828
Gtse1	chr15	85690136	85707003	1.5092	0.8804	0.4424	1.2748	0.6532	1.0464	1.0456	0.8496	0.5312	0.62	0.1812	0.7744
Snap29	chr16	17406092	17430919	28.0632	35.3348	36.4804	32.9132	36.6728	33.404	29.6408	37.9104	37.0868	36.5272	35.5156	35.0012
5730455P16Rik	chr11	80174700	80191498	16.946	18.0064	17.2704	16.996	14.3452	18.5584	16.618	16.198	20.2048	14.9444	20.1504	15.9636
Sfrp1	chr8	24521989	24560104	0.3556	0.726	0.374	0.7416	0.2896	0.2696	0.1876	0.6588	0.1612	0.8628	0.1948	0.1932
Gbas	chr5	130231005	130264126	13.922	20.0808	18.9884	17.228	16.0828	14.2348	16.9216	23.9156	18.276	18.7504	18.572	14.8976
mKIAA4196	chr9	20237203	20240504	8.4944	4.1864	5.6132	7.7604	6.8632	8.3596	5.078	5.6828	5.2908	5.0644	5.7876	6.4292
Rhag	chr17	40948097	40977703	0	0	0	0	0	0	0.176	0	0.0748	0	0	0
AK084432	chr8	64327802	64401631	0.6212	0.5288	0.2724	0	0.2812	0.2856	0	0.22	0	0	0	0
Efhc1	chr1	20941768	20980920	0.2156	0	0.1892	0	0.174	0.2276	0	0.1996	0.2872	0.2784	0	0.476
Prss36	chr7	135076151	135090239	5.3836	4.7396	4.646	3.6108	3.0476	4.4528	3.4712	4.766	3.6624	4.1884	3.694	4.7952
Smok3b	chr5	138478451	138491861	0	0	0	0	0.3608	0	0	0	0	0	0	0
Sfxn2	chr19	46647854	46672556	29.4892	23.3728	27.782	29.9356	25.5224	19.8092	20.2612	22.3188	37.8536	28.7776	20.5336	30.5092
mKIAA0797	chr9	79935236	79951571	23.5932	16.4612	17.978	17.2088	15.968	17.9192	25.2704	19.5332	16.7344	10.46	15.0904	15.598
Kctd15	chr7	35424035	35440528	11.5724	7.0852	7.5384	6.5804	7.3892	3.5372	12.1424	8.2324	6.3676	6.0056	7.0868	4.288
AK172459	chr18	78031997	78035479	0.5572	0.9008	0.3012	0.7012	0.8156	0.3396	0.2004	0.7544	0.5856	0.5764	0.31	0.1228
evi-1	chr3	29851637	29896670	0.8148	2.1108	0.4352	0.9	1.4776	0.1788	0.4468	1.5668	0.5624	1.0248	0.8124	1.4684
Paf1	chr7	29178014	29184402	38.6696	29.4964	27.3476	33.7116	29.6468	30.538	33.516	29.4468	30.7164	28.1736	30.6412	31.1336
Rfx3	chr19	27842631	28085630	0.6804	0.2496	0.4164	0.3992	0.5496	0.7336	0.96	0.3084	0.6628	0.8036	0.9584	0.6224
Luzp2	chr7	62090614	62524258	0	0	0.0692	0	0	0	0	0	0	0	0	0
Tmco1	chr1	169238800	169264109	49.0564	45.1112	55.6184	46.738	45.7508	49.456	44.5988	46.232	51.0072	45.3724	44.39	43.4744
E2f5	chr3	14578670	14606309	10.5168	7.5	10.8404	10.7188	10.19	9.1964	10.4604	8.0076	8.198	8.2672	8.5628	7.844
Accn5	chr3	81800843	81825155	2.6448	7.1428	86.3748	103.6488	68.5932	101.052	33.066	45.8516	47.41	84.3012	5.074	37.7768
Qtrt1	chr9	21216346	21224632	6.4744	3.896	7.1328	5.176	2.6868	1.8952	3.6808	4.6428	2.6084	5.4468	3.8752	5.1396
SMC6	chr12	11272691	11326591	14.9296	12.45	13.906	15.7632	12.5224	14.6672	14.9076	14.556	12.122	12.5532	12.3864	11.7972
Taf6l	chr19	8848981	8860907	3.1096	3.5348	2.218	3.0392	2.4384	2.5788	2.6988	3.1092	1.682	2.3936	2.8804	1.6696
DQ715667	chr15	72928918	72929497	7.798	3.6596	9.2216	7.4324	12.2844	8.4428	12.1364	10.7296	8.492	7.294	2.704	2.8688
AK047022	chr10	7433593	7436268	27.9404	21.8744	21.9224	26.7816	22.9536	22.52	24.8088	24.1156	19.7876	20.9032	23.1708	29.1884
C030019I05Rik	chr11	46049058	46053373	0	0.1748	0	0	0	0	0	0	0	0	0	0
Rbm43	chr2	51779976	51790683	12.418	7.4256	7.5796	7.4232	5.8784	7.522	4.5716	8.7076	7.6296	4.0744	8.0512	5.4388
Got1	chr19	43574244	43598999	173.6824	162.24	306.3916	225.588	186.0072	175.686	133.7532	178.8948	209.1892	175.8572	167.242	173.3564
Nufip2	chr11	77499656	77531468	21.1044	16.8556	20.516	18.964	19.4308	18.1104	21.7376	19.3044	18.6048	16.42	17.2036	18.0204
Zfp688	chr7	134562478	134565536	5.7448	7.104	3.4088	5.5888	5.4396	6.3212	6.3844	4.7652	1.8756	5.5092	4.3624	7.1984
B3galnt2	chr13	14046940	14091370	17.6208	13.1896	15.4764	14.4396	15.744	16.3132	15.8368	13.6756	14.572	18.4928	17.5304	15.5348
Grin2b	chr6	135679822	136123529	0.0616	0	0.054	0	0	0	0	0.0436	0	0	0	0
Efs	chr14	55535379	55544751	0.172	0	0	0	0.1556	0	0	0	0	0	0.4712	0.404
Serpina3n	chr12	105644917	105652539	1044.0468	451.4704	569.0904	750.4088	508.8152	601.6456	1118.9796	496.3648	491.2476	660.2828	495.6424	1183.2748
Crispld2	chr8	122516375	122575696	0.694	0.7848	0.124	0.078	0.0164	0.0888	0.1244	0.3688	0.3372	0.5788	0.2568	0.0392
Defcr6	chr8	22845008	22845849	0	0	0	0.9768	0	0	0	0	0	0	0	0
Srp68	chr11	116106479	116135531	58.9056	45.0428	41.472	58.4164	40.1564	46.4532	61.0348	46.7016	48.1004	54.2764	36.9936	57.154
cbp82	chr2	119500835	119559401	14.7068	12.008	15.606	13.628	16.8384	16.056	15.3368	17.426	13.7612	14.8568	14.48	15.2028
Cd46	chr1	196868093	196918442	1.3572	0.8224	1.4564	0.3008	0.2656	1.262	0.9264	0.7564	0.9512	0.3232	0.9308	0.552
Akr1c18	chr13	4131872	4149877	0.2768	0.4144	0	0	0	0	0.168	0	0	0	0	0
Alg1	chr16	5233713	5245001	31.3512	22.0228	24.7384	22.4752	25.0748	22.2188	30.0044	23.652	25.1744	29.7776	25.2576	29.4156
Ppp4r1	chr17	66132755	66191186	20.5552	21.0684	20.7972	23.7472	20.3132	19.908	20.4424	20.3944	18.544	21.3448	17.5208	24.9904
Slc5a8	chr10	88348736	88392260	0	0.0372	0	0	0.0788	0	0.0764	0.0616	0	0	0.0292	0
Sh2d4a	chr8	70800631	70871016	5.306	9.5924	8.612	4.48	7.0396	4.694	2.1312	9.7812	7.8804	5.0084	5.0844	3.2916
Pgm2	chr4	99602111	99659894	145.96	263.178	235.6944	184.242	231.4828	188.8492	172.3388	270.64	268.5188	199.7756	200.2424	187.0276
Spink10	chr18	62708564	62821042	0	0	0	0	0	0	0	0	0.2372	0	0	0
Orc5l	chr5	21992306	22056149	18.724	22.2548	19.5356	17.8148	14.6324	20.592	19.6876	20.7764	20.4212	18.1472	15.4848	15.9396
Tmem180	chr19	46431369	46449744	6.406	3.7688	2.816	7.8104	6.44	5.4608	5.768	3.8252	4.3672	5.2232	6.964	6.294
Ptgir	chr7	17491838	17496254	0.2788	0	0.122	0.1616	0.15	0	0.368	0.296	0	0	0	0.2576
Dusp7	chr9	106270962	106278052	5.0264	4.3256	4.95	4.3952	4.4064	4.2896	4.9628	4.7676	4.996	6.0532	4.8552	4.4904
Gpr137	chr19	7012559	7016940	20.7016	16.84	17.4736	21.404	15.5356	20.6872	18.1448	17.468	15.0736	15.6872	17.556	20.638
Zfp760	chr17	21844707	21862598	6.8272	6.8216	4.774	6.3492	5.8432	5.5088	3.7692	5.868	3.8804	7.0896	6.6728	6.15
DQ566736	chr11	107855849	107855880	0	0	1.6388	0	0	0	0	0	0	0	0	0
Ms4a6c	chr19	11543961	11556682	8.1032	2.8984	5.4188	3.9896	2.4068	3.4112	5.9704	3.9216	3.5116	2.0108	3.2564	3.3128
Mfn1	chr3	32428407	32476598	40.5168	42.0932	40.9848	40.7812	37.4252	38.4484	41.2848	42.0004	41.4372	38.3224	38.6256	35.9428
Atp7a	chrX	103222655	103320256	3.5916	3.236	3.1284	4.0168	3.8384	3.9144	5.4876	3.4132	4.112	3.8908	3.6952	3.4512
Cd97	chr8	86247263	86265068	19.068	16.1272	16.2532	19.9224	15.4608	12.2408	18.4704	19.8988	17.762	17.1216	19.08	14.2996
Vegfa	chr17	46153942	46168699	75.4768	100.7988	93.7376	79.9344	83.8568	77.9456	73.6392	109.5608	85.1076	98.0304	100.1328	100.7264
D430028G21Rik	chr2	131059802	131073760	76.4096	91.5064	93.5816	96.3956	90.71	86.3016	88.2532	95.6816	98.1972	102.2656	81.4036	87.7776
Asph	chr4	9376231	9596491	10.5976	9.5936	8.9332	9.944	8.5144	8.9864	10.3456	8.6948	7.7844	11.24	10.394	11.598
Cysltr2	chr14	73428934	73448879	0.2632	0.672	0.3608	0	0.5452	0.278	0.2316	0.5592	0.7952	0.266	0	0
2810002I04Rik	chr12	86629604	86640308	3.3636	3.668	2.5328	3.484	2.9272	3.5956	2.6832	2.9044	2.4544	3.036	2.1132	2.276
AK137525	chr11	83461345	83462859	0.3068	0	1.0756	0	0.8332	0.6028	0.27	0.1464	0.188	0.4148	0.2804	0.278
2610529C04Rik	chrX	103165555	103207125	61.5788	53.2052	58.9016	87.7924	70.3204	78.3832	70.7608	59.062	72.376	95.4204	68.2308	88.8584
S60130	chr4	51267027	51267235	2.0916	0	0	0	0	0	0	0	1.5468	0	0	1.8756
Trafd1	chr5	121821738	121835580	62.1424	40.6724	44.0084	44.324	40.9668	40.4788	50.6268	51.4568	35.0812	40.1496	44.48	46.0024
Crip2	chr12	114378757	114383717	114.9508	58.7808	39.8488	57.8504	116.61	99.236	102.3796	46.1008	36.9116	61.1468	95.6524	112.5304
D930028F11Rik	chr9	47970197	48207603	0.2744	0.4672	0.1892	0.1592	0	0.5796	0.8992	0.2472	0.3572	0.3752	0.2584	0.2168
Cyp3a57	chr5	146106138	146151381	0	0.0344	0.0328	0.3364	0.0444	0.3456	0	0.0264	0.0584	0.186	0.2652	0
AK086010	chr7	134115235	134119024	0.2296	0.1952	0	0	0.208	0.2424	0.202	0.2448	0.2044	0	0	0.414
Sox10	chr15	78985355	78995670	0	0.1428	0	0	0	0	0	0	0	0	0	0.1524
Chchd2	chr5	130357031	130363340	528.8912	606.08	619.3956	603.91	583.7404	571.3056	495.4652	629.9012	614.1444	549.9452	534.2584	517.9108
AK048089	chr4	114581861	114593723	0.0476	0.3148	0	0	0	0.3304	0.1404	0.226	0.2412	0.1616	0.5832	0.3852
testican-2	chr10	59569004	59590086	0.222	0	0.1888	0	0	0	0.286	0.0112	0.1484	0.3288	0.2676	0
9130011J15Rik	chr8	75089096	75094947	51.6044	52.5596	53.2936	47.2616	42.4036	51.7556	52.8188	56.932	49.0884	43.3368	43.2052	56.8812
AK038665	chr11	115807763	115813419	0.0744	0	0	0	0.0724	0.2084	0.1736	0	0	0	0.3608	0
Ggcx	chr6	72364326	72380701	74.06	55.7792	49.7664	64.9432	59.1592	66.4116	67.1168	55.1296	57.1172	60.6996	63.9564	66.6508
Sgk3	chr1	9788210	9892649	5.4932	5.476	4.8324	5.4976	4.0772	3.6568	4.5856	8.0116	4.6884	3.8532	5.7152	4.236
Hist1h4i	chr13	22132684	22133221	11.4944	5.5028	9.964	20.6764	33.7432	20.028	4.3512	8.8404	6.4156	13.0884	14.5608	11.1768
Mipol1	chr12	58331398	58568028	1.276	1.128	1.2188	1.4188	1.046	1.2516	1.4748	1.208	1.128	1.1608	1.0668	0.8676
Slc24a3	chr2	144993848	145467675	0.2544	0.4632	0.1156	0.18	0.1772	0.1432	0.5456	0.6196	0.1992	0.2152	0.556	0.5972
Adamts4	chr1	173180552	173190053	0.3936	0.2356	0.0992	0.1728	0.2052	0	0.474	0.0804	0	0.194	0.1036	0.2052
AK017924	chr1	63161044	63204864	20.434	28.6188	23.7596	22.5292	26.4184	24.324	20.7708	24.8164	24.824	23.992	25.6816	18.8072
Akr1b8	chr6	34304163	34318454	4.706	4.5688	4.8992	4.2064	4.4616	5.3092	2.5396	3.0516	2.0156	4.438	5.4432	3.802
AK201601	chr10	80828598	80828968	10.8516	14.7984	15.384	11.6052	11.1296	11.0516	11.8772	9.9116	11.7392	9.0196	11.2432	7.3732
AK009869	chr5	150048912	150049542	0.35	0.752	0	0	0	0	0	0	0	0	0	0
Otud6b	chr4	14736651	14753531	44.0508	43.0856	45.0656	52.558	50.4404	42.8972	40.4828	46.2144	49.3256	49.4104	40.6392	40.5344
Il2ra	chr2	11564476	11614818	0.1796	0.326	0.0788	0.1288	0.0508	0.4292	0.1908	0.286	0.1356	0.2976	0.1932	0.1628
Cpt1a	chr19	3323347	3385732	196.7308	287.2676	319.766	305.2148	274.8676	223.8052	199.4348	312.6752	364.4068	288.7872	207.0192	193.1556
Kbtbd4	chr2	90744940	90750717	27.5856	21.6872	21.5616	21.3296	22.8496	28.34	25.332	28.9696	23.246	18.3156	20.7	23.5668
Arl6ip5	chr6	97160785	97183309	65.5468	61.0624	74.534	79.8092	69.3792	77.272	72.2404	69.2252	78.3604	66.4196	73.8328	72.0952
Rab2b	chr14	52881440	52899004	3.1548	2.9248	2.908	5.6584	3.462	4.2928	3.3608	2.814	3.9656	5.3304	3.0956	5.9984
BC060631	chr8	119467307	119484345	7.784	8.5184	8.6308	8.5368	9.1664	6.692	10.2408	10.5728	7.7448	8.3048	8.3024	8.5352
Gga3	chr11	115445568	115465220	9.1324	5.152	6.1336	6.0412	5.9516	5.6156	8.872	5.1672	5.3796	6.9168	5.4044	8.3536
Yes1	chr5	32913592	32989430	22.3532	25.7664	21.0952	21.838	21.836	22.1624	22.1332	25.2044	22.2048	17.7952	19.24	19.6096
LOC100039672	chr4	43596087	43597366	44.642	35.6164	39.3356	29.9444	34.2992	35.1	29.9684	35.3652	25.9992	42.8536	33.4644	36.6464
BC086315	chr14	69981968	70040083	21.0204	16.1756	21.4684	20.7952	23.4208	20.9092	20.238	17.7832	22.0852	25.2516	23.0992	22.6052
Pld3	chr7	28317036	28338131	23.7212	15.418	18.724	18.9596	15.65	19.7088	20.6532	18.6592	16.1136	18.5524	18.618	24.36
2610039C10Rik	chr16	90719556	90727616	4.0336	2.4184	4.0088	5.8708	4.256	3.4544	2.9112	3.6396	4.4056	3.9588	2.188	2.3136
Dedd	chr1	173259641	173271746	53.536	40.27	40.8928	54.776	44.5516	43.0768	43.7144	44.1016	40.7228	42.2824	44.4136	49.306
Mcm10	chr2	4911793	4933781	35.4272	34.82	38.804	18.972	23.0696	16.0232	36.6984	37.5384	37.7464	29.164	19.2164	16.7316
NR_003630	chr14	48818389	48848087	1.6272	1.6648	0.9664	1.4152	1.4452	1.272	1.694	1.408	1.0404	0.902	1.916	1.5132
Tmem47	chrX	78316049	78341802	3.6884	4.0376	3.34	5.3844	3.5528	4.4628	5.542	3.828	7.28	3.6612	2.9496	5.9588
F730047E07Rik	chr4	24423597	24530095	0.976	0.9512	1.0204	1.9252	1.0296	1.1212	0.8584	1.7924	2.1684	1.0992	0.952	0.7408
AW146154	chr7	48734243	48755260	5.7656	5.5572	4.4484	4.5612	4.3192	4.948	5.1024	3.0856	3.3244	4.8456	4.0932	4.348
Ccdc28b	chr4	129296517	129301152	5.406	3.5488	7.6888	7.5676	5.226	7.4952	7.7532	5.0384	4.7296	5.2416	7.9508	7.3248
Dpyd	chr3	118265095	119135836	164.7472	271.8596	263.9208	264.3376	259.5384	274.7984	180.838	274.6076	255.0404	250.222	268.4284	245.35
mKIAA3020	chr15	89118716	89145742	22.726	16.6536	17.7488	19.3276	19.6044	18.5568	23.4228	18.7024	16.6476	18.8352	18.7348	18.2056
DQ721346	chr15	59100889	59100937	0	0	0	0	0	0	0	0	0	0	2.0596	0
Mrg2	chr7	16760728	16771852	1.0624	0.2592	1.0528	0.7424	1.0296	1.0624	1.138	0.7472	0.2128	0.6448	0.5428	0.4872
Abcb6	chr1	75168214	75176857	43.7232	56.4732	49.9116	51.7632	53.7592	48.4496	46.3552	55.394	56.9344	62.1544	48.1516	47.0928
Tbc1d14	chr5	36833252	36928875	10.5716	10.5576	9.1184	11.2708	11.5544	9.9452	11.372	9.392	9.8764	11.6988	11.6748	10.9532
Ms4a6d	chr19	11661095	11679294	4.4008	0.8296	3.246	4.2316	0.7892	3.0564	5.0492	4.7928	2.8552	2.3744	3.082	2.996
AK010366	chr6	49023843	49034717	38.326	36.7944	36.8472	36.6904	24.0144	28.6032	39.5812	37.7048	31.6024	35.6416	29.7068	30.2436
Ccnl2	chr4	155186597	155198652	48.3136	48.8372	51.762	59.8268	46.7808	46.2648	54.948	49.1332	46.3296	59.7712	60.7232	48.4008
Cdca7	chr2	72314275	72324947	2.25	1.8804	1.656	2.7756	3.3332	0.6128	2.4096	1.4236	2.694	3.578	1.3324	0.6088
Wdr47	chr3	108394334	108448637	1.2596	1.368	1.3372	1.4448	1.4688	1.536	1.7132	2.1352	1.332	1.5248	1.8064	2.9492
Atp1a2	chr1	174201839	174228195	0.0452	0.4084	0.0632	0	0.3324	0.2284	0.28	0.1444	0.0892	0.0728	0.198	0.0784
BC026913	chr2	119420058	119428657	39.8888	46.4152	53.8692	52.038	50.2352	47.8664	41.6324	48.5596	48.1124	42.8696	45.5076	37.3032
Ptpn11	chr5	121580549	121641338	41.6296	45.2512	40.7344	48.3108	47.4788	48.1616	48.5072	47.8552	48.1056	43.9232	45.9068	45.5268
Ccbp2	chr9	121807581	121820182	2.3924	2.7696	1.7956	3.396	3.5044	3.4424	1.944	1.9212	2.9976	3.4312	4.0452	2.1828
Pbk	chr14	66424747	66436659	1.0236	0.6772	0.6048	0.7516	0.3072	1.0192	0.2472	0.542	2.0048	1.404	0.4244	1.1772
Clec4d	chr6	123212134	123225283	0	0	0.3064	0	0	0	0.3384	0	0.0028	0	0	0.5304
Cyp2t4	chr7	27938732	27943583	0	0.746	0	0	0	0.6096	0	0.0836	0.2308	0.2108	0.2404	0.2384
AK040992	chr6	21802980	21808178	0	0.2788	0.1064	1.3864	0.9948	1.2948	0	0.8688	1.2656	0.0492	1.1204	0
Zik1	chr7	11072572	11080730	1.168	0.66	0.6796	0.6424	0.8024	1.1696	0.2924	0.7064	0.4184	0.7844	0.6076	1.004
Oaz3	chr3	94237311	94240538	1.5556	0.5296	0.4444	0.9948	0.7816	0.6412	0.0088	0.4016	0	0	0.6832	0
AK157632	chr1	85177038	85257589	0	0	0	0	0	0.264	0.2364	0	0	0	0	0
Ppargc1b	chr18	61457789	61560085	3.59	6.0812	3.4068	3.1492	3.2944	2.4328	2.458	8.1748	2.3512	3.4844	3.8232	2.028
Spata7	chr12	99866393	99908024	1.514	1.5192	0.728	1.1892	1.1352	0.8408	1.5516	1.1312	0.8216	0.4132	0.9968	1.112
mKIAA0050	chr11	69695068	69698192	1.36	1.5288	1.8468	0	1.1076	1.0228	2.0216	1.2468	0.808	1.8084	1.4164	1.006
Lig1	chr7	13864174	13896776	0.8944	2.0344	1.2796	1.99	2.4316	1.588	1.4244	2.4464	4.3924	1.27	1.2672	1.4568
Pqbp1	chrX	7471648	7476354	57.4752	51.602	43.8016	51.0048	48.5024	54.4772	62.2216	49.5588	50.6024	59.0188	51.1528	61.47
Ovol2	chr2	144130911	144157816	0	0.2272	0	0	0.1364	0	0	0	0	0	0	0.242
Haao	chr17	84230693	84246130	309.28	428.52	357.318	315.094	349.6972	340.0452	314.3588	410.0104	377.9552	297.5924	365.9252	323.0952
Creb3l2	chr6	37277375	37392139	15.8204	13.9516	10.8548	15.9388	10.962	11.4748	16.0848	12.1936	11.1916	14.4232	8.7464	14.766
Serpina4-ps1	chr12	105316173	105325130	327.166	13.0872	152.954	60.1388	129.4604	55.9584	411.7668	14.792	121.782	99.648	128.1188	85.792
Alg8	chr7	104520137	104540665	9.154	5.2044	6.7764	7.592	7.1084	7.0248	10.6172	5.7796	6.2392	7.414	6.488	8.0416
Magee1	chrX	102315734	102319250	4.3604	3.936	3.2432	5.5156	4.5408	4.7432	5.1176	4.4	4.7912	2.3884	5.5548	5.0296
Ssfa2	chr2	79475696	79513121	28.5816	45.8616	44.278	41.8308	51.006	42.2304	32.8904	49.7356	43.1564	40.0852	38.682	34.4784
Gtpbp1	chr15	79521325	79551909	15.5036	16.2036	18.8596	15.644	20.0448	13.8416	19.2632	17.266	14.454	17.56	16.8712	15.012
Cdca2	chr14	68294677	68333898	0.2968	0.7356	0.196	0.3216	0.206	0.3188	0.144	0.256	0.382	0.336	0.2712	0.3996
mKIAA0641	chr11	119868631	119908029	3.39	5.2308	5.5728	3.166	11.5556	3.7596	3.7228	3.3504	9.0272	4.216	5.6068	5.0372
Dcamkl2	chr3	86590072	86724803	0.1128	0.776	0.4668	0.7068	0.1516	0.792	0.4204	0.7032	0.4712	0.3828	0.2396	0.1628
Prok1	chr3	107038448	107042625	5.6492	0.2816	8.9668	10.146	5.9852	11.9412	15.326	4.4324	4.0676	8.9956	11.1424	8.48
AK019237	chr15	75751487	75751959	1.9552	7.6912	2.584	4.5568	2.6692	1.0372	0.8648	4.1764	2.9688	4.9688	2.6936	2.5212
BC068281	chr12	4850152	4863773	7.1404	4.3176	5.1928	6.2036	5.4824	5.9704	5.1664	6.154	4.9636	5.5256	5.19	5.4732
Zfp386	chr12	117285934	117299062	24.8768	14.5048	15.7812	13.5804	15.5464	19.6552	21.6448	16.0348	13.848	12.6796	15.2944	19.5736
AK040818	chr9	26812087	26816661	21.0888	19.6348	17.6368	20.38	20.0316	21.8764	19.3112	19.6108	18.8048	16.9744	19.0384	18.7872
Stk38l	chr6	146673529	146727328	16.8628	21.564	15.4952	21.3876	21.2988	18.0884	18.8836	22.374	21.5856	14.332	16.9112	19.2028
Cox15	chr19	43809614	43827471	35.4256	34.4492	29.7796	32.706	37.3824	33.896	35.6788	34.5568	34.7852	34.2952	26.7588	34.9724
AW549877	chr15	3932034	3945752	33.4528	29.2684	29.5672	30.508	35.0008	33.3612	31.21	30.9728	27.9604	27.9208	34.6076	29.432
LOC664987	chr2	174887049	174893264	2.436	2.478	3.5976	4.9452	4.5308	4.3328	2.5048	3.2028	2.7576	3.0632	3.3092	0.9148
Coro1b	chr19	4148662	4154035	67.0548	78.372	70.2168	65.6532	68.7996	66.8232	68.5872	86.9892	77.1008	65.4608	57.3336	71.4964
2310056P07Rik	chr16	36043929	36071601	122.2096	132.5188	127.8768	136.1056	146.9576	113.8292	128.8052	148.544	134.1256	122.0968	115.3056	117.0456
Pdgfa	chr5	139452928	139470907	8.2532	6.2456	5.6048	9.3744	4.4796	5.8732	5.7764	5.438	6.2284	4.4108	4.5672	6.7232
Fbxo4	chr15	3915462	3929573	21.6464	17.1404	16.8948	14.8796	15.2668	20.5732	23.1096	18.1792	17.2476	13.1416	16.5004	18.5716
Pcsk4	chr10	79784046	79792218	3.2	28.8052	20.8252	7.594	5.7152	5.9616	5.1292	25.742	19.078	16.5632	7.0612	5.9404
Rad54l2	chr9	106590410	106691544	14.2448	16.3668	20.1804	19.4492	20.1428	18.3708	14.188	17.7968	20.8964	16.4516	18.568	17.0656
Tsen34	chr7	3645358	3652611	41.494	38.0588	39.528	33.2848	41.6852	39.8844	39.7556	42.3788	40.4092	40.6632	38.45	36.0664
PLRG1	chr3	82859459	82876213	30.8116	24.3948	22.8632	26.3696	22.6512	26.0484	38.7288	22.3616	22.8084	22.3212	25.2984	31.0732
Gjb2	chr14	57717454	57723502	461.5676	411.628	378.8848	360.4984	327.7724	368.3296	454.2608	491.716	333.2952	402.844	382.4864	440.744
Igh-A	chr12	114493109	114668044	2.2316	2.52	0.7168	2.5516	2.046	3.1376	3.4968	6.1416	3.076	3.5224	5.084	4.796
Itgb2	chr10	76993092	77028419	8.3252	5.2756	6.6404	9.4116	4.7088	4.4244	7.6828	9.5056	7.1056	5.2216	6.9804	7.76
Zfp513	chr5	31501353	31504606	13.5168	10.064	9.9424	8.6152	7.2452	11.5048	11.7568	9.6972	9.2084	10.4768	10.6668	13.9468
Olfr1443	chr19	12752655	12758335	0	0	0	0	0	0	0	0	0	0.1084	0	0
Pcdha5	chr18	37120093	37347311	0.0892	0	0.078	0.1036	0	0.0736	0	0	0	0	0	0
Ccno	chr13	113778009	113780986	0.9892	0.6316	0.2168	0.8604	0	1.3056	0.8708	0.3436	0.076	0.25	0.678	0.8964
Dhdds	chr4	133524971	133556779	31.6852	23.9536	20.2168	25.9572	21.9316	20.8236	30.0008	22.5832	24.19	31.7444	20.304	25.858
Zyg11b	chr4	107905504	107973693	30.8044	31.6308	33.614	32.0208	34.3296	31.516	31.636	31.2748	29.8272	29.8692	31.024	28.6964
DQ703566	chr2	37426727	37428630	8.5764	9.134	8.1136	6.4308	9.0488	9.8332	8.4384	10.6376	5.4312	5.3116	8.0432	9.1176
C630007B19Rik	chr6	96063147	96607191	0	0	0	0	0	0.1372	0.2284	0.092	0	0.1312	0	0.1176
Man1a2	chr3	100370339	100489150	23.5764	24.5676	24.9512	30.69	28.9244	28.1408	26.94	26.4288	25.4356	30.2856	28.0888	23.3148
C730034F03Rik	chr15	89259953	89263239	3.0068	3.4072	2.2212	2.816	2.3476	2.39	2.3988	2.3732	3.3564	3.4448	3.77	2.4688
Samhd1	chr2	156923264	156960958	10.3232	7.5976	8.7616	10.5088	6.5616	7.7892	10.1488	9.5812	9.1312	6.4208	6.8864	7.4036
Nubp1	chr16	10412067	10423624	27.1604	23.4348	26.3536	24.0104	26.1644	25.8096	21.5604	25.8808	29.9028	27.842	22.9884	27.8972
Pde4d	chr13	109444298	110741682	0.2564	3.0184	2.2948	1.0424	2.1772	1.2704	1.1372	3.8104	3.4952	1.4784	1.5504	0.8216
Hlx	chr1	186551023	186556487	1.866	5.1396	2.2232	3.1124	2.918	2.7528	3.9108	3.2756	3.5772	4.192	4.498	0.9292
Slc25a25	chr2	32270006	32306939	148.8072	61.9736	142.1424	135.72	188.9752	206.7288	208.3116	118.6044	170.8792	90.2896	174.5672	193.354
Ctdspl2	chr2	121782188	121839322	4.2404	3.9152	3.6012	3.9328	4.25	4.2088	3.9628	4.2568	3.5832	3.2668	4.232	3.8032
Six5	chr7	19679892	19683694	2.7128	2.6228	4.0648	3.8428	3.726	3.5668	2.5992	3.3556	3.8532	4.356	1.7816	4.2344
Oas1b	chr5	121262643	121274169	3.244	1.102	2.8484	1.2636	0.3892	0.892	1.9028	2.2824	1.014	1.9012	1.768	2.0952
Sel1l	chr12	93044482	93087597	74.7816	80.9104	67.6332	93.7536	86.5304	85.002	94.6508	71.2652	85.212	102.762	79.5732	106.1632
Nhlrc1	chr13	47107926	47110189	3.9	2.97	4.4984	3.57	4.6468	6.9352	3.0716	5.09	4.3416	4.5676	1.876	4.4648
AK078937	chr4	114581861	114594572	0	0.5108	0	0	0	0.462	0	0.0608	0.344	0.8168	0.6268	0
Per3	chr4	150377763	150418731	0.2828	20.552	21.8508	15.0568	4.5688	1.078	0.474	23.4768	16.49	13.814	5.0108	1.2916
Nkiras2	chr11	100481597	100488916	22.5424	21.3588	24.7512	21.0992	23.2776	19.0528	22.3144	25.1984	19.8204	25.1784	24.3544	21.8804
Copg2	chr6	30698410	30846760	27.0996	28.4352	28.9024	24.7972	26.61	30.7848	29.6636	29.2376	27.8744	22.1872	21.1968	28.3024
AK085942	chr14	14765407	14782072	17.7904	17.0388	19.0576	24.154	13.6368	18.0028	16.1212	23.5616	21.5068	21.098	16.2732	19.5292
Ddx26b	chrX	53708053	53761016	1.4932	2.3976	1.92	2.8144	1.4588	1.5196	1.0604	1.7336	1.8572	2.436	1.9616	1.7472
Apoa1bp	chr3	87860444	87862417	83.3048	107.9536	102.6192	103.9572	107.0512	100.0932	76.2	117.6712	112.35	109.5828	103.5664	86.654
Zfp236	chr18	82764853	82787281	9.892	7.9996	8.9792	11.272	10.7092	10.724	10.8652	9.2984	8.9696	11.8604	10.7416	10.3312
Chd2	chr7	80574493	80686632	9.442	10.8408	8.9484	11.9136	9.25	9.1912	10.2024	10.8848	9.4776	9.0432	11.5024	8.2344
Mthfd1	chr12	77356394	77420790	125.806	151.8352	130.5056	134.7916	138.1128	144.0012	122.4112	140.714	143.1836	139.5368	143.4196	120.442
Noxo1	chr17	24833178	24837300	0.3864	1.0448	0.7492	1.866	1.7988	2.6436	0.9712	1.5756	2.1696	1.4684	2.846	1.774
AK136882	chr3	133815689	133903605	0.9196	0.5388	1.0176	1.1016	0.5676	0.78	0.3716	0.7476	0.9568	1.0676	0.1928	0.574
Ints1	chr5	140227236	140251607	9.0108	7.6416	6.2076	8.0144	7.6872	6.9268	9.1012	6.7792	8.2848	8.8876	7.5648	9.7484
1700093K21Rik	chr11	23416202	23419195	0.0732	0	0	0	0	0	0	0	0	0	0	0
Itih3	chr14	31721759	31736728	1374.2344	417.702	443.3748	729.2672	573.784	638.748	1315.9992	426.1472	408.3216	638.1056	714.0896	1372.7848
Hoxb5	chr11	96164825	96167434	1.7148	1.668	1.5032	1.1364	0.4436	1.552	0.8624	1.2148	0.6724	0.6256	0.224	0.888
Amdhd2	chr17	24292799	24300700	8.0612	17.098	11.8408	8.73	7.8764	9.698	10.7968	15.4616	10.6488	10.2328	9.4384	7.8348
Scyl1	chr19	5758426	5771401	36.3028	28.942	27.1664	30.8936	29.6264	31.504	37.1892	31.27	32.5468	29.7516	27.4792	35.938
AI132487	chr12	110089338	110095025	238.504	600.5456	505.1172	592.3996	510.306	438.9888	310.4612	647.3396	736.3112	371.5348	461.4348	312.4432
AK213404	chr15	86327562	86327972	25.726	17.8744	13.7104	14.37	21.492	18.6636	11.362	21.6928	11.7384	11.6184	13.7604	26.988
AK213563	chr4	153626532	153627191	0	0	0	0.3792	0	0	0	0	1.782	0	0	0
Capn3	chr2	120229631	120330235	7.1968	7.6728	5.9228	7.556	6.1404	7.8768	7.8168	6.6004	7.2104	6.3264	6.9284	6.8008
Crb3	chr17	57201623	57205337	29.7504	21.2036	15.0248	27.2592	21.6812	24.478	28.1768	27.6116	18.616	22.0452	27.984	23.8344
Raet1a	chr10	21878414	22093945	9.6876	52.7888	45.1528	78.412	25.9428	70.8144	13.752	167.762	85.574	19.532	25.6808	19.6216
Fanca	chr8	125792199	125842476	1.568	1.914	2.538	2.6288	2.5636	1.6492	1.6812	2.4904	2.074	2.0156	1.338	1.7016
Lama1	chr17	68046604	68171985	1.452	1.4672	0.7692	0.82	0.9824	1.1512	1.464	1.188	1.36	1.292	1.3964	1.252
Tmem86a	chr7	54306009	54310146	16.096	11.7808	9.5736	10.0548	7.042	9.6404	10.8636	11.5404	10.2744	12.006	12.9848	13.1212
Josd1	chr15	79504684	79518249	33.796	42.724	40.902	38.704	40.8604	34.1836	32.6308	52.1848	45.7764	32.47	35.9504	30.3584
1110018G07Rik	chr12	86259098	86311815	34.3344	36.952	28.8416	30.0096	34.3716	32.6692	31.1612	38.1104	39.3912	31.16	32.9432	28.1192
Cpne2	chr8	97056927	97094429	11.4248	7.0172	4.6544	4.3032	5.9508	5.6748	10.8776	6.3004	5.5824	4.3256	6.9492	8.7024
AI464131	chr4	41442636	41450109	36.5644	43.252	35.1108	38.5028	39.706	32.4864	42.8572	43.172	32.3328	29.4884	32.0012	34.5364
Ly6c2	chr15	74938590	74942379	3.4636	0.9828	2.0592	0.6692	0.44	0.6096	1.5244	0.4092	2.1804	1.2836	0.5276	1.5488
Crygn	chr5	24256820	24263661	1.5084	3.316	13.0644	10.2924	11.0996	9.26	3.4164	5.5908	5.3828	3.2968	5.4656	11.9604
Chmp2a	chr7	13617367	13620093	172.5184	148.7936	179.2552	185.1136	169.746	155.6044	151.9256	175.5272	160.6668	153.9572	150.8448	166.244
Dnase1	chr16	4037100	4040024	1.7992	1.414	2.2652	1.628	1.8404	1.8448	2.4148	2.3216	2.1628	1.2804	2.866	1.914
AK016097	chr16	43979455	43983467	3.8932	3.144	3.09	7.1136	2.938	3.8772	4.6668	3.4584	1.1696	3.6396	2.1764	4.3372
Zfand1	chr3	10339955	10351301	29.9316	40.4236	29.1808	29.1416	22.5892	34.5528	27.9604	30.972	31.4896	26.6876	28.49	28.1804
AK028920	chr10	62121809	62188611	0	0.4896	0.2524	0.3336	0	0.152	0.2532	0.204	0.2172	0.2912	0.3944	0.2608
Bclp2	chr3	105820049	105835732	0	0	0	0	0	0	0.1176	0.06	0	0	0	0
AK046967	chr18	5566661	5592435	0.3496	0	0.6128	0.8104	0.6328	0	0	0.4952	0	0.7068	0	1.2668
mKIAA0174	chr8	112195227	112217164	21.3676	27.6084	28.0004	26.6076	21.904	21.746	22.1172	23.7172	23.5984	23.354	20.8896	20.3324
AK086952	chr11	3352474	3379834	0.2984	0	0.166	0	0	0.37	0.2252	0	0	0	0	0.678
1110005A03Rik	chr11	116704913	116711674	65.8164	57.1936	49.8904	70.4244	56.4316	63.5792	66.7352	58.9216	58.454	61.7332	58.924	66.9916
AK029599	chr10	19206520	19227117	0	0	0	0	0	0.484	0	0	0.3464	0	0	0
1500019G21Rik	chr7	4612122	4636565	30.5592	22.8572	26.326	24.454	29.0076	24.9752	21.6608	21.9848	21.6964	23.5876	27.998	26.8984
4921505C17Rik	chr15	6658382	6750387	6.0924	4.2652	4.2052	4.7732	4.806	4.5736	4.9104	4.766	4.2864	4.6736	5.8112	4.0412
EG625068	chr10	129822855	129831297	0	0	0.0948	0	0	0	0	0	0	0	0	0
Acacb	chr5	114615526	114700767	17.3412	48.5072	28.7908	17.3872	27.7244	30.9592	12.5572	40.6224	63.4368	15.6528	39.5752	17.8844
sytXIV	chr1	194756256	194861892	0	0	0	0	0	0	0.1184	0	0	0	0	0
mKIAA0215	chrX	20002842	20095022	2.9436	1.6032	2.5664	3.6168	3.286	3.506	3.2492	2.182	2.8028	2.3368	1.9896	3.4488
Shank2	chr7	151361424	151608580	3.3628	4.1228	2.4068	2.3028	8.0872	7.1168	2.8356	5.2308	2.3992	2.7032	6.26	7.9176
Rell1	chr5	64300136	64360136	16.8668	12.0228	8.718	10.6308	11.8016	11.4876	14.8808	10.11	11.4084	12.0256	12.5008	12.4624
Irak3	chr10	119578709	119638593	3.1544	0.3628	0.6824	0.916	0.2892	0.6476	2.0668	0.806	0.7932	0.8744	1.144	1.4928
Pgrmc2	chr3	40870260	40886924	61.2712	142.8672	80.2492	71.5744	108.044	103.9348	57.734	131.5252	133.742	64.5788	80.7884	78.1364
Prkcdbp	chr7	112629129	112630711	2.5468	0.3848	0.7924	1.0484	2.456	0.4772	1.5916	1.6016	2.0492	0.9144	1.4112	0.4096
NR_002218	chr14	76245137	76248105	1151.9888	942.3592	981.584	1013.9144	1005.9776	1026.1256	1043.0128	956.1508	872.5408	920.2592	1002.9296	1078.7396
mFLJ00205	chr11	57458943	57601002	7.4224	5.3472	5.9584	6.7592	5.064	4.7448	6.0952	6.7624	5.4672	3.7784	3.7848	8.2324
Map4k2	chr19	6341249	6353527	5.9692	7.0452	4.6928	5.0592	5.9332	5.6936	5.5848	7.4116	4.3872	7.8088	7.9148	7.4572
AK005757	chr6	148160809	148184185	0.8404	2.6344	0	1.5532	0.098	1.7744	0.8788	0.3536	0.3204	0.7236	1.7944	0.7616
Meis2	chr2	115688804	115890849	2.9976	3.3112	4.4748	2.8996	4.0428	4.032	2.7384	3.7808	3.204	4.3864	5.1332	3.1668
Asrgl1	chr19	9186208	9210056	10.7212	18.7576	20.1644	21.6752	14.3612	17.3384	10.2948	17.5056	22.3852	18.6736	16.1172	19.126
fad123	chr14	70713765	70751231	20.2244	21.1236	24.1092	26.9316	20.7112	16.8968	18.8428	21.9812	24.9016	25.4064	19.7628	18.1372
Slc7a10	chr7	35971436	35986129	0.4236	1.2528	0.95	0.9288	0.5816	1.074	1.148	1.862	0.982	1.02	1.0408	1.752
AK030376	chr6	129158429	129188000	8.5992	7.6596	8.956	6.0508	6.4916	6.266	6.9192	7.6564	5.5088	7.0404	9.3896	8.9928
AK019067	chr2	104857300	104858061	2.4788	2.8084	0	4.5628	2.1464	2.1756	0.982	3.3256	3.6984	3.1656	5.932	0
AK139481	chr15	81516612	81524637	1.9352	1.8256	1.748	2.0544	3.486	2.8632	2.206	3.9052	2.9272	2.4416	1.6536	2.9944
Robo2	chr16	73892550	74411157	0.6536	0.3932	0.7808	0.5544	0.6264	0.5016	0.5676	0.5412	0.5988	0.694	0.9128	0.5208
M55219	chr1	87432843	87447339	0	0.4992	1.2272	0.9632	1.0836	1.7664	0.5164	1.1568	0.4432	0	0.8388	0.574
4933430H15Rik	chr3	87540844	87552547	5.6856	5.234	4.374	4.8436	5.674	5.3904	5.0008	4.1928	4.558	6.69	6.0444	4.2064
BC026600	chr17	24591809	24594046	1.2272	0.1768	2.3664	3.3708	2.0684	1.7496	0.5484	0.8828	2.196	3.1504	2.6568	1.6936
Cacna2d1	chr5	15440605	15876869	0.0504	0.0588	0.0908	0.0608	0.0588	0.1368	0.0192	0.1472	0.0956	0.1852	0.14	0.0908
AK140234	chr5	123612717	123615171	3.5676	3.5452	1.6968	3.1468	2.568	2.2544	3.198	2.5908	2.8648	2.2968	2.97	3.9596
Gtf3c1	chr7	132784467	132851202	16.8756	11.814	11.024	13.5548	14.8888	16.4788	17.2844	11.978	12.6632	14.1748	17.3744	14.778
Thoc7	chr14	14781527	14793739	52.2536	49.1348	52.63	63.7336	42.7076	50.2944	47.4092	53.4328	54.912	54.65	44.1352	49.8712
Cyp4a14	chr4	115158749	115168737	1.6204	1430.144	248.7384	22.4172	577.1076	37.8632	1.71	1322.378	1058.2312	5.6004	87.558	45.646
Alg14	chr3	120994734	121064929	33.2396	35.5736	24.2368	33.0852	36.7156	33.416	30.8452	34.814	32.8344	25.6228	25.726	30.604
AK142978	chr11	98659622	98671403	5.9348	2.078	2.8212	5.9508	4.1724	4.5328	4.2576	3.5688	2.8076	2.8772	3.6656	4.458
Lman2	chr13	55445193	55464144	122.1772	109.8984	115.3024	119.818	110.5456	119.7568	122.476	114.0648	126.7704	130.5524	111.062	122.1752
AK046940	chr9	64760134	64767211	21.4532	19.8624	15.106	13.0192	16.4384	19.1536	14.1716	20.552	17.0632	11.6928	20.7988	12.5932
AK219629	chr8	98388187	98388416	659.7192	883.2728	748.8584	692.9024	761.3668	736.264	619.5384	895.422	852.2724	614.5816	756.5304	703.3644
Spred-2	chr11	19824444	19919089	3.49	3.504	4.052	2.0124	3.44	4.4556	4.0808	3.434	3.854	4.0792	3.3776	2.724
Pla1a	chr16	38396202	38433225	53.8156	40.5484	49.6036	45.2968	41.6388	36.1404	59.6288	42.7152	41.968	27.2492	44.5588	38.2816
2410001C21Rik	chr2	172266077	172295399	74.9492	78.196	47.1172	41.5892	85.8492	51.858	59.1568	79.0592	79.694	38.8752	42.9688	45.7964
Tsen54	chr11	115676023	115684416	8.5384	5.9928	8.348	9.2288	8.568	7.95	7.8388	4.8848	5.1396	9.9396	7.7412	9.71
Tcf12	chr9	71693559	71959426	10.4416	10.7056	8.9032	9.292	10.368	10.0452	9.8224	10.3812	9.9032	9.2008	8.8216	11.5744
AK005822	chr15	76125680	76127323	5.4076	5.14	5.3524	3.9184	5.7248	4.2964	3.3148	8.1072	6.6848	6.424	5.1012	5.5184
Smoc2	chr17	14416541	14541771	1.5448	2.6448	2.1356	2.3884	1.892	2.9272	1.5428	1.4196	1.4636	2.0364	2.2324	2.4624
BC017643	chr11	121083902	121090582	16.8764	9.8736	13.9616	16.0884	11.6744	11.052	13.616	11.5412	10.7108	12.7276	8.5316	12.566
Mybpc3	chr2	90958300	90976673	0.0624	0.0944	0	0.046	0.0944	0.0696	0.0908	0	0.0836	0.112	0	0.0864
Taf12	chr4	131830327	131849240	24.4376	13.986	23.4188	20.7884	20.5604	29.3072	24.5068	18.768	19.5644	25.4276	18.9572	22.4684
Zfa	chr10	52262123	52265545	0	0	0.1192	0	0	0	0	0.096	0	0.2748	0	0
Chst8	chr7	35459777	35597695	0	0	0.1652	0	0	0.3984	0	0.1336	0.1424	0.4684	0	0.1708
Lenep	chr3	89209502	89211478	58.3408	48.514	41.036	47.7688	40.7392	40.2776	49.096	50.5564	56.7444	43.15	55.0848	63.5384
Clptm1	chr7	20216928	20250379	51.9572	46.5348	44.644	48.5288	47.8096	52.7472	54.582	51.0928	52.028	56.6696	46.8304	50.2172
Sox15	chr11	69468874	69470123	0	0.2412	0	0	0	0.7028	0	0.2056	0	0	0	0.1972
AF498300	chr12	110858536	110872442	0	0	0	1.826	0	0	0	0	0	4.7792	0	0.14
Arhgdib	chr6	136872229	136890238	23.1472	16.2248	19.5796	21.6644	11.8592	20.2004	24.2292	21.5932	23.4912	16.326	20.3408	22.792
Tmem179	chr12	113738394	113749371	0	0.1664	0	0	0.1264	0	0	0.1384	0	0	0	0
AK077492	chr4	128940973	128942245	0	0	0	0	0	0	0	0	0.1384	1.04	0	0.9316
Ints8	chr4	11126304	11181376	13.8616	12.0984	13.248	14.5456	12.6824	13.812	13.2456	12.2732	13.2096	13.478	12.7492	10.6772
Apbb1ip	chr2	22629951	22730890	0.7692	0.6944	0.544	0.9184	0.7456	0.8092	0.9596	0.8084	0.7612	0.912	0.742	0.8428
Agxt	chr1	95031852	95041998	324.4956	283.7004	251.0688	460.534	219.4452	295.5728	338.0516	289.064	183.8444	232.3752	250.072	328.6552
Stx6	chr1	157005832	157055386	10.706	7.5984	6.3472	7.3836	5.372	8.3284	8.6076	6.4468	6.8768	9.0216	6.958	7.9152
D630004A14Rik	chr9	50576342	50580775	7.7368	6.5152	5.7944	4.806	6.468	7.5336	7.852	5.076	5.7268	5.7664	4.7996	6.0876
Alkbh6	chr7	31093771	31099322	11.3772	9.5144	11.4184	7.6104	6.1624	9.91	14.7156	14.2928	8.3904	9.2104	11.2188	11.6032
AK089123	chr10	118155201	118156484	0	0	0.2464	0	0	0	0	0	0	0	0	0.0268
Dock10	chr1	80589091	80755102	0.1316	0.2964	0.2964	0.186	0.3432	0.5648	0.3788	0.5704	0.4636	0.2844	0.298	0.3176
Pigz	chr16	31934039	31946132	0.21	0.7156	0.1844	0.9748	0.1904	0.222	0.4524	0	0.3176	0	0.5764	0.3808
Cog8	chr8	109570189	109580573	39.0032	32.6016	32.8584	32.2908	32.406	32.2408	34.9112	34.8388	35.3484	33.4208	28.4076	33.8344
AK043166	chr19	8797976	8800931	12.8388	10.8552	17.1476	11.4248	6.4476	10.6376	15.5468	11.8516	10.948	7.736	10.096	8.8188
Uprt	chrX	101678120	101701601	4.194	2.4496	2.7936	2.3316	2.5468	4.1504	2.0304	2.5928	1.5188	1.5348	2.7544	3.9052
Cd200r1	chr16	44765902	44795091	0.8916	0.3592	0.8916	0.4896	0.2548	0.5352	0.8496	0.8144	1.0796	1.1736	0.6428	0.6172
AK014646	chr10	116781727	116785498	16.0052	19.4492	17.4828	23.3268	17.6064	15.804	18.0244	17.8212	12.4576	18.8592	19.7168	15.6948
Plekhj1	chr10	80258843	80261371	22.0244	24.1052	19.9544	17.468	16.064	22.2984	21.1044	21.5884	18.2084	21.0572	16.7596	25.7248
Prkcz	chr4	154634228	154735500	10.2188	6.9816	6.7572	4.0728	5.4588	4.8184	7.0144	7.75	4.2232	5.5956	6.4316	7.7304
Arfgap1	chr2	180701973	180717147	26.1624	21.384	16.0812	19.8904	18.4112	21.448	25.9136	20.9096	19.366	22.0228	19.522	28.8756
Hira	chr16	18876842	18970401	8.9224	7.6768	9.398	8.1972	8.2316	8.8292	9.43	9.538	9.5196	9.7812	9.628	8.2508
AK182361	chr8	97653095	97658767	14.9536	5.056	7.128	5.2072	11.872	8.6844	6.7824	10.494	4.5116	9.8024	3.3408	8.0684
Ela2a	chr4	141370877	141381918	6.1916	2.8688	2.2844	5.9788	2.7264	3.6224	3.3236	3.7772	2.4596	3.5612	2.9252	2.6696
Ccdc122	chr14	77436578	77512011	9.5028	9.5516	11.1036	7.1772	5.3	7.752	9.6288	9.9996	10.8968	3.9744	5.0804	12.8768
Psmd10	chrX	137483078	137491220	26.3164	22.356	21.3112	17.1732	21.0736	19.6316	24.048	22.958	23.9008	17.7536	22.296	25.8056
Pus7l	chr15	94353070	94373921	2.4684	0.8212	2.1816	2.6568	1.1292	1.8412	1.6288	1.0712	1.1816	0.8872	1.5648	1.382
Zfp57	chr17	37138107	37147576	0.6952	0.4832	0.166	0.4388	0.3428	0	0	0.5776	0.8736	0.3828	0.346	0.1716
Gcap14	chr14	37688121	37781950	27.5488	26.0316	28.3104	29.0848	25.41	26.4812	26.9808	26.7608	23.8252	29.6968	23.7052	27.0684
Rps27a	chr11	29445841	29448040	475.0004	356.5004	389.386	440.528	360.4524	332.5092	379.0744	374.0668	346.44	401.096	391.0788	376.1956
Rgs16	chr1	155587503	155592596	0.4012	104.7544	37.1552	8.5312	4.0028	6.162	0	132.4372	54.4576	7.2332	1.6516	0.2808
Slc23a1	chr18	35774257	35786872	63.8068	63.262	51.556	60.998	46.8528	64.572	57.4024	48.9428	70.6684	49.568	49.2952	47.954
Dcst1	chr3	89154156	89169161	0	0	0	0	0	0	0	0.0468	0	0	0	0
Cope1	chr8	72826683	72830821	50.7216	43.204	47.404	50.9916	44.8984	45.224	50.5356	44.564	46.68	51.0004	46.2072	54.5104
AK039056	chr3	35898834	35907750	0.5384	0.8728	0.4496	1.028	1.0216	0.5416	0.1804	0.654	0.4648	0.6224	0.75	0.8364
Lix1	chr17	17539649	17596351	0.1008	0.3348	0.2376	0.1572	0	0	0	0.3844	0.1024	0.1536	0.3176	0.062
AK180911	chr6	117867376	117867522	38.4364	41.1312	33.5856	39.778	32.1992	51.6204	49.262	55.4404	46.0616	49.612	50.6016	51.8836
AI451617	chr7	111620362	111656339	10.276	6.228	6.5464	1.8884	2.7244	3.2048	7.6668	6.436	3.3392	1.1324	2.4852	5.9192
Mapkbp1	chr2	119798434	119853132	3.2284	2.6904	2.5464	2.7804	3.0876	2.7636	3.0848	2.7688	3.1772	2.8656	3.3372	2.1396
Mettl2	chr11	104987800	105001710	13.3804	10.1132	15.4612	12.7004	8.7668	12.4928	10.5868	13.0612	10.0888	12.6012	9.1044	12.8588
Atpase6	chrM	7765	8607	1.31	7.1676	5.316	0.6456	7.8144	3.2504	0.7736	0.4332	2.004	6.1336	0	0.3216
Slfn2	chr11	82878613	82884180	12.7788	6.4476	5.7164	6.2672	2.6836	4.7908	9.058	9.31	3.766	6.8192	7.5416	6.1872
Opn1sw	chr6	29326670	29330480	0	0.1184	0	0.2264	0.1768	0.1244	0.1716	0.4148	0.2948	0	0	0.1768
Nadsyn1	chr7	150981498	151008746	14.5736	15.6256	15.8148	15.5812	15.6248	13.3448	16.298	15.82	16.816	16.8912	16.8624	13.392
Ndrg4	chr8	98226962	98238856	0	0	0	0	0	0.1756	0.2308	0.118	0.1256	0	0.152	0
Pyhin1	chr1	175560998	175576387	3.1852	1.9484	0.6128	0.2984	1.152	0.5384	2.3504	1.2964	1.0792	1.4984	1.1232	0.4988
Rdh16	chr10	127238209	127252895	18.794	351.136	208.4544	129.166	260.5568	135.1	19.1932	250.556	373.0336	136.8524	153.1224	82.58
AK136613	chr12	77545546	77552323	0.0432	0.7408	0.5692	2.7976	0.4552	0.6976	0.1316	0.456	0.59	0.52	1.6064	1.0596
Bst2	chr8	74058160	74061336	390.4796	246.884	319.5728	226.1264	191.14	211.4528	365.8304	263.2016	249.1368	218.464	247.3896	304.862
Acaa1b	chr9	119057160	119066211	393.366	2523.7652	1380.2896	865.8216	1853.4164	1239.3344	476.1792	2493.5996	2964.5196	789.3884	1199.6204	784.7972
Man1c1	chr4	134117604	134260205	1.7568	2.0056	1.5044	1.8744	1.0268	1.9248	2.2492	1.438	1.646	1.6972	1.0492	1.462
U09772	chr2	45132558	45136718	0	0	0	0.7936	0	0	0.3012	0	0	0	0.3128	0.6204
Serpinb1a	chr13	32933960	32990009	0.7752	18.894	5.2004	3.128	12.5192	11.2856	1.0516	27.2476	6.6136	1.4656	4.7408	3.222
Dip2c	chr13	9275771	9668171	8.9248	8.6316	8.6468	7.9848	8.7476	9.4112	8.0848	10.2716	8.7012	7.8496	8.4056	9.3544
Zfp668	chr7	135008872	135020337	3.9644	1.6236	1.4584	2.734	3.204	4.3884	3.4132	2.8636	2.1828	2.1964	2.2496	3.1424
Tead3	chr17	28468619	28487750	10.2352	8.2124	5.8536	6.2268	8.6964	7.606	9.2552	8.4652	6.4044	6.3656	6.738	9.3796
Hps3	chr3	19895950	19935280	3.6368	3.8304	3.2972	3.434	3.0176	2.3428	3.5976	3.3632	3.6416	2.8496	3.348	3.0444
Tssk2	chr16	17898729	17900117	0	0	0	0.388	0	0	0	0	0	0	0.3056	0
Snd1	chr6	28430347	28838832	83.5484	74.2916	64.2932	68.7672	66.3212	68.108	83.0948	69.6656	74.2476	84.0388	85.9144	77.5856
Klhl13	chrX	22796396	22942179	5.9128	7.4876	9.1152	8.5424	10.6012	9.62	4.9684	8.8268	8.524	5.708	7.6976	6.802
Ms4a8a	chr19	11141960	11155593	1.0668	0.6428	0.2908	1.0948	0.0948	1.3608	2.1768	1.3868	0.3796	0.7872	0.478	0.6568
Ankrd27	chr7	36371265	36424256	12.5604	13.298	11.6976	11.0752	13.1372	12.8812	14.0068	13.196	12.3336	12.588	13.7784	15.6412
Cand1	chr10	118639640	118677106	47.196	47.1	42.3136	42.6252	46.1532	52.4788	51.3876	43.0032	41.1876	44.3612	42.8916	42.5204
Atg5	chr10	43988163	44084097	70.8124	75.0308	76.2704	77.9392	83.122	75.4124	65.4464	81.5028	76.3548	62.0648	70.2376	74.1652
Zscan2	chr7	88005864	88021399	1.6372	5.3192	1.6308	4.5848	3.544	3.5808	2.3616	2.0712	2.5592	3.2436	3.2	3.702
Mta2	chr19	9016409	9026790	45.7384	35.4556	31.5904	39.1128	35.5928	39.4492	39.8904	29.8652	29.6128	35.416	34.652	46.6768
V1ra1	chr6	90072636	90080639	0	0.1924	0	0	0	0	0	0	0	0	0	0.1784
Sbk1	chr7	133416132	133438513	7.6016	23.4728	21.326	18.1496	14.3096	18.4608	6.6536	26.9084	25.336	12.976	18.3336	8.7816
Pts	chr9	50329721	50336746	48.7488	64.4256	73.6068	65.9628	73.4996	70.5672	50.008	68.5484	89.132	63.2768	62.3992	52.7888
Cdc123	chr2	5715339	5766006	39.1516	40.8512	40.096	31.9564	36.014	33.706	36.0964	34.492	37.0636	36.9104	28.2948	37.8048
BC019699	chrX	102232688	102265435	2.242	2.6764	3.1656	2.9868	2.4536	2.0896	1.9656	2.2604	2.2712	1.9852	4.8628	2.2404
Rangap1	chr15	81534682	81560331	47.954	33.3932	50.9328	47.5704	48.1	41.4876	43.5464	31.2144	34.0596	71.85	49.4036	57.0228
E130120F12Rik	chr13	67440244	67461508	4.2444	4.1832	3.7764	4.722	3.3396	5.2888	3.7948	4.3688	2.7868	2.55	4.5768	4.398
Ccdc24	chr4	117541866	117545075	0	0	0	0	0.3268	0	0.318	0.3952	0.2944	0	0	0.0488
Rabggtb	chr3	153570417	153575957	51.8884	44.9328	42.366	46.4688	43.776	46.3204	46.128	46.4084	42.2728	36.81	50.1452	40.3788
Ctf1	chr7	134856249	134861699	8.3216	13.8568	6.2808	10.0492	12.8864	16.0336	7.7184	11.4312	15.4428	6.2528	8.89	8.0304
AK038827	chr10	93774693	93893616	0.3348	0	0	0	0	0.562	0.7564	0	0	0	0.702	0
fi58gm	chr7	87406105	87410260	34.944	29.1896	36.0968	36.2876	34.426	34.25	29.5824	39.0024	33.5984	56.7868	34.48	32.6844
Mybbp1a	chr11	72254879	72265052	37.734	33.1672	30.034	38.1924	27.6084	30.1872	36.8592	31.4384	35.0476	42.3192	31.33	34.784
B930007L02Rik	chr9	106765347	106782760	15.1108	20.3584	15.2564	16.268	18.0856	16.5096	18.5168	15.6536	22.3232	14.6792	15.3356	17.4848
Elovl2	chr13	41277867	41315762	430.6196	582.6024	412.064	487.4296	440.1916	581.7336	404.1252	496.5772	385.786	429.9904	423.4396	462.726
Cndp2	chr18	84836860	84855025	52.1352	50.3908	51.6296	56.022	52.8428	52.8196	49.9396	51.384	56.7536	50.7724	56.0416	52.0724
AK076785	chr9	3190268	3199799	0	0	0	0	0	0	0.298	0	0	0	0	0.088
4833424O15Rik	chr3	117278517	117392398	0	0.1016	0	0	0	0.126	0	0.3376	0.45	0	0.1088	0.54
1700028J19Rik	chr7	51485299	51491492	0	0	1.2524	0.86	0.336	0.3916	0.6528	0.5256	1.9612	0.3752	0	0.336
Lin54	chr5	100871218	100929658	6.8532	8.1976	6.6592	7.6676	9.3752	8.0748	6.9308	9.3056	8.398	6.9904	7.4896	5.0436
gap1m	chr9	96446665	96531955	1.4488	1.772	2.2696	0.734	1.516	1.7032	2.2808	1.496	2.5824	1.4312	0.83	1.3684
Tshz3	chr7	37483136	37558476	0.4644	0.7904	0.8956	0.5384	0.168	0.6864	0.654	0.7236	0.9468	0.8456	0.3396	0.5892
Pcna	chr2	132075021	132078916	50.1508	67.3912	60.3888	61.7044	57.5988	57.8816	53.5564	64.5772	79.5968	54.3048	55.9188	61.4132
Ifi44	chr3	151393887	151412813	5.0228	3.1916	6.7556	7.1344	4.024	5.3812	6.522	6.0304	3.7572	2.628	3.9816	3.9752
lkb1	chr10	79579091	79593215	47.8984	42.8308	39.1216	38.3208	41.0284	42.488	44.8072	41.65	36.6456	46.97	45.5	46.488
Arhgap6	chrX	165233030	165742367	0.8248	1.4116	1.2604	1.0432	1.9912	1.0512	0.8516	1.922	1.0012	0.8804	1.6244	1.0972
Clec4f	chr6	83594535	83606110	199.1532	106.7368	128.8112	145.8144	113.1668	128.5284	196.6988	140.95	119.5752	104.2904	139.0228	149.0672
Hectd2	chr19	36629269	36695618	20.8304	45.592	39.5704	41.7952	31.2212	53.31	23.5448	55.7216	53.0924	30.8296	24.672	21.2792
Gucy2c	chr6	136645805	136730263	0.402	0.1	0.0824	0.4496	0.0892	0.4584	0.1104	0.1564	0.2432	0.2348	0.1548	0.5568
Dhtkd1	chr2	5819105	5863838	20.2504	48.6968	37.0104	35.1868	34.0504	33.9132	23.458	45.0764	40.1512	31.2616	34.9868	27.4632
AK029796	chr10	80921979	80937589	0	0	0	0	0	0	0	0	0.028	0	0	0
Ammecr1l	chr18	31919533	31942383	32.5528	42.3948	44.1904	46.4136	40.2312	38.2844	35.9528	42.0224	36.5444	40.0144	40.3168	30.3756
Nfyb	chr10	82211444	82226886	30.1808	28.1592	18.9116	20.14	26.5252	25.0064	29.8024	29.8772	22.78	19.3132	23.712	31.6032
2210023G05Rik	chr8	107485639	107493433	34.2924	50.7688	51.1792	56.8772	48.3776	47.1068	33.7324	52.6156	60.8436	48.4204	46.406	39.0896
Catsper3	chr13	55885939	55910359	0	0	0.3	0	0	0	0	0.2952	0.75	0.346	0.198	0
C030039L03Rik	chr7	28459679	28491501	0.612	0.2552	0.0876	0.464	0	0.25	0.264	0.0584	0.2268	0.0372	0.532	0.3848
St6gal2	chr17	55585014	55638524	0	0	0	0	0	0	0	0.136	0	0	0	0
Tmem39b	chr4	129353598	129374082	8.5228	2.9592	4.5656	6.022	4.5236	8.22	6.4932	5.278	3.662	5.0308	5.8288	5.752
Lias	chr5	65782735	65800446	36.3896	44.1416	45.7676	43.778	41.0952	35.4152	34.96	41.9048	40.156	35.8496	39.4544	38.4488
Ipo13	chr4	117567097	117587604	12.0944	9.0292	10.188	11.778	9.2872	12.1936	12.9316	9.9928	11.1048	11.7192	10.1744	9.958
Pdha1	chrX	156560150	156576268	124.2184	200.634	163.968	132.6388	183.9864	169.4804	117.22	197.5212	216.8568	130.7456	144.554	120.4132
AK090163	chr16	90727756	90729363	1.6888	0.5876	0	1.6012	0.938	1.3644	0.9116	0.4892	2.2028	0.7052	1.0528	1.332
Postn	chr3	54165046	54194954	4.6544	10.0688	10.652	8.8984	13.6596	11.6912	6.834	13.3032	10.5892	10.0068	9.174	7.8104
Nploc4	chr11	120241684	120298982	77.9516	72.6704	64.0016	75.5536	69.4492	70.0056	83.3136	76.4344	72.376	74.1448	66.2488	82.3
Cd2ap	chr17	42929899	43013373	33.8064	23.706	23.6592	24.0276	24.796	25.8872	32.432	26.3856	24.7092	24.9276	23.0588	27.0588
Gm608	chr16	44173509	44224150	21.8068	29.866	30.0968	35.1956	36.34	34.2056	24.7012	31.8096	34.1904	33.5532	33.4592	27.3008
AK155592	chr4	132061990	132066414	0.63	0.4468	0.5524	0.4872	0.1904	0.4436	0.3696	0.372	0.238	0.5312	0.672	0.1904
A130010J15Rik	chr1	194994242	195002496	11.092	12.196	14.8332	13.0792	13.0112	12.3584	10.9268	10.5636	10.2568	12.3372	13.1536	12.038
9430028L06Rik	chr18	63170517	63201340	0.19	0.8656	0.3692	0.84	0.5408	0.5656	0.0516	0.4892	0.532	0.7756	0.6148	0.3704
1500032L24Rik	chr15	82176459	82179492	172.4656	164.7172	202.6736	182.792	158.9936	169.4032	163.2704	188.1616	180.3204	166.1908	169.6572	159.3908
AK019286	chr9	66296200	66298877	13.8604	10.1252	3.0108	20.4276	13.376	13.1516	6.906	12.018	13.6956	9.0204	10.4124	12.0284
Krt6b	chr15	101506453	101510720	0	0.176	0	0	0	0	0	0	0	0	0	0
Tomm7	chr5	23345471	23349925	192.2732	166.4932	160.966	150.8364	156.3852	158.0592	156.74	191.7248	169.7836	179.4888	156.7472	151.7568
Cd244	chr1	173489323	173515447	0.1444	0.0484	0	0.1568	0.104	0.1212	0.4044	0.0812	0	0.116	0.1048	0.104
AK009064	chr6	129182643	129188000	43.2532	40.164	43.6104	34.5856	35.5776	33.9692	40.5316	35.7996	28.904	45.75	52.4172	51.3116
AK205829	chr4	62792187	62793710	1.2468	1.9484	0.8244	0	0.1848	0	1.2868	0.4176	0	0	0	1.0372
Pxmp3	chr3	5560499	5576128	95.9436	80.066	86.1204	94.9468	70.3544	95.5508	86.2144	79.5164	87.6692	88.9796	71.744	87.4992
Rab3b	chr4	108551674	108615929	0.366	0.206	0.1796	0	0.0896	0.1468	0.3672	0.5908	0	0.1408	0.2228	0.7932
Smg5	chr3	88140181	88166259	21.426	15.6864	16.7024	18.29	19.124	19.1844	23.2068	19.8084	17.992	17.3804	17.6392	21.5496
Zcchc12	chrX	33735982	33739145	0	0	0	0.0304	0	0	0	0	0	0	0	0
AK158109	chr4	153394701	153400021	6.3752	5.9592	5.1988	5.0132	6.34	3.6036	6.1864	6.7864	3.6336	4.1912	6.5808	4.6496
Mpp3	chr11	101860966	101888269	0	0.138	0	0.188	0	0.1712	0.0228	0.274	0.1224	0	0.1056	0
AK170464	chr4	144833406	144836774	0.414	0.2348	0.4836	0.7996	0.25	0.4368	0.4856	0.5864	0.4136	0.6976	0.252	0.1252
H6pd	chr4	149353589	149383132	472.8756	299.5216	240.7312	231.3848	304.4216	270.3172	453.8748	298.8892	249.4784	307.5364	362.8976	302.744
Cyp3a13	chr5	138334160	138362845	195.234	138.762	198.8592	246.6368	205.3848	145.0936	168.0548	151.162	165.788	233.5732	213.5612	236.6644
AK047323	chr7	100215840	100229537	0.144	0	0	0	0	0	0	0	0	0	0.436	0
Ensa	chr3	95428901	95436039	45.9528	38.6304	41.726	41.6884	39.2148	43.9748	40.402	38.3436	41.0092	37.7408	38.6568	41.5196
2210038L17Rik	chr17	6106829	6138792	11.1188	11.7028	12.4672	11.5228	11.8392	8.6696	11.4212	10.4264	11.2216	9.764	8.9044	11.362
Jmy	chr13	94204156	94269644	9.6344	8.944	10.3456	12.8152	11.812	12.9348	11.7796	11.4712	11.0852	11.6724	10.336	8.842
8430427H17Rik	chr2	153233202	153355707	0.948	0.0924	0.3168	0.658	0.6612	0.2756	0.6836	0.8196	0.5012	0.22	0.5536	0.9356
Golm1	chr13	59736356	59777145	6.3316	2.8684	3.4356	2.826	2.746	2.3712	4.588	3.2712	4.0408	3.562	1.9516	2.9136
Lag3	chr6	124854378	124861723	2.384	1.3488	0.8232	1.6652	1.5204	3.7576	3.3264	1.0172	0.6592	1.7188	1.6808	3.4208
AK019366	chr5	145002558	145017055	0	3.1956	1.5944	1.9004	1.6472	3.3748	0.4676	0.4148	0.7688	1.1292	0	0.8812
Vps26b	chr9	26815355	26837642	25.7244	19.7464	23.0564	24.366	21.04	22.5372	21.4384	21.1092	19.9352	20.5924	22.0804	25.036
AK078754	chr2	92850129	92854067	1.1728	0.624	0.8996	1.7	0.6636	1.4144	0.8996	0.8308	1.1152	1.85	1.3704	0.6644
AK048484	chr1	52687590	52706885	0.1984	0.7412	1.134	1.266	0.1392	0.3416	0.5356	0.812	0.4888	0.3272	1.0944	0.2932
Chst3	chr10	59644281	59651455	0.0776	0.148	0.204	0.09	0.1404	0.082	0.2048	0.33	0.2932	0	0.3548	0.1408
4932442L08Rik	chrX	91600391	91612116	0	0	0	0	0	0	0	0.1116	0	0	0	0
Smarca2	chr19	26679649	26852811	39.3372	43.1124	64.0392	58.016	46.128	36.736	38.2924	44.2532	57.6668	62.7328	51.8488	34.0124
DD57	chr4	153529319	153542372	5.7704	3.76	1.994	1.6392	4.858	2.8044	5.7324	2.8188	1.4924	3.3692	2.7232	4.48
Asp	chr1	141351395	141355021	0.2676	0.142	0.1172	0	0	0.1412	0.1176	0.0948	0.186	0.406	0.3668	0
Xrra1	chr7	107007625	107066333	0.612	0.1536	0.2728	0	0	0.1164	0	0	0	0	0	0
AK084954	chr15	75472558	75477865	1.1156	0.7592	0	0.5992	0.9904	0.336	1.2124	1.3888	0.7212	0	1.394	1.154
Retsat	chr6	72548621	72557482	244.898	787.2588	432.472	423.6412	734.774	510.7748	321.2036	716.1976	737.4072	384.9268	479.1508	328.5584
BC060267	chr6	115760746	115788430	0.348	0.0764	0.1524	0	0.1948	0	0.4592	0.0548	0.2368	0	0.318	0
Ppp2r1a	chr17	21082417	21102869	61.652	56.972	50.1824	49.68	51.4012	53.622	63.724	61.4844	53.4988	54.3324	46.4888	62.6724
Ripply3	chr16	94550026	94558542	3.51	2.3188	1.9208	3.2288	4.6716	2.1712	2.6648	4.294	2.8828	3.8596	3.8736	1.8908
Wdr34	chr2	29887077	29904399	7.47	4.3144	9.2156	6.7508	5.5324	6.206	7.1488	7.1776	5.7124	7.51	5.2068	7.4872
Gcet2	chr16	45610535	45622980	0.1372	0.2336	0	0.4772	0	0.2896	0.2416	0.0972	0	0	0.376	0.1244
AK216824	chr2	19916324	19916689	0	0	0	0	0	0	0	0	0.8736	0	0	0
Trim44	chr2	102140275	102241057	46.084	50.0524	41.6428	42.3928	56.0968	50.0028	44.496	50.3744	48.528	41.576	42.0756	42.966
bMRP64	chr6	125142182	125144410	51.6204	58.3416	64.6588	64.0624	52.7448	62.298	48.8784	62.0188	67.5836	53.466	44.7084	59.5444
Prkcbp1	chr2	165609653	165722450	9.2664	7.8448	5.4204	5.6976	6.6544	8.1768	8.6704	7.5332	6.1656	6.6944	9.7264	8.6688
2700019D07Rik	chr10	33638948	33671018	5.2956	4.8824	5.2392	6.0372	4.1792	4.4112	6.2844	5.5356	5.704	2.0668	4.3952	4.1716
Pde1a	chr2	79674612	79969615	0.912	2.2368	2.2196	1.7968	1.7984	1.506	0.9016	1.6268	1.6612	1.4356	1.1672	1.1224
Nudt10	chrX	5745814	5750109	0	0	0.2324	0	0.24	0	0	0	0	0	0.2424	0.2404
5830472H07Rik	chr19	25127079	25177125	4.6756	4.4504	4.1192	5.242	5.0832	4.4052	3.174	5.568	7.174	3.8376	6.8192	4.0428
Zfp281	chr1	138521521	138524866	17.6624	19.8924	18.4456	27.5944	20.8332	20.796	21.9488	21.7676	19.1736	20.5532	22.9852	22.4268
AK156477	chr10	62485292	62486586	1.0764	5.4976	4.0896	2.4968	4.2244	3.7812	3.4372	4.2616	2.7916	2.5408	3.7504	2.3764
BC057022	chr5	115018259	115063227	11.5456	0.8804	1.556	7.512	8.0968	5.5444	5.916	0.3372	0.8108	6.5856	13.3056	14.1496
Mtmr11	chr3	95965959	95975637	2.0236	2.428	1.382	2.536	1.532	3.264	2.5052	1.2552	1.3524	2.3676	2.354	2.07
Zmym2	chr14	57505489	57579186	17.672	13.8016	15.4572	13.6428	15.3708	17.7732	19.4556	14.9272	12.184	15.1996	16.2588	16.4764
Mcee	chr7	71537656	71557005	122.4328	136.056	143.6216	148.4388	130.9712	119.0596	96.628	146.1404	172.4816	132.9176	136.2824	105.7644
AK049289	chr7	50072198	50122604	0	0	0	0.132	0	0	0	0	0	0	0	0.1032
Pdcd10	chr3	75320411	75360721	27.1584	32.6872	33.538	28.4176	25.5168	28.0152	29.1248	35.0152	29.8928	23.3152	22.4416	25.5684
mKIAA1560	chr19	55141757	55177617	63.9204	307.6464	107.8472	102.1176	139.2688	163.0172	71.5128	275.2724	340.5956	134.2556	114.4144	110.2084
Gsg2	chr11	72948986	72951796	0.992	0.9848	0.7248	1.342	0.7484	0.5236	0.4364	0.9372	0.8744	1.3376	0.6044	0.2996
Kcnq2	chr2	180810283	180869930	0	0	0	0	0	0	0	0	0	0	0.0636	0
1810009A15Rik	chr19	8963392	8965230	58.0304	39.6216	38.7588	55.6016	38.0448	32.358	43.9096	31.1296	35.8988	56.1648	41.9468	49.4332
4930562D19Rik	chr11	4041126	4060296	9.1216	11.5724	8.9652	12.1772	10.1672	13.8952	8.768	11.5452	8.4252	11.4948	9.9892	10.1948
Kif21a	chr15	90764813	90880242	16.4292	28.5036	21.0104	26.1748	22.744	23.9864	19.7224	25.8916	25.8664	25.9052	23.01	22.4708
Cdipt	chr7	134119862	134124015	74.702	57.3076	62.1584	67.5424	56.3224	56.5584	59.5752	55.6864	58.9112	57.01	62.7316	68.7888
Nek7	chr1	140381290	140516273	32.9724	34.6808	33.6216	34.5108	40.1344	41.7052	36.3836	35.1984	36.3656	28.2888	34.4788	34.1312
AK163160	chr18	55149963	55239068	0	0	0	0	0	0	0	0	0.0272	0	0	0
AK087569	chr18	67480862	67503757	0.1192	0.3012	0	0.2052	0.4804	0	0	0	0.5344	0	0.1616	0
Fkbp8	chr8	73051649	73059222	294.0424	332.6196	308.68	305.412	317.7116	292.6928	269.0416	358.7732	367.1264	322.5212	299.5708	283.2704
Sb1	chr7	28127151	28140729	7.604	6.412	6.1856	4.8108	4.7148	6.5688	7.1644	6.0228	6.8736	5.3876	7.4804	7.562
Acsl3	chr1	78654448	78703562	17.5908	32.1788	20.5036	35.716	22.47	31.6856	18.1992	24.8952	30.3284	38.3356	27.6356	34.534
Isoc2b	chr7	4796561	4817781	36.1988	35.2656	27.99	30.2976	33.9164	37.4444	33.3272	33.6428	38.848	30.1232	25.2448	27.9984
Aplp1	chr7	31220000	31230580	0.7964	0.0524	0.108	0.226	0.3528	0	0.3632	0	0.1472	0.4292	0	0.7304
AK132885	chr8	107813888	107815218	1.9268	1.4464	3.6348	0.5436	2.06	2.7108	2.5868	2.0296	2.0272	1.606	2.41	2.55
AK145095	chrX	148235349	148235985	1.3452	2.5076	2.3492	3.788	1.74	1.4764	1.898	3.744	5.5564	3.596	2.3512	3.8892
Cct6b	chr11	82532751	82577808	0.0896	0.6676	0.9632	0.9804	0.724	0.5504	0.3012	1.678	0.5904	0.2612	0.81	0.7896
Cdgap	chr16	38598455	38713148	6.446	5.0872	5.5696	5.5744	4.9336	6.2048	4.568	5.7792	5.6328	5.0376	4.8104	4.7504
2410066E13Rik	chr6	54631765	54650400	1.4772	1.3784	1.3044	0.3144	1.6248	2.2292	1.9552	2.1772	0.9556	1.0976	1.112	1.402
B630019K06Rik	chrX	8469507	8472089	0.8996	1.8376	1.2616	0.8344	1.3032	0.57	1.742	1.7844	0.5436	1.092	1.3152	0.326
EG639396	chr9	72539356	72542857	0	0	0.3488	0	0	0.0012	0.2336	0.094	0	0	0.1212	0.2404
DQ567485	chr9	43954677	43954717	6.9576	6.0172	0	0	0	4.858	7.6064	4.85	3.5608	2.2704	9.6404	7.3228
Gm1141	chrX	69177776	69186208	0	0	0	0	0.1952	0	0	0	0	0	0	0
Usp3	chr9	66365687	66440787	27.0356	22.5256	21.1488	15.7744	22.4032	19.706	22.9956	22.4664	17.102	21.0044	22.0472	21.2432
AK054493	chr17	73600325	73609996	0	0.1816	0	0	0.0964	0.1128	0.094	0.0756	0	0	0.1948	0
Zp3	chr5	136455974	136464494	0.3508	0	0	0	0	0	0	0	0	0	0	0
Mat2b	chr11	40492815	40508443	57.7672	54.9148	58.152	56.0924	48.4812	51.3668	47.006	59.3488	59.7492	43.1544	51.5384	41.4344
AK169574	chr3	127522596	127523703	1.3788	0.5512	0.8556	0.5488	0.8876	0.0876	0.0732	0.9944	1.1168	1.3652	1.7	1.1404
Igsf11	chr16	38902457	39027270	22.832	24.796	19.2936	21.2628	22.8732	31.6688	24.7056	25.056	24.9636	21.064	21.0476	33.4904
Pcdh9	chr14	93412919	94289888	0.1476	0.1268	0	0	0.0676	0.0788	0.1312	0.1056	0	0	0.068	0
Gstp2	chr19	4040287	4042221	10.942	4.05	4.108	4.9484	2.2616	7.0216	13.5536	3.7796	2.7476	6.0336	4.6868	8.9884
Ear2	chr14	44680318	44681196	9.9136	4.4068	8.6288	6.3456	4.9964	5.8528	7.0568	9.9068	10.6408	3.6752	4.1404	6.4524
Ccng2	chr5	93696282	93705250	14.8792	13.2948	11.1968	18.204	21.8568	18.4988	12.9804	10.7052	18.7492	16.0452	25.634	16.48
1700029I08Rik	chr17	33569843	33571212	1.696	0	0	0.3932	0.3072	0.358	0.2984	0	0.2564	0.3432	0.93	0.3076
Rlf	chr4	120817977	120887681	12.142	7.56	13.372	10.7908	11.5828	8.6344	14.322	11.9708	12.0996	11.4536	10.3304	8.3404
Cct8	chr16	87483569	87496114	129.1064	123.332	130.1724	134.2268	128.0652	137.9304	126.9596	123.7948	123.4316	137.3224	118.8532	131.5568
Msi2h	chr11	88548779	88579543	1.2084	1.4372	2.8096	1.1488	1.604	3.1936	1.698	1.5424	1.338	1.2452	1.5572	1.4556
Gbp6	chr3	142193301	142213047	13.2956	10.2528	18.5968	15.1424	9.28	11.2284	12.8688	17.1744	14.4104	10.7296	8.9548	10.8256
Mical3	chr6	120947333	121081017	2.4952	1.7984	2.3452	2.6408	3.0908	2.2	2.5616	2.006	1.9252	3.0204	3.3272	2.3724
Phlda3	chr1	137662709	137665711	1.962	1.1132	1.72	1.0852	1.1844	1.7264	0.3048	1.8328	2.3116	0.9924	1.1956	0.8892
Map3k13	chr16	21892041	21928121	7.8696	3.614	7.9096	8.8908	6.396	9.4976	7.032	4.096	6.702	10.2044	7.5624	11.8224
NR_002866	chr12	111513594	111516278	0	2.6064	2.8796	0.84	0.328	0.3824	0	0.7876	1.6416	1.4656	2.648	0.3284
Cyp4f13	chr17	33061632	33084306	77.4504	70.5376	70.5104	66.3092	66.006	62.7652	74.8652	71.7648	56.1688	79.886	80.9928	78.6708
Khsrp	chr17	57160473	57170930	27.3028	24.0116	21.5664	25.056	21.2212	22.5912	25.3152	23.4624	21.6508	26.6552	20.2284	27.716
Cd300lb	chr11	114784094	114795700	1.6992	1.3716	2.1848	3.4724	1.0532	2.542	1.8424	2.1804	1.826	2.3964	2.2396	2.8092
Pa2g4	chr10	127994821	128002990	76.5884	57.224	72.1652	75.2864	63.454	65.9428	77.9124	63.0452	66.9464	77.916	64.6388	71.5652
Ttc19	chr11	62094974	62129926	12.7368	13.5992	15.5632	15.324	13.7872	14.1508	10.6772	13.4428	16.1652	15.9192	13.2924	14.792
Trp53inp2	chr2	155207591	155215583	238.572	122.7692	212.8992	380.4076	314.1544	264.2248	259.1704	110.2532	252.1628	328.314	222.0248	242.1296
AK008288	chr18	35342145	35342670	8.1612	10.78	9.8924	10.366	12.8168	13.6044	10.1712	9.7612	12.0664	7.3084	9.4568	9.2356
mKIAA0348	chr17	5941377	6038555	4.1724	1.5864	5.4152	6.4104	3.7472	6.4428	2.0572	2.1844	4.0004	7.2748	6.3096	7.1604
Clec2i	chr6	128837631	128846866	0.938	0.3992	0.4112	0	1.56	1.2208	0.274	1.9308	0.87	0	0.3184	0
Acbd5	chr2	22923720	22970032	225.2608	316.9088	240.3904	231.7468	243.004	260.8932	227.7768	292.1292	256.59	195.3764	222.7692	238.9336
Sh2b3	chr5	122267223	122286810	13.534	18.0676	23.238	19.9652	14.13	13.6964	14.506	19.3596	16.254	18.7804	14.1748	13.7404
Pole4	chr6	82571851	82602859	25.16	25.7136	29.9676	35.7544	31.4116	29.5828	23.7632	28.0944	35.964	25.5536	26.8092	32.8148
AK029620	chr3	143766568	143798718	0	0	0	0	0	0	0	0	0.3416	0	0	0
1500031L02Rik	chr16	32099887	32108140	12.454	10.558	9.8604	9.0088	9.1444	10.696	13.984	8.9652	8.7252	6.854	7.2852	10.5852
Treml4	chr17	48403660	48414724	13.0728	3.3344	2.792	6.4564	4.564	5.9652	9.4856	9.5304	5.9792	4.3564	5.1128	8.0708
Znrf1	chr8	114060741	114149617	20.986	20.76	16.0816	19.696	20.0568	16.6256	19.4108	18.1816	15.2488	16.6684	20.0652	23.0064
AK087292	chr13	110535468	110538057	0	0	0	0	0	0	0	0	0.2712	0	0	0
Plod1	chr4	147284169	147310813	22.6904	24.5948	22.1896	24.176	22.5744	23.8288	22.3924	22.6892	25.32	24.0992	26.098	23.2292
Pcdh17	chr14	84845480	84934001	0.0764	0.542	0.268	0	0.4156	0	0.3512	0.6084	0.9936	0	0.4192	0
AK043509	chr6	142362531	142368250	0.3224	0.6736	0	0.3736	0	0.3404	0.2836	0.4568	0	0.0128	0.2944	0
Znrf2	chr6	54766909	54839730	70.4856	54.6452	46.8952	53.7508	48.924	59.0612	77.3036	49.576	54.8396	43.1012	46.0836	53.0488
Shf	chr2	122174627	122194654	13.3372	15.7716	7.2116	8.6732	9.6732	8.7	13.1964	13.1332	11.236	6.8108	9.2104	10.1112
Cyb5	chr18	85020805	85049255	2440.48	3521.3824	4332.1396	3716.7544	3843.816	2819.7688	2279.4836	3999.5916	4114.108	4237.102	3338.3484	2568.3396
BC025054	chr13	28551902	28975446	0.2084	0	0.1824	0.2416	0	0	0	0	0	0.2108	0.2092	0
Epb4.1l3	chr17	69506149	69639327	1.0416	0.4932	1.42	1.1128	0.7164	0.7644	0.7748	1.3836	1.0008	0.6172	0.9084	1.6512
Tspan4	chr7	148661138	148679321	62.3304	53.4156	122.7988	125.6748	93.8388	68.906	57.394	61.654	91.6296	147.2028	111.8376	109.8136
AK089512	chr12	8771706	8777987	0.3508	0.9384	0.9224	0.8132	0.6352	0.6508	0.6176	1.1896	1.6396	0.532	0.9472	0.568
AK038818	chr13	81102148	81265423	0	0.3228	0	0	0.3432	0.2	0.3336	0.1344	0	0.3836	0.5196	0
Pigq	chr17	26063368	26078907	42.6132	36.2376	37.2712	42.5144	39.0412	42.8696	43.646	38.668	41.502	35.966	34.582	42.6472
DQ725048	chr12	99677206	99677241	0	0	0	0	4.1668	0	0	0	0	0	0	0
Mapre2	chr18	23910833	24052352	7.162	5.3104	8.3792	8.6112	7.3728	5.3868	5.8716	7.8536	7.052	8.94	9.3368	6.1416
BC017612	chr9	15309938	15349703	19.8848	11.6736	12.488	17.2044	14.7064	18.0384	15.5852	15.6736	13.5772	14.2372	18.1012	27.0124
Hax1	chr3	89799378	89802608	112.4856	89.8132	89.8616	92.8484	88.2328	88.7148	114.1048	93.9076	105.5044	96.2204	92.586	100.8176
Matr3	chr18	35721921	35751063	62.0268	56.2844	60.3208	58.9088	58.3624	60.9592	61.176	53.778	55.0952	56.4076	60.2844	54.5304
4932417H02Rik	chr11	119464308	119760905	13.1552	14.6808	12.966	14.1528	13.6672	14.4336	14.2924	15.188	16.3772	14.1116	13.522	13.1008
3300001G02Rik	chr11	32105414	32108984	8.1884	4.8972	5.5768	8.4808	3.8084	3.182	2.334	4.0452	3.034	7.4884	3.9912	3.3116
Semcap3	chr6	101129871	101327891	1.5752	2.542	1.5452	2.4504	3.1428	0.494	0.1752	3.1964	2.5364	1.416	0.72	2.4136
AK164362	chr5	54029870	54033306	0.316	0.0832	0	0.042	0	0.062	0	0.0956	0	0.0012	0.0036	0.0156
F10	chr8	13037307	13056216	470.8484	336.1064	418.2516	401.2224	392.5368	383.1656	447.7988	355.8692	341.1344	445.4464	427.352	473.9216
AK031641	chr17	87674225	87682154	1.8076	3.2528	2.7092	4.136	4.9048	4.2504	2.2348	4.4492	1.8592	4.3204	3.3748	3.6104
Lox	chr18	52676891	52689521	0.5096	0.076	0	0	0.2308	0.4032	0.4484	0.2708	0.2192	0	0	0.2308
Rod1	chr4	59487937	59562158	41.1828	36.7644	38.14	41.2184	38.788	37.8292	38.7336	44.0716	40.9156	37.1736	46.4404	35.8228
Cacna1c	chr6	118543909	119146249	0.1012	0	0	0	0.0584	0	0	0	0.0144	0	0.0304	0.0588
Galnt11	chr5	24728710	24771736	10.8292	19.5588	22.352	25.7664	21.1896	17.3804	15.8456	11.9772	21.756	22.3264	14.6448	17.4404
Tctn2	chr5	125048792	125077658	0.7068	0.1088	0.4284	0.4156	0.6804	0.5908	0.984	0.2616	0.4584	0.4236	0.4316	0.5524
Cox6c	chr15	35861730	35868001	572.5976	656.3384	642.6424	500.94	620.7432	589.832	557.792	688.024	639.0556	529.6932	589.3544	604.6204
stap-1	chr5	86500852	86526724	0.272	0.5352	0.3188	0.8824	0.1148	0.3644	0.0656	0.7624	0.5432	0.4272	0.2916	0.1752
Prdm14	chr1	13103508	13117244	0.1788	0	0	0	0	0	0	0.2532	0	0	0	0
Htatip	chr19	5603417	5610044	13.9876	13.346	10.7156	11.206	12.7672	10.638	12.088	8.7604	11.8328	9.5736	14.6792	11.7552
Fbxl16	chr17	25953263	25958207	0.1408	0.4716	0.3708	0.3268	0.2412	0.2976	0.124	0	0.2128	0.6676	0.3864	0
TXNRD1	chr10	82337349	82340130	97.7488	68.5952	67.2016	83.6824	106.1784	73.524	105.4752	101.8544	75.5448	91.8148	74.4276	88.5
Ccdc91	chr6	147424392	147581134	23.9784	26.9876	34.0676	30.5848	27.8808	32.2152	24.7292	29.2428	29.1692	33.2332	25.0132	30.0948
AK155141	chr4	129575859	129581890	4.1068	2.962	1.7744	2.8216	2.9636	3.332	2.0064	2.9664	2.4804	1.9884	3.86	3.39
Plagl1	chr10	12810714	12851501	0.4336	1.6676	0.1544	1.19	1.0276	0.5584	0.9364	0.4996	1.5184	1.1132	0.8884	0.9588
Kif2a	chr13	107751339	107812194	3.912	5.7828	4.6348	5.7296	5.8872	5.8028	5.4884	5.4864	5.6156	4.8632	5.3336	4.5084
AK090016	chr10	86148345	86152699	4.1268	3.8832	2.9352	0.798	2.2796	2.6316	3.3356	2.8696	1.0648	2.0192	2.7664	2.4628
mKIAA4155	chr9	108250198	108294857	55.1896	44.1712	50.1844	46.1584	43.5	50.2116	53.7108	47.9448	52.0332	44.9888	49.0004	51.1456
AU042671	chr5	121755738	121818574	8.642	10.2956	8.0928	9.3876	9.4616	9.1516	9.5404	9.276	8.1416	8.344	9.7052	9.8204
Mthfsd	chr8	123621456	123632279	11.3044	9.6676	10.3924	9.252	6.5128	6.5148	11.4448	6.9588	7.0132	9.9544	9.2952	9.6836
Aga	chr8	54597079	54608776	21.3528	21.0512	21.7276	27.4248	23.0192	26.02	22.5088	28.8636	29.4564	23.7632	25.236	22.8548
Ociad1	chr5	73684065	73705323	56.2812	57.2268	56.5164	58.568	51.438	61.996	55.96	59.8352	60.7288	53.8	53.3	54.2424
Eif3b	chr5	140895258	140919312	83.6032	67.928	72.3112	74.0012	67.4376	74.7744	87.3024	71.8596	73.0472	85.7864	71.394	86.8344
EG547109	chr9	88475873	88483657	0	0.4292	0	0	0.2284	0.2664	0.222	0.536	0.1904	0.2552	0	0.638
Cpe	chr8	67071348	67171837	1.3856	1.2704	1.5236	2.0964	1.4252	1.5808	0.474	1.1664	2.1016	1.4568	1.5764	1.3472
Igfbp5	chr1	72904638	72921439	7.2636	15.4948	24.7896	18.818	14.9608	7.8204	4.1572	18.9176	21.0036	18.216	13.9728	7.3988
Zfp786	chr6	47769264	47780504	0.82	0.1948	0.652	0.7608	0.7428	0.3464	1.2996	0.4912	0.6344	0.332	0.1708	0.892
Gm1040	chr5	29761206	29778709	18.1608	13.7636	15.8688	17.3704	18.4396	16.286	19.84	18.706	17.306	17.554	18.9676	17.7304
Pte2	chr2	164618267	164621989	15.5012	13.3736	16.2164	19.8768	16.826	23.994	13.6292	20.1916	19.002	17.794	14.6528	17.7656
3632451O06Rik	chr14	50301342	50403048	0.1492	0	0.1308	0.1732	0	0.3152	0.1316	0.0672	0.182	0.1508	0.2864	0
Nphp1	chr2	127566467	127614590	9.1068	3.2048	3.4048	2.692	2.8712	3.2308	4.1088	3.7316	3.898	4.82	2.118	2.2352
Etv2	chr7	31418634	31420871	0	0	0.2296	0	0	0	0	0	0	0	0	0
DQ691398	chr7	30922020	30922053	0	0	0	0	0	0	0	0	3.2716	0	0	0
Naalad2	chr9	18127464	18201982	0.82	0.7116	1.0768	0.8776	1.3892	1.8152	1.2068	0.8328	1.462	1.2012	0.744	0.4288
Ankrd36	chr11	5469686	5589340	0.0976	0	0	0	0	0	0	0.028	0	0	0	0
AK145395	chr5	128059119	128060472	0	0	0	0	0	0	0	0	0	0	0.304	0
Actr1a	chr19	46451303	46470225	64.3504	52.8564	52.2768	67.4992	58.8788	59.5192	67.7156	56.6012	58.826	63.3484	51.242	64.5232
Gm949	chr18	47081468	47093876	0	0	0	0	0.1868	0	0	0	0	0	0	0
Rab11a	chr9	64563106	64585563	66.5804	70.2748	70.3372	65.3092	67.1132	75.4656	64.5328	67.8708	67.9804	58.154	57.5804	71.8292
1500034J01Rik	chr8	73993109	73999996	20.1876	21.1016	21.1108	21.4848	18.7724	16.2244	20.6228	19.5104	18.7464	21.8632	20.8912	17.4292
Rnf167	chr11	70461090	70464916	41.3416	58.3396	46.9876	45.2596	45.8788	49.004	39.8912	57.9716	50.452	39.9144	47.7956	37.302
Kdelr3	chr15	79346897	79358169	0	0	0	0	0.3096	0.3612	1.204	1.106	0.3504	0.346	0.0308	0.31
9030619P08Rik	chr15	75258035	75262259	17.3036	15.5228	44.4256	41.0704	25.6336	27.98	15.424	11.6652	20.492	14.4812	25.8692	23.9832
Pira6	chr7	4225744	4234530	0	0.114	0	0.2756	0.032	0	0	0	0	0	0	0.2156
mKIAA1205	chr7	52283076	52289764	7.2028	8.5072	4.842	5.6776	6.3184	7.186	6.8164	8.7736	4.0124	3.92	7.0108	5.7228
Pot1a	chr6	25693734	25759226	3.7988	3.1172	2.398	2.2644	2.3264	2.97	2.098	3.1028	2.8932	1.9764	3.1264	2.042
AK037159	chr5	9156395	9160986	1.7204	1.9812	1.5592	1.6428	1.772	2.118	1.7624	1.9528	1.2996	0.7804	2.1272	1.284
Tmem106c	chr15	97794659	97800706	19.4532	20.7988	17.642	18.4772	15.9032	18.2504	18.652	30.8592	26.0392	21.5196	19.2004	21.3968
AK006637	chr17	80113924	80115776	0.2508	0	0	0	0	0	0	0	0	0	0	0.2272
Stil	chr4	114672804	114715500	0.4676	0.0796	0.164	0.5956	0.254	0.5924	0.3624	0.2788	0.5984	0.5244	0.0948	0
Gypc	chr18	32687973	32719688	14.4328	21.5296	23.524	17.7732	17.8048	11.5568	6.9008	25.0872	25.1792	24.1116	20.268	9.3592
Cdv3	chr9	103255431	103268110	74.408	88.574	99.1588	89.4612	82.9684	73.7284	73.6112	97.6588	94.5384	82.974	71.088	76.266
Gstt1	chr10	75246559	75261329	282.3092	641.7864	605.0896	467.2396	621.214	405.8872	238.8456	703.4884	709.8996	460.0336	507.1608	317.4988
AK138323	chr17	36385765	36390624	0	0.2088	0.6456	0.5692	0	0	0.8644	0.8696	0	0.2484	0.2244	0.2224
Nkx1-2	chr7	139787921	139791320	0	0	0.214	0	0	0	0	0	0	0	0.2228	0
AK163002	chr16	48759049	48761588	0.1576	0	0	0	0	0	0	0	0	0	0	0
Limk1	chr5	135131908	135164460	1.3916	1.7572	1.0516	2.0736	2.2176	0.9904	1.2448	2.6936	3.56	1.7896	1.7452	1.1856
Als2cr4	chr1	59157436	59177226	2.4592	4.0584	5.5204	2.9852	2.4732	4.4564	1.4472	4.762	6.28	5.0412	2.5456	2.0988
2210021J22Rik	chr15	85637401	85642089	13.236	10.0192	5.3504	5.396	3.4844	5.2156	10.098	6.648	6.9264	4.4468	5.46	3.8068
Foxo6	chr4	119939682	119959866	0	0	0	0	0.3328	0	0	0.13	0.1388	0	0	0
AK088734	chr18	23962525	23964560	1.1956	0.198	1.5016	2.7672	1.5964	1.3052	1.876	2.0096	1.9788	1.7852	2.4616	0.8008
Sp6	chr11	96874882	96886048	0	0.108	0	0	0.1148	0	0	0.09	0.096	0	0.116	0.1152
Zfp276	chr8	125778142	125793636	7.4484	9.9964	11.9964	14.398	11.4216	7.3608	8.4952	12.706	12.57	12.294	8.7964	8.6696
Ap2a1	chr7	52155742	52184860	24.4692	22.4132	18.3412	22.68	21.214	22.9944	26.6792	22.1176	21.1128	21.7988	20.512	26.3324
mKIAA0173	chr1	74741786	74744547	4.5764	5.7252	9.24	7.5888	5.6328	5.9772	8.6196	6.1236	3.9964	5.776	6.7944	4.9624
Ppp2r5c	chr12	111140610	111821271	24.2352	25.3236	20.96	23.6784	24.2028	24.9352	23.3296	24.7288	23.6404	21.7496	25.5176	23.6224
mKIAA1417	chr9	85580962	85642931	31.8608	29.1072	27.454	27.102	23.8952	25.2016	34.43	30.432	34.4768	27.1448	24.6304	28.152
Serpinb9	chr13	33096409	33109824	15.3752	10.6468	9.7048	6.498	6.2816	13.234	14.688	12.6468	10.0252	7.118	8.022	12.696
2010109K11Rik	chr12	33064289	33065375	7.9536	7.9112	12.7428	10.4936	8.9044	9.9304	7.3812	10.2476	10.0472	9.2524	9.6668	7.7492
DQ697053	chr6	128136889	128136936	0	0	0	0	0	4.858	0	0	3.476	0	0	0
Prkar2a	chr9	108594473	108651842	81.9216	76.2024	80.526	99.0996	102.2296	91.4976	82.516	73.3512	91.0776	97.7068	96.184	96.0256
Hnrnpa2b1	chr6	51410433	51419893	247.3288	196.6764	202.934	218.2452	202.3636	209.7496	225.0552	192.5216	190.1612	195.5988	195.2908	210.0376
Tmem40	chr6	115679156	115708979	0	0	0	0	0	0	0	0.5276	0	0	0	0
D11lgp2	chr11	100564073	100565585	9.0576	4.9288	3.7024	5.99	5.7344	6.6564	14.968	6.5296	9.98	5.6972	4.2772	10.15
Kif22	chr7	134171244	134185934	1.1468	0.7312	0.784	0.796	0.5192	1.0404	0.5904	0.9364	0.9384	0.5712	0.4976	0.4356
Pias4	chr10	80616032	80630559	11.896	13.1364	9.0512	10.8316	13.0828	15.3828	15.3724	12.2056	10.8504	13.9224	15.0216	11.9976
0610037P05Rik	chr16	14299336	14317425	33.9036	34.374	28.0568	31.6224	27.7444	35.6196	33.7856	45.6956	46.0268	29.0988	31.6384	37.1936
AK016061	chr10	39619134	39627737	0	0.1648	0.1696	0	0	0.2044	0	0.4112	0.146	0.0484	0.3536	0.1752
Sema3d	chr5	12383555	12587058	1.0056	2.1444	1.5844	1.9904	0.9948	0.8696	0.9376	0.8472	1.4516	1.8308	1.3272	1.112
AK139591	chrX	17271195	17274011	0	0.0104	0	0	0	0	0	0	0	0	0	0
Plscr2	chr9	92170557	92192567	23.1412	48.8564	55.0116	45.9728	48.8476	29.126	25.6636	54.2656	59.8516	38.482	33.1116	31.0004
Gle1l	chr2	29790946	29814175	25.8296	23.9884	26.0276	24.8696	20.7924	22.76	21.424	29.0076	24.7368	21.7872	23.8796	22.2976
AK084362	chr4	59327554	59328838	6.392	5.5196	12.3836	6.2732	7.9692	3.826	4.7908	9.7036	10.184	10.538	8.5936	3.2124
Spata22	chr11	73143242	73159546	11.63	6.7272	6.1964	4.6408	6.0244	11.6092	10.7044	7.9628	6.8056	2.1476	8.0396	11.954
Gpr21	chr2	37372145	37374801	0	0	0	0	0	0.2136	0	0	0	0	0.1372	0
Pkn3	chr2	29933262	29946539	0.766	0.5804	0.24	0.6884	0.2436	0.932	0.6808	0.6368	1.0788	0.9932	0.9856	1.0412
AK169831	chr9	41772806	41776550	0.3724	0.9504	0.7616	0.5756	0.4496	0.3932	0.546	0.8792	0.6052	0.6276	0.6804	0.7872
Lcorl	chr5	46090934	46248745	4.8764	4.6504	5.1028	5.1668	5.558	4.596	4.8224	6.0468	4.6408	4.8676	4.6948	3.9692
9130011E15Rik	chr19	45892633	46072978	5.8136	7.0728	4.8832	5.462	5.9924	8.6692	5.8632	6.5208	6.9656	4.654	4.3444	6.656
Adar	chr3	89518981	89557365	17.6368	11.4576	13.0108	11.8524	9.7392	12.5584	19.0004	13.7568	10.6448	9.562	11.4032	12.2024
Rsl1	chr13	67274117	67284434	2.7664	4.0892	3.4276	4.0472	4.1784	2.854	2.6968	3.8872	2.9276	2.3512	4.0292	2.5448
Nosip	chr7	52317862	52332786	21.3264	21.4984	21.1276	22.7928	19.0396	20.0392	20.3116	23.848	19.2784	20.2632	20.5836	25.9824
Tomm40l	chr1	173147933	173152645	40.42	172.9744	154.1	156.0108	141.506	85.4936	38.7596	154.8608	134.0264	138.3664	140.2392	79.2208
AK032401	chr13	6588284	6593150	0.3764	0.1624	0.1676	0.1108	0.0864	0.2016	0.084	0.2028	0.1444	0.1932	0.2616	0.1732
AK141638	chr5	108798876	108807258	0	0	0	0	0.2164	0	0	0	0	0	0.2532	0
AK041109	chr9	122794197	122812302	0.1916	0.4912	0.8404	0.9464	0.184	0.4808	0.782	0.5176	0.496	0.194	1.0184	0.0912
Noxa1	chr2	24941189	24950668	0.64	1.0796	0.6328	0.8768	0.9512	0.0928	1.0244	0.0684	0.2804	1.1056	0.8048	0.798
AK085341	chr9	96916384	96921781	0	0	0	0	0	0	0	0	0	0	0.1132	0
Serhl	chr15	82930642	82953175	20.5304	20.6396	24.0784	22.2936	18.2452	18.3436	20.364	22.8848	22.1108	22.4964	21.2988	19.3344
Plvap	chr8	74021663	74035630	41.0368	40.8716	43.2688	51.918	36.7768	47.2572	49.6256	37.6144	48.4016	48.6364	40.4792	38.6716
Stk25	chr1	95517327	95532304	37.4724	33.6372	34.0272	34.4124	32.6452	32.3712	34.6748	35.278	31.9056	34.364	35.1968	39.2316
Pex3	chr10	13243652	13272900	14.7344	22.3432	18.036	18.316	14.7384	16.2788	15.4704	22.522	25.8924	13.302	15.7564	14.8832
Hck	chr2	152934243	152977172	8.034	3.916	6.3636	8.7152	6.1388	5.1032	8.3656	5.98	5.386	4.602	5.3968	8.84
AK019536	chr13	67140519	67162085	1.2888	0.9344	1.3816	1.0912	0.568	1.4444	1.0496	1.0276	1.3876	1.3964	2.0948	1.064
Phlda2	chr7	150687452	150688429	3.144	0	0	1.4584	0	0	2.614	0	0	0	0	1.14
2210010N04Rik	chr5	144956217	144984447	4.5068	6.3152	4.2248	3.9192	4.8276	4.962	3.7464	4.722	4.3272	3.6608	4.7176	4.6272
Bxdc5	chr3	146169381	146184382	30.016	17.9176	28.9472	30.8808	25.0308	24.1552	24.9728	27.6736	23.6	24.872	23.7604	27.5388
Zmynd15	chr11	70273123	70279701	2.852	2.404	2.0388	2.3936	2.9128	3.034	2.0604	3.26	2.9488	2.6124	1.5608	2.45
mKIAA0164	chr10	20053059	20062307	31.2708	28.2628	23.7584	23.0504	21.9768	23.7736	33.2536	25.8608	23.6424	18.0548	20.4192	22.274
Usp37	chr1	74485685	74590860	2.7912	2.7824	3.9052	4.0428	4.2352	4.9124	3.2088	3.602	3.5764	3.7184	3.6444	3.502
4933433C11Rik	chr2	25067727	25070151	0.2392	0.2036	0	0	0	0	0	0	0	0.0936	0	0
AK086943	chr9	51721581	51739766	0	0.3924	0	0	0	0	0	0	0	0	0	0
AK036494	chr6	70668895	70690548	0.1216	0	0.1252	0	0.1292	0	0.1744	0.1032	0	0	0	0
AK020100	chr13	97907952	97908350	3.1828	1.2168	3.1036	2.9016	4.1248	6.7816	5.2276	3.6848	4.138	2.846	2.9612	2.6024
Dennd2c	chr3	102931478	102973656	0.7576	0.8016	0.7204	0.0904	0.5312	0.5996	0.4024	0.4736	0.5472	0.3376	0.8064	0.5524
P4ha2	chr11	53914476	53945150	2.7968	2.112	3.0808	4.3804	3.3172	1.8576	2.5656	1.9536	1.6116	4.2992	3.1272	2.9464
Rem1	chr2	152452743	152460927	0.7268	0.246	0.3836	0.6704	0.5236	0.2932	0.5088	0.5616	0.6548	0.5848	1.5168	0
Ifi35	chr11	101309725	101320015	61.08	38.2688	55.086	41.538	28.8248	37.24	61.8	39.5648	36.5132	36.8208	33.3712	46.5592
Snrpa1	chr7	73205454	73219470	28.704	23.446	22.088	23.9692	18.6172	22.1628	16.0816	15.27	22.1568	21.792	18.2456	16.5208
Gtl2	chr12	110779213	110809935	0.5968	0.3168	1.4672	6.3976	0.4924	1.2668	0.322	0.4296	0.3636	9.5832	1.644	0.652
Hist1h2ag	chr13	22134345	22134818	0	0	0	0	0	0	0.8628	0	0	0	0	0
Zfhx1b	chr2	44876416	44968799	1.0984	2.2196	0.9844	0.8644	2.6952	2.152	0.718	1.5144	2.0276	1.518	2.6376	1.5952
Fth1	chr19	10056857	10059582	2265.7504	2743.9292	2688.6136	2472.4832	2702.9592	2472.508	2010.5752	3327.9352	3446.2708	2245.3988	2400.0632	2090.8384
Rai14	chr15	10498732	10644379	30.3348	16.9248	17.2632	25.4096	24.3664	29.8248	35.264	13.8548	12.0724	21.2272	27.824	37.0432
Adcy3	chr12	4133425	4212878	0.6896	0.6108	0.5096	0.3664	1.072	0.5396	0.4908	0.9164	0.5456	0.7192	0.9552	1.03
Itsn	chr16	91839860	91909623	12.5164	8.5636	7.4676	9.3268	11.9152	9.706	13.258	11.8268	8.7272	7.8648	11.2196	12.7292
AK051573	chr13	100191418	100193131	0	0.2308	0.4752	0	0	0	0	0.5764	0.2048	0.2744	0.5104	0.2456
Bbs12	chr3	37211475	37220373	0.954	0.1624	0.3344	0.2212	0.5184	0.4028	0.5036	0.4056	0.144	0	1.2204	0.6916
AK014626	chr14	21080597	21086638	0	0	0.1912	0	0	0	0	0	0	0	0	0
Gm347	chr2	28303460	28311028	0	0.5784	0.1488	0	0.154	0.0896	0.1496	0.0604	0	0.086	0.0776	0.2312
Umod	chr7	126606379	126622769	0	0	0	0	0	0	0	0	0	0.1892	0	0
mKIAA1781	chr9	64541567	64553740	0	0.3688	0	0	0.2056	0	0.3316	0.1208	0	0	0.2404	0.7388
Tmem5	chr10	121518315	121534158	31.2804	33.778	31.6972	30.1108	27.6188	30.7524	28.8716	35.5032	37.2928	28.392	27.9668	32.2028
APG16L	chr1	89652645	89685119	5.3572	4.1812	5.2456	4.7348	4.5752	4.804	5.2548	5.6264	5.464	4.8924	5.3804	6.5752
1810006K21Rik	chr19	10280595	10282308	127.7672	83.5724	91.5684	92.2616	74.1476	98.1268	120.2612	90.532	73.7784	98.824	88.3024	116.3444
Foxp4	chr17	48004081	48061392	11.2864	8.372	7.4388	9.03	7.6224	7.6872	11.6664	11.0304	7.5888	9.578	8.56	11.574
AK082307	chr16	84972455	84979696	3.0648	4.9268	7.356	6.5292	5.3296	6.752	3.4236	3.8848	5.1844	9.4168	7.79	6.9996
B630005N14Rik	chr6	13575936	13627966	10.2412	7.4508	8.8128	8.576	10.5864	9.3008	9.5508	10.4744	8.5	8.7684	9.288	7.4364
Ccar1	chr10	62207209	62255004	14.7356	14.8996	19.4472	19.4724	20.4788	16.6716	17.176	13.99	16.7752	19.7616	16.732	15.6208
Rnf44	chr13	54780772	54795197	36.8376	39.4348	33.1896	34.0788	38.15	34.466	33.796	38.044	35.654	34.9416	39.4824	33.656
Slc30a8	chr15	52127107	52167288	0	0	0.2128	0	0.22	0.2564	0	0.344	0	0	0.0176	0.2876
Lrp12	chr15	39702148	39775303	6.25	5.4348	4.8628	5.44	4.4008	4.3856	6.554	5.9872	7.2532	4.0824	4.714	4.978
Jmjd3	chr11	69212019	69227175	7.308	6.128	5.0248	6.0212	8.5448	6.7664	8.994	6.3712	5.8752	7.6564	9.902	6.8544
Rabep2	chr7	133572280	133589990	6.5536	9.2916	6.966	6.4932	8.548	7.2148	6.5844	6.1684	4.5952	6.1788	7.6132	7.0712
MAN2B2	chr5	37200043	37208936	26.2856	25.404	34.424	35.7316	22.8472	27.6372	32.6656	30.6744	30.6664	37.1836	35.5248	26.1292
Mfhas1	chr8	36650851	36742503	25.4636	11.9964	17.0364	19.2512	21.8344	14.5924	23.502	14.8248	15.438	19.6348	21.3948	22.4024
Mrvi1	chr7	118011780	118125609	1.144	1.2112	0.7532	0.9092	0.7092	0.832	0.9596	1.284	0.9328	0.6864	1.1944	1.4576
Ociad2	chr5	73713437	73729878	52.7712	60.9244	60.5968	52.702	56.3208	56.0408	47.4708	66.9872	61.6828	39.5216	42.262	46.7288
Pask	chr1	95206013	95240042	0.284	0.1824	0.1608	0.4792	0.3592	0.2568	0.3028	0.2652	0.5884	0.5048	0.3924	0.5532
Rdhe2	chr4	3923088	3946810	0.8316	0	0	0	0	0	1.9568	0	0	0	0.2704	0
Gemin7	chr7	20150297	20158692	71.3384	50.36	56.3172	48.0168	44.2804	52.7396	62.4504	61.614	50.6388	43.3832	49.37	64.828
OTTMUSG00000010173	chr4	145207020	146094024	0.1744	0.4504	0.5268	0.2656	0.162	0.978	0	0.5792	0.1704	0.2316	0	0.3472
Pvr	chr7	20488926	20506441	4.6872	4.5368	4.2812	4.7536	3.4704	3.9392	6.8476	4.9084	5.84	4.974	3.6104	4.672
Rad21	chr15	51794151	51823108	52.3928	54.6232	44.4588	49.2072	50.8208	54.4712	51.6856	57.0952	51.196	45.822	51.408	45.138
Tgfb1i1	chr7	135390384	135397226	1.6472	1.1284	1.4056	0.284	1.6212	1.6456	1.0208	1.3648	0.9904	1.2612	1.1108	0.9932
Rnf34	chr5	123273779	123318954	8.6916	6.764	8.0548	8.934	8.2308	7.4028	8.9896	8.2984	7.036	6.2096	9.6496	9.2568
4933413G19Rik	chr6	128325473	128335162	0.7728	0.034	0.3404	0	0	0.3764	0.2008	0	0	0.3404	0	0
Pet112l	chr3	85378050	85458392	26.526	33.7564	32.0564	31.8084	35.2564	28.1828	22.978	32.9836	35.4052	25.2352	29.2988	26.5292
Lysmd4	chr7	74367493	74373344	7.9864	7.0324	8.4744	8.3608	7.7232	7.042	6.392	7.3832	6.3916	8.7768	7.8992	7.39
Lipe	chr7	26161837	26181006	8.574	11.6564	7.7	6.5412	7.536	4.6968	7.0764	11.5612	10.0728	9.146	9.0732	8.2452
AW551984	chr9	39394980	39411709	0.1052	0	0	0	0	0	0.0072	0	0	0	0	0.0956
Ankrd56	chr5	93470148	93474048	13.5804	4.3596	5.4304	6.9068	8.1988	12.452	12.1636	5.3172	4.0496	7.5592	12.6288	10.4724
Arts1	chr13	74777319	74829323	52.4268	55.9604	61.4772	62.1256	54.4144	54.3864	59.2908	58.7476	57.0524	57.1076	58.5528	48.5452
Glis3	chr19	28336937	28754567	0.226	0.0992	0.2452	0.2556	0.4096	0.1192	0.1972	0.196	0.6056	0.2288	0.1904	0.2092
Olfr702	chr7	113967081	113968038	0	0	0.2736	0	0	0	0	0	0.7328	0	0	0.4832
Trpv2	chr11	62387987	62413807	0.6716	1.0064	0.9448	1.2148	0.9652	0.8076	1.1828	1.5056	1.3668	0.8596	0.4148	1.1288
Dnaja2	chr8	88061538	88079170	122.356	117.0544	128.0076	138.1868	122.0008	117.3192	117.9072	123.2372	139.4004	114.0984	102.1912	111.2128
AK087743	chr6	88796961	88798837	0.2476	0	0	0	0	0	0.0668	0	0	0	0	0
Igf2	chr7	149836672	149845394	0.1932	0.1644	0.2272	0.224	0.2628	0.6124	0.0852	0.274	0.094	0	0.1768	0.3504
Lsm6	chr8	81330349	81345039	37.2688	18.7776	25.8068	29.9144	29.2172	24.3452	31.5232	22.0968	23.2292	25.5228	26.26	38.5632
Evi2b	chr11	79326886	79344111	3.804	2.6996	2.5556	2.07	1.1056	2.0004	3.8604	3.7324	2.4248	0.9344	2.1124	2.6564
1110034B05Rik	chr1	57445087	57463279	14.1188	15.5376	15.4248	15.3712	16.6388	21.4096	11.2036	18.5016	11.016	9.308	11.9096	12.248
Dbnl	chr11	5688532	5700965	35.524	32.6868	30.1708	28.184	27.2368	25.7872	32.9388	24.0968	25.6844	28.724	30.1348	35.746
Anapc5	chr5	123237469	123271348	31.948	32.174	33.2192	34.6944	35.2376	30.9248	27.9632	34.3552	39.8632	30.8776	35.6372	32.3112
Dlk1	chr12	110691432	110698901	0	0	0	0.2028	0	0	0	0	0	0	0	0
mThy28	chr9	26807306	26813516	21.338	25.87	19.4316	24.8464	22.8268	24.86	26.8932	22.6108	28.7316	23.9804	20.9752	20.0288
Cyb5r4	chr9	86916884	86971717	9.7096	8.268	7.616	6.8468	7.3276	7.6532	10.3048	7.7452	8.5572	7.3132	8.1792	6.9856
Cd209a	chr8	3743396	3748930	0.4376	0.2576	0.3756	0	0.274	0	0	0.2144	0	0.4668	0	0
Rraga	chr4	86221589	86223187	93.8724	87.0476	75.1596	93.6844	87.6396	87.1464	89.2816	77.8316	88.0404	83.1944	88.952	92.7144
Efna3	chr3	89118872	89126801	3.6212	1.8912	0.6624	0.564	0.7824	3.3928	3.4444	3.0452	0	1.4948	1.1828	4.5192
Slc39a4	chr15	76442812	76447282	62.8632	60.5364	57.5368	42.6172	33.5376	42.0832	54.4372	49.3676	41.9856	54.0168	49.8084	44.6492
Gtf2a2	chr9	69860356	69870654	20.12	21.892	21.9748	20.59	17.2184	17.178	19.1228	17.9864	21.3352	21.5528	16.502	18.0764
DQ539915	chrM	5326	6938	70756.8716	81767.9552	92412.1948	78901.72	80985.8256	84440.2708	66703.7096	84530.2492	85671.3636	79279.7584	77645.6788	72714.714
2210010B09Rik	chr9	20385771	20399637	3.9988	2.9508	3.5788	3.8544	2.7612	3.552	3.3828	2.6328	2.7076	2.5172	3.6044	3.2556
AK078122	chr3	88586864	88636420	0	0.1892	0.2356	0.258	0	0	0.19	0.0872	0.1896	0.0444	0.2436	0.2016
BC038822	chr15	97077537	97216111	2.7612	3.7148	3.964	2.364	3.6208	3.3484	2.2092	4.9256	3.9092	2.0836	1.6396	3.6408
Hsd17b3	chr13	64159581	64190509	0	0	0.3264	0	0	0	0.3152	0.0756	0	0	0	1.1832
Eif1b	chr9	120401758	120404445	55.26	36.1276	48.2936	42.784	48.7956	43.1356	50.1092	46.6468	43.2484	52.0828	31.214	46.3168
AK180240	chr9	114632812	114633420	23.9876	22.4928	25.6188	22.1732	17.0496	22.5908	20.6296	18.9224	21.9912	15.8956	19.7816	14.5708
Picalm	chr7	97278741	97357442	76.1696	100.5584	87.3596	77.3152	91.1764	81.8748	76.0348	96.8516	125.808	77.5992	88.6864	80.46
Stx18	chr5	38430473	38528057	19.5132	16.8588	20.3472	19.6856	17.848	22.4	24.1512	16.5772	20.4	24.2112	20.53	22.748
Bhmt	chr13	94386845	94407713	4978.2788	4819.0932	3911.1056	3912.018	6189.712	6799.3872	4626.4624	3547.3292	5004.228	3933.412	5297.6508	4618.9284
Itgal	chr7	134439861	134477412	8.9292	4.7444	5.8744	8.126	5.1788	5.14	9.5784	7.0916	5.2948	4.8152	7.1004	8.2144
Irgq	chr7	25315707	25323619	18.2676	10.6232	13.216	20.5264	19.236	20.4276	23.102	12.8032	12.072	16.9936	19.6472	21.5872
Itga9	chr9	118515826	118808057	10.2952	9.34	9.698	12.5896	9.0172	9.6684	8.6904	9.8136	10.6064	11.0708	9.7348	9.1036
Wdr51a	chr9	106183731	106252208	2.9044	3.2612	3.3388	2.1632	3.47	1.9448	1.078	4.1512	4.3092	3.6168	2.2412	2.6444
Crocc	chr4	140572556	140614114	0.7612	0.6404	0.5656	0.7292	0.8356	0.6008	0.514	0.2908	0.5012	0.3472	0.4404	0.4712
C230097I24Rik	chr18	24125180	24145727	0.3176	0.7576	0.7968	0.2624	0.2764	0.3352	1.3456	0.2252	0.24	0	0.3508	0.288
2310076L09Rik	chr17	56251023	56256971	40.4844	26.8936	37.8264	52.3804	80.496	52.7288	40.036	26.8672	53.9596	53.322	51.7808	49.5468
Vdac1	chr11	52174616	52202898	228.5416	337.058	319.536	276.0804	272.2756	259.9984	223.5368	327.9856	340.1648	282.1184	272.8716	233.598
Sipa1l2	chr8	127941962	128093656	2.0256	5.0108	3.3924	3.1632	2.4972	1.6216	2.5312	7.5004	3.6468	4.3264	1.9568	2.216
Lrriq2	chr16	55902399	55934961	1.7552	1.4848	1.7844	3.3	1.7044	1.5292	2.0868	1.2164	1.3696	1.368	2.9016	1.6876
AK049951	chr7	31514597	31530948	8.1828	4.64	4.1468	3.7996	6.318	3.524	8.89	4.076	4.0888	2.8752	4.1556	3.734
Gja8	chr3	96722944	96729853	0	0	0	0	0.3016	0	0	0	0	0	0	0
Ccdc109b	chr3	129617897	129673124	0.0952	0.3028	0	0	0	0.29	0	0	0	0.5416	0.116	0.2172
C130032J12Rik	chr14	47917988	47942766	66.1972	56.1308	53.5768	55.4036	53.3924	55.1772	58.954	53.8444	55.1592	50.1464	53.214	51.2312
Zfp318	chr17	46523688	46557867	13.5876	11.2196	13.19	15.986	16.2328	13.6968	15.1512	13.2388	12.8116	13.9336	15.6244	15.8884
AK013472	chrX	7722554	7725084	0	0.4732	0	0.9508	0.5032	0	0.7944	0.3004	0.1164	1.0632	0	0
Ankrd13c	chr3	157610429	157669801	18.7028	25.6236	26.0828	22.6752	24.6324	27.9004	20.8516	24.5512	23.1388	24.8776	19.4744	20.6608
AK013936	chr18	46747471	46757168	141.192	109.698	103.5536	120.6984	103.2156	124.0116	141.86	107.3592	112.0636	117.636	107.8888	129.6364
Bmper	chr9	23027519	23289646	0.4736	0.2056	0.3856	0.1416	0.312	0.2616	0.4256	0.3192	0.71	0.2896	0.5136	0.7764
Hspd1	chr1	55134678	55144689	490.218	533.65	580.6696	571.6864	516.0744	495.2852	436.2824	550.4656	597.8756	628.4248	567.552	417.0596
Ppif	chr14	26513655	26519952	47.06	71.1508	92.9876	72.5592	50.6216	45.9464	47.8236	73.338	81.7156	80.1052	49.6924	53.0656
AK003073	chr17	35088689	35089413	3.814	4.6668	3.4624	4.7688	0.086	2.9376	4.1696	5.0676	4.9728	0.906	2.5428	4.0468
AK016131	chr12	40764916	40766612	0	0	0	0	1.4828	0	0	0	0	0	0	0
Itgbl1	chr14	124059394	124373300	0.1992	0.4648	0.1744	0	0.232	0.2104	0.354	0.8072	0.4392	0.2012	0.4668	0.1892
Sestd1	chr2	77024131	77118649	2.5064	1.2376	1.844	1.9148	1.41	1.7948	1.2824	0.9592	1.3536	1.8164	1.8592	1.5836
Oxa1l	chr14	54980524	54989353	29.5204	25.4636	22.3576	22.9364	22.2368	24.8328	29.0752	22.4632	20.5416	24.92	23.8136	26.0364
BC024582	chr4	32647160	32658637	2.0268	1.6712	1.5856	3.3116	3.0604	6.1772	4.2352	2.2116	2.2412	3.948	4.3136	3.9472
Spna1	chr1	176102998	176178198	0.0748	0.0468	0.0436	0.1604	0.2136	0.0396	0.1472	0.0136	0.1652	0.2064	0.0528	0.1144
Hs2st	chr3	144097524	144098583	18.4916	16.2816	16.478	12.0672	11.1724	11.126	25.5524	7.8568	10.1972	18.2344	12.4952	6.9456
Samd8	chr14	22569752	22617947	16.4484	28.4176	22.1196	19.8332	25.196	25.6416	14.1244	25.062	20.7952	20.7736	28.9056	19.8656
Nup107	chr10	117187698	117229761	4.2104	1.7928	2.3476	2.4412	2.4744	3.898	4.3928	2.3212	3.1204	2.9348	1.942	3.4436
Glt8d1	chr14	31814585	31825171	10.912	6.9996	7.0524	9.5244	7.4088	7.6292	10.3764	8.5988	8.2204	8.226	8.458	7.9852
Stat5b	chr11	100642044	100711867	46.1352	28.6548	28.7864	32.7544	36.8176	44.5216	38.4956	29.0752	25.882	33.0036	44.836	39.612
Pcdhb13	chr18	37602170	37605863	0	0	0	0	0.114	0	0	0.0892	0	0.1272	0.23	0
BC112410	chr7	50718608	50726414	0.3992	1.0796	0.4072	0.728	0.2876	0.2668	0.4628	0.52	0.2836	0.9432	0.8336	0.4848
AK010638	chrX	7628712	7650082	1.9104	3.4136	3.1828	5.7088	2.1344	3.1896	2.0644	4.9132	3.0036	3.6056	2.5728	2.7376
Atg10	chr13	91074953	91363592	4.9768	6.3884	6.8048	5.7608	6.702	7.1144	7.8672	7.1748	9.8344	4.3172	6.7012	5.328
Stag1	chr9	100544041	100858963	12.4984	10.1476	7.8348	10.4088	10.6828	12.1968	11.6704	9.562	10.8852	9.3144	10.2532	10.5156
Tshb	chr3	102581320	102586637	0	0.6084	0.4532	0	0	0	0	0	0	0	0	0
Trub1	chr19	57527417	57563418	10.558	12.068	11.018	10.9032	9.3724	10.0648	7.868	10.0632	10.7752	10.5404	9.202	8.1688
Kars	chr8	114517342	114535168	55.4864	46.9528	46.2024	40.1576	41.3944	52.0976	54.0108	46.7196	49.138	44.6344	48.6332	43.2624
Nudt2	chr4	41412180	41427959	27.0064	35.8096	27.0688	27.798	21.7828	33.064	17.6184	28.4312	20.8024	23.7736	20.6044	26.9996
1500010J02Rik	chr11	68829455	68849972	4.1904	5.2332	3.4252	3.198	2.5832	4.9072	3.9328	4.7128	4.1292	2.7976	3.6904	3.8792
Sema3a	chr5	13125413	13602565	0.114	0.1116	0.15	0	0.1032	0.0336	0.0896	0.0928	0.132	0.0576	0	0.0516
Tanc1	chr2	59450100	59684206	4.7368	4.2628	3.9576	4.7472	3.6108	3.7124	4.5888	3.8808	3.9328	4.1308	4.084	3.6888
Taf5	chr19	47142237	47157969	3.806	4.3196	3.662	4.4488	3.7	5.408	3.9224	3.1652	2.3348	3.6916	4.3912	3.5272
Kif1b	chr4	148550429	148681807	36.1508	58.7236	37.932	39.394	46.4064	47.0212	35.3544	54.8676	46.6624	33.5304	45.654	39.436
Atp5c1	chr2	9977660	10002071	226.5168	285.0472	322.088	298.4552	297.3276	321.812	228.4072	304.0032	305.2032	279.71	293.8124	253.1632
Mtmr2	chr9	13551725	13610925	18.9412	16.0324	15.0328	16.6396	14.3208	16.2848	16.744	15.9168	18.178	14.3332	13.6688	13.5824
Ubac1	chr2	25854066	25877231	19.008	19.3712	22.7248	15.5724	21.2584	15.382	19.5836	19.9836	20.7428	17.3596	15.294	16.4348
Terf1	chr1	15795738	15833510	6.2428	5.9864	6.3344	6.522	4.604	5.8888	5.7868	6.32	5.4832	4.3444	6.8284	4.368
6030490I01Rik	chr17	32954148	32967193	4.7572	5.5412	5.5556	3.6132	4.2716	5.7316	5.9348	3.1772	5.5868	3.61	4.2564	4.8308
Tiam2	chr17	3326572	3519397	2.6128	7.7988	1.03	2.9256	2.7008	0.7068	6.8136	6.4904	2.8728	1.752	1.3176	1.1224
AK015615	chr15	81021206	81023185	0	0	0	0	0	0	0	0	0.3	0	0	0
Rap2a	chr14	120877682	120906414	16.8656	27.7036	34.778	31.61	41.8768	29.2856	21.9088	31.304	26.2316	40.1976	34.0036	27.4656
Zc3h11a	chr1	135516447	135557957	30.844	40.18	36.308	41.5776	38.046	38.028	36.2216	38.4728	34.3228	36.902	41.7884	34.4008
Dcun1d4	chr5	73872293	73952025	35.5596	49.6916	36.5048	34.2604	28.6336	36.1928	40.588	57.2772	43.3592	30.758	26.0356	33.3376
Spns3	chr11	72311657	72363748	0	0	0	0	0	0.7404	0.0112	0.0696	0	0	0.324	0.1616
Fbxo34	chr14	48092235	48151555	15.3292	18.2536	19.4884	21.1712	15.2128	14.5568	14.7508	16.812	17.5528	16.1504	13.4772	17.342
AK164836	chrX	131562444	131571141	0	0	0	0	0	0	0.216	0.1736	0.1852	0.248	0	0.2224
Ralbp1	chr17	66197768	66234859	24.1688	21.772	24.8268	22.6592	23.7292	24.7396	23.8712	19.2664	21.95	25.3016	21.6328	20.7504
9130005N14Rik	chr5	65361350	65433112	35.5624	25.516	23.326	26.2728	21.8108	32.1	34.4996	25.2456	25.112	22.9028	22.6188	40.576
Mdm2	chr10	117125960	117147772	30.6952	25.3552	21.7764	27.5764	28.2572	29.3128	33.8132	25.8668	24.432	24.0944	24.5236	24.2348
Iws1	chr18	32227417	32256962	14.6936	13.0256	12.3536	18.1344	17.3984	17.646	15.8224	13.582	15.8796	13.6904	18.4972	15.3372
AK081244	chr3	126781036	126865260	0	0	0	0	0	0	0	0	0	0	0	0.0584
Zfp91	chr19	12840496	12870612	63.332	73.5168	76.9572	69.7296	81.306	76.1856	71.7912	75.0108	83.3824	69.6116	68.432	71.0052
Kiaa1152	chr12	87582827	87632318	13.8524	8.7156	11.766	11.8116	12.8476	16.0696	10.9172	10.6208	12.5216	10.1968	12.224	12.5568
AK028012	chr19	29141836	29143993	1.4992	2.4316	2.4136	0	3.3936	0.7912	2.2536	3.7172	3.2292	0	2.0548	0.6324
2610024E20Rik	chr18	34602004	34666477	13.1308	10.2452	14.1476	14.8292	16.9344	16.2308	15.7048	11.6756	10.2656	12.074	14.7076	13.6536
Kif13a	chr13	46844456	47025087	9.9468	10.6208	10.334	12.2084	9.136	9.1868	10.1064	10.0876	11.782	10.2852	8.8544	8.8052
Aox3l1	chr1	58335169	58436108	0	0.082	0	0	0	0	0	0	0.0728	0	0	0.0876
AK009348	chr12	81221535	81233581	2.4996	1.7616	3.8244	2.6492	2.732	3.6224	1.4436	4.3316	0.6072	4.614	5.1508	4.1484
Stat4	chr1	52065087	52164028	0.1324	0.2732	0	0.0804	0.1224	0	0.1352	0.3596	0.0732	0.0888	0.1352	0.0144
Ppp1r13b	chr12	113066668	113146266	12.7552	9.5332	9.1896	9.0768	10.3596	10.4236	11.7468	9.2588	8.508	9.5788	9.494	12.5764
Pcgf6	chr19	47108108	47125335	11.188	6.988	7.9904	10.4728	9.4988	8.158	9.8212	6.936	5.4232	7.8348	8.8924	7.5604
Proc	chr18	32282779	32299224	601.3632	573.3884	646.0836	750.154	650.2652	647.4316	635.2784	623.1112	575.026	778.294	672.2108	629.1172
Klkb1	chr8	46355024	46393913	319.8408	325.656	312.274	307.8628	311.6896	354.6708	327.8908	305.7912	293.9472	324.9356	302.6408	274.4096
GDNFR-alpha	chr19	58311181	58529849	157.7716	85.27	128.2568	148.4372	127.9652	113.058	153.2592	96.426	99.6304	158.9988	111.9556	149.2148
Wdr20a	chr12	111976158	112042448	16.158	15.3964	18.1096	15.226	12.8112	18.9424	17.7532	15.9452	15.6504	13.9708	15.7852	18.3236
Tax1bp1	chr6	52663741	52716478	98.63	92.0536	88.3496	85.0848	84.1372	92.9652	96.2028	92.7276	97.9168	74.2216	76.558	84.8176
2600011C06Rik	chr12	84983578	85024073	20.5364	27.8952	31.4832	33.0764	28.9312	25.924	22.3256	25.02	34.33	32.2652	28.5028	23.6464
Mug1	chr6	121788558	121839075	2454.5532	1605.3336	1328.644	2038.736	1955.228	2543.0596	3329.0196	1504.8636	1335.5736	2063.0784	2321.3392	2137.2964
Ubxd7	chr16	32332342	32386842	11.626	11.83	11.4984	12.782	11.5336	11.0892	11.3712	11.2792	11.4984	10.7408	12.102	11.5944
AK017368	chr7	51739886	51740783	0	0.1228	0	0	0	0	0	0	0	0	0	0
Gpr77	chr7	16820074	16829503	2.8848	1.4028	2.1332	2.0708	2.3636	2.7556	2.4184	1.882	2.064	4.3072	1.8444	1.992
Mrpl12	chr11	120345982	120350068	278.4924	272.9316	273.7712	249.4512	234.9856	234.8348	246.6088	273.4552	265.2968	238.1388	223.2376	228.6268
Tulp4	chr17	6106829	6514626	7.5576	7.2796	10.1064	10.2664	8.0408	8.456	7.7476	9.38	9.4168	9.0536	7.8628	9.1744
AK012955	chr16	77329449	77691644	1.0344	2.0352	1.528	0.392	1.8228	0.68	0.3152	2.37	0.7572	1.93	1.1332	0.518
BC054059	chr2	158328347	158333934	0	0.3268	0	0	0	0	0	0	0.5528	0	0	0
ST6GalNAc	chr2	32462480	32476326	70.442	60.3496	54.2748	54.5896	64.14	67.4332	67.7396	56.4004	55.0716	57.7232	67.6804	74.2308
Pdzx	chrX	7250291	7258377	12.216	12.7136	11.0116	10.9244	14.2544	15.0556	13.4688	10.1344	10.2912	9.5044	12.078	13.6688
AK136654	chr3	89198211	89202701	10.1552	4.71	8.724	8.092	9.8524	9.386	6.8068	6.0416	6.1456	6.592	7.0036	6.5584
AI429214	chr8	38056635	38057788	1.184	1.6492	0.706	0.4668	1.4588	0.4252	1.418	1.1412	1.2168	1.964	1.84	0.3648
BC023947	chr12	70684749	70687717	13.5912	14.7548	10.9536	10.2288	9.3528	11.9672	11.1468	17.72	15.028	10.8744	12.3996	11.3428
Nlrp1b	chr11	70966603	71044235	0.2228	0.2504	0.2976	0.606	0.0948	0.3528	0.2	0.9076	0.2108	0.2252	0.29	0
Pklr	chr3	88940063	88950516	114.8316	454.5712	545.9368	463.0452	494.17	692.4952	115.0544	504.1852	805.7856	279.4484	328.2388	224.1484
Crat	chr2	30255995	30271291	15.4272	54.1224	21.9444	27.1012	59.3632	42.7512	18.0912	50.5044	52.588	27.19	35.2068	29.5136
D2Ertd391e	chr2	91514781	91550733	62.3864	43.2528	40.3164	49.2232	35.7568	44.6324	65.922	46.2088	44.8	44.6124	36.5812	48.3972
Inhba	chr13	16106283	16119044	14.6136	4.3564	8.2124	10.9276	9.9988	26.1976	27.4084	5.904	7.0544	9.5264	12.9012	16.8728
Clip2	chr5	134965255	135028304	2.1096	1.1156	1.084	2.446	2.1184	1.9668	1.7504	2.454	1.0512	1.6456	2.184	2.0376
Mmp12	chr9	7344396	7369499	0.0968	0	0.318	0.2744	0.156	0.2148	0.162	0.1764	0.3144	0.05	0.176	0.1852
Nfkb2	chr19	46379233	46386875	2.8156	4.1616	3.1732	3.89	3.0328	2.3232	2.3292	3.2316	3.2188	3.6228	2.8828	2.914
Mep1b	chr18	21230844	21258700	1.0676	0.172	0.0544	0	0	0.2132	1.2444	0	0	0.2508	0.1536	0.4804
Fsd1	chr17	56125933	56136304	0.1828	0	0.142	0	0	0	0.1908	0	0	0	0	0
AK185785	chr9	21207723	21208626	7.3112	22.1848	14.7156	11.032	11.3876	13.8948	20.8168	19.6008	22.608	20.5488	11.5812	20.5316
Atxn7l3	chr11	102150613	102157943	22.6412	26.6628	24.7692	27.7584	25.716	23.9744	25.6712	23.6572	20.2216	25.0448	25.5524	26.3924
Ptpn9	chr9	56842774	56910614	18.408	16.0432	14.5452	16.77	18.1224	19.2232	18.4908	18.2016	16.9916	15.1336	22.0776	20.6244
Ift81	chr5	123000510	123064527	3.5104	2.2388	0.9784	1.2572	3.3032	2.5212	2.6356	1.528	1.8644	1.2372	3.5112	2.0104
Entpd7	chr19	43764314	43808187	2.0044	1.062	1.624	2.7664	1.968	1.2088	2.0364	1.7748	1.8444	3.0488	1.4844	2.4288
Bat1a	chr17	35378749	35566998	46.7676	32.782	40.4508	39.2508	29.162	39.3236	36.0616	39.3356	36.2872	40.2644	43.2528	36.8024
Irg1	chr14	103446230	103455790	0.1792	0.3052	0	0	0	0	0	0.254	0.1356	0.1816	0.328	0.4136
Cyp2d26	chr15	82620536	82624675	1042.3516	1422.016	1393.1716	1280.7948	1626.7648	1267.616	1016.2752	1533.7348	1603.7032	1202.1232	1380.5316	1043.558
Cadps2	chr6	23212837	23789300	6.1492	5.2544	6.9628	6.8556	7.0628	7.3772	6.8756	5.7924	6.1868	8.0996	5.1252	7.438
AK087295	chr19	41401646	41402453	5.0452	7.9772	4.3132	5.6456	2.3104	8.8804	9.3532	7.4316	5.9624	6.284	4.1164	7.5092
Kif5a	chr10	126662754	126700136	0.172	0.7288	0.5696	0.3196	0.4444	1.0216	0.5628	0.6376	0.7772	0.6292	1.1876	0.3244
Gpr55	chr1	87836111	87857630	0.3048	0.31	0	0.6336	0.1648	0.1924	0	0.258	0.2752	0.2296	0.3328	0.1652
Dctn5	chr7	129276585	129292558	36.8668	40.0976	33.8372	38.798	39.6312	39.5316	40.7936	39.0452	38.892	38.1932	36.044	38.93
Ntn2l	chr17	24340790	24346332	3.0352	4.7304	1.792	1.4088	4.1952	1.7928	3.47	5.5076	2.8628	2.08	2.2108	1.1656
AK028711	chr4	106171420	106178940	0	0.0988	0	0	0	0	0	0	0	0	0	0
Rnf12	chrX	101152505	101176623	27.9468	22.7836	25.8616	26.098	22.3956	24.2332	28.3088	22.928	23.3728	21.722	21.7144	22.228
Cst7	chr2	150396169	150404678	0	0	0.3788	0	0	0	0.3596	0.3396	0.4088	0	0	0
Wfdc6a	chr2	164405021	164410677	0	0	0	0	0	0	0	0.4528	0	0	0	0
Asb6	chr2	30678617	30683820	15.5404	11.432	12.1064	12.6696	11.2396	9.0648	14.0272	12.3628	12.7456	11.1068	12.8368	10.8764
Parp11	chr6	127396857	127444257	4.23	2.4064	4.386	4.3248	3.8236	4.2988	2.5916	4.542	4.7148	3.5336	3.732	3.1772
Gsto1	chr19	47929478	47939278	140.5016	117.1236	135.8728	109.6848	121.1208	104.3996	107.4988	138.544	149.2188	130.0668	128.5568	139.8708
AK189748	chr17	29469020	29469687	96.7444	118.4064	107.9208	107.2856	115.882	88.248	71.7596	110.248	140.4596	98.2956	91.0056	100.0792
Ccdc90a	chr13	43636927	43655530	8.7736	9.9228	10.1564	9.9956	8.8852	6.6876	9.3116	10.2188	11.0536	7.6612	9.2352	8.2032
Ptpn18	chr1	34516590	34532578	2.7212	1.4968	0.8228	1.1384	0.8108	0.974	0.9164	1.4024	1.1144	1.5304	1.04	1.4812
Hnrpll	chr17	80428826	80461674	17.1376	16.9484	17.0456	18.3728	16.7168	19.6428	16.5484	17.8716	15.4648	14.3556	15.0324	18.77
Eps8R1	chr7	4412316	4430844	0.3692	0.252	0.144	0.4036	0.8852	1.25	1.1784	0.4368	0.9668	1.0496	0.2052	0
KIAA0143	chr15	65618602	65654102	2.4252	2.1432	2.4964	2.8352	3.39	3.5856	3.3936	2.5068	2.3128	3.7188	2.926	2.9272
AK139424	chr6	8898613	8902430	0	0.0364	0	0	0	0	0	0	0	0	0	0
Ncoa2	chr1	13129239	13364164	17.6984	14.1404	16.206	14.9212	14.5676	17.0668	16.9756	16.1504	12.8032	15.0552	14.7792	16.9384
Tbce	chr13	14090217	14131867	15.0404	17.5788	17.1476	14.6688	14.6864	16.1996	18.8508	18.4928	17.4984	14.4408	17.4568	17.3092
Slc16a9	chr10	69708023	69748699	2.9328	2.8588	1.9072	2.3952	2.2812	3.0912	3.9248	2.5384	2.4788	1.7872	4.0348	2.2344
Reck	chr4	43888471	43957392	0.9216	2.9728	1.8404	2.0336	2.7044	1.9052	1.944	1.7316	2.2604	1.8444	2.5776	1.9772
Gtpbp10	chr5	5537456	5559501	19.2724	20.4372	20.0416	21.0432	18.604	18.1968	19.138	24.6308	20.3	19.1176	16.1264	19.21
Cspp1	chr1	10028298	10126849	6.2172	5.5604	4.9364	5.2232	5.6852	6.2804	5.7908	5.4772	4.3004	6.5208	5.9724	5.158
Tigd2	chr6	59158863	59162027	15.0588	16.2756	15.0564	12.922	12.7908	18.8136	15.4464	14.6008	12.4064	12.4852	14.1436	15.4688
Txn2	chr15	77745480	77759424	111.5924	104.596	126.3256	123.7104	111.2216	105.1312	94.2404	113.4692	124.3352	127.7128	107.9968	97.0912
Rrp12	chr19	41937340	41970643	4.9064	2.5424	4.5828	5.8376	5.5484	5.1236	5.426	3.5528	4.3916	6.2628	4.2292	4.9064
Mcph1	chr8	18595172	18803188	3.4008	4.222	1.7516	2.5644	2.842	2.3004	3.6924	2.9032	3.048	2.8288	1.7308	3.1972
Triap1	chr5	115791255	115793561	56.9164	51.0492	57.5716	65.7584	46.154	48.608	52.4544	50.9672	51.738	42.6172	41.0804	50.472
Ier5	chr1	156944655	156946766	8.5812	4.6816	6.944	7.654	8.1696	6.5048	7.5536	4.8328	5.818	7.122	5.6304	8.176
Tnfsf13b	chr8	10006632	10035999	0.7148	0.2224	0.344	0.1516	0.3376	0.0492	0.4604	0.1872	0.4236	0.2344	0.0344	0.1184
Qil1	chr17	56746874	56749194	145.11	132.2268	165.4124	155.1896	148.4272	140.9912	129.6988	160.3664	161.8956	154.0492	157.8428	134.3524
AK171960	chr11	55315017	55318690	8.2316	7.3288	7.4304	9.1368	5.5512	9.186	10.7976	6.6628	7.086	7.3192	6.6952	6.5068
4931408A02Rik	chr16	90826963	90904940	0.3048	0.2748	0.5292	0.59	0.3512	0	0	0.336	0.154	0.2064	0.0996	0.7156
Cpsf6	chr10	116785262	116814005	12.84	13.2288	14.0228	18.2992	13.4856	15.2288	14.5176	14.2096	13.9548	15.6004	17.0784	12.0612
Ece2	chr16	20611673	20646558	3.9836	2.7908	3.8176	3.682	2.9496	2.8492	3.4756	2.9296	3.0804	4.176	3.698	4.9396
AK039238	chr3	64936981	65106607	0	0	0.0384	0	0	0	0	0	0	0	0	0
Tfip11	chr5	112755388	112767093	27.5848	17.6116	17.7428	21.1176	19.5068	18.9304	22.9408	16.8336	18.5948	19.8744	18.6948	21.5484
Ccdc47	chr11	106060669	106077681	86.3704	76.824	82.2852	93.2584	76.7376	85.3248	91.5148	79.618	83.8052	90.3392	84.5816	85.364
C730036D15Rik	chr4	49392716	49421023	34.1184	50.4912	45.5692	230.8336	119.71	106.2252	31.5948	46.9668	80.3132	70.902	47.684	116.5136
D2Wsu81e	chr2	30028992	30033975	24.5932	22.4188	24.608	34.0972	25.336	21.9468	20.7916	22.7336	21.2672	30.2268	24.8052	23.7416
Rftn1	chr17	50132631	50329822	2.0568	3.4132	2.4084	2.4268	1.3068	2.1248	3.062	2.148	2.6812	1.6568	2.5824	1.6744
AK018993	chr19	20567204	20615867	0.8328	0.6104	0.4772	1.4056	1.7176	1.1492	0.842	0.9696	1.1648	0.1752	0	0.9864
Acsm2	chr7	126705224	126740105	5.328	0.1264	1.3156	2.0972	0.1056	0.8844	6.8784	0.1372	0.2708	2.0992	1.7096	1.9012
Clp1	chr2	84563278	84567425	36.6608	18.5992	26.5184	27.9624	26.7704	30.0308	28.1296	24.4216	23.8248	25.0072	23.2356	31.178
Ifng	chr10	117878102	117882948	0	0	0	0	0	0	0.3376	0	0	0	0	0
Cops7a	chr6	124908469	124915520	61.2984	62.8728	67.6404	68.206	61.39	67.938	56.3212	62.952	74.6352	70.138	60.6132	58.5028
Pgam2	chr11	5701646	5703736	1.1076	0	1.2356	0.6424	1.6984	1.8412	1.622	2.6888	0.174	0.8376	1.0124	2.3856
LOC751864	chr3	15296550	15332302	0.7484	0	0	0	0	0	0	0	0	0	0.684	0
Zfp771	chr7	134388039	134398315	19.886	15.81	16.0492	15.3304	22.1408	17.34	22.494	21.2436	13.9092	19.5336	22.46	23.1632
Rshl2a	chr17	7125217	8172351	8.968	12.418	10.3536	9.302	11.4428	7.6612	10.152	10.7612	15.4188	12.9048	7.866	7.4928
Arhgap20	chr9	51573456	51661164	0	0	0	0	0	0	0	0	0.0492	0	0.0596	0.0592
Arsi	chr18	61071893	61077422	0	0.2296	0	0	0	0	0	0	0	0	0	0
AK047938	chr15	10646898	10652226	6.9136	4.4628	3.9444	6.4404	7.3452	11.2636	8.2016	3.9296	4.8556	5.3896	8.5924	8.8944
Dcp1a	chr14	31292750	31340242	6.1288	5.0504	6.9164	6.6316	6.4588	6.9072	5.99	5.4536	5.818	6.0952	6.1712	7.5112
slp1	chr4	132809081	132818981	4.58	8.5676	5.8416	4.5112	4.2448	4.408	3.9756	6.5824	5.0588	3.642	4.4016	6.0392
Adamts3	chr5	90105945	90312431	0.1012	0.0716	0.08	0.1172	0.0244	0.1068	0	0.0716	0.1188	0.0792	0.01	0.2752
AK156308	chr18	60453035	60462670	52.6804	46.2696	42.1428	63.1192	50.1636	55.0192	57.696	49.2196	32.974	44.6888	52.322	58.4528
Ahrr	chr13	74348565	74429757	0.1512	0.086	0.0884	0.1568	0	0.0532	0.0444	0.1668	0.038	0	0.1384	0.034
Gnb1	chr4	154865472	154933376	66.7864	66.1188	69.9896	68.758	72.1644	73.4068	66.3568	76.054	75.302	63.0088	64.6992	70.2024
Nipsnap3a	chr4	53024795	53034931	82.4944	111.2312	110.3648	107.9628	109.6124	135.4304	91.9552	125.1148	133.7284	87.8768	98.4852	103.8328
Dmkn	chr7	31548781	31566077	0	0	0	0	0	0	0	0	0.0576	0	0	0
B230315N10Rik	chr10	81687598	81704025	11.278	9.7824	8.5696	9.8532	5.0536	6.5748	9.6816	9.962	7.5496	4.4596	5.5604	7.1896
Ccdc125	chr13	101439464	101467195	15.5664	6.3184	7.74	9.3248	6.8948	10.0632	10.6452	6.5016	5.3988	10.4112	9.0464	9.868
AK135975	chr12	114541177	114545045	0.4912	1.9664	0.2152	0.5696	0.3192	0.488	0.2164	0.5684	0.7956	0.4968	0.5844	1.4192
Gstt2	chr10	75294629	75297031	21.5648	89.8232	87.2276	37.4912	40.3148	31.0376	16.1516	111.732	74.204	98.5312	52.6584	21.2428
Dmn	chr7	74875046	74904628	0.5316	0.8156	0.3624	0.8216	0.8556	0.4988	0.4676	0.8156	0.9292	0.836	0.9712	0.64
Aarsl	chr17	45652566	45657792	10.2132	11.8944	10.5496	7.7464	9.548	8.6452	9.1948	9.9476	8.7056	8.96	9.1156	10.756
Ndufs6	chr13	73457323	73465903	164.1852	155.7104	171.2488	174.8648	162.8424	173.2096	162.2488	172.954	194.8796	142.6084	175.2288	159.4784
Copb2	chr9	98464149	98488794	109.7284	104.7984	96.574	101.1912	97.8984	107.8844	107.5128	105.1132	113.6052	106.7552	90.544	111.736
BC024386	chr7	148091940	148093866	301.3356	423.1492	385.1912	438.4104	380.63	361.4408	330.5956	389.306	318.2504	387.97	441.234	377.0912
D2Bwg1335e	chr2	26203642	26207630	16.1488	15.1336	19.0104	18.3448	16.7408	19.9884	18.2884	17.3176	17.4104	15.1444	15.9804	17.6492
AK144485	chr2	115893703	115911646	0	0.1164	0	0	0	0	0	0.0968	0.0244	0	0	0.1864
Jph2	chr2	163163508	163223686	0	0.4416	0	0	0.096	0	0	0	0	0	0	0.0232
AK042996	chr5	149138985	149140040	0	0.3744	0.7716	1.5308	0	0.4648	0.3872	0.3116	0.3324	0	0.402	0.3988
Psat1	chr19	15979621	15999515	1.568	0.2908	0.8024	1.01	0.6724	1.1164	1.0452	0.1476	0.86	0.4348	0.4484	0.512
Rdh5	chr10	128350646	128356353	13.8308	14.4928	19.088	19.5316	16.4072	20.186	15.4272	15.4796	18.844	15.9884	13.5196	21.2692
Foxf1a	chr8	123608373	123610779	0.8736	2.1348	1.1488	2.9432	1.5976	2.3056	0.986	0.8148	1.5944	2.8824	4.4224	2.5868
Psme3	chr11	101177564	101184844	78.7068	57.9148	64.4164	68.6456	61.8708	65.8308	71.794	60.5176	75.5872	68.5676	59.51	60.1472
Cthrc1	chr15	38908477	38918665	0.394	0	0	0	0.3604	0	0	0.282	0	0	0	0
Hdhd3	chr4	62160087	62163234	80.9456	58.5628	57.0312	107.23	98.8004	66.4496	76.7796	45.87	56.0116	119.8008	67.774	83.0456
AK006990	chr2	30092717	30093151	0	0.9092	1.8732	5.4088	0	4.512	1.704	0	2.2052	2.1612	0	0.968
2310042E16Rik	chr15	35506193	35575997	10.8608	13.0948	12.2932	8.2484	9.3108	11.6124	11.1516	11.2552	9.6836	8.164	15.978	11.5288
Ebpl	chr14	61959597	61979276	113.0668	206.892	182.5932	147.944	156.3468	151.3472	97.8148	218.0196	220.9432	124.0568	133.1936	159.9492
Cd79a	chr7	25682529	25687216	1.3956	1.1876	0.7872	0.6088	0.122	0.1896	0.8604	2.21	0.6236	0.374	1.632	1.1144
Elac1	chr18	73894691	73914133	10.274	7.832	6.6004	6.4472	6.8808	8.3264	8.2164	9.45	7.1144	5.8476	7.5864	7.2596
4921513D11Rik	chr17	80026016	80028021	3.6556	4.5116	5.9996	8.7032	9.0876	7.2436	0.9104	3.9756	4.5872	7.0848	8.6904	5.766
Sbds	chr5	130721601	130731332	75.4688	86.84	81.7968	83.9108	90.2896	83.7712	74.0284	95.8836	84.5784	63.3568	71.2024	69.6108
mKIAA0842	chr4	141187627	141220814	8.5848	7.4264	7.6772	12.5232	6.8284	7.6116	11.2712	8.6008	6.5744	6.608	6.9244	11.3764
AK217856	chr11	119330348	119334837	33.886	16.4508	19.7476	29.456	14.0508	15.418	30.8228	24.1056	10.6864	20.568	8.9212	24.4092
Trove2	chr1	145597920	145624181	1.7088	2.4076	1.3944	2.27	2.9184	2.4432	2.0644	2.2884	1.6284	1.842	3.5064	1.9984
Daxx	chr17	34046442	34052534	13.3448	11.9304	11.1004	9.454	10.2612	12.2392	15.0696	11.7892	9.9516	7.6	10.6028	11.8476
Tspyl2	chrX	148771394	148777027	5.958	6.534	2.2888	3.0664	3.9328	4.0368	5.8852	3.9792	3.3328	8.4112	4.9524	8.052
Ctnnb1	chr9	120842592	120869625	221.038	175.8568	178.394	192.0564	184.3596	211.9156	226.9236	181.7724	165.258	192.4644	187.718	195.8976
Tnk1	chr11	69664600	69672219	0	0.1252	0.1288	0.1704	0	0.02	0	0	0	0	0.1344	0.1332
AK013687	chr13	67880690	67893449	1.3792	0	0.2528	1.054	0.84	0.1588	0.9656	0.4664	1.4064	1.6612	0	0.5736
Prpf4b	chr13	34967397	34997933	21.76	24.8308	25.7452	34.662	28.738	26.4904	30.278	24.6344	23.3044	32.6008	30.1748	27.8236
Tagap	chr17	8118884	8127762	0.6424	0.1892	1.5352	2.2272	0.5584	0.8	0.2668	0.3252	1.264	1.2264	1.108	0.548
Acvr1b	chr15	101004555	101043032	14.5204	13.6784	12.3292	12.5912	12.7964	11.5524	14.2924	13.8876	10.6796	11.9836	10.9128	12.7724
Cxcr7	chr1	92100577	92112863	1.9804	1.226	0.3156	1.4656	0.1632	1.34	0.9508	1.0204	0.952	0.4816	1.152	0.9792
Ptov1	chr7	52118437	52125158	29.446	34.1372	30.8156	30.8148	34.3136	38.2604	28.5808	31.3072	29.0328	31.4524	32.0752	34.7284
Jmjd2d	chr9	14267024	14304926	0.1744	0	0	0	0	0	0	0	0	0	0	0
N6amt1	chr16	87354429	87368894	14.336	15.348	10.0088	7.6184	8.048	10.7864	10.514	14.9496	17.302	4.724	8.6156	7.2492
Mis12	chr11	70833112	70840636	28.434	25.3444	34.6124	34.2116	29.3452	29.934	27.2608	25.9416	32.4052	32.4644	20.1724	25.9504
Dscaml1	chr9	45234710	45561796	0	0	0	0	0	0	0	0.042	0	0	0	0
E130012A19Rik	chr11	97488700	97491030	1.9936	3.7328	8.0396	5.0856	4.3328	1.8944	2.6324	2.9664	3.012	7.4612	5.1016	3.4328
Crisp2	chr17	40901685	40931037	0	0.27	0.1376	0	0	0	0	0	0.2396	0.4668	0	0.202
BC134356	chr18	43480650	43482279	2.2808	4	3.4992	2.9752	1.554	1.806	4.2664	5.05	2.5844	4.2	4.0836	3.8604
Gpr125	chr5	50351194	50450235	23.0672	34.5032	33.0756	43.1688	35.9308	41.6464	25.3596	38.2648	37.2212	36.96	30.7156	34.3296
Fnip1	chr11	54251690	54331738	22.5356	29.136	27.4544	26.1588	22.7168	19.0564	22.198	30.7004	27.256	21.0864	25.6664	21.386
AK019332	chr11	117472658	117474111	0.74	0	0	0	0	0.7812	0	0	0	0	0	0.6708
Pcbp1	chr6	86474490	86476159	317.562	253.4124	284.4416	277.1712	247.5016	275.592	318.29	258.0292	268.2384	295.3472	247.4408	288.764
Trib3	chr2	152163160	152169796	3.298	12.1824	3.172	0.8076	1.754	2.1488	2.9976	10.8044	5.0268	3.1184	4.522	2.0028
Svil	chr18	4920564	5119288	15.7752	16.2884	12.0268	12.8592	14.7556	19.798	16.1576	16.0376	14.0008	15.4448	13.0144	17.454
mKIAA0610	chr3	54916061	54933248	13.8032	11.972	14.9524	17.6004	19.5136	17.338	18.7088	15.0496	16.9688	14.7868	17.1056	18.0092
Uts2	chr4	150371205	150375919	0	0.7296	0.7516	0	0	0	0	0	0	0.8672	0	0
Mier1	chr4	102787069	102838354	21.5004	15.9268	16.5012	20.3808	18.5236	17.422	18.5016	17.5924	16.6944	16.878	17.6028	18.1548
1810014F10Rik	chr7	147285368	147288305	17.6536	20.0904	21.9048	16.5756	15.1316	15.2972	20.206	20.5244	19.7036	17.5632	17.5408	23.41
5730403B10Rik	chr16	4765460	4790246	64.0864	57.1516	91.1172	106.6944	88.5532	62.9172	55.7188	52.812	84.0244	92.3928	63.5568	55.1104
DQ701953	chr6	128397030	128397079	0	0	4.0336	10.8836	4.3332	0	4.1312	4.4988	0	3.7232	0	3.586
Cd84	chr1	173770734	173818817	3.2068	3.2564	4.582	3.274	3.1116	2.412	3.1048	5.1316	3.898	2.7508	5.0044	4.27
Nrg4	chr9	55069107	55131402	6.5092	8.6204	13.0124	10.4836	5.6956	5.0752	3.9688	10.6948	13.3964	7.276	5.3932	5.3004
Lrrc27	chr7	146398886	146428872	0.3172	0.5064	0.2512	0.3676	0.1872	0.512	0.4744	0.4528	0.474	0.5864	0.1736	0.3228
Ubxd3	chr4	138265751	138293082	0	0.2332	0.2956	0.1304	0.102	0	0	0.3984	0.0848	0.1136	0.1028	0
Tacc1	chr8	26265023	26351373	32.1892	22.528	29.2268	24.2828	25.064	24.9632	34.5396	21.4956	20.2084	29.1516	30.8568	34.8368
mKIAA0744	chr12	34732446	34933510	0	0.1332	0.1372	0.0908	0.0708	0.248	0.1376	0.2772	0.1708	0	0.1428	0.142
BC070425	chr7	77510044	77556032	0.394	0.6432	0.5324	0.7824	0.3804	0.5912	0.7884	0.8864	0.22	0.4392	0.7588	0.3088
Krt10	chr11	99246568	99250678	1.7804	1.2564	2.6764	1.488	2.348	0.9132	2.2516	1.3156	1.4576	2.346	2.4196	1.3716
Lyve1	chr7	117994120	118006467	13.9812	12.5332	4.594	13.3164	11.2224	12.5904	14.9432	9.9532	10.6992	6.284	11.3016	9.7204
Hint2	chr4	43667098	43669317	183.5116	207.862	204.7104	218.5012	215.9856	192.7232	187.3636	208.8192	217.3712	195.8228	178.016	196.2752
Nol5a	chr2	130100147	130105049	24.3752	13.2924	23.5324	21.6096	18.4836	19.0488	28.3052	16.074	18.7716	18.1096	16.55	16.9664
Thoc3	chr13	54560878	54570180	36.9048	29.348	24.9684	27.118	23.8368	29.8248	30.4552	28.0672	33.8484	23.81	25.9672	22.628
AK044786	chr2	6114296	6242657	0	0.1656	0	0	0	0	0.0744	0.1872	0	0	0	0
Zfp438	chr18	5210028	5334432	1.8352	1.2752	2.2536	2.3508	2.6268	2.0512	2.2704	2.182	2.5292	1.82	1.6116	1.298
Hint3	chr10	30328012	30338172	48.7808	74.7552	67.702	73.216	77.9532	61.3664	50.7616	68.2068	59.6156	57.4424	76.6116	63.6204
Cbx7	chr15	79746236	79763076	3.674	3.2072	2.7064	2.8476	4.034	2.9116	2.454	5.0388	2.8484	2.004	2.1836	1.3216
AI461788	chr5	100871218	100927597	5.2372	6.82	5.5204	6.4796	7.8848	6.3788	5.6392	7.758	6.9632	6.028	5.9836	4.1484
Pycr1	chr11	120497025	120505009	0.15	0.19	0.2196	0.4372	0.2268	0.1152	0.3592	0.2664	0.2708	0.4128	0.2608	0.2584
Ccdc37	chr6	90353472	90378781	0.0128	0.1004	0.0652	0.5764	0.2952	0.38	0.23	0	0.1232	0.9548	0.1488	0.4404
Polr2a	chr11	69547911	69571725	19.524	22.3156	20.0104	27.1896	24.7928	25.2336	22.7568	22.3984	22.408	25.8652	24.4156	19.3696
mKIAA1146	chr1	93437141	93456167	6.276	6.1612	6.0176	6.2032	5.3252	5.4208	6.1596	5.9704	5.4832	5.4788	7.4256	4.9172
AK076372	chr7	26161837	26224555	0.4576	0.9348	0.6544	1.0236	1.2976	0.3712	0.0016	1.5068	1.138	1.0076	0.9828	0.9012
Gsta3	chr1	21230669	21255640	1801.7164	3309.2696	3440.7704	2847.0388	3529.498	2535.1044	1503.1308	3434.1572	3314.5508	3028.21	3141.8012	2007.9532
L3mbtl2	chr15	81494365	81518735	17.4768	12.4716	13.8956	15.4964	16.1188	15.3944	16.87	15.7348	16.8764	15.1584	15.4092	15.2488
AK029781	chr15	89220603	89240694	0	0	0	0	0	1.0856	0	0	0.7768	1.04	0	0
AK018624	chr12	36357051	36379790	0	0	0	0.64	0	0	0	0	0.2808	0.3316	0	0
mKIAA4118	chr2	155890945	155894962	0.066	1.046	0.4592	0.4256	1.6844	0.6336	0.47	1.3532	0.9504	1.0596	1.3984	1.3868
4732466D17Rik	chr1	133693977	133714518	108.3572	156.8364	143.8788	136.2064	132.6696	138.6196	102.2088	141.48	144.1036	115.2136	130.7588	112.406
MRPL4	chr9	20807180	20813275	28.6516	24.422	24.046	32.45	26.6428	28.068	27.1312	23.0732	23.8688	26.4044	33.0828	31.6988
Rassf2	chr2	131818585	131855546	1.0064	1.3704	1.5004	1.332	0.7624	0.7364	0.7632	1.7364	1.44	1.7484	0.7732	0.8396
Strap	chr6	137683646	137699617	112.6524	109.2744	128.7152	135.9344	117.0336	137.2888	116.1668	129.2972	116.6908	123.9488	115.6948	130.6284
Ikbke	chr1	133151178	133176140	32.972	13.9048	11.4468	15.2576	9.2996	15.088	23.8832	12.8964	13.9712	19.2744	8.028	21.3672
AK039720	chr6	108527032	108610928	2.4524	7.2652	8.674	8.884	11.9448	6.6828	3.9244	12.2908	8.3992	5.0604	5.1756	6.9748
5230400G24Rik	chr1	82721492	82748964	37.89	33.3284	36.9276	34.9788	34.0788	28.8584	40.5028	40.468	35.772	28.9288	33.4128	35.6148
AK018753	chrM	1148	3703	10275.6692	10727.2312	11584.8512	10338.1488	9512.8148	9988.0284	10271.1356	9957.5868	10933.542	9521.0572	9105.2732	10227.3952
2410127L17Rik	chr19	18745269	18779282	21.5836	22.464	27.1872	20.754	26.1464	20.44	20.6264	22.3968	19.8756	21.1508	18.0576	20.7872
Crbn	chr6	106728238	106750068	29.2408	26.5956	28.6152	26.6212	25.964	26.9444	26.248	31.8576	25.3956	20.6136	26.4844	25.9688
Ngef	chr1	89373408	89470445	17.7972	32.6476	40.9756	28.2708	27.614	19.478	15.0688	38.4772	37.6732	30.5868	25.2144	19.86
Chmp6	chr11	119775123	119780862	29.4736	24.4792	22.7324	18.5864	21.2136	31.6564	24.7612	30.82	21.966	19.8592	22.3892	33.0852
Gpr179	chr11	97193422	97213387	0	0	0	0	0	0.0528	0	0.0356	0	0	0	0
Sh3kbp1	chrX	156065222	156412099	1.27	1.0648	1.0756	1.0588	0.984	1.0868	0.704	0.8664	0.6512	0.7828	1.1772	0.4956
NR_002900	chrX	34622906	34623028	0	0	0	0.3904	0	0	0.6916	0	2.5432	0	0	2.3052
AK083606	chr10	98761521	98818784	0	0	0	0	0	0.2784	0	0	0	0	0	0
Pira11	chr7	3788411	3849695	0	0.2288	0.236	0.224	0	0.284	0	0.0952	0	0	0	0.122
Bet1	chr6	4026903	4036927	123.0748	114.2292	95.4116	102.5628	110.2536	103.9848	95.67	108.3528	140.908	99.0116	108.5632	109.154
Usp11	chrX	20281057	20297664	0.666	0.5372	0.3808	0.5704	0.7884	0.11	0.7484	0.4388	0.4348	0.3732	0.454	0.8324
4921506J03Rik	chr10	112362483	112366082	116.9524	109.7548	112.5984	120.7932	118.1824	109.5808	104.6504	109.3016	107.9564	104.5888	120.0936	121.9044
Pex11c	chr8	3458816	3467648	90.2852	90.1988	99.1916	85.3488	82.2196	95.5152	82.0724	88.6716	98.6064	67.4452	84.354	90.0248
Iqcd	chr5	121039031	121057122	0.3768	0.302	0.3424	0.7748	0	0.758	0.1696	0.31	0.4196	1.124	0.7064	0.0672
AK208597	chr11	119004361	119007166	10.0728	24.5592	18.1596	18.7396	19.9896	16.9512	12.306	26.7728	18.8076	16.0984	11.374	18.5448
D030011O10Rik	chr6	148936590	149050202	33.2596	43.2968	40.0984	44.3952	38.8764	40.8464	31.1528	44.656	37.2136	36.136	38.3364	32.9356
Nutf2	chr8	108384533	108404301	33.002	28.008	24.2404	29.6768	22.1192	29.9152	28.3812	26.4596	28.6504	24.6384	20.9496	27.5092
Gadd45b	chr10	80392835	80394949	1.9348	0.3116	0.6988	0.2312	1.2204	0.5088	1.0812	1.3192	0.7088	0.066	0.8176	1.4512
mKIAA1122	chr6	64992660	64994195	1.4964	2.9672	3.0072	2.272	2.6872	3.9768	4.1756	4.0532	3.9948	3.9436	5.498	2.4308
Tmem16b	chr6	125640436	125990146	0	0.0744	0	0	0	0	0	0.062	0.066	0	0.0212	0.078
AK052590	chr6	86420270	86430824	0	0.2648	0.0176	0.1464	0.2544	0.0052	0.404	0.3396	0.318	0.2272	0.2248	0.2036
Hdac9	chr12	34732446	35213739	0.6588	0.6136	0.4704	0.5628	0.3296	0.2964	0.4472	0.424	0.7892	0.3408	0.2668	0.2604
Slc45a2	chr15	10930475	10958988	0	0.1324	0	0	0	0	0.1368	0	0	0	0.142	0
Actl6b	chr5	137994782	138010801	0	0	0.1112	0	0	0	0	0.2108	0	0	0	0
Gucy1a2	chr9	3532353	3897342	0.2828	0.3948	0.3428	1.0652	0.256	0.5592	0.2796	0.8236	0.92	0.7188	0.7396	0.4164
Atp6v0a1	chr11	100870768	100925028	29.8528	28.8564	27.208	29.5428	21.92	29.448	28.4792	25.7292	27.2876	28.4212	25.8296	27.6448
Klk1b27	chr7	51307659	51312081	0	0	0	0	0	0	0	0	0	0	0.278	0
mDEAH9	chr5	52549903	52552975	14.5632	12.7232	13.5804	16.1064	15.1616	14.656	16.28	16.188	17.0832	15.746	13.5336	15.2172
9630055N22Rik	chr1	192829710	192835790	5.9276	3.5268	3.9184	7.4736	4.056	6.4816	5.5964	5.0336	4.1052	5.3152	3.6864	5.2188
Cox10	chr11	63777387	63892916	12.1808	9.2172	11.0564	11.5524	7.16	9.2396	9.9968	10.288	10.3032	9.0108	7.812	8.2984
Pfdn2	chr1	173275829	173288301	74.3232	89.642	90.1624	77.9228	55.404	57.1476	80.8528	88.1732	73.2936	73.64	51.3048	68.9508
Cyp4f15	chr17	32822603	32840294	99.49	160.7756	173.4076	164.762	139.6612	144.3028	108.116	145.7612	150.5012	156.6752	122.4664	124.7336
Prhoxnb	chr5	148126559	148133916	152.8148	50.0224	156.5544	126.1356	115.3364	100.324	150.6772	33.2772	56.5456	177.3844	149.7828	138.1208
Synpo	chr18	60753635	60783953	3.9648	3.0744	2.3456	5.7084	2.07	3.1716	2.8712	3.3492	4.9992	3.3524	2.0444	3.9984
Ulk1	chr5	111213507	111239100	36.4216	40.642	37.2728	45.686	33.4836	35.5528	31.3188	45.0044	40.998	29.3156	28.006	32.2612
Cyp2f2	chr7	27904973	27918679	1885.3036	1324.0432	1566.6692	1428.8552	1232.4544	1492.754	1958.924	1188.3256	1194.3508	1469.5956	1689.2276	1388.7332
AK043286	chr18	50205832	50213498	0	0.1184	0.0136	0.0996	0.172	0	0	0.0924	0.1684	0	0.2156	0.082
A630001G21Rik	chr1	87614266	87675218	1.3216	0	1.5588	1.3516	0.6744	0.6684	2.2464	1.0888	0.1712	0.4704	1.7028	0.8112
AK089217	chr17	45893658	45923766	0.4356	0	0	0.5052	0	0	0	0	0	0	0.398	0
Zfp354b	chr11	50735287	50745137	1.9276	1.5608	2.384	2.248	3.0212	3.0016	0.8912	2.4604	1.9208	1.5568	2.8152	3.0788
Galnt9	chr5	110973373	111050401	0	0	0	0.1784	0	0	0.1356	0	0	0	0	0.1396
BC023882	chr5	34496547	34512097	4.5672	3.9772	3.252	3.8024	4.3036	3.9524	4.9936	4.028	3.9856	3.1248	3.8252	3.7252
Gdf1	chr8	72847259	72855464	0.126	0.214	0.1688	0.3136	0.1744	0.2996	0.41	0.0852	0.2144	0.4008	0.164	0.1964
Rnh1	chr7	148346224	148358727	142.7452	128.9528	143.0096	143.8748	126.5812	125.1412	119.5028	140.95	129.8996	124.5088	118.7076	127.9476
TRAD/RAD51L3	chr11	82686566	82704117	6.1944	7.0124	5.6752	7.5904	8.1008	6.5352	5.8148	6.2256	5.7336	6.0308	8.7196	6.2768
Mrps31	chr8	23521891	23539949	26.438	25.6664	24.512	25.534	22.0744	24.3712	24.6256	21.4388	24.2048	23.3008	18.5504	24.6768
BC004022	chr8	89368218	89409139	13.6376	9.8824	12.528	13.6056	11.0556	10.0052	13.9808	12.7264	11.5476	12.1912	11.6868	11.9308
Afm	chr5	90947974	90982570	147.628	198.6012	237.6908	229.6628	241.1064	196.4536	141.8592	216.3984	181.8084	250.8112	248.8164	208.3224
S100a13	chr3	90318679	90328503	28.5644	58.272	53.7516	43.9164	59.5272	34.1264	36.486	55.456	59.6872	40.884	52.0072	44.2792
AK020320	chr5	3893261	3893896	0	1.8656	1.2812	1.2752	0	0	0.6432	1.3172	0	0.7392	0.6676	1.3244
Spa17	chr9	37410882	37421199	0.6448	0.2276	0.6964	1.76	0	0	0.6992	2.6356	1.022	0.9148	0	0.9268
Prr8	chr5	28643728	28745782	15.9028	22.8428	18.5608	23.0512	20.3016	17.3536	18.0544	20.1112	19.3208	17.492	30.0636	15.968
Zfp606	chr7	13063734	13080908	3.2948	4.3564	3.474	3.75	5.6772	5.0008	3.6976	3.9624	3.7204	4.2496	4.86	4.1332
Prkab1	chr5	116463598	116474437	28.5636	30.3172	27.7664	28.9468	25.4248	27.6868	26.1996	32.244	23.1556	21.9812	30.6908	31.9312
Ufd1l	chr16	18812418	18835348	30.7316	29.6084	27.7476	27.0876	29.9044	29.4612	34.9888	28.414	37.8536	30.8092	27.244	32.82
Ap2m1	chr16	20535576	20544126	214.5428	196.6912	174.6288	175.9528	158.2768	178.076	225.5316	198.7316	183.9504	182.464	184.3476	202.1444
Nmnat3	chr9	98187873	98320813	6.4148	9.5004	6.2968	6.1668	4.612	7.0628	9.254	9.6776	5.7176	5.8924	4.4208	6.3304
G9a	chr17	35044275	35048610	35.9388	35.454	39.0332	36.7956	38.098	39.5864	35.3904	41.7516	34.756	34.1352	38.7884	37.4848
Snx2	chr18	53336018	53380514	54.2016	59.5312	52.9316	43.3052	52.0808	50.3792	47.3388	62.9296	57.8628	46.7908	42.5112	50.8928
AK171836	chr7	144574696	144602418	0.7144	1.2324	0.7056	1.3344	0.97	0.7836	0.4272	1.1728	1.5448	1.2652	0.8768	0.5932
Col4a2	chr8	11313023	11449215	17.348	11.534	5.3276	7.8908	5.6456	10.3256	20.1892	9.4224	12.2156	5.6812	6.7176	13.1004
Ttc32	chr12	9036802	9043203	21.6152	18.5272	19.906	15.7704	16.828	18.0828	14.6508	19.068	22.21	18.7132	11.5948	16.5604
Ace2	chrX	160577312	160626350	0	0.12	0.2892	0.2116	0.1608	0.3744	0.1684	0.4416	0.2848	0.288	0.2476	0.4788
Vpreb3	chr10	75411056	75412391	0	0	1.3488	0.892	0.6968	0	0	1.0904	0.5812	0.7784	0	0
Papd5	chr8	90723111	90783621	27.2744	37.0764	31.6484	32.1928	34.6952	30.376	24.5948	34.9316	32.2192	28.0328	34.5012	29.9264
AK035774	chr4	106041790	106046444	3.6068	5.0212	4.6564	4.3432	5.4824	5.2476	3.3828	3.6732	4.7556	3.9808	6.3708	3.0532
Etv3	chr3	87329499	87344078	14.9996	12.856	11.1216	14.556	15.1468	12.756	15.2172	10.9568	8.9728	13.4592	14.35	12.7028
Pes1	chr11	3863977	3880007	27.2544	23.3312	22.3708	23.93	20.9428	19.7708	27.3344	26.0804	21.9352	22.3892	21.7388	20.8912
Foxd2	chr4	114579897	114581491	0	0	0	0	0	0	0	0	0	0	0.268	0
Wbscr27	chr5	135408242	135418507	11.1612	11.058	7.3852	5.5176	6.3796	6.0944	9.1124	9.8052	7.8268	5.9068	11.034	7.5664
Il4ra	chr7	132695795	132722988	18.73	12.934	14.0128	17.542	16.6024	18.4328	17.1704	12.904	11.6752	19.7384	18.7504	19.9224
AK018014	chr6	41493223	41494097	0.5312	0	0.2212	0	0.124	0	0.4676	0	0.0476	0	0	0.4812
AK145253	chr1	175496414	175510531	2.4616	3.0908	0	0	0.868	0	0.9632	0.5812	0.3848	0.5808	0.8588	0
Chia	chr3	105916299	105935034	0	0	0	0.3512	0	0	0	0	0	0	0	0.182
Skiv2l	chr17	34976170	34987149	38.4488	31.8888	31.2768	29.148	27.9896	30.5484	33.1876	29.8272	29.1708	34.1236	31.6472	33.192
Trim37	chr11	86940578	87034184	6.696	5.2848	7.2976	9.4408	8.3052	8.562	6.8168	7.6204	7.5344	9.3164	7.046	7.1316
Zfp526	chr7	26006469	26012524	4.0004	5.2876	4.8476	4.912	4.5592	3.6792	4.0668	5.2616	4.1336	4.6028	4.676	3.388
Klf9	chr19	23215715	23241401	90.0072	55.2768	59.0236	34.6208	58.4844	40.1228	70.0508	59.5096	79.3824	35.5192	57.8728	36.632
Fbxw11	chr11	32542874	32646814	31.6304	31.1324	31.31	38.2476	33.146	36.8116	32.8528	34.6692	33.5396	30.3596	29.7492	34.0548
Amn	chr12	112509321	112514637	0	0	0	0	0	0	0	0.19	0	0.2712	0.4388	0.2188
Ppib	chr9	65907975	65914436	741.98	411.0632	506.4072	614.8632	385.6816	485.268	637.8008	444.1936	417.1496	656.0708	507.8532	710.5448
Rnf122	chr8	32222317	32241945	0.2936	1.0548	0.5012	0.2972	0.7136	0.276	0.246	0.5612	0.4936	1.0732	0.4776	0.4292
Inoc1	chr2	119198778	119303365	9.4616	11.8616	8.6704	7.87	7.5244	7.1984	8.6556	11.366	8.7252	8.4252	7.6552	8.5296
Rn3	chr15	12814742	12833566	2.52	1.7416	2.7896	2.9312	1.8652	2.1148	1.692	2.228	1.322	2.478	3.1984	1.42
NR_003523	chr15	62049095	62051006	0	0	0	0	0	0	0	0	0	0	0.222	0
Pitpnm1	chr19	4100179	4113961	2.752	2.8552	2.2872	2.2316	1.6108	2.0312	2.7508	2.588	2.3788	1.6932	2.5952	3.252
Atxn10	chr15	85166810	85294266	67.4496	67.7864	57.766	63.6568	57.3016	75.942	64.6964	69.6176	80.6912	47.8488	56.1316	56.4168
Katna1	chr10	7445819	7482947	26.9908	18.838	15.1848	20.1696	20.5328	21.5208	21.4196	20.7352	18.2392	17.5816	18.5344	18.2408
AK009788	chr16	94914274	94916702	17.2188	11.398	10.8984	11.9796	10.0984	8.484	11.7884	10.9152	9.3944	8.3212	12.064	10.7504
AK135254	chrX	102270380	102274948	0	0	0.3816	0.6216	0.3364	0	0	0	0.1564	0.6816	0	0
AK016225	chr6	72070206	72072940	0	0.3104	1.1548	0.4228	0.66	0.4192	0.3208	0.2584	1.2076	0.3688	0.5144	0
Ctsh	chr9	89949346	89970927	285.4016	283.5956	320.2364	319.5336	281.4796	289.6324	314.3152	315.6732	281.9912	298.3012	308.0552	331.1796
Stk10	chr11	32433265	32524595	3.89	2.4832	2.7628	1.714	2.8632	1.5244	3.3924	2.744	3.7176	1.904	1.9968	2.6564
Cdadc1	chr14	60182812	60216781	43.838	38.672	40.3488	40.1016	41.902	43.6248	37.7748	37.8888	42.5456	43.0208	39.832	38.462
1110002N22Rik	chr11	79950179	79955655	31.3236	22.7556	28.154	29.0308	29.3108	21.0964	29.1316	22.354	27.5468	23.8092	21.9524	21.384
M6prbp1	chr17	56418384	56429934	40.1784	48.8892	33.7392	36.1128	30.1372	39.066	41.5884	51.024	40.0988	35.5316	31.008	40.8952
Msl31	chrX	165092049	165111834	28.7904	23.8028	28.1336	28.2688	29.6524	33.7304	29.7852	24.3452	29.9324	27.8024	26.3532	32.6448
Prdx2	chr8	87493546	87498212	121.9648	141.2892	153.8456	150.0412	132.2464	127.7456	109.3192	161.2268	158.6964	144.6668	126.9692	135.0528
AK054076	chr6	66986592	67030646	2.5972	3.8992	2.6432	1.3892	1.7668	1.8356	1.0824	3.6672	2.4624	3.1812	1.702	2.4384
Nat10	chr2	103561415	103601407	10.2136	7.8252	7.3776	13.0768	11.03	10.8896	10.4232	6.4056	8.5204	10.8852	12.94	12.9752
AK140725	chr19	6367095	6368758	9.014	19.5352	13.938	11.8728	11.8136	11.9524	12.4132	13.1452	12.976	12.9804	18.0124	14.304
Dppa5	chr9	78214862	78215961	0	0	0	0	0	0	0	0.5424	0	0	0	0
Slc7a2	chr8	41947720	42007424	135.04	413.6404	278.8876	157.0796	123.472	129.6244	115.75	320.9468	254.444	201.2276	129.7436	143.0368
D9Mgc48e	chr9	102492728	102524294	3.762	3.5164	3.8068	4.3476	5.1364	3.6668	4.49	4.0216	4.234	3.4212	4.2836	3.4436
1700125D06Rik	chr4	129168433	129169200	0	0	0	0	0	0	0	0	0.5492	0	0	0
BC031353	chr9	74800690	74879892	34.1548	50.1268	50.3232	70.9688	45.5104	47.4772	36.1	40.0456	53.994	88.5872	43.7396	43.6512
AK134717	chr7	135121654	135123168	10.4232	9.3132	9.164	5.3704	6.0256	6.8556	14.0964	7.1976	8.81	4.734	6.1448	6.1876
2510009E07Rik	chr16	21649117	21694687	11.9016	7.0364	8.4164	15.146	8.4784	12.136	10.6988	8.036	7.7896	12.1772	8.6036	13.0708
Sap30l	chr11	57615138	57624117	25.8024	26.2848	17.4928	19.6264	24.7852	21.7752	17.9372	27.1224	23.2972	21.916	20.3556	24.6924
Slit2	chr5	48376031	48696750	0	0	0	0.06	0	0.0936	0.0388	0.0312	0	0.0092	0	0
C330019G07Rik	chr5	33131923	33170324	14.1984	11.8352	11.5344	14.2904	13.8256	12.4136	13.9696	11.0904	9.4956	11.7964	10.3896	12.2512
Gzmb	chr14	56877694	56881097	0.9812	0	0	1.2128	0.296	0.2324	1.3396	1.2892	0.2472	0	0.5652	0.2964
Idua	chr5	109098124	109113573	15.5384	17.1588	16.8112	21.0412	12.6968	15.7884	12.5584	16.8476	14.3988	16.578	15.9496	14.4432
EG636104	chrX	76727906	76762624	0	0	0	0	0	0	0	0	0	0	0.1492	0
Tubb1	chr2	174276195	174283383	0.5744	0.5612	0	0.6696	0	0.348	0	0.2336	0.498	0.3332	0.3012	0.1036
MRPL33	chr5	31916344	31966757	4.8084	4.2508	5.1088	5.4688	6.9552	3.8988	3.722	3.9628	5.1364	4.762	3.9868	5.3404
Ugt3a1	chr15	9209616	9244791	127.3588	233.092	235.1596	202.3316	257.8424	263.5068	138.7268	263.2916	256.0252	180.02	191.8724	199.5992
Klrb1d	chr6	128733681	128776320	0.2	0	0	0.232	0	0	0.176	0	0.0104	0	0.1828	0.1812
DQ554804	chr15	83185336	83185407	6.9016	5.7108	8.9636	4.1496	15.104	17.4752	6.4688	9.7796	3.9104	20.2968	0	2.3168
AK005385	chr3	88639149	88641442	0	0	0	0	0.168	0	0	0.2356	0	0	0	0
Dvl1	chr4	155221520	155233412	32.0644	39.9468	31.5844	40.5084	35.142	33.9228	34.8888	37.9356	32.1584	42.8048	37.9908	41.274
Mcl1	chr3	95462642	95467101	98.5556	94.3144	103.8352	103.328	96.196	75.8428	93.5056	98.808	85.4772	76.3744	81.7488	84.6068
Prmt1	chr7	52232127	52241702	22.1692	14.4328	15.8344	15.3168	15.5232	18.1808	23.55	17.2764	14.1012	19.2988	18.1148	18.7252
Uevld	chr7	54178585	54213888	7.4628	10.174	6.4236	9.3852	7.458	7.44	7.1896	9.8916	9.7864	7.0044	7.8952	7.7244
Por	chr5	136165083	136211195	104.3168	250.6112	523.5828	376.9908	212.0472	105.7212	106.2992	326.2384	434.188	470.5628	177.6044	124.7852
Sirt1	chr10	62781808	62801765	11.908	11.7928	11.292	9.3884	14.5056	11.4368	11.1476	11.0276	9.1348	9.5296	10.0172	12.6152
Nt5m	chr11	59652959	59690035	15.0572	13.4788	11.4624	18.1548	13.9584	20.1228	13.0604	11.2548	13.3988	14.1644	15.606	17.0656
Dnajc13	chr9	104053936	104089987	19.7036	19.234	17.2464	18.3368	15.474	18.4668	18.9752	19.1	17.2456	17.3612	19.3676	19.6576
Gins3	chr8	98157458	98168959	1.77	0.7752	1.3496	2.4544	1.4684	1.2192	3.0488	1.3688	0.8232	1.6708	0.7592	2.9648
2410166I05Rik	chr4	134081477	134091210	112.4212	125.5044	125.7108	115.5256	113.4496	115.7328	108.384	120.3932	131.088	125.544	103.7512	112.208
Grwd1	chr7	53080599	53086314	12.5384	10.6692	17.962	12.8856	11.542	11.7576	13.5404	11.9088	11.3832	11.8604	11.546	12.324
Chka	chr19	3851772	3894367	20.7524	4.3948	5.9208	17.0008	26.6904	36.474	19.8536	4.1372	4.898	15.4068	36.1832	38.1212
Rsph1	chr17	31391964	31414301	0	0	0	0	0	0	0.2696	0	0	0	0	0.9356
1600002K03Rik	chr10	79635688	79637864	6.0504	8.844	14.802	12.7668	10.0852	8.5572	11.0292	5.842	9.8004	12.774	4.5972	9.628
Ptger1	chr8	86190538	86195167	8.1276	9.6708	8.7256	8.434	9.5836	8.5324	10.6588	8.7312	6.7432	5.8236	10.0224	10.6052
Rnf185	chr11	3315985	3352328	43.6616	35.5108	38.5456	41.1748	37.7776	35.4492	40.1472	34.6444	34.6028	36.9916	36.4572	34.4996
2310001H12Rik	chr5	110425545	110439430	11.1032	8.7924	11.604	13.4676	9.8284	14.602	11.4548	6.4664	7.8412	11.3228	9.1764	12.7808
Clasp1	chr1	120285634	120506039	5.416	5.3448	5.5068	5.2272	4.5904	4.8012	4.7908	4.874	5.5672	5.7448	4.7664	5.128
2010321M09Rik	chr9	64808638	64834781	8.7356	7.4384	9.568	10.7896	6.1604	8.1184	9.7496	10.7972	8.7448	9.5384	8.708	8.4928
Hmcn2	chr2	31169934	31315915	0.2212	0.1728	0.1188	0.1592	0.2628	0.1808	0.1464	0.1468	0.0956	0.3292	0.2252	0.2776
Narf	chr11	121098566	121117169	31.5028	44.2748	51.7276	33.6136	34.136	25.5484	35.1984	49.2824	35.6388	35.8728	23.6332	29.7956
Aspa	chr11	73118489	73138136	5.812	9.0976	12.6668	9.518	7.7776	6.3532	3.902	11.2356	11.4968	7.3908	7.4544	5.0388
Ulk4	chr9	120869385	121186299	10.3292	6.1992	7.3092	8.1164	7.1368	7.3484	6.984	6.6172	5.5276	5.676	6.978	8.5824
Scp2	chr4	107716443	107791104	5130.26	4378.3108	4276.8004	4632.9144	4615.28	5245.088	5304.5984	4389.0028	4736.5068	3894.516	4183.1804	4731.856
C530043G21Rik	chr1	158608701	158649041	10.116	12.4884	12.5748	11.1544	14.7896	10.6944	10.1864	13.636	12.79	12.2692	11.106	11.9504
Csrp3	chr7	56085767	56103403	55.3012	43.0508	40.5068	34.3108	36.876	46.3832	50.0584	33.4988	36.3896	25.2912	52.7084	44.0368
Mapk3	chr7	133903139	133909330	38.4524	49.1512	39.8872	28.5176	37.8324	36.5124	36.7596	49.0396	44.3696	31.8544	35.67	40.6804
Syvn1	chr19	6046661	6053711	61.4432	37.4732	37.48	71.0108	44.1204	49.5316	67.0564	41.136	42.256	116.4176	50.3236	81.222
mAWMS3	chr5	150214380	150225577	0	0	0	0	0	0.3716	0	0	0	0	0	0
Pfkfb3	chr2	11393061	11475703	5.7072	4.2048	8.9004	5.0644	2.8568	3.6776	6.9188	7.0596	6.6416	6.7016	2.7592	3.2948
Ptk6	chr2	180929828	180937494	3.3456	1.1472	1.3168	1.672	2.136	1.1712	1.6544	0.9576	0.532	1.4344	1.622	3.5028
Hsp90b1	chr10	86153585	86168189	950.5724	672.2624	646.6872	832.828	655.9392	873.1272	961.818	666.542	725.0108	1145.1352	896.008	1243.9624
Paxip1	chr5	28067204	28117879	9.0784	8.8088	9.9512	11.1352	9.3432	7.3704	8.4704	10.3832	8.7064	9.7364	10.9112	10.2412
Crik	chr5	116417896	116456350	0.1448	0.4332	0.248	0.2972	0.178	0.3524	0.1844	0.322	0.3788	0.108	0.2156	0.3624
Car5a	chr8	124440043	124468812	75.2424	157.6948	202.148	163.7296	127.9744	143.9976	66.966	158.4736	185.3324	181.274	117.1124	129.7808
Nnt	chr13	120123123	120197945	28.1912	45.2724	45.0296	42.318	53.246	39.5616	34.472	48.288	52.5512	45.6884	43.3612	34.786
Cbr4	chr8	63966580	63982279	22.2392	31.5092	26.842	26.7752	28.0092	25.2472	22.2948	28.3732	30.2612	21.9908	20.1496	24.3964
BC113126	chr15	76875158	76887537	0	0	0	0	0.1592	0	0	0	0	0	0	0
AK084270	chr15	103062388	103064483	0	0	0	0	0	0	0	0	0.1676	0	0	0
Tcba1	chr10	31409124	32609654	0	0.3144	0.54	0	0	0.13	0.336	0.1744	0.4624	0.1232	0.1472	0.1116
BC065397	chrX	133276320	133337900	0.41	0.814	1.1996	0.8504	0.802	0.5296	0.4196	0.6428	0.7564	0.4936	1.4948	0.694
Phf5a	chr15	81694945	81702322	35.7868	28.13	27.6244	34.7692	31.9456	33.7296	35.4676	31.2552	27.3904	26.2596	23.9668	33.9076
mKIAA1796	chr10	69903453	69963383	0	0	0.0888	0	0.1604	0	0.1728	0	0	0.1988	0.1316	0
Ddx5	chr11	106641669	106650179	293.3808	263.148	304.7856	321.7256	258.2876	284.5216	284.3444	279.528	285.8556	287.4172	289.1092	275.7656
Tnfrsf11b	chr15	54082173	54110039	3.744	3.4472	3.5176	3.984	4.3024	5.2332	4.142	5.4388	6.0888	5.2592	4.6772	3.7388
Fog-2	chr15	40486587	40704269	0.052	0	0	0.1136	0.2872	0	0.1364	0.1628	0.212	0.0356	0	0.1404
Tcfap2e	chr4	126393246	126413513	0.2188	0	0	0.2536	0	0	0	0	0	0	0.198	0
Zfp811	chr17	32933955	32946798	0	0	0	0	0	0	0	0.112	0	0	0.1996	0
mKIAA0833	chr4	150433634	150482563	0	0.2168	0.1488	0	0.1536	0	0	0.2404	0.128	0.1716	0.2324	0.3076
Arf4	chr14	27457682	27476744	182.1956	155.8684	155.964	172.9612	155.1188	170.6996	175.4188	171.3084	187.3416	187.8744	148.762	183.1712
Fbxl22	chr9	66356265	66362383	1.4848	1.3884	1.1164	1.1732	1.3552	1.874	1.714	1.6764	1.4072	1.0996	2.0208	1.8372
Calcrl	chr2	84170782	84265424	15.7092	15.8476	14.0208	15.7832	15.0732	12.526	10.5256	14.1684	15.6296	16.6456	16.2152	13.5248
2210404O07Rik	chr10	80855808	80857824	1.1284	2.888	1.1564	0.9308	1.6912	1.7032	0	2.1844	0.6964	0.812	1.496	2.4272
Myl4	chr11	104411976	104448533	0.3796	1.456	0.6344	1.4616	0.9352	0.0052	0.8244	1.5204	1.9424	0.604	0.6848	1.032
A630047E20Rik	chr3	132347151	132459798	2.4488	3.0972	1.9624	2.1608	3.1832	3.5864	2.8476	2.7208	2.6268	1.9736	2.6548	1.8852
Ivd	chr2	118687735	118707093	191.494	223.348	236.7892	206.1684	208.2924	155.6108	167.898	228.2772	192.8876	228.7932	232.1924	184.8784
Akap10	chr11	61684808	61743728	8.4864	6.078	7.476	7.5256	7.232	8.506	6.8956	7.8824	8.468	5.9464	7.7064	7.2844
Rabgef1	chr5	130647717	130690207	11.8856	14.8508	13.5848	16.7076	15.0404	18.0536	13.2104	13.292	17.1476	17.0536	12.898	14.9652
Rpl39	chrX	34622514	34625179	543.6728	417.48	484.8208	566.8876	448.3568	442.3732	484.2236	444.0844	416.7212	442.384	492.5636	501.4464
Gstk1	chr6	42195933	42200440	156.776	247.608	251.5176	220.0512	271.7092	225.8408	161.1524	260.1936	281.028	169.3976	205.8284	209.3476
AK028005	chr3	95789432	95790890	0	0	0.5736	0	0	0.1572	0.576	0	0	0	0	0.37
Zfyve9	chr4	108311863	108396481	15.6112	15.3308	20.6696	18.478	17.9148	15.3476	16.9876	17.2764	22.6076	17.8776	16.1772	13.75
Pcdhb18	chr18	37649118	37654157	0.1844	0.0784	0.2424	0.214	0	0.292	0.0812	0.1308	0.0696	0.2796	0	0
ORF34	chrX	147778765	147908677	4.392	3.8356	4.7772	5.072	4.742	5.458	5.254	4.132	5.0184	5.3216	4.7536	5.3184
MRG15	chr9	89997137	90009600	57.7572	50.3072	65.8988	49.672	57.7928	59.9364	60.2116	64.8052	63.2572	64.69	48.8472	57.6644
Xpo6	chr7	133245232	133343922	16.4572	19.6568	13.988	17.7356	16.1164	16.3516	15.9536	21.2404	17.6776	15.048	18.6704	15.15
Rbm13	chr8	32269939	32279196	23.368	15.5296	14.6392	14.6052	17.1528	17.858	20.2112	18.2708	17.8224	14.4832	12.3848	12.7312
Mrps7	chr11	115465464	115468938	116.184	92.8104	110.7972	126.8164	95.4088	106.602	106.0516	108.6828	115.1856	111.95	110.216	111.6696
Pla2g4c	chr7	13911015	13945292	0.0232	0	0.1472	0	0	0.1776	0	0.1192	0	0.2288	0	0
Vim	chr2	13495578	13504434	15.0952	19.9636	16.548	24.4936	15.802	16.7748	12.82	21.8276	18.0228	15.1688	18.0312	18.1088
Plaur	chr7	25247518	25260892	0.328	0	0.5116	0.734	0.8256	0.6856	0.488	0.8388	0.3964	0.1392	0.3028	0.5708
Upf3b	chrX	34631828	34650317	9.9524	10.5736	10.0468	12.628	9.6456	11.3548	10.8988	10.5272	8.9448	11.4908	10.9504	12.6896
3830403N18Rik	chrX	53389748	53406673	0.1476	0.0572	0.3964	0	0	0.0284	0.1536	0	0	0.1132	0	0
Rab6ip1	chr7	117037294	117103936	29.6168	23.1584	23.3184	28.096	25.2384	27.0644	31.8856	23.8036	23.17	25.0824	24.6016	29.4528
Wdr31	chr4	62114767	62131927	0.3176	0	0	0.368	0	0	0.2932	0	0	0	0	0.2876
AK007280	chr8	70892357	70896192	0	0	0	0	0	0	0	0	0.4148	0	0	0
Slc38a3	chr9	107553485	107571322	1009.3068	1756.838	1683.4336	931.9268	698.0196	664.5556	853.732	1739.2252	1496.7088	1125.1904	743.8204	751.5976
Casc5	chr2	118872854	118929857	0.194	0.22	0.0736	0	0.0004	0.2048	0.114	0.1896	0.2536	0.294	0.1184	0.1232
Rasgrp	chr2	117123828	117127757	0.6464	0	0	0.2228	0.4116	0.6824	0	1.206	0.522	1.0876	0.5908	1.0672
Sfrs6	chr2	162757280	162762856	97.8524	71.7064	81.074	86.5712	79.802	88.67	90.656	69.2444	79.1316	89.1028	91.2272	84.9524
Fignl1	chr11	11687433	11708935	0.4428	0.4108	0.254	1.2304	0	0.7136	0.34	0.1368	1.2096	1.116	0.2648	0.1752
Flot2	chr11	77851442	77873934	47.688	54.6812	61.5628	57.4392	61.612	55.4964	50.9664	60.286	70.2732	56.2616	52.3716	55.8872
Adamts12	chr15	10994544	11276622	0.054	0.046	0	0	0.1472	0.1052	0.1432	0.0768	0.0408	0	0.0052	0.092
Ptgs2	chr1	151947253	151955142	0	0	0	0	0	0	0	0	0.0844	0	0	0.1012
Irak1bp1	chr9	82723605	82741293	0.6892	2.0432	1.896	0.95	1.1532	0.8876	0.7212	2.5568	1.252	0.6564	1.5368	0.99
4930424G05Rik	chr2	121945843	122011925	0	0	0	0	0	0	0	0	0	0	0.1732	0
2700094F01Rik	chr6	30429056	30459706	5.3936	5.6416	4.5616	4.8336	4.6872	5.3016	7.6688	5.1576	5.0864	4.9296	4.1648	6.026
Tgfb3	chr12	87397693	87419484	0.22	0.7996	1.1104	0.8232	0.8756	1.2096	0.8368	1.256	1.7416	0.8892	1.0892	1.0224
Fgf1	chr18	38998326	39078353	91.4772	96.6484	181.7696	199.528	157.8124	126.5532	96.8608	88.4112	139.2256	189.6116	153.7148	115.552
Arhgap27	chr11	103192813	103206016	2.1348	1.5092	1.4396	0.8316	0.9712	1.0128	1.0552	1.3132	2.1816	1.3568	1.6636	2.1092
Hyou1	chr9	44187667	44200452	115.272	53.8644	55.2624	108.5468	60.9116	93.886	161.0676	52.3204	76.98	206.5144	91.8812	174.386
AK031668	chr13	100178564	100182831	7.3936	5.888	4.3704	5.378	4.694	4.2396	4.2708	5.0052	4.4032	6.3996	5.3856	5.4568
Psmb5	chr14	55232956	55236832	189.3248	200.194	151.6144	162.8272	199.8352	108.416	174.3524	203.9748	161.2988	131.5764	184.7308	113.3908
Ankra2	chr13	99033196	99044709	7.5924	7.4728	5.3076	6.0664	6.8292	6.3632	4.1772	6.1556	5.5252	5.4952	6.2848	6.3616
4930430F08Rik	chr10	100034909	100051849	6.2856	5.1628	7.3948	6.5472	7.6732	8.9908	6.448	6.3252	7.8424	4.716	8.1536	6.2292
1810021J13Rik	chr9	37015917	37030796	11.386	7.0824	3.1472	3.074	5.1432	8.6724	11.5016	7.1404	2.2676	6.7128	5.412	11.0196
Spata13	chr14	61351824	61383386	14.4384	12.0576	10.8288	12.2032	13.8048	14.9296	12.586	13.97	9.1612	11.2988	14.238	16.544
Gps2	chr11	69727551	69730093	19.9772	17.4716	11.3016	12.132	18.2572	19.0324	18.8692	18.5932	14.9892	17.9548	17.152	16.8164
Slc25a13	chr6	5991217	6167118	144.8344	228.1356	250.782	249.7076	224.8268	209.9844	136.3676	225.1368	266.3036	235.6972	195.4852	176.6388
Gch1	chr14	47773569	47809077	134.6564	146.9576	165.2932	94.5004	99.6032	101.7816	116.4388	159.53	151.964	106.2776	90.5444	84.7076
Ryr3	chr2	112471538	113057219	0.0692	0.0228	0	0	0.0572	0.0284	0	0.0608	0.0404	0.0208	0.0276	0
LOC232875	chr7	13353440	13357393	0	0.124	0	0	0.2016	0	0.392	0	0	0	0.4072	0
Arhgef7	chr8	11728168	11835217	10.7756	7.3964	6.9664	9.0984	10.2916	8.1896	11.3712	7.2632	7.1684	7.4888	10.5164	10.0552
Nat1	chr8	70014656	70016002	1.0348	3.23	3.6292	3.232	1.562	2.914	1.9424	5.0048	3.4604	2.7916	4.258	2.814
AK036289	chr3	100367568	100370046	18.3412	20.2924	17.5872	20.65	20.0164	21.6876	18.5824	19.3056	18.8264	20.614	24.856	21.706
mKIAA1857	chr2	29098757	29107560	0.7056	0.75	1.3076	1.0796	0.4076	0.4584	0.6504	0.5716	0.5812	0.7004	1.38	0.4648
Pdia5	chr16	35397397	35490959	75.946	32.2648	40.34	42.4596	35.1676	40.08	68.4164	35.1768	33.0552	64.5328	62.852	70.4828
TRDV5	chr14	54768336	54768969	0	0	0	0	0	0	0	0.2	0	0	0	0
Gm166	chr7	134726601	134732109	2.7056	2.9008	4.6408	3.5172	2.7288	3.6856	2.7072	2.7	2.6504	3.9356	3.38	4.8792
BC048354	chr15	10381337	10391179	39.9164	32.3556	34.3856	43.2932	45.5336	36.2404	41.3008	29.4788	39.454	34.25	37.6812	47.1368
Aldh3a1	chr11	61022243	61031916	0	0	0	0	0	0	0	0	0.158	0	0.1016	0
Tmprss5	chr9	48889364	48925690	0.1176	0.1332	0	0	0	0	0	0	0	0	0	0
Zfp369	chr13	65380161	65399103	3.0064	4.0528	4.0236	4.3756	3.8416	3.926	5.504	3.1484	3.3948	4.5324	4.922	2.8244
Foxk1	chr5	142877450	142937969	11.956	15.146	12.4724	11.2836	12.2276	10.8824	11.662	16.302	11.9836	11.1136	12.3308	12.1932
Hcst	chr7	31202730	31204873	1.042	0	0.6332	0.1076	0	0.708	0	1.5276	0	0	0.8484	0.2432
BC048601	chr13	37783953	37809517	0	0	0	0	0.2636	0	0	0	0	0	0	0
AK048995	chr19	4439002	4448332	4.6208	8.292	3.6168	3.8136	6.7408	9.8672	5.9704	5.7792	5.1316	3.5936	6.8832	7.1624
Centb1	chr11	69695068	69709041	1.6432	1.0284	1.5768	1.196	1.0676	1.406	1.5228	1.0468	0.6628	2.2176	1.7232	0.844
AK049630	chr3	28308352	28495182	0.484	1.1876	0.9964	0.8508	0.5608	0.1968	0.5056	1.6512	0.8544	0.426	0.0136	0.4252
BC040758	chr13	54802823	54838016	0	0	0	0.0448	0	0	0.2028	0.0328	0	0.036	0.088	0.1376
B230339M05Rik	chr2	158235588	158324989	6.552	6.3616	6.7484	6.7412	7.7544	7.0184	6.7792	6.4624	6.5452	7.034	7.1072	6.9424
BC021774	chr7	126739726	126744208	2.1768	0	0.636	0.788	0	0.3284	2.9216	0	0.2348	1.0484	0.9472	0.9396
Cep78	chr19	16030262	16059479	3.1328	2.968	3.4036	1.2608	2.3032	2.692	2.3164	2.4284	2.2316	2.108	2.426	2.5596
Aurkc	chr7	6948095	6955802	0	0	0.1284	0.3728	0	0	0	0.1264	0	0	0.294	0.274
2310008H09Rik	chr7	125989274	125999771	17.9624	19.2956	21.2848	20.8304	22.3048	21.5948	20.738	17.9068	19.88	22.0968	17.7432	20.184
Rab3il1	chr19	10076158	10112870	3.4744	2.5148	3.4	4.54	3.4408	4.1632	3.888	4.058	3.8824	4.268	3.9488	4.8892
EG210583	chr10	81111813	81289235	0.0916	0.042	0.086	0.0568	0.0684	0	0	0.0348	0.0744	0.1312	0.1332	0.0444
Gna14	chr19	16510251	16685310	15.1052	12.8276	21.4512	27.0628	13.0976	24.0292	18.4016	10.8296	17.2244	20.6224	8.8588	24.0284
Lsm2	chr17	35118824	35122838	24.98	21.086	19.0464	19.62	15.8132	20.5396	14.1396	20.3872	16.5224	18.806	13.1408	18.3224
Ihpk2	chr9	108686126	108708664	15.3284	23.6864	23.3416	28.14	17.858	17.866	8.8304	16.564	35.3344	29.0796	25.8504	19.0048
AK015504	chr5	24606792	24608185	3.2876	2.1716	4.676	4.2328	3.9244	3.1436	3.228	2.956	2.0372	2.8844	4.5248	5.142
Pappa2	chr1	160641861	160887569	0	0	0	0	0	0	0.0472	0	0	0	0	0
Abhd12	chr2	150658250	150730467	38.1632	32.2948	32.8196	32.8932	27.1356	37.9508	34.8708	35.8784	35.218	35.4124	34.6224	33.4396
1700041B20Rik	chr2	126964510	126969178	8.2176	6.4544	5.336	5.7748	4.5032	5.6532	6.0772	6.6944	5.7196	5.6724	5.008	6.3008
Btbd12	chr16	3979122	4001680	2.6996	1.88	1.7664	1.6044	2.2656	2.7092	3.4092	2.5608	2.0504	2.2628	2.0976	2.0468
AK040110	chr12	92923104	92932030	0	0	0	0	0	0	0.0476	0	0	0	0	0
Il1f9	chr2	24041998	24048352	0.0152	0	0	0	0.3876	0	0.4476	0	0	0	0	0.064
AK196959	chr18	63096701	63097054	0	0	1.1508	0	0	0	0	0.93	0	0	0	0
Shc4	chr2	125453182	125549884	0.06	0	0	0.122	0	0.1268	0.0528	0.0424	0.0908	0.0608	0	0
Otop1	chr5	38667175	38695456	0	0	0	0	0	0	0	0	0.0528	0	0	0
H2afy2	chr10	61201394	61246612	0.8776	1.9244	0.7484	1.454	0.5296	0.552	1.6124	1.1468	1.9236	2.3936	1.536	1.7384
Aldh3b2	chr19	3972327	3981647	0	0	0	0.2504	0	0	0	0.1288	0	0	0	0
Slc22a3	chr17	12612839	12700570	2.5352	7.5876	9.2748	7.7032	5.8212	7.388	4.754	8.0084	11.9892	5.638	4.7704	6.1824
KRAZ1	chr17	21625951	21668792	1.0124	1.8828	1.808	2.004	1.7704	2.098	2.6688	2.7464	2.2712	2.102	1.2336	1.9012
Slc5a10	chr11	61486283	61534301	0.0384	0.1352	0	0	0.5064	0	0.1788	0.148	0.1992	0.3784	0.1288	0.1548
Krit1	chr5	3803188	3841359	12.7112	11.2784	10.466	9.066	12.1244	12.644	12.788	12.7568	8.878	10.386	13.0336	11.9276
Ifi27	chr12	104680376	104681869	33.6624	13.4688	22.89	13.5412	11.874	10.1192	27.8784	21.6204	10.5056	10.122	9.4564	12.2576
Tmem161a	chr8	72696309	72707562	13.9784	13.1332	11.7712	13.868	12.6348	13.938	14.9912	11.9136	10.8908	12.1192	12.5828	12.4808
Peli1	chr11	20991326	21050330	11.2424	11.3204	9.3868	10.3348	13.0192	12.896	9.1796	10.2288	9.878	11.7076	12.334	10.2396
Arfip1	chr3	84299985	85691315	27.81	22.3776	21.348	22.79	19.8856	26.494	24.74	19.7328	21.6672	23.4916	19.5648	22.9344
Heatr5b	chr17	79152245	79234721	5.0936	5.642	5.2	7.2908	5.1716	6.72	5.2988	5.678	5.938	7.134	5.4336	6.1548
AK034052	chr12	70298197	70300855	3.6604	4.494	4.5308	4.3428	6.1944	5.392	5.6936	5.6332	4.102	5.286	5.1768	3.9964
Smarcc2	chr10	127896349	127927228	55.6544	67.9272	57.5824	58.1168	62.9988	64.2264	56.0784	66.6832	60.4136	57.1072	59.4564	60.666
2310016C16Rik	chr13	113832970	113836596	2.7364	2.7592	0.7996	1.644	1.6724	2.8844	1.9712	1.9836	2.756	0.708	1.9064	1.0024
SIRP-beta	chr3	15371826	15542472	0	0	0	0	0	0	0	0.1824	0	0	0	0
D3Ertd300e	chr3	54496779	54532685	11.2004	10.5024	9.3884	9.9048	7.7872	10.5572	9.4616	9.8664	9.582	10.4632	8.4456	8.3196
AK017779	chr10	36857329	36858730	3.9776	6.7704	3.7776	3.8436	6.0032	3.7944	3.5012	3.7576	4.0064	5.0292	2.7264	2.7036
AK139864	chr3	149225845	149323358	0.328	0	0	0	0.2792	0.3976	0.32	0	0.2476	0	0.6856	0.5944
Ccdc142	chr6	83051509	83059926	18.5788	15.9492	16.4604	19.4992	15.7968	18.0004	18.582	15.926	15.79	19.1592	15.4656	15.4152
Ebna1bp2	chr4	118293420	118300379	18.37	14.6032	15.1648	16.9064	15.4108	13.24	14.7204	13.6008	15.8416	17.6176	13.1892	14.9428
Traf5	chr1	193821087	193916445	3.122	2.6796	4.464	3.284	3.1072	2.8172	3.99	3.0408	2.6564	3.948	2.028	2.6308
AK081581	chrX	47911314	47923468	15.2376	19.5416	21.7324	22.2344	13.7852	14.8524	16.4716	17.8476	18.6976	19.2248	22.9508	16.8308
Cyp4v3	chr8	46391155	46418550	640.8168	516.2824	632.0388	604.8832	574.114	669.3144	651.1672	492.2108	586.0764	664.7216	572.4792	508.3316
1700123I01Rik	chr19	6184406	6224219	0.4768	0.3228	0	0	0	0	0	0	0	0	0	0
Icosl	chr10	77532112	77542270	1.4612	1.2052	1.2576	0.5208	0.4584	0.5732	0.1484	1.4496	0.2548	0.934	0.354	0.6116
AK170837	chrX	132296362	132314639	1.4584	1.2124	2.9104	2.8576	1.9484	1.464	2.0732	1.7032	1.056	0.9416	1.25	2.1924
Bcam	chr7	20341486	20355881	3.3736	3.8136	3.8716	3.6844	2.1424	3.63	2.8432	4.188	4.6412	2.3996	2.5028	1.9004
DQ716012	chr17	27095068	27095096	0	0	0	0	0	3.6852	4.05	0	0	0	0	3.1636
Ktn1	chr14	48268985	48356239	11.1824	10.5824	8.7116	10.2928	8.8944	8.5004	9.9344	11.8176	9.44	8.354	9.676	8.3096
Xbp1	chr11	5420969	5425875	655.3204	256.02	414.5168	320.5312	308.7264	273.0312	611.9632	310.4432	300.1452	353.1172	294.7396	369.4496
Ache	chr5	137728993	137735691	0.4096	0.1744	0.1636	0.356	0.1856	0.3244	0	0.0724	0.2412	0.518	0.1872	0.464
6030443O07Rik	chr19	45005608	45058277	8.0656	9.4668	7.8572	9.2404	9.6944	9.4652	7.5216	9.8228	10.8524	9.1744	9.4204	9.3568
A230106M15Rik	chr5	122299036	122304608	5.4648	5.1364	6.9136	6.0332	5.5312	5.2132	6.4828	6.4948	4.6572	7.008	5.4128	5.6516
Pros1	chr16	62854159	62929166	83.5344	62.4396	67.6928	70.6144	52.092	52.4356	84.0728	62.9424	61.9216	64.8668	62.6816	87.2468
Sertad3	chr7	28258858	28262383	13.4816	11.944	7.654	8.8228	9.8028	15.7164	8.01	11.6156	7.7992	8.9608	7.8688	9.92
Ptbp2	chr3	119421463	119486176	4.0608	7.0652	4.8928	5.8108	5.5988	5.4072	6.4512	6.8152	5.7348	3.384	6.1868	3.5748
Slc6a8	chrX	70918488	70927839	6.0724	2.258	2.3756	2.5396	2.4256	2.332	5.7924	2.558	2.2324	2.1684	2.7472	6.4012
Y08382	chr4	104386226	104386416	0	0	2.596	0	0	0	0	0	0	0	0	0
Dpp9	chr17	56326104	56358259	27.656	16.6676	12.6028	18.3556	21.5544	26.7952	26.1432	17.07	14.576	18.098	25.9292	31.9324
A230067G21Rik	chr2	146186421	146337740	3.8608	5.2604	5.2764	5.0028	5.3092	3.6328	4.18	5.6516	5.1256	4.7704	3.718	3.3368
Birc2	chr9	7818226	7835255	21.372	21.6784	23.0052	27.1644	20.8504	21.7176	20.6792	23.7104	20.7668	21.862	19.5328	20.2468
Ccr3	chr9	123936702	123946421	0.8512	1.454	0	0.3292	0.1284	0	1.2492	0	0.4288	0.4304	0.1296	0.386
Armc9	chr1	88051354	88174859	1.0552	1.0468	0.7348	0.9652	0.842	1.6004	1.4236	0.9256	1.0068	0.6912	1.496	1.7052
BC006779	chr2	180962319	180976732	55.608	28.5372	28.2164	37.9048	41.044	40.9516	51.8676	30.346	29.4032	40.336	49.2244	46.8456
Zdhhc7	chr8	122604994	122625372	19.0348	18.9804	21.8548	21.4248	16.9228	21.0752	19.346	20.4536	22.4888	21.8572	22.316	18.4168
Pnrc2	chr4	135426843	135429742	97.0644	94.562	93.5732	109.6568	108.4512	113.7232	81.7116	75.6252	74.192	81.4932	118.7656	98.1004
Jarid1b	chr1	136456771	136529454	17.084	9.4324	11.9292	8.4976	9.7952	8.5908	17.76	7.7568	8.5408	7.3892	10.5628	10.5804
dby	chrY	598009	622998	65.1832	66.1108	69.5876	70.2884	59.2888	61.9964	70.7576	62.1804	63.948	56.292	59.8792	61.9016
2010107G12Rik	chr6	34895294	34927999	0	0.1828	0	0	0	0	0.1888	0	0.162	0	0.196	0
Gpr155	chr2	73179563	73224455	19.5168	26.1472	31.686	30.3984	26.2312	27.2504	19.1364	21.634	25.2068	26.3924	29.2964	27.6184
Tmprss11e	chr5	87134210	87174832	0.136	0	0.02	0	0	0.1436	0.1196	0	0	0.1376	0	0
Ccni	chr5	93610962	93635054	193.5748	214.4848	178.6424	195.4164	207.702	237.4864	217.2208	219.6876	208.4048	155.2316	205.6976	208.5536
Pla2g1b	chr5	115916274	115924726	0	0	0	0	0	0	0	0	0	0.2176	0	0
Cpne9	chr6	113232300	113255565	0	0	0	0	0	0	0	0	0.088	0	0	0
Edg8	chr9	21047360	21050653	9.2232	9.274	7.8588	12.5848	12.4188	8.1032	8.406	10.5752	6.4924	11.2872	8.592	7.9008
Shoc2	chr19	54019369	54107621	31.858	35.0436	32.138	37.194	33.992	34.8892	35.9072	33.986	29.4772	26.076	33.6148	32.0464
Baat	chr4	49502344	49519354	475.632	458.0328	436.1424	543.0016	562.1424	563.5832	463.3496	481.6148	479.2556	485.9972	537.8452	541.55
Ndfip1	chr18	38578628	38624493	331.4616	383.2876	502.596	473.2016	397.0568	411.6664	339.14	415.662	362.9084	443.9772	378.0648	368.4376
Spc24	chr9	21559885	21564730	9.6404	29.2772	22.9712	22.4084	19.5928	18.7108	4.5556	23.7632	31.0624	18.7848	13.096	12.6732
Zfp623	chr15	75771381	75779830	19.0128	13.5124	15.2992	15.9368	16.5492	15.8588	19.2868	15.466	15.8316	12.4564	16.5996	18.3088
Arhgef11	chr3	87422672	87541955	16.2248	16.812	14.9156	17.0244	16.6496	18.3508	15.3064	15.154	13.558	16.7592	18.2792	14.5332
Grb7	chr11	98308147	98316687	66.9584	109.4328	61.124	85.6132	72.2748	67.122	59.1256	71.308	64.0792	88.744	92.1288	76.74
Zmat3	chr3	32233715	32264587	5.8676	3.5424	3.7776	5.3552	4.9664	4.3516	4.4936	3.6172	5.226	4.4336	3.6208	4.036
DQ700826	chr15	59096156	59096187	0	0	0	0	0	0	0	0	0	0	4.2048	0
Ptprn2	chr12	117724305	118515266	0	0	0	0.0748	0	0	0	0	0.02	0	0	0
St8sia6	chr2	13576564	13715147	0.1468	0	0	0.1704	0.1328	0	0	0	0	0	0	0
Rsad2	chr12	27127617	27141296	10.7372	7.508	6.1636	4.594	6.7476	7.4444	13.6628	6.2736	8.3144	3.922	5.5376	4.8368
Ssb	chr2	69699669	69709861	73.9344	73.9564	71.19	74.8992	69.6388	80.0484	70.418	69.9748	72.1788	61.452	59.6932	68.6236
Alcam	chr16	52251025	52454187	23.75	27.0464	26.1728	31.0704	21.3912	33.5504	27.7844	26.7468	18.7924	25.0036	27.856	30.986
Ly-49Q	chr6	129781462	129824950	0	0	0.0524	0.428	0	0.492	0	0.3304	0.6344	0	0	0.4224
Atxn3	chr12	103157763	103196392	16.7576	16.4324	16.0072	15.0644	17.7404	14.8108	18.3808	17.1256	16.7572	16.9196	17.2256	15.93
Mcl	chr6	123212134	123225283	0	0	0.3252	0	0	0	0.1328	0	0.0028	0	0	0.5628
AK038337	chr5	148230195	148234620	0.4364	0	0	0	0	0.4608	0	0	0	0.4412	0.3988	0
AK166513	chr7	27982141	27990188	4.976	10.1728	7.7028	10.2672	8.9388	7.6384	10.6264	8.1064	8.0604	13.1264	9.9992	8.1576
St8sia4	chr1	97484258	97564171	0.6004	1.2192	0.7036	1.416	0.9868	0.5432	0.9472	1.4132	0.6032	0.2112	0.6272	0.2332
Gtpbp3	chr8	74012001	74023482	7.1088	5.0144	5.5732	5.8904	5.2716	5.234	11.4344	5.4464	5.0872	5.7672	6.502	6.6968
Fars2	chr13	36209279	36629462	36.77	32.7504	38.9628	33.3368	32.95	28.9748	31.2748	37.7632	38.1468	26.574	29.6136	31.8584
AK134119	chr6	41484812	41486728	0	0	0	0.2812	0.2196	0.3648	0	0.1716	0.3392	0.2452	0	0.0936
Rasl12	chr9	65246343	65260505	0.1956	0	0	0.2268	0	0	0.172	0.4156	0	0.102	0.3116	0
Sorbs2	chr8	46593148	46913258	26.7352	22.3836	18.8104	29.9988	28.386	29.8804	25.33	19.34	21.8772	23.9852	25.8028	29.3176
Wnt2b	chr3	104747722	104764627	1.2988	1.1056	1.842	1.1244	0.588	0.6856	1.1432	0.9684	0.9296	1.0512	0.8072	1.1152
Cblc	chr7	20365068	20382158	18.3684	18.9328	14.8704	17.2796	9.6564	11.8336	17.8092	17.4092	14.5072	13.4016	11.5972	16.234
Ube2v2	chr16	15552775	15594594	24.2708	23.3012	22.852	23.1932	19.3188	19.2484	22.5552	22.672	21.0148	17.2208	18.3852	22.3424
Ddr2	chr1	171907776	172040861	1.6664	1.1804	1.0056	3.3604	1.3944	1.086	1.5448	2.4336	1.658	1.3948	1.96	1.1584
BC065127	chr18	60753635	60789739	5.2032	3.9212	3.1204	7.282	2.6804	4.0872	3.9532	4.2424	6.372	4.5104	2.6044	5.2668
Gmpr	chr13	45602837	45641750	1.2884	2.1364	0.7812	1.8096	0.9656	1.5068	1.816	1.5936	1.4056	1.0956	1.1396	1.9376
Arhgef4	chr1	34858566	34869599	0	0.2604	0.1788	0.2364	0.2572	0.2156	0.09	0.2596	0	0.0152	0.2436	0
5730446C15Rik	chr19	21727798	21760127	30.8924	19.1088	40.5736	22.2912	25.1596	22.7328	29.0168	23.204	27.5852	18.8532	21.9952	19.816
mKIAA0788	chr2	127060691	127066187	49.508	41.8456	43.5736	35.9808	37.1336	36.4184	53.0064	43.256	33.3896	42.1708	41.2144	41.6164
AK008458	chr5	112772144	112774068	13.4164	5.9	10.5736	5.5088	8.0624	7.5008	12.3052	5.3512	6.7392	9.6152	10.046	6.9168
Csnk2a1	chr2	152052648	152107583	75.7096	75.5064	66.2472	72.6516	68.17	72.2232	69.582	73.6	70.6628	64.8612	70.7748	67.1768
Mettl1	chr10	126478987	126482517	11.4472	3.246	7.778	10.9528	3.9388	6.3032	10.1024	7.0412	7.4584	8.7828	7.8512	10.6908
AK007255	chr4	11893711	11921427	0	0.3712	0	0	0	0.9216	0	0	0	0	0	0.3956
Bmp5	chr9	75623171	75746824	7.4072	11.5748	8.7768	8.8688	8.726	8.1828	7.3252	11.0812	10.1288	8.3552	11.0008	7.6456
Tmem70	chr1	16655271	16668356	80.4464	73.0152	80.5876	77.0296	73.0972	72.3412	70.5648	78.108	77.1208	64.2156	62.0672	76.4848
Mfge8	chr7	86278653	86293946	8.0288	9.9816	6.7196	8.08	8.7108	9.0488	7.9404	8.8536	8.118	5.7436	8.3048	7.3988
mKIAA1296	chr19	40411475	40457321	12.9316	22.4292	14.6696	16.49	20.1476	15.744	15.3688	22.3388	20.462	11.782	13.7156	10.3864
Abca14	chr7	127347477	127468866	0.1656	0.3496	0.1308	0.096	0.0748	0	0.2188	0.0744	0.0968	0.1532	0.1048	0.2036
AK163095	chr8	129112197	129114990	16.5648	11.0204	22.7852	22.92	19.4296	19.578	14.8552	12.2648	22.2324	29.242	37.8892	26.8348
Sh3bgrl3	chr4	133683320	133684668	27.354	13.6396	19.2704	15.9528	15.4928	12.9936	16.9076	19.16	19.034	11.4908	19.6564	14.3248
Bbox1	chr2	110105239	110145882	214.0684	358.5448	348.794	316.3624	317.302	289.7488	208.5504	353.7292	388.4404	265.5244	251.112	204.6036
Epha3	chr16	63545043	63863983	0.5268	0.4136	0.258	0	0.1772	0	0.3772	0.7408	0.1516	0.2384	0.734	0
Zfyve28	chr5	34537542	34630973	0	0	0	0	0	0	0	0	0	0	0.0148	0
Nono	chrX	98625053	98643928	80.188	88.9104	80.8672	88.0308	70.3644	79.5184	81.0108	78.9928	77.3668	73.7456	78.9964	81.5088
Elmo2	chr2	165113530	165151979	7.2992	4.0852	3.6844	4.4092	4.0352	4.1912	4.9976	3.8812	4.19	3.8044	4.64	5.5304
Serpinb10	chr1	109425579	109443805	0	0.2724	0	0	0.0888	0.3376	0	0.2244	0.2416	0	0	0
0610012D14Rik	chr7	51720804	51723121	157.2748	147.1204	115.9828	96.4776	127.9616	118.2648	151.68	133.1732	132.9448	97.8696	138.264	133.3616
Ahsg	chr16	22892114	22899511	13186.6404	7685.774	10224.01	11599.7504	8185.9332	9227.2804	12558.3764	7691.864	6714.07	11558.9408	10299.738	10785.9988
Celsr2	chr3	108193765	108218412	0.17	0.1084	0.2576	0.0916	0.3212	0.3268	0.1408	0.2024	0.136	0.1184	0.2332	0.2552
IRAK1-S	chrX	71259256	71269260	48.6596	50.608	49.6872	51.9904	52.664	57.2472	49.4548	57.1664	53.5116	48.432	48.29	51.618
Dhx34	chr7	16782569	16807381	5.392	3.5252	4.1088	4.1992	3.9928	6.4632	6.8092	4.85	4.5308	4.5268	4.9656	4.5412
Zfp69	chr4	120602741	120622023	2.3508	1.6368	2.022	4.346	3.682	2.8816	0.6192	1.9056	3.04	3.834	1.4972	1.5396
DQ555555	chr15	83185300	83185331	4.6012	5.9964	10.084	21.174	16.5364	19.1284	8.8596	11.104	10.4276	17.4528	1.9712	0
Napa	chr7	16683991	16703324	50.9756	59.6104	50.7836	53.7892	48.4968	54.114	56.554	63.8328	56.93	58.3596	55.9716	54.2292
Stt3b	chr9	115151699	115219539	67.6176	65.6488	47.1108	67.6712	67.3808	79.8224	65.9676	70.7764	67.714	78.2888	75.0724	84.0512
Ptges	chr2	30744990	30758817	0	0.072	0.1316	0.3128	0.3596	0.3116	0.224	0.4512	0.5772	0.6108	0.2072	0.1644
Ttc4	chr4	106334860	106351487	18.6356	19.6868	22.9968	26.6124	23.7936	25.4992	25.2676	21.9232	21.8476	21.044	21.5188	22.7108
C530008M17Rik	chr5	77269643	77302455	0.0768	0.0716	0	0	0.0208	0	0.0676	0.0544	0	0	0	0
X57330	chr17	35534274	35534745	0.1052	0	0.392	2.1036	0.6192	0.3608	0.7868	0.0188	1.748	0	0	0.81
4932438H23Rik	chr16	91054179	91069390	0	0	0.1172	0	0	0.1828	0	0	0.0156	0.1748	0	0
NR_002928	chr8	111863699	111864804	0.42	1.0728	1.1052	0.4872	0	0.8872	0.7396	0.5952	1.2696	0.85	0.384	0
Eya4	chr10	22823973	23070592	0.36	0.1984	0.2812	0.248	0.2428	0.2884	0.094	0.2484	0.2336	0.108	0.2032	0.194
Atp2b4	chr1	135603233	135697331	1.494	3.3612	2.2672	3.2084	3.0044	2.458	2.2112	3.128	3.2136	2.5124	2.5192	2.724
AK140363	chr3	106284903	106288831	0.1712	0.8912	0.3828	0.6876	0.6944	0.5108	0.2676	0.7356	1.2432	0.5756	0.752	0.6736
2510012J08Rik	chr10	80783941	80788986	13.5408	11.6644	14.5876	13.7552	11.8136	11.8892	12.9912	11.724	8.6812	11.9884	11.8868	15.5872
AK086881	chr17	29840671	29842919	15.4788	10.98	10.0292	11.5744	9.8116	10.9408	11.286	11.1844	9.7352	10.552	8.4788	13.88
Clcn2	chr16	20703038	20717050	19.5948	28.284	29.216	24.0756	29.814	22.2464	18.6116	31.322	30.3368	31.4212	30.2592	22.6416
Rnf149	chr1	39608145	39634250	121.0716	103.9492	110.26	122.6132	91.7656	130.1828	107.522	104.5792	114.7836	100.3184	95.436	108.0212
Zfp583	chr7	6267877	6282887	0	0.2992	0.1768	0.5184	0	0	0.4692	0.4284	0.1524	0.6116	0	0.1828
Aqp5	chr15	99421458	99425260	0	0	0	0.3464	0.2708	0.3156	0	0	0.2256	0	0	0
Zfyve21	chr12	113052480	113066287	39.3936	77.1848	59.3728	65.3576	68.9028	55.9	39.7312	71.3724	71.7124	73.5616	57.34	60.09
Apbb3	chr18	36830812	36839020	7.1828	12.6412	15.9536	16.026	10.8476	8.2784	9.4644	11.5604	10.8376	14.2132	8.6484	9.2912
Smarcd1	chr15	99532717	99544426	8.9624	2.872	5.0272	5.0352	9.7692	8.1264	8.572	4.8372	4.3928	4.7496	7.8016	8.1252
2900057K09Rik	chr7	107068766	107104041	25.6504	25.7368	31.818	29.7924	24.6264	23.2352	23.698	25.4916	29.2152	24.8268	25.6336	22.2436
2810408M09Rik	chr2	165315611	165318814	13.39	9.788	9.2576	10.662	8.9012	9.9368	13.506	9.602	7.7976	9.3008	9.3116	10.958
Zfp598	chr17	24806696	24818961	51.5188	39.0244	58.7464	53.7772	50.314	51.4824	55.5752	43.522	45.9156	52.71	58.096	57.4708
Clec1a	chr6	129376705	129401839	2.06	2.7708	1.2904	2.3404	2.3804	1.27	2.0088	2.3488	3.124	1.9756	1.8636	1.7944
Mterfd2	chr1	95195787	95202447	16.1812	15.1448	13.5052	14.1648	11.8544	10.3072	14.868	12.572	10.9596	11.8028	12.0508	12.3528
Gpbp1l1	chr4	116230331	116266487	44.1268	45.246	40.8976	40.152	50.6884	42.2196	43.1548	47.2848	44.5624	36.96	48.7044	38.5124
Oas3	chr5	121203106	121227668	2.1588	0.7272	0.796	0.7248	0.836	0.5704	2.4896	1.7264	0.992	0.6172	0.7104	0.6176
Mt2	chr8	96696517	96697467	141.836	12.7848	10.2028	5.5356	3.5404	3.424	37.8996	14.0192	3.6312	7.26	17.978	60.4832
AK149394	chr7	75411224	75419984	14.5368	27.2568	23.4616	29.8228	26.8892	26.0364	7.2228	32.692	30.434	19.5044	29.1472	17.852
Nkx2-3	chr19	43686814	43690382	0	0	0	0	0	0	0.1936	0	0	0	0	0
9130017C17Rik	chr8	91150726	91160027	1.4464	2.0452	0.2832	0.69	0.5852	0.7128	0.0956	1.544	0	0.9808	0	0.2608
mKIAA1830	chr18	90679545	90708946	4.0312	4.4624	5.496	4.5672	4.3272	5.1596	4.614	4.8592	4.304	3.9136	4.6808	4.3216
Zfp62	chr11	49016828	49032318	14.1544	13.1876	11.84	15.1352	13.334	14.1124	15.0256	14.1324	12.044	12.9612	14.3592	15.2824
Synj2	chr17	5941377	6044290	4.5032	2.3736	5.9004	7.2176	4.0628	6.7064	2.278	2.5116	4.3408	8.6404	7.27	7.8712
Gpr128	chr16	56724721	56795971	0	0	0	0	0	0	0	0	0	0.1732	0	0
2010317E24Rik	chr2	25227840	25233733	0.1412	0.0236	0	0.1636	0.128	0	0	0.1	0	0	0	0
OTTMUSG00000015730	chr2	150234588	150277222	2.1944	0.9772	0.8604	2.6632	1.7368	3.5776	3.4964	3.55	2.2848	1.5908	2.4488	2.7892
Tmem163	chr1	129383128	129574598	0.8144	0.6376	0.2372	0.7928	0.8888	0.5508	0.2336	0.3588	0.4424	0.2664	0.4172	0.4652
C030017K20Rik	chr4	154825678	154840514	0	0	0	0.1276	0	0	0.1128	0.0648	0	0.314	0	0
Gnptab	chr10	87841876	87910074	8.7116	8.8352	8.5544	8.8772	7.534	7.7184	7.7456	9.7148	8.7636	8.0908	7.2412	8.2356
Hif1an	chr19	44637343	44650764	23.8944	20.574	18.0332	18.9436	18.3772	24.176	27.0472	19.0208	17.3596	20.3236	18.8648	19.6456
Ddx4	chr13	113388543	113442509	0	0	0	0	0	0.1716	0	0	0	0.0408	0	0
Ctnna1	chr18	35278565	35414429	84.3948	76.5872	70.9848	73.6248	76.004	73.2496	78.3184	77.2356	79.5476	65.2716	78.8644	75.8364
Sumo2	chr11	115384422	115397544	127.6508	117.1624	133.4216	131.4204	124.8776	119.7632	116.7204	120.8404	126.804	119.004	93.8796	115.8144
Snapc2	chr8	4253101	4256220	22.2	16.226	12.5868	19.8552	14.812	13.8928	21.4636	17.8768	16.3816	15.5124	21.066	19.1396
Qscn6l1	chr2	26065538	26092940	5.1036	4.346	4.2856	4.4428	5.4932	4.0516	7.5084	4.3132	4.6352	3.7288	4.4688	4.2488
St7l	chr3	104667998	104729757	24.8044	15.6032	19.8788	20.4436	15.8092	21.3112	27.3604	18.734	18.8244	25.3348	20.7252	22.7508
AK006001	chr2	164569064	164571431	0	0	0	0	0	0	0	0	0	0.29	0	0.1208
Arpc5	chr1	154613782	154622705	113.8084	113.594	114.8812	114.7112	116.7048	117.858	99.8044	120.0976	122.764	105.7508	102.7472	112.5868
Rpl10	chrX	71516195	71518465	1073.0004	970.85	1095.1444	1136.9852	932.2976	939.2968	984.9172	971.5052	961.7164	1121.7256	1041.0564	1088.5216
H1f0	chr9	20820403	20825448	4.2484	1.3608	1.8704	2.0576	2.0964	1.7516	5.0236	2.2688	1.4824	1.2124	2.9832	3.8688
Socs7	chr11	97223864	97259856	8.35	10.1804	8.5488	8.9448	8.6424	9.3932	8.4116	9.378	8.0328	9.2716	8.142	9.5656
1810032O08Rik	chr11	116532982	116537112	1.4268	1.4656	1.4756	1.336	1.3988	0.7192	2.0768	1.7732	1.9532	1.2796	0.8524	1.1276
Fbxo47	chr11	97715620	97745468	0.9696	0.6896	0.7824	0.1632	0.2912	1.0348	1.2816	1.3476	1.2384	0.5348	1.1216	0.946
BC031441	chr17	56077797	56088923	5.0448	5.0832	6.672	4.4064	3.7436	5.1816	4.586	4.4532	6.144	4.094	4.2764	4.6164
H2-M3	chr17	37407178	37411430	2.7836	5.6184	1.5876	3.1164	4.8032	1.7356	5.3812	5.7964	1.9552	2.03	4.0964	1.394
Lrrc4	chr6	28778125	28781747	0	0	0	0.1488	0	0	0	0	0.0968	0.1296	0.1172	0.3488
Zfp26	chr9	20239473	20264436	6.472	5.644	4.992	6.0884	8.0344	7.476	5.564	6.3228	6.2364	5.9324	6.4068	5.026
Gsn	chr2	35111930	35163412	5.4636	11.8092	7.9228	7.0776	9.5872	7.664	9.4004	9.508	9.7316	6.0708	8.36	7.5784
Spib	chr7	51781364	51787441	1.1652	0.9916	0.292	0.386	0.2432	0.5272	0.4396	1.2972	0.3772	0.842	1.0044	0.3016
Cyp2c38	chr19	39464045	39537565	0.9976	63.6908	28.7688	37.6004	67.3852	29.1836	2.9228	60.9208	92.378	10.7556	34.4892	14.1488
Rpp21	chr17	36392617	36394791	19.0056	18.812	19.2252	27.6692	27.1944	18.3452	17.5876	16.6996	23.8012	25.8416	20.45	19.182
Edr2	chr4	128404824	128430118	39.9252	25.824	26.5512	31.6228	37.3892	29.1964	34.6544	24.7548	22.6156	23.8596	32.8024	33.7532
AK196214	chr17	69766741	69768269	1.6552	1.8672	1.5988	2.226	1.6512	1.1056	1.07	1.68	1.3776	1.8444	2.222	2.16
Z12226	chr6	41093745	41493500	0	0	0	0	0	0	0	0	0	0	0	0.3596
Slc39a11	chr11	113106167	113511385	31.208	28.9164	32.3676	31.9056	21.5028	29.7536	34.7624	32.4956	34.572	29.654	28.3256	32.4876
AK007210	chr15	99082218	99092473	0	0.7292	0	0	0.4252	0.57	0	1.4468	0	0	0.8904	0
Mup3	chr4	61744510	61748346	26425.9352	16773.19	23405.6616	21152.4024	17970.3084	26995.318	23378.7332	12950.1888	11002.1332	20795.9968	20191.7448	21013.7524
Tdrkh	chr3	94217217	94236556	2.4876	2.8288	3.0868	3.5436	2.3728	4.3504	2.7852	2.7528	4.7128	2.538	3.8096	2.3776
Gja5	chr3	96836338	96857557	0.2932	1.3728	0.5144	0.68	1.5	0.6192	0.3872	1.1428	0.6648	0.5932	0.938	0.3988
Chrp	chr15	76477358	76487350	18.608	22.1964	18.538	22.7956	23.6304	22.484	21.8672	25.1856	19.3892	18.6868	24.0284	26.208
Lrrc61	chr6	48504808	48520721	123.5552	163.1852	168.08	163.8372	142.3252	151.5328	114.794	158.3156	170.3904	152.8688	154.7596	130.6872
Ehd1	chr19	6276895	6300096	42.1	46.1352	42.0532	47.9264	38.7116	47.6792	36.9412	46.8812	44.242	47.6216	40.2412	52.4784
Ccnd3	chr17	47641999	47736637	16.7352	15.2388	14.8928	17.628	15.872	15.5964	14.1448	14.8796	15.6508	19.1772	15.2808	18.2792
Npffr2	chr5	89956453	90012765	0.282	0	0	0	0	0	0	0	0	0	0	0
Xlp	chrX	39855629	39875252	1.2228	0	0.6256	0	0	0	0	0	0	0	0	0
6430526N21Rik	chr7	4971977	4984825	7.1184	7.042	5.8992	8.8428	6.8132	6.4832	8.1768	6.6316	5.8172	7.1616	7.256	6.6964
1700019H03Rik	chr2	180460043	180476983	7.776	3.1736	6.0284	8.7296	3.8688	6.8912	5.7216	3.3456	5.6588	9.104	6.2368	7.7984
AK085522	chr11	85605161	85645725	0.6436	0.2748	0.7096	1.5344	0.4888	0.4732	0.8416	0.7284	0.2264	0.2256	0.6756	0.5988
AK004513	chr4	153394701	153400259	9.15	8.2852	7.5956	7.4184	9.0476	5.0988	8.778	9.618	5.2508	6.0616	8.9236	6.8988
Nxf7	chrX	132114325	132133316	0	0	0	0	0	0.0576	0	0.29	0	0	0	0
LOC100040340	chr1	36748331	36750233	296.2616	290.1236	346.028	305.0556	290.0848	281.68	288.9196	315.9024	323.9064	285.694	286.724	275.6616
Zfp292	chr4	34750424	34830198	8.688	7.464	7.7972	6.66	9.2268	8.9676	9.9692	8.8852	7.2928	6.064	11.1788	9.258
Mak	chr13	41121681	41175009	0	0	0.0784	0	0.1724	0	0	0	0	0	0	0
Slc31a2	chr4	61947478	61959445	18.9388	11.9624	13.5584	13.1852	13.7044	12.8384	15.5836	14.322	12.4824	11.2976	10.7848	14.5832
AK053084	chr5	110596526	110605523	2.596	2.1876	3.4572	3.1252	1.7324	4.3036	1.2152	2.8464	2.2416	2.7336	1.9264	3.0184
Mapkapk2	chr1	132950280	132994120	62.7372	66.6172	53.9376	61.7864	57.6504	69.7352	64.3832	65.934	61.2132	58.8016	61.2848	67.828
U2af1	chr17	31784027	31795660	98.6792	48.9608	75.3792	63.5772	69.18	73.4144	81.2608	55.746	66.4948	82.4808	73.66	79.01
Mrpl23	chr7	149719021	149726647	51.1688	44.51	40.3768	42.2908	45.2648	52.6188	40.4732	46.9936	51.4516	51.536	39.4128	46.85
BC026782	chr1	141706868	141755210	1054.77	857.6232	350.7376	353.9356	889.6824	365.2772	759.074	602.5708	568.0076	304.0604	959.6116	667.9572
BC023744	chr5	117769274	117805015	2.318	0.762	0.9152	1.7172	0.3436	1.118	1.5036	0.902	1.0412	1.0028	0.954	1.4816
Azin1	chr15	38417184	38449021	58.1876	90.758	88.042	70.6408	58.7008	63.1512	53.3	98.1884	91.0276	75.2664	51.4392	56.0108
EG382639	chr12	113917038	113920958	4.5908	3.6608	6.2868	4.3872	5.1284	4.1624	7.3	3.74	2.9944	3.7272	5.0676	6.2688
AK148800	chr16	77329449	77598776	0.64	1.5312	1.1168	1.0292	1.5396	0.8744	1.036	1.964	0.8264	1.866	0.7516	2.2504
AK041537	chr15	3946038	3965858	0	1.1208	0.848	0.6108	0	0.556	0.5796	1.2128	0.796	0.5328	0.6028	0.4772
Vnn3	chr10	23571277	23589647	69.7884	138.2256	97.478	32.7704	88.078	32.2092	46.2416	105.416	116.3132	61.4772	32.4608	10.9444
Exoc7	chr11	116150496	116167987	11.994	12.7276	12.9856	11.862	11.4888	12.1756	14.4004	16.2352	14.5736	12.16	11.6664	12.3988
AK040320	chr10	36859719	36871121	0	0.4408	0	0.3004	0	0	0	0	0	0	0	0
Golga4	chr9	118415435	118491637	41.8788	39.72	39.6032	46.2796	39.7556	41.5736	45.3072	36.9536	39.9908	48.3492	37.7452	46.338
AK004150	chr17	35087185	35089413	14.1016	16.1652	14.7644	28.3968	9.9972	21.1896	24.2244	15.86	11.2936	14.1528	17.2788	22.1092
Plin	chr7	86866051	86877778	0	0.094	0	0	0	0	0.0772	0	0	0	0	0
Mthfr	chr4	147413185	147433660	10.002	2.4992	2.8148	7.27	16.9296	20.0148	13.4284	3.032	3.1904	5.8444	17.334	17.5256
Plcl2	chr17	50648741	50827795	11.7544	13.6472	14.6648	16.0236	14.8996	14.7452	13.1284	16.4764	15.938	14.336	16.1292	15.792
Fcer1g	chr1	173159702	173164480	34.484	26.0652	11.042	21.2524	17.2132	18.7728	20.348	22.2488	18.5644	14.3976	25.2928	14.1452
Usp43	chr11	67668024	67735655	0.1924	0.0868	0.0768	0	0.0712	0	0	0.072	0	0	0.1788	0.0236
Gbl	chr17	24610497	24616023	7.9656	8.78	7.19	8.9928	8.6988	9.0944	8.3288	8.9988	10.1316	6.8372	8.0548	8.5004
Ccrk	chr13	64533860	64541029	9.8868	5.092	4.0488	12.124	9.0804	10.37	9.4508	5.8572	5.052	9.7192	10.2408	9.4216
3110001K24Rik	chr14	35050220	35123689	18.5584	17.9304	31.7556	41.9772	26.2356	28.2564	22.274	14.5648	35.0788	32.346	17.4152	22.1536
Map2k7	chr8	4238828	4247897	20.358	19.3756	16.8216	19.7412	16.6528	21.816	21.4984	21.4308	21.2228	17.6284	21.1692	20.2812
Cbara1	chr10	59165382	59326870	9.488	10.8272	8.762	8.9716	8.3416	12.0304	10.636	10.0148	10.6252	7.51	8.2836	10.4644
Tmem85	chr2	112203175	112208184	86.2472	83.9456	111.1372	98.0532	75.3436	93.8044	102.5332	87.292	94.4128	96.14	87.8904	104.1512
Serac1	chr17	6040717	6079727	3.6024	5.2048	5.7368	5.3684	5.0444	5.6024	4.7716	4.1516	4.6296	4.8148	6.5376	6.114
AK006725	chr5	126409148	126433000	0	0	0	0	0	0	0	0	0	0.4448	0	0
Txndc13	chr2	134420241	134469857	21.1144	14.9496	17.7216	10.152	14.1588	13.8928	20.4316	16.6256	16.3624	12.5696	16.1836	12.6324
BC022590	chr5	66689963	66691004	6.4072	6.1596	8.4116	6.2056	5.0704	5.7344	5.1036	7.5116	6.0076	6.7264	5.3992	9.8168
2310057J16Rik	chr8	3587675	3609047	9.9636	11.4432	6.4064	9.0272	11.536	8.3092	9.634	9.466	8.9148	7.0684	9.8704	10.46
Lair1	chr7	3958693	4014781	5.1204	2.2264	4.0124	5.3084	1.5904	2.6972	4.63	2.6308	3.9812	2.51	2.29	4.3008
BC047208	chr18	61886060	61887905	2.014	2.5712	0.8828	2.0432	2.2796	1.5948	1.108	1.07	1.5216	0.2548	1.6104	1.3688
cacna1d	chr14	30853124	31304342	15.2316	25.1936	15.6076	13.0988	16.1636	14.0524	14.5608	25.1176	19.014	11.238	18.3568	15.8856
AK044689	chr10	68672509	68675846	0	3.1948	6.9688	3.7352	3.488	0.6604	0.6884	6.3828	6.3468	5.0628	1.2864	0.8492
1810013L24Rik	chr16	8830187	8859017	31.7976	32.9708	22.3284	22.7664	26.5468	28.5164	32.8072	35.9684	25.6296	22.5536	25.6216	24.9004
4930555I21Rik	chr4	135051891	135093718	0	0	0	0	0	0	0	0	0	0.048	0.0736	0
Neurl2	chr2	164656231	164659096	7.0808	8.5432	6.6052	8.9444	5.338	9.7624	9.2212	10.2816	8.3708	4.4004	6.3908	7.752
Impdh1	chr6	29150439	29166350	2.28	2.1956	1.5584	2.004	2.4288	1.8016	2.7836	2.0752	2.3284	1.95	2.42	2.048
Rbm15b	chr9	106783259	106788274	13.0924	7.322	10.9096	10.2012	13.176	12.948	14.8504	11.1964	9.5968	12.6928	12.0948	12.7068
Csf2rb2	chr15	78112939	78136033	2.2872	0.9392	0.896	1.93	1.6504	0.4572	2.3	1.002	1.2356	1.2076	1.3016	2.008
Psap	chr10	59740485	59765348	426.4268	466.1168	422.5176	470.752	469.5948	457.2212	444.7636	521.6276	531.9348	386.9936	425.424	420.6664
AK143407	chr11	23333227	23344346	19.7664	20.3504	12.37	20.6184	22.1716	15.03	23.3136	23.5136	20.272	16.8856	23.916	19.608
E130016E03Rik	chr4	11486118	11542954	0.5676	0.792	0.5028	1.0484	1.0656	0.6168	0.8464	0.1384	1.1452	0.3756	0.602	0.8396
BC048666	chr18	64317377	64436834	0	0	0.602	0	0.2612	0.892	0.1572	0.282	0	0	0	0.106
clk-1	chr7	125670317	125676827	7.4792	10.6628	10.4916	8.41	9.7756	7.5236	7.9724	10.4972	15.1088	10.1492	9.2724	6.8356
Frs3	chr17	47832155	47841235	1.8324	2.662	1.5876	2.2616	2.6436	2.5468	3.7968	3.12	2.726	3.2788	2.6892	2.2504
Prr13	chr15	102289632	102293215	80.2488	61.7236	52.5508	54.0888	55.054	63.6048	62.0016	69.372	63.942	46.3924	51.882	57.3932
AK083203	chr4	154011684	154018825	0	0	0	0	0	0	0	0	0	0	0.12	0.1192
Alkbh2	chr5	114573942	114578227	8.2124	5.1496	5.856	2.5308	4.0504	4.7488	5.366	7.098	5.9256	2.8904	3.7808	6.8312
Psmd3	chr11	98543867	98557292	67.8212	66.2588	55.8132	56.3068	51.2648	60.1672	66.514	62.146	58.3048	56.5892	59.9468	61.5564
Gadl1	chr9	115818572	115983465	8.046	6.8824	8.348	9.766	7.6152	6.1192	5.4216	7.342	9.5544	8.1904	10.4916	8.0864
Bcl3	chr7	20393810	20408064	26.0228	15.0084	22.9536	29.7044	20.9508	22.4104	31.4128	20.62	13.8844	23.2704	14.5468	24.5644
C1r	chr6	124462422	124473142	250.1076	161.498	197.2228	220.346	167.62	188.9368	263.4152	167.7056	151.9896	222.7332	209.552	219.6812
Mobkl1b	chr6	83276032	83290943	41.3836	47.7932	37.6192	44.4544	47.52	45.9468	50.5848	46.6012	41.1876	38.3072	49.5332	40.9364
Spry4	chr18	38745918	38760922	6.3156	7.5436	17.1144	5.398	7.3624	15.5452	9.5096	16.4832	14.4176	12.974	12.0544	10.83
Fut8	chr12	78339111	78576974	3.7996	4.0284	2.8376	4.316	4.3188	4.122	3.4424	4.1716	4.7656	3.0984	5.384	3.9592
Agtrl1	chr2	84976559	84980080	0.132	0	0	0	0	0	0	0	0	0	0	0
AK030268	chr1	90448091	90458742	0	0	0	0	0	0	0	0.1252	0	0	0	0
Egr2	chr10	67000616	67004936	0.1568	0.1332	0.2748	0.1816	0.142	0	0	0.1108	0.1184	0.4752	0.2864	0
AK171183	chr4	16091231	16120314	4.7596	4.9004	3.4996	3.2212	3.6512	5.3792	3.5076	3.6172	3.5032	4.0308	2.9932	5.104
Cryba4	chr5	112675552	112681522	0.4348	0.5052	0	0.688	0.0852	0	0.2536	0	0.4484	0.3032	0	0.5752
Actr3	chr1	127289482	127332265	98.4532	92.314	68.6196	69.3784	79.4412	68.7644	75.746	83.6148	82.8396	63.6792	74.7948	74.7236
Grasp	chr15	101054637	101063187	0.776	0.8988	1.0592	2.4248	1.1476	0.86	2.2232	1.4784	1.2652	1.0152	0.3412	0.8828
Egflam	chr15	7156119	7348304	0.2192	0.3088	0.0716	0.2084	0.2096	0.3496	0.1504	0.1812	0.112	0.1548	0.4432	0.4136
F8	chrX	72418068	72625380	10.3164	13.9024	12.2532	11.4068	13.2084	11.09	11.3844	14.5152	13.1436	11.822	12.1392	9.958
Cog3	chr14	76102157	76154300	15.5464	12.9592	11.4944	12.4776	10.9892	10.0388	13.7692	13.2876	12.7392	12.4052	10.8732	14.284
Cngb3	chr4	19207996	19437770	0	0	0	0	0	0	0	0	0	0	0	0.0892
AK019743	chr4	128727331	128735227	0	0	0	0	0	0	0.6672	0	0	0.4608	0	0
AK047030	chr2	72779124	72782613	2.1304	1.7	1.6344	1.3896	2.05	2.1088	2.1096	1.3768	1.5936	1.8856	2.5556	1.81
Agrp	chr8	108090597	108161374	0.3964	0.6188	0.5572	0.5956	0.1888	0	0	0.4648	0.1804	0.5708	0.116	0.364
Epsti1	chr14	78304197	78402459	2.2984	2.5692	3.1744	2.9152	1.8	2.2928	3.176	3.0816	1.824	1.374	1.894	1.744
Vti1b	chr12	80257008	80273364	82.5672	88.8936	95.2072	83.2176	100.252	96.4604	83.8444	92.3548	102.6124	87.2416	88.4564	104.0964
Klhl17	chr4	155603465	155608945	3.5908	9.2984	6.8728	5.9932	5.8336	6.6248	6.5988	7.7672	6.1304	4.462	7.0008	8.0456
Zan	chr5	137819864	137918292	0.0328	0	0	0.0324	0	0	0	0	0	0	0	0
Tnfaip3	chr10	18720721	18735173	1.878	2.868	2.8408	4.2516	2.5164	2.6888	2.7572	2.5956	3.14	2.968	1.9692	3.3936
AA407270	chr9	71352153	71440167	1.5068	1.9136	1.6568	1.1756	1.41	2.1604	1.7656	1.8684	1.7472	0.3872	0.5804	0.9788
Copz1	chr15	103103348	103130295	177.968	195.3892	173.068	189.1008	148.334	169.1244	160.696	184.19	176.234	152.6132	162.0488	177.346
Trdmt1	chr2	13431790	13466291	3.0388	4.0372	5.0064	2.8036	1.4476	4.0352	2.666	3.2044	3.886	2.3228	3.55	2.2136
6820424L24Rik	chr5	39059718	39075989	2.2088	1.2768	1.076	1.028	0.9264	1.512	2.0904	1.1112	0.8056	0.9564	1.122	1.6072
Clec4b1	chr6	123000023	123021562	0	0	1.0264	0.4284	0.2552	1.5336	0.766	0.5368	0	0.8676	1.6192	0.2892
Tmem9	chr1	137914602	137931605	27.9776	32.5988	26.8924	20.692	20.7348	27.2912	30.7652	28.168	24.7224	23.3804	21.784	25.9788
Irf8	chr8	123260275	123280592	3.9956	2.0736	2.5088	3.0096	1.9808	2.6588	3.7016	3.7244	2.3536	1.7104	2.558	3.5136
lama3	chr18	12662707	12741521	5.0212	1.7876	4.6284	5.2952	3.064	3.986	5.4104	1.5012	1.6416	9.8736	3.468	5.3772
Hist1h2bj	chr13	22135098	22135479	0	0	0	0	0	1.2844	0	0	0	0	0	0
BC083167	chr2	176583320	176593409	0	0.8292	1.9996	1.5936	1.2028	2.1204	1.7708	0.9384	1.2548	0.7236	0.5696	1.804
Tfpt	chr7	3571925	3581486	15.6732	11.6784	8.2568	11.4516	6.9544	15.3628	14.3064	9.5916	12.5124	12.9092	7.3688	11.0112
AK214512	chr7	112890111	112890394	79.3044	74.3068	50.718	58.4992	66.1964	51.6764	66.2416	73.3476	77.51	66.632	90.8492	67.5272
1700027J05Rik	chr15	89012642	89026905	2.1864	2.1484	2.3356	2.5016	1.4004	1.8072	3.1872	2.4272	1.6548	1.7736	2.148	2.7348
Zfp446	chr7	13563196	13569658	3.092	2.4468	2.1816	2.0368	1.2892	2.304	2.9092	1.752	1.766	1.4928	2.3624	2.8992
Cdc26	chr4	61961375	62069657	14.1248	13.4804	13.4872	12.3312	12.258	12.7672	15.3956	12.694	12.8412	11.9348	14.708	12.9672
NHE8	chr2	167247220	167261549	2.5052	1.176	0.9552	2.7836	2.5112	1.29	3.4216	2.8	1.7716	2.6772	2.208	2.502
2410042D21Rik	chr2	112219367	112254394	6.6704	6.2396	4.3248	3.7668	6.3772	5.2256	7.118	5.5712	6.5252	4.6	5.2692	5.29
Gckr	chr5	31599953	31629675	107.7016	172.7764	152.5576	156.71	140.0828	163.5548	104.3496	166.1216	178.3952	125.3924	149.084	139.5924
Abcc1	chr16	14361652	14474967	1.1832	1.1612	0.7092	1.0724	0.8212	0.7956	1.1712	0.8152	0.9972	0.7468	0.8124	1.1472
slc43a2	chr11	75379508	75383691	0.956	0.7896	0.4444	0.2928	0.568	1.1384	0.9808	1.3744	1.3732	0.4744	0.4688	1.4056
Artn	chr4	117598766	117602368	0.0612	0	0.1692	0	0	0	0	0	0	0	0	0
AW209491	chr13	14722511	14731363	21.0652	15.3084	19.3552	14.96	17.092	16.5912	19.0084	15.1024	16.0864	15.6204	12.9	16.484
mKIAA0528	chr6	142975832	143048610	1.8052	1.0892	1.6924	0.5576	1.44	1.3576	1.7552	1.086	1.862	1.6804	1.836	1.5416
Evc	chr5	37690411	37728100	0.8076	0.9456	0.7868	1.5396	0.7612	1.7132	0.952	0.4452	1.146	0.842	0.752	0.8536
BC078436	chr12	106726184	106731305	0.998	1.004	0.318	1.3676	1.068	0.7664	1.118	0.6212	0.6856	1.8356	0.8292	0.4112
Ipo7	chr7	117161938	117198628	41.1552	50.3316	48.0416	53.1232	40.9492	46.0448	44.214	46.1388	47.0812	54.828	52.2792	42.0348
Pdx1	chr5	148081701	148087423	0	0	0	0	0	0	0	0	0	0.236	0	0
AI790298	chr19	4164323	4175454	0.3372	0.574	0.9856	1.514	1.2216	1.1164	1.3824	0.7356	1.4948	1.296	1.5908	1.5836
Cxcl10	chr5	92775666	92777880	5.3644	6.1768	4.7104	8.6052	3.948	3.984	6.502	14.2128	9.8216	2.8352	4.7644	2.9116
Rab1b	chr19	5099206	5106996	173.1228	191.5272	185.5156	162.8088	169.892	180.4168	164.6472	201.3236	207.9356	164.928	153.5476	162.2888
Cntfr	chr4	41604528	41644072	2.56	1.9748	4.2692	2.4696	3.1648	2.526	1.582	2.4892	1.578	1.8032	1.0808	2.4888
Lypd1	chr1	127768618	127808791	5.9916	9.522	2.8852	3.5736	3.3712	3.9076	8.2384	5.2984	5.7236	2.6896	4.5636	5.7956
Kifc2	chr15	76490338	76498626	5.0628	5.5764	5.3616	5.732	6.3528	5.0504	3.988	6.2928	4.6376	5.308	5.8	6.088
Ccs	chr19	4825365	4839322	257.9948	206.4912	253.4712	236.9528	218.3108	230.06	242.2704	215.1256	223.8276	249.8344	251.2188	240.2448
Mmachc	chr4	116375038	116380990	22.9816	26.3084	31.138	35.0952	23.9936	31.69	22.7656	24.0296	30.176	31.4956	27.0448	25.0068
Cenpq	chr17	41060003	41071500	4.1824	3.5704	5.8016	3.0848	5.5364	4.1116	2.872	4.5428	3.936	2.9572	3.7848	3.6816
AK047163	chr6	39477520	39494484	0.3084	0	0.0132	0	0.2792	0	0.1692	0.2184	0.2328	0	0	0.2796
AK088966	chr11	100682021	100684248	3.3372	1.7752	0.5484	1.6928	3.4	5.5056	2.5704	1.4776	1.532	2.3208	5.7184	2.8356
AK080399	chr1	75216669	75220229	1.2932	0	1.8772	1.6556	0	1.5076	0.4044	0.1704	0	0	1.4728	0.6468
Plcxd3	chr15	4325490	4525577	0	0.078	0	0	0	0	0	0.0648	0	0	0	0
Ube2d2	chr18	35931260	35966817	78.2188	79.7316	65.188	65.9528	68.4104	69.1088	71.4948	69.6428	62.8832	63.1796	57.0748	64.6052
Tect2	chr5	125048792	125077658	1.802	0.284	1.0424	0.8724	1.7764	1.516	2.5692	0.6832	1.1968	1.1056	1.1268	1.4424
Brul4	chr18	25637615	25661581	0.3808	0	0.0496	0.4416	0.1536	0	0.2324	0	0.1112	0.3776	0.6964	0
3110052M02Rik	chr17	21787579	21801933	4.152	3.8628	6.566	7.1284	4.7476	4.804	2.8604	4.0088	4.9896	6.672	4.4916	5.6252
Dgkh	chr14	78969415	79124896	0.1848	0.366	0.38	0.142	0.1656	0.2288	0.1456	0.4068	0.27	0.3552	0.5008	0.0928
Aip	chr19	4114445	4125827	28.87	32.5104	34.4924	34.1968	28.4948	27.4844	28.178	31.5648	35.3992	31.6472	31.3392	34.7548
Ccdc144b	chr3	35906168	35952469	0	0.0252	0	0	0	0	0	0	0	0	0	0.0368
Arnt2	chr7	91394788	91558469	0	0	0	0	0	0	0	0.0504	0	0	0.0488	0
AK020616	chr11	106681379	106683673	44.8964	34.8036	44.4764	43.1836	45.8892	43.1716	51.188	37.8176	39.5992	37.0076	43.9616	42.9096
Ikbkg	chrX	71669950	71696859	58.456	64.1752	45.2064	55.2408	67.1112	69.6544	64.9348	64.5336	59.0008	51.4544	64.0108	60.8868
AK035573	chr10	42460344	42478466	0	0	0	0	0	0	0.1856	0	0.4464	0.8624	0	1.5304
Telo2	chr17	25236521	25252888	3.2884	3.8492	2.1964	3.5224	2.42	2.568	2.9408	3.0232	2.544	2.8212	1.4072	3.3832
C77370	chrX	101272774	101396456	0	0	0	0	0.0388	0.0452	0	0	0.0324	0	0	0
AK029831	chr7	59252587	59259367	18.7152	22.92	19.6716	20.8756	24.2228	26.4884	17.6948	24.2992	27.6208	19.0768	21.5448	21.4816
AK161073	chr3	65311178	65332106	0.1796	0.1624	0.1672	0.4428	0	0.3352	0	0.422	0.2084	0	0	0.346
Fiz1	chr7	4958660	4966260	16.9244	12.3156	13.7952	12.9744	15.3832	12.4368	15.3452	13.174	12.7264	10.9164	13.5152	14.4996
AK077405	chr2	167378813	167433345	0	0.1956	0	0	0.208	0	0.2024	0.1628	0	0.2324	0.21	0
AK030646	chr8	4527035	4529608	0.9028	0.7684	0.4748	0.2092	0.1636	0.1908	0	0.6712	0.4092	0	0.4948	0.8992
Gltp	chr5	115119510	115140944	8.9344	7.4148	9.2116	9.368	5.3232	8.2412	6.4516	9.3172	7.0228	7.9904	7.7012	7.0016
AK143417	chr6	13821525	13994385	1.224	0.7524	3.944	2.3128	5.2956	2.5964	3.0624	1.2768	0.9416	1.4444	0.8596	2.0132
Rab35	chr5	116081995	116097167	25.424	18.0436	25.2668	26.2456	21.342	24.8028	28.7744	24.5628	22.6116	20.6656	20.3884	27.1732
Ttc16	chr2	32617699	32631104	0.1568	0.1732	0.3264	0.206	0.1016	0.1172	0.1664	0.1676	0.1756	0.2292	0.2388	0.1872
Vangl1	chr3	101962118	102008531	7.7476	7.0468	5.9504	8.378	3.704	5.534	9.3452	5.6228	8.102	5.516	4.9188	9.2612
Fkbp3	chr12	66163418	66174925	55.7496	47.3784	55.5888	60.6148	51.8768	49.754	42.3512	48.2788	45.442	45.9296	42.1636	44.1656
Rpl18	chr7	52971517	52976205	82.2644	69.914	77.3816	91.9912	74.408	67.9488	80.8368	73.7064	68.0424	94.2416	83.2608	74.6852
Hgs	chr11	120329004	120345291	36.838	35.188	29.5552	27.886	29.6236	34.5084	38.7436	38.6216	27.4488	31.6308	32.4868	35.4164
Rfc5	chr5	117829153	117839032	11.6532	13.1828	9.0368	14.298	10.7628	10.686	9.0024	9.4128	9.2332	4.404	8.4096	8.3128
1700057G04Rik	chr9	92204214	92252714	0	0	0	0	0.242	0	0	0	0	0.2704	0	0
Odf2l	chr3	144781563	144816849	5.3456	5.56	5.0616	4.8388	4.1004	4.684	5.468	6.2844	4.7968	4.0908	5.9348	5.2992
mKIAA1180	chr8	98201984	98238856	0	0	0	0	0	0.1572	0.2064	0.1056	0.1124	0	0.1364	0
Ugt2b34	chr5	87318793	87335962	532.0204	503.4188	590.4232	514.5228	488.44	456.3144	546.7284	558.6068	570.3304	604.268	531.1456	454.3116
Lphn1	chr8	86424613	86463894	1.8124	2.976	3.5812	3.4588	2.2656	2.62	1.862	2.7332	1.9164	3.3184	3.194	2.494
C79267	chr4	139086462	139173011	8.0464	12.1032	10.61	9.6924	11.7584	12.0412	11.0856	14.1352	9.2088	7.3152	12.3108	12.6696
Rab22B	chr17	66001068	66122021	5.4544	5.9828	6.4208	5.8992	3.6804	6.4356	6.0232	4.6916	4.5208	4.3524	4.2744	4.6536
1700001P01Rik	chr11	97632794	97637232	0.7412	0	0	0	0	0	0	0	0	0	0	0.6716
Slc25a44	chr3	88214419	88229040	59.4384	84.2004	77.468	96.706	80.9908	86.6244	56.5168	78.4588	90.2832	76.2584	69.752	67.9596
AK048941	chr9	103263933	103266597	1.602	1.4268	1.6452	1.3352	2.4232	1.5296	2.1992	2.0648	2.362	1.5736	1.6332	1.4272
Serpina3f	chr12	105452753	105459333	1.908	3.4236	2.8752	5.4984	2.3752	1.9168	3.8892	4.6656	5.9472	0.8208	4.6984	2.5156
1200016B10Rik	chr1	153214828	153275511	12.9384	12.5516	13.2672	10.3564	13.7176	10.1316	11.3044	11.0384	10.0892	10.2136	10.6012	11.072
Igsf6	chr7	128207580	128218044	7.1328	4.4524	3.4244	7.2556	3.6484	5.6144	5.9304	5.3952	4.6312	5.6244	4.7004	8.576
Zkscan1	chr5	138526311	138549050	19.4268	21.466	19.8116	25.8992	26.0848	25.6208	20.6092	18.5132	17.4008	24.492	33.2632	22
Fkbp14	chr6	54527598	54547338	5.1516	8.4348	6.4848	10.6604	8.7992	9.2608	4.2272	5.6656	7.8756	6.8952	9.3016	8.0508
Upk2	chr9	44260797	44262850	0	0	0	0	0	0	0	0	0	0	0	0.1756
Rab29	chr1	133764095	133769464	29.2828	18.8852	18.5708	19.9188	15.1644	22.4176	25.2012	19.9124	22.6916	13.7436	14.6988	17.5516
Rce1	chr19	4622550	4625617	12.61	12.3596	11.7356	14.9544	13.0164	13.952	14.74	15.43	14.3952	18.5164	13.8968	20.2264
Pafah1b2	chr9	45773393	45792954	30.912	23.388	25.7428	24.8656	25.648	32.2	35.4772	28.4908	28.9012	25.9432	22.8888	24.9176
1110006G06Rik	chr7	29937530	29941222	10.7448	10.3692	6.6792	5.6632	12.0272	9.3072	7.694	9.5388	7.168	8.2316	10.7952	7.5676
9630041N07Rik	chr11	50645536	50655054	0.5776	0.6556	0.1688	0.5416	0.6976	1.4232	0.678	1.5252	0.834	0.6424	1.056	1.2216
Rai2	chrX	158154967	158217426	2.406	2.52	2.7564	1.8824	2.514	1.596	2.6128	4.6528	2.6772	1.7348	1.76	2.3484
Lect2	chr13	56643827	56649861	259.8308	291.2856	399.6372	467.4996	354.0176	354.728	210.8076	337.7616	410.2584	377.504	260.5664	301.8488
Atn1	chr6	124689201	124706505	29.91	33.5428	28.3076	28.666	32.9188	30.136	33.3044	35.42	30.8684	31.1432	32.3676	30.55
Daam2	chr17	49595346	49703662	0.8416	1.1892	0.9748	1.3652	1.334	0.9316	0.7836	0.9668	0.9944	1.3004	1.3472	1.2232
B4galt7	chr13	55701471	55711315	10.5148	10.688	14.912	13.6244	11.3964	12.3816	15.2312	11.862	10.1968	15.9272	13.1504	13.9804
Atp8b1	chr18	64688632	64820654	29.186	22.9432	19.5004	25.6068	21.4436	32.2072	37.2372	21.5384	19.9444	26.0464	26.6096	35.5484
Gabrd	chr4	154759088	154772171	0	0	0	0	0	0	0.1788	0.1628	0	0.104	0.226	0
1110019N10Rik	chr8	107163738	107165628	20.9436	24.8508	25.6676	18.5604	23.3756	19.9852	19.3104	24.8704	26.9648	20.2672	20.1096	20.1072
Ush2a	chr1	190085901	190788918	0	0.0356	0	0.0476	0.0248	0	0	0.0196	0.0676	0.0212	0.0252	0
AK165089	chr2	104916694	104966667	0	0	0	0	0.1284	0	0	0	0	0	0	0
AK082779	chrX	103046775	103047406	6.006	7.4664	8.6544	6.3736	8.0168	5.1808	9.728	5.772	4.7684	8.3508	8.4164	3.3848
AK139772	chr5	101898966	101900156	19.5092	21.5856	16.4188	27.5988	16.6068	27.602	27.4764	21.5628	16.212	21.3128	27.4572	21.5712
Acox1	chr11	116033201	116060359	1343.0764	3120.3772	2251.0292	1759.9844	2567.6432	1664.6936	1371.7964	3177.4092	3623.9652	1732.93	2105.0308	1606.7944
Mboat2	chr12	25516463	25645164	0	0.412	0	0	0	0.1452	0	0	0	0	0	0
Cd7	chr11	120898064	120900732	1.4244	0.4824	0	0.5488	0.4284	0.658	0.4164	2.0152	0.3576	0.4788	1.096	1.7156
hac1	chr7	112767572	112768073	8.7364	5.4776	3.6128	11.1448	6.5056	3.6064	8.0132	8.8596	6.696	9.4224	8.5128	9.312
2310003C23Rik	chr2	180444971	180453222	58.6328	60.9228	55.5236	64.5176	54.0092	62.766	55.498	65.1424	66.44	59.778	49.9252	50.5988
Cln5	chr14	103469432	103476847	46.2852	40.3596	51.5476	48.1844	44.4576	45.718	40.2464	45.4136	47.3848	44.6136	39.5304	52.954
Deb1	chr9	121619506	121622039	90.5092	71.0148	89.2196	80.4588	70.7364	81.8948	70.4168	90.738	89.4908	79.934	68.3696	80.6968
Vkorc1	chr7	135036576	135039131	457.0968	399.2256	452.936	488.884	415.2964	418.4104	435.99	438.9876	437.2072	479.3704	493.6616	478.0748
Mycn	chr12	12942898	12948514	4.4012	1.388	1.6656	1.2432	0.4724	1.6044	2.2016	0.7596	2.2972	1.988	1.3064	2.2236
Specc1	chr11	61770264	62036515	1.1976	0.888	0.648	1.73	1.4548	0.8628	0.5456	1.052	1	0.994	1.1648	1.0168
C87414	chr5	94064212	95455612	0	0	0.0524	0	0	0	0	0	0	0	0	0
1700065O13Rik	chr17	33153808	33170326	5.0316	3.048	4.2632	4.4568	2.6976	2.646	3.5708	3.2628	2.882	3.7244	3.6652	4.116
Mpo	chr11	87607085	87617897	0	0.1444	0	0	0	0	0	0.1204	0	0.1716	0	0
Tsc22d1	chr14	76815627	76907568	76.8044	82.3648	40.9352	82.3744	57.2068	186.1572	72.8064	53.3168	55.0916	70.9972	53.8568	120.422
Ppp2r2a	chr14	67632892	67691281	10.7252	9.3228	9.4316	8.868	10.5704	9.0668	11.4652	10.3704	10.4888	8.7892	11.7708	9.412
AK076706	chr2	122528640	122543966	0	0.1936	1.0312	0	0.5944	0	0	0.3176	0	0.2828	0	0
Mef2a	chr7	74378716	74517744	13.3376	12.0192	16.9624	15.766	16.622	14.856	14.6376	15.91	12.2484	12.3008	14.0424	12.4188
BC050974	chr6	29231140	29240676	0	0	0	0	0	0	0	0	0	0	0.1352	0
Stac2	chr11	97897937	97914776	0	0.2584	0	0	0	0	0	0.2152	0	0.1536	0.1744	0
Rad9b	chr5	122775516	122804233	1.2728	0.9176	0.7656	1.2952	0.8	0.7048	0.9848	1.1928	1.6488	1.2264	1.9708	1.1012
Xrcc2	chr5	25195633	25211615	2.4964	1.352	2.0256	2.5928	1.3076	1.6772	2.7388	2.3248	2.4692	1.776	1.6596	1.9632
Ovca2	chr11	74989444	74992815	26.1764	19.2576	20.6444	27.3792	19.3696	20.7772	24.6028	20.9992	19.0276	15.208	20.6944	24.51
Farp2	chr1	95408701	95518359	12.2252	13.252	12.9612	16.9748	13.784	15.1084	12.5964	14.3832	14.4436	15.2248	13	13.0032
Dclre1c	chr2	3341421	3377160	1.5536	3.8656	2.9196	2.6832	2.39	3.624	3.2008	5.1296	2.966	2.2088	2.882	2.7552
Uckl1	chr2	181303858	181316678	19.3188	19.6456	16.6124	14.9676	15.7596	21.116	18.1352	21.6892	16.428	14.1256	18.288	23.1416
AK011682	chr11	112905208	113034356	1.1996	0.2816	0.8704	0	0.8992	0.6988	1.1656	0.4692	1	0.3348	0.6048	1.2
AK049068	chr19	42853521	42855944	0	0	0	0.2312	0	0.2108	0	0	0	0	0	0
Reps2	chrX	158849885	159081533	26.5852	26.2956	27.7512	26.5476	28.3468	30.1248	29.5308	29.7668	29.9508	22.944	22.7904	34.2984
Zfp167	chr9	122795949	122805242	7.4796	9.276	12.726	13.5708	10.4736	9.8736	12.098	12.5384	10.6128	11.4408	8.8312	12.4376
Fxr1	chr3	33945887	33968260	58.5496	57.732	58.7888	61.8164	56.3564	61.3188	56.6584	62.6472	54.99	49.4068	59.242	58.07
AK019365	chr11	105926399	105927243	0	1.5152	1.1744	0	0	0	1.8156	0	1.4516	1.8368	2.3684	6.5344
Endog	chr2	30027043	30029589	60.2988	59.538	73.8436	80.9816	67.1568	63.206	50.2132	59.9504	57.6528	84.9832	76.8212	63.9072
Eif3i	chr4	129269217	129277855	121.9316	104.7732	118.3404	116.2756	106.2276	104.7188	100.8592	106.9204	107.4988	115.1188	122.7568	115.2344
Tmem25	chr9	44601861	44607325	21.5748	34.5792	33.7996	30.5932	22.96	25.0988	21.3928	33.7712	24.3264	38.8684	34.7084	18.1056
Atp6v1c1	chr15	38591708	38621638	42.0052	38.956	37.8592	44.6308	37.93	42.958	42.9336	47.2096	44.1204	39.994	35.0828	46.2116
NR_003597	chrX	147262231	147291485	0.016	0	0	0	0	0	0	0	0	0	0.0144	0
Plekha7	chr7	123267631	123451869	2.3884	2.2524	2.2908	1.7808	0.9472	1.5084	1.7964	1.9804	2.218	2.4564	1.1432	1.8348
Ttc21b	chr2	66022385	66094674	1.1416	0.986	0.9488	1.0504	0.6932	1.0176	0.9992	1.332	1.0608	0.7336	1.1876	0.9388
Slc20a2	chr8	23587261	23680081	69.3928	80.1512	68.4216	61.28	62.2368	79.144	66.07	83.0872	72.0204	63.062	60.7704	65.5008
9330128J19Rik	chr13	97186088	97241115	0.41	0.3548	0.6092	0.3224	0.5032	0.44	0.2448	0.7876	0.63	0.1404	0.1272	0.6296
Spin4	chrX	92217848	92222021	0.7792	0.1896	0.0976	0.5164	0.2016	0.7052	0.49	0.4732	0.4204	0.4504	0.5088	0.1008
D2Ertd750e	chr2	118639738	118660375	1.1696	0.7056	0.7008	0.9372	0.0484	0.7032	1.5036	1.806	0.7872	0.5452	0.376	0.8132
Brf1	chr12	114198072	114238832	13.4664	15.8928	13.1612	13.4716	15.0784	14.6896	16.91	17.1764	13.322	15.2376	14.278	15.3204
Rab11fip2	chr19	59978786	60019557	4.9948	6.6028	8.2628	6.9544	7.674	6.5884	5.616	8.5596	9.9324	6.7044	7.4596	5.706
1190005I06Rik	chr8	123132501	123158282	9.4392	15.0484	12.822	11.2488	12.8836	13.2244	11.3764	15.9636	10.4748	10.5884	18.4888	12.7304
Fbxo15	chr18	85104416	85150784	0.072	0.248	0	0.3244	0	0	0	0.2064	0	0.2712	0	0
Wdr18	chr10	79422896	79431991	28.0792	27.626	28.3624	34.418	36.0428	31.9704	26.942	28.95	30.7592	34.4868	30.056	31.1452
Pik3ap1	chr19	41348707	41459560	30.2428	29.6344	21.6864	21.2028	20.4048	23.2324	35.5844	26.6468	20.4972	21.194	15.9392	28.9932
Polb	chr8	23738736	23763886	27.4392	18.4804	25.0856	21.918	18.8468	29.8324	26.5448	16.9656	22.1556	29.3136	20.5028	27.7272
AK007836	chr2	132079092	132086642	0.9368	0.7976	1.6508	0	0.8484	0	0	0.664	0.7076	0	0.8564	1.6984
Siglecg	chr7	50663649	50673719	0.4112	0.3168	0.1	0.216	0.02	0	0.0148	0.7092	0.4928	0.1884	0.3892	0.3376
Ascc3l1	chr2	127034139	127066187	32.2632	29.8536	26.1176	27.8128	26.9212	29.0212	36.9296	28.2548	24.84	30.3176	29.2792	28.156
BC044880	chr6	54435903	54441524	1.126	2.1208	0.7624	0.6668	0.1108	1.1144	0.2912	1.448	1.5612	1.4072	0.598	1.3704
tagL	chr17	32550305	32557920	193.8092	119.2432	101.5596	135.1308	103.8216	134.9348	170.1368	109.248	106.4652	139.8432	127.102	158.7756
Selenbp2	chr3	94497494	94508328	2708.4956	13.3284	13.2256	364.7152	102.076	21.8852	1530.62	7.5644	15.5792	628.1508	601.8936	1178.6348
Bzw1	chr1	58449940	58463392	158.6552	145.072	172.386	174.2644	145.9468	161.9204	161.5984	151.1924	174.7628	161.056	134.3304	153.5652
AK164928	chr6	143115749	143140802	5.7808	5.6944	5.0232	5.778	5.6576	6.838	5.9	5.7852	5.8788	5.7436	5.558	5.3864
Tagln3	chr16	45711342	45724644	0	1.114	0	0.9784	0.9392	1.2612	1.298	0	1.1884	0.0716	0	0.9468
Anxa1	chr19	20447923	20465161	3.3788	4.1608	3.0336	4.21	3.0776	3.8608	3.3424	4.1236	5.1128	3.1336	4.4436	3.924
Ces5	chr8	107450169	107458568	119.8028	389.692	285.4516	297.9836	311.4392	274.2032	128.85	365.0016	373.1596	197.5456	247.698	171.5268
Apc	chr18	34380637	34479735	12.9736	16.324	15.8152	18.6112	15.916	15.1044	14.3232	17.5312	15.6476	17.7996	17.188	16.644
Mrpl15	chr1	4764014	4775768	66.2892	66.6736	79.3772	81.048	76.1004	71.2684	60.1928	68.3192	81.9328	80.6124	73.7268	77.9656
Dusp18	chr11	3795283	3801299	0	0	0.0888	0.2348	0	0.2136	0	0	0	0.1024	0	0.0916
1300001I01Rik	chr11	74462996	74484349	170.1176	167.6884	129.8196	145.0596	178.4068	192.4148	172.5472	157.9164	153.9392	154.7604	180.5356	186.3096
Akap9	chr5	3928053	4080204	13.3744	11.408	11.5356	11.8356	12.036	11.5952	12.2328	12.1792	11.5792	10.9156	11.5964	11.9032
Hic1	chr11	74978066	74983757	0.954	1.584	1.6312	2.1176	2.4424	1.58	2.3032	2.2324	1.484	2.6588	2.5596	2.5992
Atg9a	chr1	75177438	75188497	48.3988	43.8756	40.8944	45.8392	43.0016	41.8424	42.6516	45.8204	40.6892	45.8856	51.182	42.2264
AK155068	chr18	80768562	80802548	0.0764	0	0	0	0	0	0	0	0	0	0	0
EG630579	chr13	62231249	62337514	1.0716	0.1008	0.0832	0	0.2576	0.3004	0.668	0.1344	0.2864	0.3836	0.4332	0.4296
Rapgef6	chr11	54336348	54512787	8.8796	8.6652	7.4736	7.8872	8.1136	8.3608	8.242	8.3672	7.3176	7.0932	8.974	7.5084
Gls2	chr10	127631745	127646990	333.6244	330.9028	381.2176	341.7004	275.458	341.8148	281.5812	381.7336	300.2112	276.518	358.3216	285.2204
AK085889	chr2	113882051	113890604	0	0.4136	0	0	0	0	0	0.1364	0.298	0	0	0.4404
Serbp1	chr6	67216972	67235957	71.8488	59.492	63.9596	63.1768	61.2528	61.256	64.378	60.8788	59.8632	65.96	65.4416	58.178
Kptn	chr7	16705256	16712865	11.468	13.1912	14.0768	10.1848	12.1172	10.3932	9.3172	13.284	12.4412	13.2332	13.0544	11.802
Ccl4	chr11	83476085	83478185	0	0.5964	0	0	0.1196	0.7108	0	0.2164	1.0592	0.7088	1.2812	0
Bcas2	chr3	102975633	102983077	43.2276	33.6056	32.8848	34.1676	27.4176	32.3672	37.7884	32.872	39.1308	27.3904	36.4256	37.4036
Trim69	chr2	121986435	122004763	0	0	0.0936	0.3052	0.1936	0.278	0	0	0.002	0.2664	0	0
BC058988	chrX	8906100	8909733	9.4424	15.2624	7.3272	11.6204	9.2324	14.5696	9.4004	21.7756	10.3432	14.3724	12.0776	4.7924
Zfp707	chr15	75799614	75806298	25.324	25.3988	19.9388	20.6072	26.4052	30.8068	21.1292	26.6832	15.4512	22.7368	44.1864	27.5884
AK139678	chr16	70616669	70625067	0	0	0	0	0	0	0	0.5372	0	0	0	0
A630005I04Rik	chr7	120383267	120386730	0	0	0	0.1556	0.1216	0	0.118	0	0	0	0.4708	0
Zscan12	chr13	21454688	21464171	4.7452	4.406	3.778	2.8536	4.2008	4.7544	4.8108	3.6536	3.7632	3.294	3.962	3.8552
Cep110	chr2	34965029	35034342	7.4504	7.2832	6.5128	5.9072	8.0144	7.3044	8.1156	6.0736	7.61	8.5604	7.544	6.098
Rtcd1	chr3	116191883	116211028	17.0184	12.5836	10.7036	14.2708	10.8932	11.6864	13.6608	16.2128	15.912	12.1304	10.596	12.3988
Tpm4	chr8	74659190	74677028	28.3508	31.4964	30.3116	26.454	30.3324	30.3916	25.8992	29.8336	29.5236	26.1408	28.5732	30.6264
6430537H07Rik	chr19	59017915	59045904	0	0	0	0.1676	0	0	0	0	0	0	0	0
Tmed1	chr9	21311823	21314630	20.8456	27.53	25.362	25.284	18.22	28.7084	17.4336	25.9088	26.5204	22.7836	23.4356	24.7372
Ascl3	chr7	116870978	116875246	0	0	0	0	1.1888	0	0	0	0	0	0	0.5948
Diablo	chr5	123961324	123974173	18.5208	13.332	16.452	16.3608	11.598	11.5284	16.1376	15.1512	13.6376	16.2352	14.3852	13.4792
Prom2	chr2	127352208	127367203	0	0	0	0	0	0	0	0.0148	0.0396	0	0	0
Ugt2a2	chr5	87888517	87911283	0	0	0	0	0	0	0.1608	0	0.138	0.1848	0	0
Napor-1	chr2	6525069	6642892	4.9608	12.0472	8.1888	12.9828	7.8816	13.2108	9.8196	8.61	10.6192	11.5152	9.2088	8.0364
Kctd20	chr17	29089410	29104882	38.5368	34.5536	32.906	30.562	31.3364	32.3092	37.4164	28.3552	25.9388	30.4096	31.9672	33.9592
Trf	chr9	103106330	103132616	17202.9776	8957.5204	10807.0152	13241.476	10296.8364	12261.3216	15268.8152	9421.2416	8933.5548	12998.1412	12307.0972	13452.3224
AK045637	chr1	196843592	196864099	4.642	5.0628	4.2244	6.084	4.3004	5.0364	3.4108	3.5096	2.6604	4.866	4.5752	3.9496
Cdc42ep2	chr19	5917560	5924816	6.5584	7.974	8.0724	10.1396	7.9188	5.276	5.9908	6.4408	6.494	11.2412	8.2036	7.3592
Nab1	chr1	52514734	52557204	78.3772	68.2892	68.6604	68.2224	68.9416	67.6944	68.94	83.1692	81.6024	68.4712	58.6812	69.0324
SP1	chr8	87339303	87356142	8.0988	8.862	4.3952	4.804	6.1616	4.1324	6.1944	11.3704	8.3248	6.7708	7.2896	5.9416
Dnchc2	chr9	7076212	7111592	1.1404	0.5992	1.574	1.9952	0.9028	0.024	0.548	0.1456	0.6252	0.4844	1.4504	1.7748
Rpgr	chrX	9650747	9793839	0.6184	1.2436	0.8356	0.7052	1.028	0.8836	0.684	1.0004	0.6948	0.6256	0.8948	0.8268
AK040202	chr8	125394448	125425357	1.2684	4.1724	2.8336	1.9368	2.9384	0.4464	0.7444	1.5128	2.3248	1.9436	2.196	1.9276
mKIAA0079	chr14	21508220	21514072	99.6476	89.6836	83.2804	97.8292	74.306	82.5916	91.4356	93.634	103.0816	90.7396	68.7952	95.4976
Syap1	chrX	159294783	159326363	68.8456	104.3772	91.6016	91.7652	99.4408	96.7584	70.8736	105.5336	121.7352	72.0088	80.2	82.016
Recql4	chr15	76534170	76540906	1.282	2.3896	2.4716	1.0676	0.764	0.9744	0.8812	1.9764	1.1608	1.72	1.1692	0.8292
Mon1a	chr9	107790512	107805465	17.2568	14.0184	12.6928	16.6776	14.7188	16.0276	18.2208	13.3896	13.6796	17.4704	17.7676	17.7528
Adrm1	chr2	179906292	179910988	103.9168	99.1264	88.046	80.2876	89.9544	101.9204	111.584	99.2716	94.7452	91.0472	102.9656	105.3592
Comtd1	chr14	22665082	22668132	2.1164	2.6236	3.1472	4.0012	2.7096	2.4248	2.8756	3.3816	2.9176	2.0308	3.036	2.3836
[truncated: 18,071 more rows]
